# Supplementary material for: Efficiency, market concentration and bank performance during the COVID-19 outbreak: Evidence from the MENA region
Source: PLoS One. 2023 May 10;18(5):e0285403. doi: 10.1371/journal.pone.0285403 (PMC10171612; doi:10.1371/journal.pone.0285403)
Supplement: S1 Data — (XLSX) [file pone.0285403.s007.xlsx]

## Sheet: Table 1
Country/Banks	Obseravations (All bank)	Number of Convetional Banks	Number of Islamic Banks	Government owned	Foreign owned	Average no. of years of observations	Total observations
Algeria	9	9	0	1	4	10.25	135
Bahrain	20	9	11	2	11	12.05	300
Egypt	25	23	2	7	10	12.11	375
Iran (Islamic Republic of)	11	0	11	0	2	10.45	165
Iraq	7	5	2	0	3	11.31	105
Israel	8	8	0	3	2	12.5	120
Jordan	15	12	3	7	11	12.43	225
Kuwait	11	5	6	5	4	12.75	165
Lebanon	23	22	1	1	5	10.27	345
Morocco	8	8	0	3	4	11.62	120
Oman	7	6	1	3	3	12.67	105
Palestinian Territory	4	2	2	3	0	13	60
Qatar	10	6	4	5	2	13.18	150
Saudi Arabia	13	8	5	2	3	11.99	195
Syrian Arab Republic	12	9	3	0	9	12.9	180
Tunisia	13	11	2	1	6	12.13	195
United Arab Emirates	25	16	9	3	9	12.22	375
Yemen	4	3	1	0	0	10.14	60
Total	225	162	63	46	88	11.8872	3375

## Sheet: Table 2
Bank Characteritics	All Banks				Conventional Bank				Islamic Bank
Total Sample	Obs	Mean	Median	SD	# obs	Mean	Median	SD	Obs	Mean	Median	SD
Efficiency measures
ES 1 (CRS)	3347	0.515618	0.483812	0.254178	2430	0.513557	0.483112	0.25382	917	0.521092	0.487874	0.255047
ES 2 (VRS)	3347	0.85938	0.905336	0.166629	2430	0.865678	0.911119	0.168113	917	0.84265	0.882424	0.161432
ES 3 (SCALE)	3347	0.583158	0.570346	0.240477	2430	0.576066	0.561844	0.239418	917	0.601999	0.585854	0.242262
Profitability and Efficiency measures
ROA	3347	0.306596	0.0159093	2.19177	2430	0.306341	0.0155956	2.09223	917	0.307236	0.0167761	2.4233
ROE	3347	0.0985775	0.106671	0.277766	2430	0.101693	0.106173	0.199179	917	0.0889295	0.110196	0.445322
CIR	3347	0.496591	0.458623	0.243807	2430	0.48277	0.45087	0.215105	917	0.52773	0.4676	0.301602
Market Concentration
HH-index	3347	0.250298	0.18848	0.180753	2430	0.247831	0.191954	0.166997	917	0.256858	0.177161	0.212914
Concentration ratio (CR3)	3347	0.653572	0.6045	0.185974	2430	0.658321	0.623658	0.186639	917	0.641212	0.584146	0.183659
Bank-level characteristics
Deposit/Total Assets (%)	3347	0.765846	0.80443	0.149691	2430	0.780207	0.806049	0.116614	917	0.722165	0.796262	0.216022
(Net) Loan/Total Assets (%)	3347	0.48956	0.532111	0.203754	2430	0.4847	0.508831	0.196859	917	0.503737	0.574787	0.222044
Size	3347	5.34509	4.98989	1.90352	2430	5.3614	4.9732	1.90867	917	5.30356	5.0892	1.88972
Loan Growth	3347	-0.0270579	0.0504683	0.390065	2430	0.077694	0.0664626	0.254896	917	-0.182065	0.0197923	0.490805
Liquid asset (%)	3347	0.257454	0.216598	0.179016	2430	0.262648	0.220473	0.175925	917	0.242571	0.206888	0.186794
Total Equity/Total Assets (%)	3347	0.152028	0.115705	0.14407	2430	0.132739	0.113725	0.0884124	917	0.207094	0.126358	0.231518
Risk measures
Non-performing loans/gross loans (NPL/GL)	3347	0.0822122	0.0455202	0.135858	2430	0.0796497	0.0462299	0.130082	917	0.0896957	0.0415604	0.151221
LogZ	3347	2.55554	2.92882	1.33413	2430	2.70334	3.06532	1.29597	917	2.13189	2.55831	1.35111
Regulation and institution
Institution	238	-0.286711	-0.185619	0.66691	238	-0.310908	-0.273888	0.661215	210	-0.22125	-0.0885621	0.67776
Ownership measures
Ownership concentration (%)	2157	0.478133	0.4066	0.296308	1582	0.491705	0.4228	0.295038	575	0.440792	0.3696	0.296586
Government ownership (%)	556	0.22249	0.0846	0.307462	428	0.24132	0.1	0.326356	128	0.159528	0.0761	0.222129
Foreign ownership (%)	1312	0.415654	0.34875	0.299531	1008	0.433023	0.3542	0.307748	304	0.358059	0.3	0.262402
Macroeconomic Variables
GDP Growth(%)	238	0.0374027	0.033	0.0403093	238	0.03715	0.0319184	0.0383058	210	0.0381025	0.0347092	0.0453903
Inflation (%)	238	6.06357e-05	-0.0152587	0.117543	238	0.0119055	-0.0078336	0.116757	210	-0.0325651	-0.026512	0.11346

## Sheet: Table 1(ownership variables)
Country/Banks	Government owned	Foreign owned		Observations (Conventional)	Observations (Islamic)	Number of Convetional Banks	Number of Islamic Banks	H1 (Conventional Banks)	H1 (Islamic Banks)	H-Statistic (per country)	Average number of observations (Convetional Banks)	Average number of observations (Islamic Banks)
Algeria	1	4	105	105	0	9	0	0.6364	0	0.6364	8.42593	0
Bahrain	2	11	231	112	119	9	11	0.8662	0.8662	0.866185	8.98765	24.5556
EGYPT	7	10	#N/A	#N/A	#N/A	#N/A	#N/A	#N/A	#N/A	0.493407	#N/A	#N/A
Iran	0	2	#N/A	#N/A	#N/A	#N/A	#N/A	0	#N/A	0.324769	#N/A	#N/A
IRAQ	0	3	#N/A	#N/A	#N/A	#N/A	#N/A	#N/A	#N/A	0.129385	#N/A	#N/A
Israel	3	2	98	98	0	8	0	0.318	0	0.318	7.8642	0
Jordan	7	11	#N/A	#N/A	#N/A	#N/A	#N/A	#N/A	#N/A	0.346	#N/A	#N/A
KUWAIT	5	4	#N/A	#N/A	#N/A	#N/A	#N/A	#N/A	#N/A	0.3648	#N/A	#N/A
Lebanon	1	5	241	237	4	22	1	0.6498	0.6498	0.6498	19.0185	0.825397
MOROCCO	3	4	#N/A	#N/A	#N/A	#N/A	#N/A	#N/A	#N/A	0.4672	#N/A	#N/A
Oman	3	3	82	75	7	6	1	0.3753	0.3753	0.3752	6.01852	1.44444
PALESTINIAN TERRITORIES	3	0	#N/A	#N/A	#N/A	#N/A	#N/A	#N/A	#N/A	0.131385	#N/A	#N/A
QATAR	5	2	#N/A	#N/A	#N/A	#N/A	#N/A	#N/A	#N/A	0.3758	#N/A	#N/A
SAUDI ARABIA	2	3	#N/A	#N/A	#N/A	#N/A	#N/A	#N/A	#N/A	0.528	#N/A	#N/A
SYRIAN ARAB REPUBLIC	0	9	#N/A	#N/A	#N/A	#N/A	#N/A	#N/A	#N/A	0.0938462	#N/A	#N/A
TUNISIA	1	6	#N/A	#N/A	#N/A	#N/A	#N/A	#N/A	#N/A	0.4448	#N/A	#N/A
UNITED ARAB EMIRATES	3	9	#N/A	#N/A	#N/A	#N/A	#N/A	#N/A	#N/A	0.5676	#N/A	#N/A
Yemen	0	0	27	26	1	3	1	0.06	0.52	0.028	2.08642	0.206349
Total			#N/A	#N/A	#N/A	#N/A	#N/A	#N/A	#N/A	7.14058	#N/A	#N/A
check	0	0

## Sheet: ownership_government
banks	specialisation	specification	mapping	ownership_government
Abu Dhabi Commercial Bank	Commercial banks	Public	UNITED ARAB EMIRATES	0.505907
Ahli Bank QSC	Commercial banks	Public	QATAR	0.1765
Ahli Bank SAOG	Commercial banks	Public	OMAN	0.0804
Ahli United Bank BSC	Commercial banks	Public	BAHRAIN	0.1883
Al Ahli Bank of Kuwait (KSC)	Commercial banks	Public	KUWAIT	0.1013
Arab Banking Corporation (Jorda	Commercial banks	Public	JORDAN	0.0205
Attijariwafa Bank	Commercial banks	Public	MOROCCO	0.06177
Bank al Etihad	Commercial banks	Public	JORDAN	0.0545
Bank Dhofar SAOG	Commercial banks	Public	OMAN	0.1
Bank Leumi Le Israel BM	Commercial banks	Public	ISRAEL	0.0141
Bank of Jordan Plc	Commercial banks	Public	Jordan	0.0015
Banque Centrale Populaire SA	Commercial banks	Public	MOROCCO	0.0609
Banque de Tunisie	Commercial banks	Public	TUNISIA	0.0018
Banque Misr SAE	Commercial banks	Private	EGYPT	1
Banque Nationale d_Alg?rie	Commercial banks	Private	AlGERIA	1
BLOM Bank s.a.l.	Commercial banks	Public	Lebanon	0.0011
Burgan Bank KPSC	Commercial banks	Public	KUWAIT	0.0791
Commercial International Bank (	Commercial banks	Public	EGYPT	0.0522667
Credit Agricole Egypt SAE	Commercial banks	Public	EGYPT	0.0017
Doha Bank	Commercial banks	Public	QATAR	0.0028
Groupe Banque Centrale Populair	Commercial banks	Private	MOROCCO	0.0609
Housing and Development Bank	Commercial banks	Public	EGYPT	0.16
Housing Bank for Trade & Financ	Commercial banks	Public	JORDAN	0.1861
Israel Discount Bank LTD	Commercial banks	Public	ISRAEL	0.0169
Jordan Ahli Bank Plc	Commercial banks	Public	JORDAN	0.1001
Jordan Commercial Bank	Commercial banks	Public	JORDAN	0.199667
Mizrahi Tefahot Bank Ltd.	Commercial banks	Public	ISRAEL	0.0115
National Bank of Egypt	Commercial banks	Private	EGYPT	1
National Bank of Kuwait S.A.K.	Commercial banks	Public	KUWAIT	0.0503
National Commercial Bank (The)	Commercial banks	Public	SAUDI ARABIA	0.1
Quds Bank Public Shareholding C	Commercial banks	Private	PALESTINIAN TERRITORIES	0.0418
Saudi Investment Bank (The)	Commercial banks	Public	SAUDI ARABIA	0.1732
Soci?t? Arabe Internationale de	Commercial banks	Public	EGYPT	0.210571
The Commercial Bank (QSC)	Commercial banks	Public	QATAR	0.0053
Abu Dhabi Islamic Bank - Public	Islamic banks	Public	UNITED ARAB EMIRATES	0.074275
Ahli United Bank KSC	Islamic banks	Public	KUWAIT	0.115
Al Baraka Bank Egypt SAE	Islamic banks	Private	EGYPT	0.04917
Al-Salam Bank-Bahrain B.S.C.	Islamic banks	Public	BAHRAIN	0.018
Arab Islamic Bank	Islamic banks	Private	PALESTINIAN TERRITORIES	0.0642
Bank Nizwa SAOG	Islamic banks	Public	oMAN	0.0688
Dubai Islamic Bank PJSC	Islamic banks	Public	UNITED ARAB EMIRATES	0.232933
Jordan Islamic Bank	Islamic banks	Public	JORDAN	0.0437
Masraf Al Rayan (Q.S.C.)	Islamic banks	Public	QATAR	0.035
Palestine Islamic Bank	Islamic banks	Private	PALESTINIAN TERRITORIES	0.2588
Qatar Islamic Bank SAQ	Islamic banks	Public	QATAR	0.1737
Warba Bank	Islamic banks	Public	KUWAIT	0.3084
				46

## Sheet: ownership_foreign
banks	specialisation	specification	mapping	ownership_foreign
Abu Dhabi Commercial Bank	Commercial banks	Public	UNITED ARAB EMIRATES	0.0976667
Ahli Bank QSC	Commercial banks	Public	QATAR	0.381
Ahli Bank SAOG	Commercial banks	Public	OMAN	0.35
Al Ahli Bank of Kuwait (KSC)	Commercial banks	Public	KUWAIT	0.4314
Alubaf Arab International Bank	Commercial banks	Private	BAHRAIN	0.995
Amen Bank	Commercial banks	Public	TUNISIA	0.1
Arab African International Bank	Commercial banks	Private	EGYPT	0.4937
Arab Bank for Investment & Fore	Commercial banks	Private	UNITED ARAB EMIRATES	0.4228
Arab Bank Syria SA	Commercial banks	Public	SYRIAN ARAB REPUBLIC	0.23
Arab Banking Corporation - Alge	Commercial banks	Private	AlGERIA	0.877
Arab Banking Corporation - Egyp	Commercial banks	Private	EGYPT	0.996
Arab Banking Corporation (Jorda	Commercial banks	Public	JORDAN	0.87
Arab Banking Corporation BSC-Ba	Commercial banks	Public	BAHRAIN	0.5937
Arab National Bank Public Joint	Commercial banks	Public	SAUDI ARABIA	0.4
Arab Tunisian Bank	Commercial banks	Public	Tunisia	0.6424
Attijari Bank	Commercial banks	Public	TUNISIA	0.5898
Bank al Etihad	Commercial banks	Public	JORDAN	0.2206
Bank Audi SAE	Commercial banks	Private	EGYPT	1
Bank Audi SAL	Commercial banks	Public	lebanon	0.288667
Bank Leumi Le Israel BM	Commercial banks	Public	ISRAEL	0.05
Bank Muscat SAOG	Commercial banks	Public	OMAN	0.1233
Bank of Alexandria	Commercial banks	Private	EGYPT	0.8
Bank of Baghdad	Commercial banks	Public	IRAQ	0.8
Bank of Beirut S.A.L.	Commercial banks	Public	LEBANON	0.2802
Bank of Jordan Plc	Commercial banks	Public	Jordan	0.0455
Bank of Syria and Overseas SA	Commercial banks	Public	SYRIAN ARAB REPUBLIC	0.49
Banque Bemo Saudi Fransi SA	Commercial banks	Public	SYRIAN ARAB REPUBLIC	0.27
Banque Centrale Populaire SA	Commercial banks	Public	MOROCCO	0.05
Banque de Tunisie	Commercial banks	Public	TUNISIA	0.34
Banque Libano-Francaise	Commercial banks	Private	LEBANON	0.0896
Banque Marocaine pour le Commer	Commercial banks	Public	MOROCCO	0.6674
Banque Saudi Fransi JSC	Commercial banks	Public	SAUDI ARABIA	0.311
BBK B.S.C.	Commercial banks	Public	BAHRAIN	0.187
BNP Paribas El Djaza?r	Commercial banks	Private	AlGERIA	1
Byblos Bank S.A.L.	Commercial banks	Public	LEBANON	0.29072
Byblos Bank Syria SA	Commercial banks	Public	SYRIAN ARAB REPUBLIC	0.5987
Cairo Amman Bank	Commercial banks	Public	JORDAN	0.1078
Capital Bank of Jordan	Commercial banks	Public	JORDAN	0.0499
Commercial Bank International P	Commercial banks	Public	UNITED ARAB EMIRATES	0.4
Commercial International Bank (	Commercial banks	Public	EGYPT	0.815933
Fransabank sal	Commercial banks	Private	LEBANON	0.06
Fransabank-Syria S.A.	Commercial banks	Public	SYRIAN ARAB REPUBLIC	0.6167
Groupe Banque Centrale Populair	Commercial banks	Private	MOROCCO	0.05
Housing and Development Bank	Commercial banks	Public	EGYPT	0.0974
Housing Bank for Trade & Financ	Commercial banks	Public	JORDAN	0.345
International Bank for Trade an	Commercial banks	Public	SYRIAN ARAB REPUBLIC	0.4906
Invest Bank P.S.C.	Commercial banks	Public	UNITED ARAB EMIRATES	0.12381
Iraqi Middle East Investment Ba	Commercial banks	Public	IRAQ	0.0712
Jordan Ahli Bank Plc	Commercial banks	Public	JORDAN	0.1038
Jordan Commercial Bank	Commercial banks	Public	JORDAN	0.265
Jordan Kuwait Bank	Commercial banks	Public	JORDAN	0.5151
Mashreqbank PSC	Commercial banks	Public	UNITED ARAB EMIRATES	0.16807
Mizrahi Tefahot Bank Ltd.	Commercial banks	Public	ISRAEL	0.13
National Bank of Oman (SAOG)	Commercial banks	Public	OMAN	0.349
National Bank of Umm Al-Qaiwain	Commercial banks	Public	UNITED ARAB EMIRATES	0.0555
Natixis Algerie	Commercial banks	Private	AlGERIA	1
QNB Al Ahli	Commercial banks	Public	EGYPT	0.168
Saudi Investment Bank (The)	Commercial banks	Public	SAUDI ARABIA	0.0749
Soci?t? G?n?rale Alg?rie	Commercial banks	Private	AlGERIA	1
Soci?t? g?n?rale de Banque-Jord	Commercial banks	Public	JORDAN	0.8767
Soci?t? G?n?rale Marocaine de B	Commercial banks	Private	MOROCCO	0.5701
Soci?t? Tunisienne de Banque	Commercial banks	Public	TUNISIA	0.0569
Syria Gulf Bank SA	Commercial banks	Public	SYRIAN ARAB REPUBLIC	0.35
The National Bank of Kuwait - E	Commercial banks	Public	EGYPT	0.96715
Tunis International Bank	Commercial banks	Private	TUNISIA	0.87
United Arab Bank PJSC	Commercial banks	Public	UnITED ARAB EMIRATES	0.4
United Bank for Investment	Commercial banks	Public	Iraq	0.1
United Gulf Bank (BSC) EC	Commercial banks	Public	BAHRAIN	0.97
Abu Dhabi Islamic Bank - Public	Islamic banks	Public	UNITED ARAB EMIRATES	0.0067
Ahli United Bank KSC	Islamic banks	Public	KUWAIT	0.749
Al Baraka Bank Egypt SAE	Islamic banks	Private	EGYPT	0.7368
Albaraka Banking Group B.S.C.	Islamic banks	Public	BAHRAIN	0.3011
Al-Salam Bank-Bahrain B.S.C.	Islamic banks	Public	BAHRAIN	0.1474
Bahrain Islamic Bank B.S.C.	Islamic banks	Public	BAHRAIN	0.1442
Bank Alkhair BSC	Islamic banks	Private	BAHRAIN	0.0555
Bank Mellat	Islamic banks	Public	Iran	0.3
Cham Islamic Bank SA	Islamic banks	Private	SYRIAN ARAB REPUBLIC	0.3226
Faisal Islamic Bank of Egypt	Islamic banks	Public	EGYPT	0.0933
First energy bank	Islamic banks	Private	BAHRAIN	0.2185
GFH Financial Group B.S.C.	Islamic banks	Public	BAHRAIN	0.0545
Jordan Islamic Bank	Islamic banks	Public	JORDAN	0.6601
Karafarin Bank	Islamic banks	Public	Iran	0.57
Khaleeji Commercial Bank	Islamic banks	Public	BAHRAIN	0.14
Kuwait Finance House	Islamic banks	Public	KUWAIT	0.93
Kuwait International Bank	Islamic banks	Public	KUWAIT	0.0999
Qatar International Islamic Ban	Islamic banks	Public	QATAR	0.6065
Sharjah Islamic Bank	Islamic banks	Public	UNITED ARAB EMIRATES	0.2
Syria International Islamic Ban	Islamic banks	Public	SYRIAN ARAB REPUBLIC	0.3
				88

## Sheet: Observation Calcs new
banks	specialisation	specification	mapping	y	code	index	deposit_asset(t-1)	loan_asset(t-1)	tier1(t-1)	luqidasset(t-1)	fundingragility(t-1)	otherearningassets(t-1)	incomediversity(t-1)	equity_volatility(t-1)	logz(t-1)	Lerner(t-1)	ownership_concentration(t-1)	ownership_government(t-1)	ownership_foreign(t-1)	gdp_growth(t-1)	inflation(t-1)	insitution(t-1)	size(t-1)	deposit_asset			UNITED ARAB EMIRATES	United Arab Emirates	263				banks	specialisation	specification	mapping						United Arab Emirates	United Arab Emirates	25
Abu Dhabi Commercial Bank	Commercial banks	Public	UNITED ARAB EMIRATES	2006	2006Abu Dhabi Commercial Bank	299	0.69271	0.730427	0	0.209343	0.151287	0.0504732	0.492226	0.0101106	3.8451	0.518333	0.6253	0.6484	0	0.0485514	0	0.488199	4.76137	0.645657			QATAR	Qatar	121				Abu Dhabi Commercial Bank	Commercial banks	Public	United Arab Emirates						Qatar	Qatar	10
Ahli Bank QSC	Commercial banks	Public	QATAR	2006	2006Ahli Bank QSC	207	0.804368	0.56465	0.1658	0.239897	0.0887606	0.285315	0.401387	0.288494	2.81749	0.520702	0.5294	0	0.6	0.0749276	-0.088144	0.413149	3.79106	0.855406			OMAN	OMAN	82				Ahli Bank QSC	Commercial banks	Public	Qatar						Oman	OMAN	7
Ahli Bank SAOG	Commercial banks	Public	OMAN	2006	2006Ahli Bank SAOG	172	0.563426	0.853831	0.3994	0.0012878	0.501714	0.157504	0.1375	0.972331	-0.0004658	0.443857	0.35	0	0	0.0249046	-0.0186144	0.268715	2.19117	0.612443			EGYPT	Egypt	303				Ahli Bank SAOG	Commercial banks	Public	Oman						Egypt, Arab Rep.	Egypt	25
Ahli United Bank (Egypt) SAE	Commercial banks	Private	EGYPT	2006	2006Ahli United Bank (Egypt) SAE	149	0.771167	0.409792	0	0.283725	0.0333415	0.541122	0.389814	0	0.265283	0	0.855	0	0	0.0447896	0.048694	-0.513815	3.56713	0.733371			BAHRAIN	BAHRAIN	231				Ahli United Bank (Egypt) SAE	Commercial banks	Private	Egypt, Arab Rep.						Bahrain	BAHRAIN	20
Ahli United Bank BSC	Commercial banks	Public	BAHRAIN	2006	2006Ahli United Bank BSC	280	0.757147	0.431539	0.1062	0.303139	0.365618	0.646522	0.523633	0	3.26738	0.254145	0	0	0.203	0.0676894	-0.0258621	0.220629	4.14215	0.786888			KUWAIT	Kuwait	127				Ahli United Bank BSC	Commercial banks	Public	Bahrain						Kuwait	Kuwait	11
Al Ahli Bank of Kuwait (KSC)	Commercial banks	Public	KUWAIT	2006	2006Al Ahli Bank of Kuwait (KSC)	231	0	0	0	0	0	0	0	0.223842	0	0.615341	0.51	0	0	0.10076	-0.0414298	0.243256	0	0.83873			TUNISIA	Tunisia	154				Al Ahli Bank of Kuwait (KSC)	Commercial banks	Public	Kuwait						Tunisia	Tunisia	13
Amen Bank	Commercial banks	Public	TUNISIA	2006	2006Amen Bank	150	0.800478	0.76574	0	0.0814308	0.0176867	0.135096	0.349324	0	-0.311049	0.351227	0.6131	0	0	0.0348654	-0.0201779	-0.149546	3.32901	0.811384			JORDAN	Jordan	181				Al Khalij Commercial Bank	Commercial banks	Public	Qatar						Jordan	Jordan	15
Arab African International Bank	Commercial banks	Private	EGYPT	2006	2006Arab African International Bank	230	0.909036	0.21553	0	0.437189	0.195882	0.0137375	0.577088	0	0.295264	0	0.4937	0	0.4937	0.0447896	0.048694	-0.513815	3.52013	0.923748			SYRIAN ARAB REPUBLIC	Syrian Arab Republic	121				Al khaliji France SA	Commercial banks	Private	United Arab Emirates						Syrian Arab Republic	Syrian Arab Republic	12
Arab Bank for Investment & Fore	Commercial banks	Private	UNITED ARAB EMIRATES	2006	2006Arab Bank for Investment & Fore	158	0.672474	0.364105	0	0.518828	0.343268	0.0304958	0.424846	0	3.41293	0.518333	0.4228	0	0	0.0485514	0	0.488199	0	0.686585			AlGERIA	AlGERIA	105				Alubaf Arab International Bank	Commercial banks	Private	Bahrain						Algeria	AlGERIA	9
Arab Bank Group (Combined)	Commercial banks	Private	JORDAN	2006	2006Arab Bank Group (Combined)	290	0.817842	0.426606	0.1648	0.351578	0.141801	0.534646	0.565355	0	4.23397	0.401355	0	0	0	0.0816378	-0.0349369	0.0099171	4.43909	0.780345			SAUDI ARABIA	Saudi Arabia	132				Amen Bank	Commercial banks	Public	Tunisia						Saudi Arabia	Saudi Arabia	13
Arab Bank Plc	Commercial banks	Public	JORDAN	2006	2006Arab Bank Plc	282	0.854375	0.396062	0	0.401051	0.161989	0.523379	0.398795	0.1891	4.26193	0.401355	0.1983	0	0.0865	0.0816378	-0.0349369	0.0099171	4.22572	0.805581			MOROCCO	Morocco	93				Arab African International Bank	Commercial banks	Private	Egypt, Arab Rep.						Morocco	Morocco	8
Arab Bank Syria SA	Commercial banks	Public	SYRIAN ARAB REPUBLIC	2006	2006Arab Bank Syria SA	24	0.0892646	0	0	0.726531	0.991231	0	0.0164932	0	0	0.295756	0.5129	0	0	0.062	-0.0724035	-0.921232	3.2283	0.704831			lebanon	Lebanon	241				Arab Bank for Investment & Fore	Commercial banks	Private	United Arab Emirates						Lebanon	Lebanon	23
Arab Banking Corporation - Alge	Commercial banks	Private	AlGERIA	2006	2006Arab Banking Corporation - Alge	19	0.570077	0.204674	0	0.533817	0.0450158	0.122281	0.443076	0	-0.180799	0.603837	0.877	0	0.7	0.0590779	-0.0138245	-0.619145	0	0.579085			ISRAEL	ISRAEL	98				Arab Bank Group (Combined)	Commercial banks	Private	Jordan						Israel	ISRAEL	8
Arab Banking Corporation - Egyp	Commercial banks	Private	EGYPT	2006	2006Arab Banking Corporation - Egyp	73	0.732633	0.449933	0	0.433309	0.0355652	0.124922	0.561368	0	0.130462	0	0.998	0	0.98	0.0447896	0.048694	-0.513815	0	0.737741			IRAQ	Iraq	71				Arab Bank Plc	Commercial banks	Public	Jordan						Iraq	Iraq	7
Arab Banking Corporation (Jorda	Commercial banks	Public	JORDAN	2006	2006Arab Banking Corporation (Jorda	80	0.777021	0.501704	0.2026	0.336904	0.235902	0.171159	0.992593	0.380738	3.45015	0.401355	0.8697	0	0.8666	0.0816378	-0.0349369	0.0099171	0	0.732664			PALESTINIAN TERRITORIES	Palestinian Territory	41				Arab Bank Syria SA	Commercial banks	Public	Syrian Arab Republic						PALESTINIAN TERRITORIES	Palestinian Territory	4
Arab Banking Corporation BSC-Ba	Commercial banks	Public	BAHRAIN	2006	2006Arab Banking Corporation BSC-Ba	265	0.767057	0.388504	0.176	0.236866	0.606404	0.925256	0.451705	0.103515	3.13841	0.254145	0.5937	0	0.2693	0.0676894	-0.0258621	0.220629	0	0.749888			YEMEN	Yemen	27				Arab Banking Corporation - Alge	Commercial banks	Private	Algeria						Yemen, Rep.	Yemen	4
Arab International Bank	Commercial banks	Private	EGYPT	2006	2006Arab International Bank	138	0.859739	0.102548	0	0.546731	0.172025	0.0244351	0.907563	0	3.52068	0	0.39	0	0.3001	0.0447896	0.048694	-0.513815	3.56276	0.860151			Iran	Iran (Islamic Republic of)	98				Arab Banking Corporation - Egyp	Commercial banks	Private	Egypt, Arab Rep.						Iran, Islamic Rep.	Iran (Islamic Republic of)	11
Arab National Bank Public Joint	Commercial banks	Public	SAUDI ARABIA	2006	2006Arab National Bank Public Joint	288	0.847646	0.574565	0.14	0.0952541	0.146425	0.513	0.298006	0.21888	3.62769	0.534569	0.4	0	0	0.0725602	-0.0069936	-0.358799	0	0.831318									Arab Banking Corporation (Jorda	Commercial banks	Public	Jordan
Arab Tunisian Bank	Commercial banks	Public	Tunisia	2006	2006Arab Tunisian Bank	121	0.864023	0.532061	0	0.404695	0.0413916	0.490985	0.409218	0	-0.30445	0.351227	0.6424	0	0	0.0348654	-0.0201779	-0.149546	3.26081	0.866184									Arab Banking Corporation BSC-Ba	Commercial banks	Public	Bahrain								Commercial banks	Islamic banks
Attijari Bank	Commercial banks	Public	TUNISIA	2006	2006Attijari Bank	133	0.837847	0.76932	0	0.154476	0.11782	0.112618	0.545861	0.269324	-0.606548	0.351227	0.5898	0	0.5354	0.0348654	-0.0201779	-0.149546	3.36526	0.824702									Arab International Bank	Commercial banks	Private	Egypt, Arab Rep.						United Arab Emirates	United Arab Emirates	16	9
Attijariwafa Bank	Commercial banks	Public	MOROCCO	2006	2006Attijariwafa Bank	285	0.815612	0.494965	0	0.222476	0.089054	0.389184	0	0.28386	0	0.260519	0.4787	0	0	0.0329164	-0.0098264	-0.401031	5.17386	0.796232									Arab Investment Bank-Federal Ar	Commercial banks	Private	Egypt, Arab Rep.						Qatar	Qatar	6	4
Bank al Etihad	Commercial banks	Public	JORDAN	2006	2006Bank al Etihad	135	0.782802	0.492029	0.1552	0.314684	0.241433	0.463786	0.760664	0.379387	2.63822	0.401355	0.2221	0	0.148	0.0816378	-0.0349369	0.0099171	2.81451	0.814848									Arab National Bank Public Joint	Commercial banks	Public	Saudi Arabia						Oman	OMAN	6	1
Bank Audi Private Bank	Commercial banks	Private	lebanon	2006	2006Bank Audi Private Bank	77	0.924502	0.299868	0	0.594007	0.027942	0.264054	0.302618	0	2.53475	0.162289	0.9999	0	0	0.0273228	0	-0.416264	3.24564	0.91664									Arab Tunisian Bank	Commercial banks	Public	Tunisia						Egypt, Arab Rep.	Egypt	23	2
Bank Audi SAE	Commercial banks	Private	EGYPT	2006	2006Bank Audi SAE	169	0.904046	0.318559	0	0.318441	0	0.010852	-0.907819	0	0.0029534	0	1	0	0	0.0447896	0.048694	-0.513815	2.49655	0.889608									Attijari Bank	Commercial banks	Public	Tunisia						Bahrain	BAHRAIN	9	11
Bank Audi SAL	Commercial banks	Public	lebanon	2006	2006Bank Audi SAL	286	0.895494	0.214979	0.1712	0.493825	0.028127	0.0112973	0.345545	0	3.98933	0.162289	0.3	0	0.236	0.0273228	0	-0.416264	4.23816	0.858197									Attijariwafa Bank	Commercial banks	Public	Morocco						Kuwait	Kuwait	5	6
Bank Dhofar SAOG	Commercial banks	Public	OMAN	2006	2006Bank Dhofar SAOG	210	0.828534	0.761728	0.131	0.178098	0.117337	0.204192	0.236667	0.0324738	3.6688	0.443857	0.28	0	0	0.0249046	-0.0186144	0.268715	2.79113	0.720639									Bahrain Commercial Facilities C	Commercial banks	Public	Bahrain						Tunisia	Tunisia	11	2
Bank Hapoalim BM	Commercial banks	Public	ISRAEL	2006	2006Bank Hapoalim BM	305	0.796311	0.689897	0.0692	0.158202	0.0437547	0.167723	0.386027	0.172275	3.70108	0.192078	0.2026	0.001	0	0.0438991	-0.013266	0.492389	5.44854	0.803655									Bank al Etihad	Commercial banks	Public	Jordan						Jordan	Jordan	12	3
Bank Leumi Le Israel BM	Commercial banks	Public	ISRAEL	2006	2006Bank Leumi Le Israel BM	304	0.821621	0.659593	0.0746	0.153221	0.0263186	0.259803	0.366325	0.145181	3.70792	0.192078	0.0583	0	0	0.0438991	-0.013266	0.492389	5.44293	0.826388									Bank Audi Private Bank	Commercial banks	Private	Lebanon						Syrian Arab Republic	Syrian Arab Republic	9	3
Bank Muscat SAOG	Commercial banks	Public	OMAN	2006	2006Bank Muscat SAOG	274	0.696208	0.688083	0.1603	0.175344	0.0698076	0.138166	0.239367	0	3.11518	0.443857	0.2363	0	0.0916	0.0249046	-0.0186144	0.268715	3.29968	0.748249									Bank Audi SAE	Commercial banks	Private	Egypt, Arab Rep.						Algeria	AlGERIA	9	0
Bank of Alexandria	Commercial banks	Private	EGYPT	2006	2006Bank of Alexandria	185	0.861439	0.369763	0	0.164723	0.0521315	0.0103008	0.013778	0	3.56231	0	0.7025	0	0	0.0447896	0.048694	-0.513815	4.58514	0.878051									Bank Audi SAL	Commercial banks	Public	Lebanon						Saudi Arabia	Saudi Arabia	8	5
Bank of Baghdad	Commercial banks	Public	Iraq	2006	2006Bank of Baghdad	74	0.773765	0.198185	0	0.530655	0	0.0115315	0.221384	0	-0.19261	0	0.5179	0	0.25	0.0440062	-0.369595	-1.70713	5.50255	0.731613									Bank Dhofar SAOG	Commercial banks	Public	Oman						Morocco	Morocco	8	0
Bank of Beirut S.A.L.	Commercial banks	Public	LEBANON	2006	2006Bank of Beirut S.A.L.	237	0.744652	0.181634	0	0.324715	0.104024	0.021485	0.231285	0	3.77008	0.162289	0.35	0	0.2819	0.0273228	0	-0.416264	3.8133	0.759994									Bank Hapoalim BM	Commercial banks	Public	Israel						Lebanon	Lebanon	22	1
Bank of Jordan Plc	Commercial banks	Public	Jordan	2006	2006Bank of Jordan Plc	132	0.872902	0.447752	0.1492	0.414692	0.0472464	0.232162	0.419643	0.202456	0	0.401355	0.2055	0	0.0645	0.0816378	-0.0349369	0.0099171	3.07397	0.874582									Bank Leumi Le Israel BM	Commercial banks	Public	Israel						Israel	ISRAEL	8	0
Bank of Palestine Plc	Commercial banks	Public	PALESTINIAN TERRITORIES	2006	2006Bank of Palestine Plc	125	0.884639	0.467083	0	0.49245	0.148612	0.049139	0.196375	0	3.29524	0	0.0651	0	0	0	0	0	2.69609	0.874876									Bank Muscat SAOG	Commercial banks	Public	Oman						Iraq	Iraq	5	2
Bank of Sharjah	Commercial banks	Private	UNITED ARAB EMIRATES	2006	2006Bank of Sharjah	193	0.647422	0.435273	0.312	0.443153	0.0004299	0.270516	0.77592	0	3.45928	0.518333	0.1626	0	0	0.0485514	0	0.488199	3.75958	0.637019									Bank of Alexandria	Commercial banks	Private	Egypt, Arab Rep.						PALESTINIAN TERRITORIES	Palestinian Territory	2	2
Bank Otsar Hahayal Ltd	Commercial banks	Private	Israel	2006	2006Bank Otsar Hahayal Ltd	161	0.831469	0.693234	0.0779	0.248313	0.0265236	0.0698656	0.385175	0	3.39707	0.192078	0	0	0	0.0438991	-0.013266	0.492389	4.04302	0.826985									Bank of Baghdad	Commercial banks	Public	Iraq						Yemen, Rep.	Yemen	3	1
Bankmed, sal	Commercial banks	Private	Lebanon	2006	2006Bankmed, sal	233	0.853611	0.222695	0	0.202631	0.100277	0.0200508	0.297634	0	3.7233	0.162289	1	0	0	0.0273228	0	-0.416264	3.94735	0.894555									Bank of Beirut S.A.L.	Commercial banks	Public	Lebanon						Iran, Islamic Rep.	Iran (Islamic Republic of)	0	11
Banque BEMO Sal	Commercial banks	Public	lebanon	2006	2006Banque BEMO Sal	90	0.821948	0.298139	0	0.496864	0.0481497	0.40778	0.594468	0.0161615	3.23706	0.162289	0.6106	0	0	0.0273228	0	-0.416264	2.99946	0.827927									Bank of Jordan Plc	Commercial banks	Public	Jordan
Banque Bemo Saudi Fransi SA	Commercial banks	Public	SYRIAN ARAB REPUBLIC	2006	2006Banque Bemo Saudi Fransi SA	107	0.888909	0.184071	0	0.755158	0.0038433	0	0	0	0	0.295756	0.27	0	0.27	0.062	-0.0724035	-0.921232	4.62086	0.914126									Bank of Palestine Plc	Commercial banks	Public	PALESTINIAN TERRITORIES
Banque Centrale Populaire SA	Commercial banks	Public	MOROCCO	2006	2006Banque Centrale Populaire SA	249	0.920724	0.0768946	0	0.275365	0.950345	0.0820034	0.653135	0.361513	0.438841	0.260519	0.509	0	0	0.0329164	-0.0098264	-0.401031	4.8348	0.917101									Bank of Sharjah	Commercial banks	Private	United Arab Emirates
Banque de l_Habitat	Commercial banks	Private	TUNISIA	2006	2006Banque de l_Habitat	141	0.602925	0.781856	0	0.125688	0.0119065	0.106814	0.67167	0	-0.304517	0.351227	0.3262	0	0	0.0348654	-0.0201779	-0.149546	0	0.624319									Bank of Syria and Overseas SA	Commercial banks	Public	Syrian Arab Republic
Banque de l_Industrie et du Tra	Commercial banks	Private	Lebanon	2006	2006Banque de l_Industrie et du Tra	41	0.882631	0.306079	0	0.220613	7.04e-05	0.0113656	0.138187	0	3.92584	0.162289	0.0017	0	0	0.0273228	0	-0.416264	2.69786	0.892559									Bank Otsar Hahayal Ltd	Commercial banks	Private	Israel
Banque de Tunisie	Commercial banks	Public	TUNISIA	2006	2006Banque de Tunisie	112	0	0	0	0	0	0	0	0.225089	0	0.351227	0.34	0	0	0.0348654	-0.0201779	-0.149546	0	0.481571									Bank Sohar SAOG	Commercial banks	Public	Oman
Banque du Caire SAE	Commercial banks	Private	EGYPT	2006	2006Banque du Caire SAE	222	0.867118	0.479468	0	0.187323	0.0243022	0.483358	0.867179	0	0.238596	0	0.9999	0	0	0.0447896	0.048694	-0.513815	4.65619	0.891241									Bankmed, sal	Commercial banks	Private	Lebanon
Banque Ext?rieure d_Alg?rie	Commercial banks	Private	AlGERIA	2006	2006Banque Ext?rieure d_Alg?rie	260	0.859445	0.219484	0	0.6253	0.0739869	0.58714	0.189487	0	0.370151	0.603837	1	0	0	0.0590779	-0.0138245	-0.619145	0	0.871701									Banque BEMO Sal	Commercial banks	Public	Lebanon
Banque Libano-Francaise	Commercial banks	Private	LEBANON	2006	2006Banque Libano-Francaise	221	0.895826	0.290841	0	0.460805	0.0164914	0.634567	0.202487	0	3.11415	0.162289	0.35	0	0.1	0.0273228	0	-0.416264	3.74381	0.882341									Banque Bemo Saudi Fransi SA	Commercial banks	Public	Syrian Arab Republic
Banque Misr SAE	Commercial banks	Private	EGYPT	2006	2006Banque Misr SAE	287	0.895926	0.305435	0	0.298668	0.0266282	0.0105238	0.0114178	0	3.18961	0	1	0	0	0.0447896	0.048694	-0.513815	5.02879	0.924299									Banque Centrale Populaire SA	Commercial banks	Public	Morocco
Banque Nationale Agricole	Commercial banks	Public	TUNISIA	2006	2006Banque Nationale Agricole	162	0.701151	0.697605	0	0.165267	0.0110611	0.192155	0.758691	0	-0.317623	0.351227	0.2349	0	0.576	0.0348654	-0.0201779	-0.149546	3.64059	0.695003									Banque de l_Agriculture et du D	Commercial banks	Private	Algeria
Banque Nationale d_Alg?rie	Commercial banks	Private	AlGERIA	2006	2006Banque Nationale d_Alg?rie	270	0.752815	0.477778	0	0.310002	0.0475164	0.108124	0	0	-0.179349	0.603837	1	1	0	0.0590779	-0.0138245	-0.619145	0	0.781946									Banque de l_Habitat	Commercial banks	Private	Tunisia
Banque Saudi Fransi JSC	Commercial banks	Public	SAUDI ARABIA	2006	2006Banque Saudi Fransi JSC	289	0.830202	0.636708	0.1389	0.0842205	0.0882658	0.426655	0.497624	0	3.20999	0.534569	0.311	0	0.3111	0.0725602	-0.0069936	-0.358799	4.82931	0.822488									Banque de l_Industrie et du Tra	Commercial banks	Private	Lebanon
Barclays Bank - Egypt S.A.E.	Commercial banks	Private	EGYPT	2006	2006Barclays Bank - Egypt S.A.E.	119	0.847981	0.436593	0	0.275134	0.0224659	0.580912	0.501101	0	0.508031	0	1	0	0	0.0447896	0.048694	-0.513815	3.84525	0.908138									Banque de Tunisie	Commercial banks	Public	Tunisia
BBAC sal	Commercial banks	Private	lebanon	2006	2006BBAC sal	186	0.915852	0.154059	0.1866	0.494812	0.0502659	0.0182163	0.268175	0	3.60128	0.162289	0.5431	0	0.5271	0.0273228	0	-0.416264	3.5818	0.89799									Banque du Caire SAE	Commercial banks	Private	Egypt, Arab Rep.
BBK B.S.C.	Commercial banks	Public	BAHRAIN	2006	2006BBK B.S.C.	213	0.803042	0.530424	0.1281	0.136242	0.282652	0.5908	0.355993	0.214429	3.34148	0.254145	0.2538	0	0.0675	0.0676894	-0.0258621	0.220629	3.17574	0.734502									Banque Ext?rieure d_Alg?rie	Commercial banks	Private	Algeria
BLOM Bank Egypt SAE	Commercial banks	Private	EGYPT	2006	2006BLOM Bank Egypt SAE	116	0.793979	0.313015	0	0.39715	0.0128369	0.482226	0.414113	0	2.61936	0	0.9942	0	0.3325	0.0447896	0.048694	-0.513815	3.60663	0.803293									Banque Libano-Francaise	Commercial banks	Private	Lebanon
BNP Paribas El Djaza?r	Commercial banks	Private	AlGERIA	2006	2006BNP Paribas El Djaza?r	114	0.537402	0.414003	0.2181	0.329208	0	0.0043337	0.0105883	0	2.52901	0.603837	0.8417	0	0	0.0590779	-0.0138245	-0.619145	0	0.513731									Banque Marocaine du Commerce Ex	Commercial banks	Public	Morocco
Byblos Bank S.A.L.	Commercial banks	Public	LEBANON	2006	2006Byblos Bank S.A.L.	247	0.84549	0.196714	0.2153	0.420894	0.100104	0.0164286	0.280352	0.762255	3.77049	0.162289	0.2929	0	0.4325	0.0273228	0	-0.416264	4.0548	0.832649									Banque Marocaine pour le Commer	Commercial banks	Public	Morocco
Byblos Bank Syria SA	Commercial banks	Public	SYRIAN ARAB REPUBLIC	2006	2006Byblos Bank Syria SA	23	0	0	0	0	0	0	0	0	0	0.295756	0.5987	0	0	0.062	-0.0724035	-0.921232	0	0.779562									Banque Misr Liban	Commercial banks	Private	Lebanon
Cairo Amman Bank	Commercial banks	Public	JORDAN	2006	2006Cairo Amman Bank	139	0.783997	0.358755	0.1084	0.408295	0.0785699	0.456319	0.639566	0.277205	3.42354	0.401355	0.1139	0	0.1077	0.0816378	-0.0349369	0.0099171	3.08895	0.821513									Banque Misr SAE	Commercial banks	Private	Egypt, Arab Rep.
Capital Bank of Jordan	Commercial banks	Public	JORDAN	2006	2006Capital Bank of Jordan	126	0.639175	0.551117	0.2404	0.342497	0.0952061	0.20919	0.594595	0.266041	3.18239	0.401355	0.0997	0	0.0885	0.0816378	-0.0349369	0.0099171	2.8441	0.64199									Banque Nationale Agricole	Commercial banks	Public	Tunisia
Commercial Bank International P	Commercial banks	Public	UNITED ARAB EMIRATES	2006	2006Commercial Bank International P	164	0.777217	0.566858	0	0.324847	0.0002951	0.103977	0.744051	0.0101318	0.46549	0.518333	0.4	0	0.3342	0.0485514	0	0.488199	0	0.787621									Banque Nationale d_Alg?rie	Commercial banks	Private	Algeria
Commercial Bank of Dubai P.S.C.	Commercial banks	Public	UNITED ARAB EMIRATES	2006	2006Commercial Bank of Dubai P.S.C.	236	0.771408	0.61128	0.157	0.252349	0.0979033	0.119693	0.424612	0	3.78913	0.518333	0.2	0	0	0.0485514	0	0.488199	4.18424	0.753395									Banque Saudi Fransi JSC	Commercial banks	Public	Saudi Arabia
Commercial Bank of Kuwait K.P.S	Commercial banks	Public	KUWAIT	2006	2006Commercial Bank of Kuwait K.P.S	229	0.739361	0.500747	0.1514	0.407308	0.256798	0.35347	0.361226	0.219017	3.45732	0.615341	0.2311	0	0	0.10076	-0.0414298	0.243256	0	0.795009									Barclays Bank - Egypt S.A.E.	Commercial banks	Private	Egypt, Arab Rep.
Commercial International Bank (	Commercial banks	Public	EGYPT	2006	2006Commercial International Bank (	256	0	0	0	0	0	0	0	0.333185	0	0	0.0527	0	0	0.0447896	0.048694	-0.513815	0	0.876835									BBAC sal	Commercial banks	Private	Lebanon
Cr?dit Libanais S.A.L.	Commercial banks	Private	Lebanon	2006	2006Cr?dit Libanais S.A.L.	214	0.893907	0.188354	0	0.425546	0.013013	0.0159981	0.308374	0	3.72326	0.162289	0	0	0	0.0273228	0	-0.416264	0	0.868606									BBK B.S.C.	Commercial banks	Public	Bahrain
Doha Bank	Commercial banks	Public	QATAR	2006	2006Doha Bank	255	0.816326	0.544622	0.1986	0.273943	0.11131	0.287023	0.586581	0.668146	3.07313	0.520702	0.1732	0	0	0.0749276	-0.088144	0.413149	4.18271	0.790047									BLOM Bank Egypt SAE	Commercial banks	Private	Egypt, Arab Rep.
Emirates NBD PJSC	Commercial banks	Public	UNITED ARAB EMIRATES	2006	2006Emirates NBD PJSC	306	0	0	0	0	0	0	0	0	0	0.518333	0.5576	0	0	0.0485514	0	0.488199	0	0.732835									BLOM Bank s.a.l.	Commercial banks	Public	Lebanon
FIBI Bank	Commercial banks	Public	ISRAEL	2006	2006FIBI Bank	272	0.861556	0.610253	0.0814	0.155022	0.0141352	0.370141	0.401709	0.317857	3.734	0.192078	0.4834	0	0	0.0438991	-0.013266	0.492389	4.86037	0.854857									BNP Paribas El Djaza?r	Commercial banks	Private	Algeria
Fransabank sal	Commercial banks	Private	LEBANON	2006	2006Fransabank sal	248	0.892266	0.166064	0	0.273487	0.0672367	0.0264504	0.379602	0	3.52674	0.162289	0.3959	0	0.06	0.0273228	0	-0.416264	3.87488	0.890902									BSL Bank SAL	Commercial banks	Private	Lebanon
Future Bank B.S.C.	Commercial banks	Private	BAHRAIN	2006	2006Future Bank B.S.C.	82	0	0	0	0	0	0	0	0	0	0.254145	0.3333	0	0	0.0676894	-0.0258621	0.220629	0	0.873173									Burgan Bank KPSC	Commercial banks	Public	Kuwait
Gulf Bank Algeria	Commercial banks	Private	Algeria	2006	2006Gulf Bank Algeria	93	0.690369	0.507717	0	0.237921	0.387763	0.0408733	0.622247	0	0	0.603837	0.8601	0	0	0.0590779	-0.0138245	-0.619145	3.71192	0.706394									Byblos Bank S.A.L.	Commercial banks	Public	Lebanon
Gulf Bank KSC (The)	Commercial banks	Public	KUWAIT	2006	2006Gulf Bank KSC (The)	243	0.805383	0.605245	0.1672	0.316272	0.129296	0.342705	0.374625	0.295438	3.64304	0.615341	0.1838	0	0.4649	0.10076	-0.0414298	0.243256	3.41634	0.847364									Byblos Bank Syria SA	Commercial banks	Public	Syrian Arab Republic
Gulf International Bank BSC	Commercial banks	Private	BAHRAIN	2006	2006Gulf International Bank BSC	258	0.588998	0.274481	0.092	0.366406	0.303933	0.0154957	0.410683	0	3.42338	0.254145	0.9722	0	0.275	0.0676894	-0.0258621	0.220629	4.35901	0.770047									Cairo Amman Bank	Commercial banks	Public	Jordan
Housing and Development Bank	Commercial banks	Public	EGYPT	2006	2006Housing and Development Bank	9	0.634605	0.434886	0	0.101276	0.0001511	0.920803	0.0104833	0.0145555	0	0	0.2981	0	0.0782	0.0447896	0.048694	-0.513815	3.97258	0.537267									Capital Bank of Jordan	Commercial banks	Public	Jordan
Housing Bank for Trade & Financ	Commercial banks	Public	JORDAN	2006	2006Housing Bank for Trade & Financ	220	0.833276	0.395019	0.1623	0.344617	0.0355185	0.572594	0.64611	0.495695	3.9754	0.401355	0.3448	0	0.201	0.0816378	-0.0349369	0.0099171	0	0.767437									Citibank N.A., United Arab Emir	Commercial banks	Private	United Arab Emirates
Housing Bank for Trade and Fina	Commercial banks	Private	AlGERIA	2006	2006Housing Bank for Trade and Fina	27	0	0	0	0	0	0	0	0	0	0.603837	0.85	0	0	0.0590779	-0.0138245	-0.619145	0	0.414327									Commercial Bank International P	Commercial banks	Public	United Arab Emirates
HSBC Bank Egypt S A E	Commercial banks	Private	EGYPT	2006	2006HSBC Bank Egypt S A E	198	0.900627	0.331211	0	0.458909	0.0587496	0.539768	0.655931	0	0.749901	0	0.9453	0	0	0.0447896	0.048694	-0.513815	4.12795	0.868118									Commercial Bank of Dubai P.S.C.	Commercial banks	Public	United Arab Emirates
International Bank of Qatar Q.S	Commercial banks	Private	QATAR	2006	2006International Bank of Qatar Q.S	206	0.793335	0.481996	0.2595	0.282069	0.0301317	0.307662	0.17236	0	2.54942	0.520702	0.245	0	0	0.0749276	-0.088144	0.413149	0	0.785762									Commercial Bank of Kuwait K.P.S	Commercial banks	Public	Kuwait
Invest Bank P.S.C.	Commercial banks	Public	UNITED ARAB EMIRATES	2006	2006Invest Bank P.S.C.	155	0.734326	0.58103	0	0.321458	0.0654549	0.132378	0.610531	0	2.91861	0.518333	0.1553	0	0	0.0485514	0	0.488199	3.77332	0.746789									Commercial Bank of Syria	Commercial banks	Private	Syrian Arab Republic
Iraqi Middle East Investment Ba	Commercial banks	Public	Iraq	2006	2006Iraqi Middle East Investment Ba	16	0.865558	0	0	0.410233	0.99	0.01	0.0200728	0	0	0	0.0999	0	0	0.0440062	-0.369595	-1.70713	0	0.799464									Commercial International Bank (	Commercial banks	Public	Egypt, Arab Rep.
Israel Discount Bank LTD	Commercial banks	Public	ISRAEL	2006	2006Israel Discount Bank LTD	294	0.862501	0.552977	0.067	0.146861	0.0464184	0.464169	0.482713	0.250107	3.64347	0.192078	1	0	0	0.0438991	-0.013266	0.492389	5.19978	0.853297									Cooperative & Agricultural Cred	Commercial banks	Private	Yemen, Rep.
Jordan Ahli Bank Plc	Commercial banks	Public	JORDAN	2006	2006Jordan Ahli Bank Plc	137	0.771169	0.334468	0.1493	0.476591	0.195137	0.286872	0.58567	0.202456	2.75295	0.401355	0.1038	0	0	0.0816378	-0.0349369	0.0099171	3.22391	0.762868									Credit Agricole Egypt SAE	Commercial banks	Public	Egypt, Arab Rep.
Jordan Commercial Bank	Commercial banks	Public	JORDAN	2006	2006Jordan Commercial Bank	111	0.662903	0.544478	0.1606	0.27155	0.0004155	0.207845	0.700375	0.24105	2.66452	0.401355	0.265	0	0	0.0816378	-0.0349369	0.0099171	2.56003	0.724864									Cr?dit du Maroc	Commercial banks	Public	Morocco
Lebanese Swiss Bank SAL (The)	Commercial banks	Private	Lebanon	2006	2006Lebanese Swiss Bank SAL (The)	102	0.866911	0.185899	0.3498	0.598317	0.0495327	0.911499	0.433151	0	3.49952	0.162289	0.696	0	0	0.0273228	0	-0.416264	2.76977	0.87233									Cr?dit Immobilier et Hotelier	Commercial banks	Public	Morocco
Mashreqbank PSC	Commercial banks	Public	UNITED ARAB EMIRATES	2006	2006Mashreqbank PSC	271	0.719878	0.478473	0.1967	0.385423	0.104468	0.617876	0.73785	0	3.57318	0.518333	0.3947	0	0	0.0485514	0	0.488199	4.66785	0.733883									Cr?dit Libanais S.A.L.	Commercial banks	Private	Lebanon
Mercantile Discount Bank Ltd.	Commercial banks	Private	ISRAEL	2006	2006Mercantile Discount Bank Ltd.	196	0.87598	0.771142	0.079	0.115816	0.027751	0.107132	0.37381	0	3.81229	0.192078	1	0	0	0.0438991	-0.013266	0.492389	4.21953	0.862491									CreditBank SAL	Commercial banks	Private	Lebanon
Mizrahi Tefahot Bank Ltd.	Commercial banks	Public	ISRAEL	2006	2006Mizrahi Tefahot Bank Ltd.	295	0.861747	0.752528	0.0652	0.140781	0.048758	0.0976759	0.376408	0.221318	4.05501	0.192078	0.2196	0	0.5368	0.0438991	-0.013266	0.492389	4.9397	0.847061									Dar Es Salaam Investment Bank-D	Commercial banks	Public	Iraq
National Bank of Bahrain	Commercial banks	Public	BAHRAIN	2006	2006National Bank of Bahrain	197	0.838862	0.465523	0.2222	0.341032	0.192727	0.503158	0.237792	0	4.08185	0.254145	0.4418	0	0.51	0.0676894	-0.0258621	0.220629	3.17554	0.850811									Doha Bank	Commercial banks	Public	Qatar
National Bank of Egypt	Commercial banks	Private	EGYPT	2006	2006National Bank of Egypt	301	0.890274	0.40476	0.0774	0.318352	0.0578266	0.498271	0.302517	0	3.91269	0	1	1	0	0.0447896	0.048694	-0.513815	5.20443	0.868421									Emirates Lebanon Bank SAL	Commercial banks	Private	Lebanon
National Bank of Fujairah PJSC	Commercial banks	Public	UNITED ARAB EMIRATES	2006	2006National Bank of Fujairah PJSC	200	0.748328	0.547024	0	0.437244	0.156916	0.289802	0.567834	0.0324738	3.26842	0.518333	0.4011	0	0	0.0485514	0	0.488199	3.76796	0.791896									Emirates NBD PJSC	Commercial banks	Public	United Arab Emirates
National Bank of Kuwait S.A.K.	Commercial banks	Public	KUWAIT	2006	2006National Bank of Kuwait S.A.K.	302	0.852927	0.542506	0.1561	0.349693	0.251853	0.306509	0.289795	0	3.71224	0.615341	0	0	0	0.10076	-0.0414298	0.243256	3.79241	0.845802									Export Development Bank of Egyp	Commercial banks	Public	Egypt, Arab Rep.
National Bank of Oman (SAOG)	Commercial banks	Public	OMAN	2006	2006National Bank of Oman (SAOG)	203	0.750538	0.647572	0.2343	0.288567	0.0460484	0.125203	0.440098	0	2.66964	0.443857	0.349	0.0589	0.3485	0.0249046	-0.0186144	0.268715	2.92231	0.770418									Fenicia Bank SAL	Commercial banks	Private	Lebanon
National Bank of Umm Al-Qaiwain	Commercial banks	Public	UNITED ARAB EMIRATES	2006	2006National Bank of Umm Al-Qaiwain	143	0.556298	0.694239	0	0.176993	0.0033837	0.138517	0.580519	0.011427	0.944077	0.518333	0.3	0	0	0.0485514	0	0.488199	0	0.510816									FIBI Bank	Commercial banks	Public	Israel
National Bank of Yemen	Commercial banks	Private	Yemen	2006	2006National Bank of Yemen	37	0.879643	0.0594786	0	0.405799	0.0017234	0.0619268	0.249609	0	3.68361	0	1	0	0	0.0559175	-0.118113	-1.06208	4.81009	0.861863									Fransabank sal	Commercial banks	Private	Lebanon
National Commercial Bank (The)	Commercial banks	Public	SAUDI ARABIA	2006	2006National Commercial Bank (The)	308	0.794377	0.516749	0.2507	0.0908697	0.0937102	0.703815	0.310009	0	2.46385	0.534569	0.4429	0	0.2	0.0725602	-0.0069936	-0.358799	5.16372	0.798981									Fransabank-Syria S.A.	Commercial banks	Public	Syrian Arab Republic
National Credit Bank (Closed Sh	Commercial banks	Public	SYRIAN ARAB REPUBLIC	2006	2006National Credit Bank (Closed Sh	39	0.444387	0.0033723	0	0.870526	0.0133255	0	0.0162333	0	0	0.295756	0.47	0	0.41	0.062	-0.0724035	-0.921232	0	0.848597									Future Bank B.S.C.	Commercial banks	Private	Bahrain
Natixis Algerie	Commercial banks	Private	AlGERIA	2006	2006Natixis Algerie	68	0.7559	0.249705	0	0.698026	0.522871	0	0	0	-0.311958	0.603837	1	0	0	0.0590779	-0.0138245	-0.619145	4.27387	0.755									Groupe Banque Centrale Populair	Commercial banks	Private	Morocco
Oman Arab Bank SAOC	Commercial banks	Private	Oman	2006	2006Oman Arab Bank SAOC	174	0.810476	0.642381	0.1706	0.313571	0.0073443	0.269993	0.342857	0	3.57798	0.443857	0.5099	0	0	0.0249046	-0.0186144	0.268715	2.62325	0.811806									Gulf Bank Algeria	Commercial banks	Private	Algeria
Qatar National Bank	Commercial banks	Public	Qatar	2006	2006Qatar National Bank	309	0.785151	0.628793	0.168	0.197874	0.0661166	0.239108	0.452895	0	3.97267	0.520702	0.5	0	0	0.0749276	-0.088144	0.413149	4.69949	0.865463									Gulf Bank KSC (The)	Commercial banks	Public	Kuwait
Qatar National Bank Tunisia	Commercial banks	Private	TUNISIA	2006	2006Qatar National Bank Tunisia	14	0.341346	0.605769	0	0.146635	0.0387324	0.0813492	0.117647	0	0	0.351227	0.9996	0	0	0.0348654	-0.0201779	-0.149546	1.92012	0.475028									Gulf Commercial Bank	Commercial banks	Public	Iraq
Riyad Bank	Commercial banks	Public	SAUDI ARABIA	2006	2006Riyad Bank	297	0.820358	0.569515	0.1712	0.05849	0.197332	0.586799	0.37202	0.335595	3.5832	0.534569	0.2175	0	0	0.0725602	-0.0069936	-0.358799	4.90352	0.822824									Gulf International Bank BSC	Commercial banks	Private	Bahrain
Samba Financial Group	Commercial banks	Public	SAUDI ARABIA	2006	2006Samba Financial Group	300	0.827645	0.57601	0.1602	0.0848898	0.0490745	0.567109	0.434599	0.201915	3.43415	0.534569	0.2291	0	0.0234	0.0725602	-0.0069936	-0.358799	5.03465	0.811526									Housing and Development Bank	Commercial banks	Public	Egypt, Arab Rep.
Saradar Bank SAL	Commercial banks	Private	Lebanon	2006	2006Saradar Bank SAL	13	0.902448	0.152293	0	0.244804	0.016521	0.0315305	0.568512	0	3.29433	0.162289	0.3018	0	0	0.0273228	0	-0.416264	2.31706	0.863514									Housing Bank for Trade & Financ	Commercial banks	Public	Jordan
Saudi British Bank JSC (The)	Commercial banks	Public	SAUDI ARABIA	2006	2006Saudi British Bank JSC (The)	291	0.797593	0.619565	0.1531	0.114276	0.0770126	0.401443	0.510208	0	3.56524	0.534569	0	0	0.6	0.0725602	-0.0069936	-0.358799	4.81907	0.795828									Housing Bank for Trade and Fina	Commercial banks	Private	Algeria
Saudi Hollandi Bank	Commercial banks	Private	SAUDI ARABIA	2006	2006Saudi Hollandi Bank	267	0.859934	0.595033	0.1176	0.118486	0.168692	0.436829	0.45	0	3.47764	0.534569	0	0	0	0.0725602	-0.0069936	-0.358799	4.60161	0.871031									HSBC Bank Egypt S A E	Commercial banks	Private	Egypt, Arab Rep.
Saudi Investment Bank (The)	Commercial banks	Public	SAUDI ARABIA	2006	2006Saudi Investment Bank (The)	262	0.804652	0.500085	0.2131	0.196293	0.125302	0.55075	0.467317	0.35603	3.82188	0.534569	0	0	0.075	0.0725602	-0.0069936	-0.358799	4.59748	0.792709									HSBC Bank Middle East	Commercial banks	Private	United Arab Emirates
Soci?t? Arabe Internationale de	Commercial banks	Public	EGYPT	2006	2006Soci?t? Arabe Internationale de	187	0.744376	0.278528	0	0.28439	0.0005495	0.0125237	0.768786	0	0.736251	0	0.4608	0	0.0696	0.0447896	0.048694	-0.513815	0	0.764462									HSBC Bank Middle East Limited	Commercial banks	Private	United Arab Emirates
Soci?t? G?n?rale Alg?rie	Commercial banks	Private	AlGERIA	2006	2006Soci?t? G?n?rale Alg?rie	113	0.721284	0.461737	0	0.443711	0.184023	0.0169754	0.33448	0	-0.393445	0.603837	1	0	0	0.0590779	-0.0138245	-0.619145	0	0.731442									IBL Bank sal	Commercial banks	Private	Lebanon
Soci?t? G?n?rale de Banque au L	Commercial banks	Private	LEBANON	2006	2006Soci?t? G?n?rale de Banque au L	238	0	0	0	0	0	0	0	0	0	0.162289	0	0	0	0.0273228	0	-0.416264	0	0.908224									International Bank for Trade an	Commercial banks	Public	Syrian Arab Republic
Soci?t? g?n?rale de Banque-Jord	Commercial banks	Public	JORDAN	2006	2006Soci?t? g?n?rale de Banque-Jord	98	0.832638	0.503871	0.244	0.447886	0.165236	0.0299667	0.590361	0	0	0.401355	0.5211	0	0.5007	0.0816378	-0.0349369	0.0099171	0	0.788698									International Bank of Qatar Q.S	Commercial banks	Private	Qatar
Soci?t? Tunisienne de Banque	Commercial banks	Public	TUNISIA	2006	2006Soci?t? Tunisienne de Banque	153	0.637	0.72511	0	0.12341	0.0316847	0.0735629	0.712958	0.446858	-0.383222	0.351227	0	0	0	0.0348654	-0.0201779	-0.149546	0	0.678011									International Bank of Yemen YSC	Commercial banks	Private	Yemen, Rep.
Suez Canal Bank	Commercial banks	Public	EGYPT	2006	2006Suez Canal Bank	128	0.905157	0.456204	0	0.202165	0.0499108	0.502246	0.0124005	0.0100466	3.46831	0	0.4148	0	0.2	0.0447896	0.048694	-0.513815	4.09528	0.873221									Invest Bank P.S.C.	Commercial banks	Public	United Arab Emirates
The Commercial Bank (QSC)	Commercial banks	Public	QATAR	2006	2006The Commercial Bank (QSC)	279	0.673647	0.490684	0.1934	0.271131	0.11405	0.422669	0.570656	0.520717	3.36795	0.520702	0.1683	0	0.62	0.0749276	-0.088144	0.413149	0	0.655625									Iraqi Middle East Investment Ba	Commercial banks	Public	Iraq
The National Bank of Kuwait - E	Commercial banks	Public	EGYPT	2006	2006The National Bank of Kuwait - E	170	0.913286	0.468995	0	0.168853	0.0208692	0.623048	0.747581	0.011427	2.15597	0	0.9493	0	0	0.0447896	0.048694	-0.513815	0	0.86336									Israel Discount Bank LTD	Commercial banks	Public	Israel
Tunis International Bank	Commercial banks	Private	TUNISIA	2006	2006Tunis International Bank	17	0	0	0	0	0	0	0	0	0	0.351227	0.87	0	0	0.0348654	-0.0201779	-0.149546	0	0.833833									Jammal Trust Bank SAL	Commercial banks	Private	Lebanon
Union Bancaire pour le Commerce	Commercial banks	Public	TUNISIA	2006	2006Union Bancaire pour le Commerce	86	0.736684	0.744642	0	0.161598	0.077754	0.0710468	0.586207	0.168979	-0.308282	0.351227	0	0	0	0.0348654	-0.0201779	-0.149546	0	0.763779									Jordan Ahli Bank Plc	Commercial banks	Public	Jordan
Union Bank of Israel Ltd	Commercial banks	Public	ISRAEL	2006	2006Union Bank of Israel Ltd	216	0.853953	0.632754	0.0731	0.162649	0.005438	0.252186	0.329762	0.395686	3.56942	0.192078	0.2478	0	0	0.0438991	-0.013266	0.492389	4.41231	0.879886									Jordan Commercial Bank	Commercial banks	Public	Jordan
Union Internationale de Banques	Commercial banks	Public	TUNISIA	2006	2006Union Internationale de Banques	110	0.855907	0.780718	0	0.0942743	0.0769334	0.0832075	0.403483	0.152297	0	0.351227	0.5234	0	0.5234	0.0348654	-0.0201779	-0.149546	3.23912	0.872335									Jordan Kuwait Bank	Commercial banks	Public	Jordan
Union National Bank - Egypt SAE	Commercial banks	Public	EGYPT	2006	2006Union National Bank - Egypt SAE	95	0.892884	0.503357	0	0.194391	0.0139237	0.400388	0.0120727	0	0.0125073	0	0.966	0	0	0.0447896	0.048694	-0.513815	3.30339	0.99									Lebanese Swiss Bank SAL (The)	Commercial banks	Private	Lebanon
United Gulf Bank (BSC) EC	Commercial banks	Public	BAHRAIN	2006	2006United Gulf Bank (BSC) EC	124	0.436896	0.105993	0.246	0.340032	0.681411	0.0196025	0.0112284	0	2.948	0.254145	0.8398	0	0.71	0.0676894	-0.0258621	0.220629	3.22709	0.474369									Mashreqbank PSC	Commercial banks	Public	United Arab Emirates
A_Ayan Leasing & Investment Com	Islamic banks	Public	KUWAIT	2006	2006A_Ayan Leasing & Investment Com	67	0.691233	0.225159	0	0.251334	0	0.0160389	0.31339	0.442653	0	0.615341	0.0938	0	0	0.10076	-0.0414298	0.243256	0	0.661542									Mercantile Discount Bank Ltd.	Commercial banks	Private	Israel
ABC Islamic Bank (E.C.)	Islamic banks	Private	BAHRAIN	2006	2006ABC Islamic Bank (E.C.)	75	0.382565	0.760059	0	0.0017991	0.980333	0.307941	0.269231	0	0	0.254145	1	0	0	0.0676894	-0.0258621	0.220629	2.78633	0.168104									Mizrahi Tefahot Bank Ltd.	Commercial banks	Public	Israel
Abu Dhabi Islamic Bank - Public	Islamic banks	Public	UNITED ARAB EMIRATES	2006	2006Abu Dhabi Islamic Bank - Public	273	0.889303	0.602053	0	0.321771	0.0862561	0.101031	0.191396	0.0107108	3.00379	0.518333	0.403	0	0	0.0485514	0	0.488199	0	0.803733									National Bank of Bahrain	Commercial banks	Public	Bahrain
Ahli United Bank KSC	Islamic banks	Public	KUWAIT	2006	2006Ahli United Bank KSC	228	0.804218	0.470099	0.1601	0.437221	0.275687	0.619569	0.455764	0	3.45628	0.615341	0.6733	0	0	0.10076	-0.0414298	0.243256	3.20737	0.829636									National Bank of Egypt	Commercial banks	Private	Egypt, Arab Rep.
Al Baraka Bank Egypt SAE	Islamic banks	Private	EGYPT	2006	2006Al Baraka Bank Egypt SAE	145	0.876744	0.451333	0	0.134333	0.0041986	0.756089	0.522203	0	0.0387412	0	0.7368	0	0.466	0.0447896	0.048694	-0.513815	3.76646	0.893258									National Bank of Fujairah PJSC	Commercial banks	Public	United Arab Emirates
Al Rajhi Bank Public Joint Stoc	Islamic banks	Public	SAUDI ARABIA	2006	2006Al Rajhi Bank Public Joint Stoc	303	0.797945	0.840861	0.182	0.119265	0.0452891	0.0050247	0.301855	0.738841	2.32186	0.534569	0.132	0	0	0.0725602	-0.0069936	-0.358799	0	0.754268									National Bank of Kuwait S.A.K.	Commercial banks	Public	Kuwait
Albaraka Banking Group B.S.C.	Islamic banks	Public	BAHRAIN	2006	2006Albaraka Banking Group B.S.C.	261	0.845095	0.541976	0	0.292876	0.0209002	0.211434	0.621333	0	-0.301907	0.254145	0.3011	0	0.55	0.0676894	-0.0258621	0.220629	3.79983	0.80604									National Bank of Oman (SAOG)	Commercial banks	Public	Oman
Amlak Finance PJSC	Islamic banks	Public	UNITED ARAB EMIRATES	2006	2006Amlak Finance PJSC	106	0.433902	0.676903	0	0.165018	0	0.20155	0.646699	0	2.69639	0.518333	0.4808	0	0	0.0485514	0	0.488199	3.65701	0.497127									National Bank of Ras Al-Khaimah	Commercial banks	Public	United Arab Emirates
Arab Islamic Bank	Islamic banks	Private	PALESTINIAN TERRITORIES	2006	2006Arab Islamic Bank	28	0.839572	0.490909	0	0.349733	0.207643	0.237473	0.739583	0	-0.349923	0	0.2098	0	0	0	0	0	2.27184	0.390055									National Bank of Umm Al-Qaiwain	Commercial banks	Public	United Arab Emirates
Arcapita Bank B.S.C.	Islamic banks	Private	BAHRAIN	2006	2006Arcapita Bank B.S.C.	146	0.543373	0.0733433	0.2701	0.221692	0.931821	0.0580044	0.0226453	0	2.15848	0.254145	0.3	0	0	0.0676894	-0.0258621	0.220629	3.27073	0.55405									National Bank of Yemen	Commercial banks	Private	Yemen, Rep.
Bahrain Islamic Bank B.S.C.	Islamic banks	Public	BAHRAIN	2006	2006Bahrain Islamic Bank B.S.C.	120	0.764578	0.338011	0	0.361085	0.221452	0.870849	0.622047	0	-0.477121	0.254145	0.2906	0	0.2588	0.0676894	-0.0258621	0.220629	2.5061	0.814433									National Commercial Bank (The)	Commercial banks	Public	Saudi Arabia
Bank AlJazira JSC	Islamic banks	Public	SAUDI ARABIA	2006	2006Bank AlJazira JSC	239	0.774469	0.487755	0.2544	0.323196	0.0143257	0.322817	0.778081	0.716385	3.32679	0.534569	0.0659	0	0	0.0725602	-0.0069936	-0.358799	4.15133	0.705834									National Credit Bank (Closed Sh	Commercial banks	Public	Syrian Arab Republic
Bank Mellat	Islamic banks	Public	Iran	2006	2006Bank Mellat	293	0.659255	0.480322	0	0.15801	0.226221	0.530634	0.248637	0.0145989	-0.305051	0.393586	0.17	0	0	0.0420869	-0.134331	-0.86619	5.31987	0.728968									Natixis Algerie	Commercial banks	Private	Algeria
Bank Saderat Iran	Islamic banks	Public	Iran	2006	2006Bank Saderat Iran	278	0.426189	0.487756	0	0.1805	0.273762	0.159216	0.02835	0	-0.0861153	0.393586	0.4	0	0	0.0420869	-0.134331	-0.86619	5.27524	0.295196									Oman Arab Bank SAOC	Commercial banks	Private	Oman
Bank Sepah	Islamic banks	Private	Iran	2006	2006Bank Sepah	251	0.607534	0.472546	0	0.216703	0.062966	0.0688231	0.471981	0	-0.0258755	0.393586	1	0	0	0.0420869	-0.134331	-0.86619	5.1071	0.663448									Qatar National Bank	Commercial banks	Public	Qatar
Bank Tejarat	Islamic banks	Public	Iran	2006	2006Bank Tejarat	277	0.622874	0.591349	0	0.307304	0.131218	0.234022	0.526919	0	0.129358	0.393586	0.17	0	0	0.0420869	-0.134331	-0.86619	5.23371	0.644598									Qatar National Bank Tunisia	Commercial banks	Private	Tunisia
Boubyan Bank KSCP	Islamic banks	Public	KUWAIT	2006	2006Boubyan Bank KSCP	215	0.607001	0.0450533	0	0.814612	0.542628	0.72327	0.195312	0.0324738	0	0.615341	0	0	0	0.10076	-0.0414298	0.243256	2.51654	0.745191									QNB Al Ahli	Commercial banks	Public	Egypt, Arab Rep.
Dubai Islamic Bank PJSC	Islamic banks	Public	UNITED ARAB EMIRATES	2006	2006Dubai Islamic Bank PJSC	284	0.871925	0.658303	0	0.225446	0.109343	0.116407	0.645103	0	0	0.518333	0	0.298	0.039	0.0485514	0	0.488199	4.63345	0.812963									Quds Bank Public Shareholding C	Commercial banks	Private	PALESTINIAN TERRITORIES
Emirates Islamic Bank PJSC	Islamic banks	Public	UNITED ARAB EMIRATES	2006	2006Emirates Islamic Bank PJSC	232	0.753834	0.449154	0	0.0696007	0.0049482	0.958805	0.550427	0	0	0.518333	0.9989	0	0	0.0485514	0	0.488199	3.68113	0.869035									Riyad Bank	Commercial banks	Public	Saudi Arabia
Faisal Islamic Bank of Egypt	Islamic banks	Public	EGYPT	2006	2006Faisal Islamic Bank of Egypt	190	0.917925	0.700603	0	0.105866	0.0179224	0.239352	0.45708	0	2.50011	0	0.3332	0	0	0.0447896	0.048694	-0.513815	4.21532	0.918873									Samba Financial Group	Commercial banks	Public	Saudi Arabia
GFH Financial Group B.S.C.	Islamic banks	Public	BAHRAIN	2006	2006GFH Financial Group B.S.C.	122	0.5992	0.638025	0	0.012184	0.725038	0.358843	0.005168	0	-0.019849	0.254145	0.1338	0	0.0795	0.0676894	-0.0258621	0.220629	3.04131	0.464255									Saradar Bank SAL	Commercial banks	Private	Lebanon
Islamic International Arab Bank	Islamic banks	Private	Jordan	2006	2006Islamic International Arab Bank	117	0.818461	0.430325	0.2478	0.433649	0.27054	0.183215	0.763158	0	3.64838	0.401355	1	0	0.03	0.0816378	-0.0349369	0.0099171	2.59229	0.853166									Saudi British Bank JSC (The)	Commercial banks	Public	Saudi Arabia
Jordan Islamic Bank	Islamic banks	Public	JORDAN	2006	2006Jordan Islamic Bank	178	0.89638	0.360846	0.109	0.497169	0.039641	0.318338	0.485523	0.402706	4.0378	0.401355	0.66	0	0.537	0.0816378	-0.0349369	0.0099171	3.12788	0.866607									Saudi Hollandi Bank	Commercial banks	Private	Saudi Arabia
Khaleeji Commercial Bank	Islamic banks	Public	BAHRAIN	2006	2006Khaleeji Commercial Bank	100	0	0	0	0	0	0	0	0	0	0.254145	0.47	0	0	0.0676894	-0.0258621	0.220629	0	0.544748									Saudi Investment Bank (The)	Commercial banks	Public	Saudi Arabia
Kurdistan International Bank fo	Islamic banks	Public	Iraq	2006	2006Kurdistan International Bank fo	49	0.17676	0.0003	0	0.934732	0.157861	0.919789	0.0100664	0	0	0	0.099	0	0	0.0440062	-0.369595	-1.70713	0	0.586211									Soci?t? Arabe Internationale de	Commercial banks	Public	Egypt, Arab Rep.
Kuwait Finance House	Islamic banks	Public	KUWAIT	2006	2006Kuwait Finance House	296	0.741471	0.578411	0	0.175621	0.0811317	0.34149	0.863497	0	1.13216	0.615341	0.2408	0.4285	0	0.10076	-0.0414298	0.243256	3.67035	0.74296									Soci?t? G?n?rale Alg?rie	Commercial banks	Private	Algeria
Qatar Islamic Bank SAQ	Islamic banks	Public	QATAR	2006	2006Qatar Islamic Bank SAQ	281	0.721575	0.62533	0.1847	0.176033	0.0037724	0.250218	0.362184	0.599221	3.05021	0.520702	0.1736	0	0	0.0749276	-0.088144	0.413149	3.98008	0.663595									Soci?t? G?n?rale de Banque au L	Commercial banks	Private	Lebanon
Sharjah Islamic Bank	Islamic banks	Public	UNITED ARAB EMIRATES	2006	2006Sharjah Islamic Bank	199	0.580025	0.830568	0	0.0647828	0.0410049	0.0934318	0.319898	0.0112219	-0.185007	0.518333	0.313	0	0	0.0485514	0	0.488199	3.72409	0.58968									Soci?t? g?n?rale de Banque-Jord	Commercial banks	Public	Jordan
Tamweel PJSC	Islamic banks	Private	UNITED ARAB EMIRATES	2006	2006Tamweel PJSC	83	0.631678	0.818856	0	0.101823	0.696517	0.0007659	0.0102057	0	2.47994	0.518333	0.92	0	0	0.0485514	0	0.488199	3.20167	0.37728									Soci?t? G?n?rale Marocaine de B	Commercial banks	Private	Morocco
Abu Dhabi Commercial Bank	Commercial banks	Public	UNITED ARAB EMIRATES	2007	2007Abu Dhabi Commercial Bank	299	0.645657	0.769834	0.1425	0.148495	0.251787	0.0753349	0.437847	0.0101106	3.65296	0.375128	0	0.6484	0	0.0983732	0	0.451041	4.90896	0.60772									Soci?t? Tunisienne de Banque	Commercial banks	Public	Tunisia
Ahli Bank QSC	Commercial banks	Public	QATAR	2007	2007Ahli Bank QSC	207	0.855406	0.658658	0.1157	0.197543	0.164815	0.184585	0.25651	0.293001	2.87669	0.424363	0	0	0.6	0.261702	-0.118358	0.418997	3.98029	0.863441									Suez Canal Bank	Commercial banks	Public	Egypt, Arab Rep.
Ahli Bank SAOG	Commercial banks	Public	OMAN	2007	2007Ahli Bank SAOG	172	0.612443	0.857877	0.3185	0.0667808	0.28891	0.0735391	0.197368	0.127214	2.46212	0.441938	0	0	0	0.0537207	-0.0320413	0.207539	2.24353	0.702288									Syria Gulf Bank SA	Commercial banks	Public	Syrian Arab Republic
Ahli United Bank (Egypt) SAE	Commercial banks	Private	EGYPT	2007	2007Ahli United Bank (Egypt) SAE	149	0.733371	0.266877	0	0.347612	0.0156689	0.888962	0.356151	0	0.416146	0	0.498	0	0.498	0.0685391	0.0764453	-0.664254	3.60522	0.802794									The Commercial Bank (QSC)	Commercial banks	Public	Qatar
Ahli United Bank BSC	Commercial banks	Public	BAHRAIN	2007	2007Ahli United Bank BSC	280	0.786888	0.426628	0.0916	0.345417	0.447679	0.560719	0.414505	0	3.34614	0.190338	0	0	0	0.0646857	-0.0200747	0.0636991	4.31804	0.770932									The National Bank of Kuwait - E	Commercial banks	Public	Egypt, Arab Rep.
Al Ahli Bank of Kuwait (KSC)	Commercial banks	Public	KUWAIT	2007	2007Al Ahli Bank of Kuwait (KSC)	231	0.83873	0.591421	0.1398	0.336977	0.224637	0.309838	0.432015	0.243339	0	0.539481	0	0	0	0.0752025	-0.0305701	0.23056	3.38462	0.866473									Tunis International Bank	Commercial banks	Private	Tunisia
Amen Bank	Commercial banks	Public	TUNISIA	2007	2007Amen Bank	150	0.811384	0.73549	0	0.0942871	0.053523	0.185605	0.367857	0	-0.192824	0.372259	0	0	0	0.052442	-0.0449051	-0.0686326	3.38176	0.788916									Union Bancaire pour le Commerce	Commercial banks	Public	Tunisia
Arab African International Bank	Commercial banks	Private	EGYPT	2007	2007Arab African International Bank	230	0.923748	0.275117	0	0.491531	0.23551	0.751203	0.508058	0	0.298496	0	0.4937	0	0.4937	0.0685391	0.0764453	-0.664254	3.69178	0.926264									Union Bank of Israel Ltd	Commercial banks	Public	Israel
Arab Bank for Investment & Fore	Commercial banks	Private	UNITED ARAB EMIRATES	2007	2007Arab Bank for Investment & Fore	158	0.686585	0.33443	0	0.55602	0.357385	0.0105746	0.410502	0	3.50269	0.375128	0	0	0	0.0983732	0	0.451041	0	0.681251									Union Internationale de Banques	Commercial banks	Public	Tunisia
Arab Bank Group (Combined)	Commercial banks	Private	JORDAN	2007	2007Arab Bank Group (Combined)	290	0.780345	0.43632	0.2139	0.355899	0.140837	0.499699	0.490424	0	3.90624	0.393003	0	0	0	0.0809333	-0.0625172	-0.0592245	4.51142	0.777593									Union National Bank - Egypt SAE	Commercial banks	Public	Egypt, Arab Rep.
Arab Bank Plc	Commercial banks	Public	JORDAN	2007	2007Arab Bank Plc	282	0.805581	0.428946	0.2061	0.393187	0.176863	0.415919	0.303067	0.639471	4.12028	0.393003	0.143	0	0.0893	0.0809333	-0.0625172	-0.0592245	4.26576	0.79115									United Arab Bank PJSC	Commercial banks	Public	United Arab Emirates
Arab Bank Syria SA	Commercial banks	Public	SYRIAN ARAB REPUBLIC	2007	2007Arab Bank Syria SA	24	0.704831	0.210545	0	0.615415	0.0275797	0	-0.773471	0	-0.477121	-0.173352	0.49	0	0	0.05	-0.100241	-1.05211	4.03126	0.869273									United Bank (The)	Commercial banks	Private	Egypt, Arab Rep.
Arab Banking Corporation - Alge	Commercial banks	Private	AlGERIA	2007	2007Arab Banking Corporation - Alge	19	0.579085	0.246746	0	0.509498	0.0846356	0.173449	0.441183	0	-0.0939333	0.636105	0.7	0	0.7	0.0168449	-0.0231452	-0.719575	0	0.649352									United Bank for Investment	Commercial banks	Public	Iraq
Arab Banking Corporation - Egyp	Commercial banks	Private	EGYPT	2007	2007Arab Banking Corporation - Egyp	73	0.737741	0.418754	0	0.477218	0.0442757	0.125842	0.612199	0	0.143678	0	0.98	0	0.98	0.0685391	0.0764453	-0.664254	0	0.775171									United Gulf Bank (BSC) EC	Commercial banks	Public	Bahrain
Arab Banking Corporation (Jorda	Commercial banks	Public	JORDAN	2007	2007Arab Banking Corporation (Jorda	80	0.732664	0.464555	0.1866	0.358509	0.336937	0.315128	0.7603	0.530878	3.31396	0.393003	0	0	0	0.0809333	-0.0625172	-0.0592245	0	0.801397									A_Ayan Leasing & Investment Com	Islamic banks	Public	Kuwait
Arab Banking Corporation BSC-Ba	Commercial banks	Public	BAHRAIN	2007	2007Arab Banking Corporation BSC-Ba	265	0.749888	0.384876	0.1348	0.23172	0.553069	0.964012	0.56405	0.156916	3.16151	0.190338	0.2846	0	0.2861	0.0646857	-0.0200747	0.0636991	0	0.820517									ABC Islamic Bank (E.C.)	Islamic banks	Private	Bahrain
Arab International Bank	Commercial banks	Private	EGYPT	2007	2007Arab International Bank	138	0.860151	0.0962507	0	0.533932	0.161343	0.0264999	0.0147642	0	3.56424	0	0	0	0.3001	0.0685391	0.0764453	-0.664254	3.5835	0.865136									Abu Dhabi Islamic Bank	Islamic banks	Public	United Arab Emirates
Arab Investment Bank-Federal Ar	Commercial banks	Private	EGYPT	2007	2007Arab Investment Bank-Federal Ar	92	0	0	0	0	0	0	0	0	-0.559088	0	0.1568	0	0	0.0685391	0.0764453	-0.664254	0	0.924093									Abu Dhabi Islamic Bank - Public	Islamic banks	Public	United Arab Emirates
Arab National Bank Public Joint	Commercial banks	Public	SAUDI ARABIA	2007	2007Arab National Bank Public Joint	288	0.831318	0.637495	0.131	0.100586	0.0477647	0.365165	0.353745	0.480563	3.41952	0.511588	0	0	0	0.0557675	-0.0220735	-0.448599	0	0.827156									Ahli United Bank KSC	Islamic banks	Public	Kuwait
Arab Tunisian Bank	Commercial banks	Public	Tunisia	2007	2007Arab Tunisian Bank	121	0.866184	0.520636	0	0.405806	0.0518319	0.489584	0.343713	0	-0.187744	0.372259	0.6424	0	0.6424	0.052442	-0.0449051	-0.0686326	3.33858	0.861794									Ajman Bank	Islamic banks	Private	United Arab Emirates
Attijari Bank	Commercial banks	Public	TUNISIA	2007	2007Attijari Bank	133	0.824702	0.678284	0	0.216977	0.0635552	0.184611	0.497773	0.272722	-0.527183	0.372259	0	0	0.5354	0.052442	-0.0449051	-0.0686326	3.34762	0.8507									Al Baraka Bank Egypt SAE	Islamic banks	Private	Egypt, Arab Rep.
Attijariwafa Bank	Commercial banks	Public	MOROCCO	2007	2007Attijariwafa Bank	285	0.796232	0.501763	0.0826	0.203175	0.07817	0.399969	0.597602	0.435638	0	0.279843	0.0349	0	0	0.0757463	-0.0328476	-0.368485	5.26138	0.786668									Al Baraka Bank Syria SA	Islamic banks	Private	Syrian Arab Republic
Bahrain Commercial Facilities C	Commercial banks	Public	BAHRAIN	2007	2007Bahrain Commercial Facilities C	46	0	0	0	0	0	0	0	0.388997	0	0.190338	0	0	0	0.0646857	-0.0200747	0.0636991	0	0.511601									Al Rajhi Bank Public Joint Stoc	Islamic banks	Public	Saudi Arabia
Bank al Etihad	Commercial banks	Public	JORDAN	2007	2007Bank al Etihad	135	0.814848	0.490075	0.1582	0.368285	0.339939	0.422529	0.356557	0.924538	2.65723	0.393003	0	0	0.205	0.0809333	-0.0625172	-0.0592245	2.95022	0.751896									Albaraka Bank Tunisia	Islamic banks	Private	Tunisia
Bank Audi Private Bank	Commercial banks	Private	lebanon	2007	2007Bank Audi Private Bank	77	0.91664	0.265096	0	0.619218	0.0133395	0.304618	0.370276	0	2.50202	0.161456	0	0	0	0.0155648	0	-0.707287	3.1997	0.927263									Albaraka Banking Group B.S.C.	Islamic banks	Public	Bahrain
Bank Audi SAE	Commercial banks	Private	EGYPT	2007	2007Bank Audi SAE	169	0.889608	0.175783	0	0.790492	0.0382743	0.0281223	0.295427	0	0	0	0.9999	0	0.9999	0.0685391	0.0764453	-0.664254	3.75611	0.843848									Albaraka Islamic Bank BSC	Islamic banks	Private	Bahrain
Bank Audi SAL	Commercial banks	Public	lebanon	2007	2007Bank Audi SAL	286	0.858197	0.228395	0.2611	0.485468	0.0170809	0.0102215	0.258336	0.01	3.99489	0.161456	0	0	0.2994	0.0155648	0	-0.707287	4.32947	0.862201									Al-Salam Bank-Bahrain B.S.C.	Islamic banks	Public	Bahrain
Bank Dhofar SAOG	Commercial banks	Public	OMAN	2007	2007Bank Dhofar SAOG	210	0.720639	0.789868	0.1166	0.163788	0.0069902	0.0728374	0.283668	0.01	3.70018	0.441938	0.3006	0	0	0.0537207	-0.0320413	0.207539	2.84186	0.733536									Amlak Finance PJSC	Islamic banks	Public	United Arab Emirates
Bank Hapoalim BM	Commercial banks	Public	ISRAEL	2007	2007Bank Hapoalim BM	305	0.803655	0.660742	0.0741	0.150949	0.045402	0.228749	0.406023	0.191836	3.61294	0.235414	0.1644	0.001	0.0974	0.0580181	-0.0211419	0.612518	5.45158	0.806595									Ansar Bank	Islamic banks	Public	Iran, Islamic Rep.
Bank Leumi Le Israel BM	Commercial banks	Public	ISRAEL	2007	2007Bank Leumi Le Israel BM	304	0.826388	0.638026	0.0753	0.18911	0.0284928	0.246486	0.677497	0.145181	3.71034	0.235414	0.1978	0	0.1	0.0580181	-0.0211419	0.612518	5.46053	0.812882									Arab Islamic Bank	Islamic banks	Private	PALESTINIAN TERRITORIES
Bank Muscat SAOG	Commercial banks	Public	OMAN	2007	2007Bank Muscat SAOG	274	0.748249	0.620901	0.1004	0.216894	0.178155	0.196959	0.259644	0	3.15557	0.441938	0.2006	0	0.0916	0.0537207	-0.0320413	0.207539	3.47054	0.711193									Arcapita Bank B.S.C.	Islamic banks	Private	Bahrain
Bank of Alexandria	Commercial banks	Private	EGYPT	2007	2007Bank of Alexandria	185	0.878051	0.274197	0	0.268435	0.0417943	0.0158306	0.0264707	0	3.57268	0	0.8	0	0	0.0685391	0.0764453	-0.664254	4.49447	0.888367									Bahrain Islamic Bank B.S.C.	Islamic banks	Public	Bahrain
Bank of Baghdad	Commercial banks	Public	Iraq	2007	2007Bank of Baghdad	74	0.731613	0.130719	0	0.581945	0	0.0122384	0.482274	0	-0.142634	0	0	0	0.25	0.101582	-0.53231	-1.72471	5.5201	0.702384									Bank AlJazira JSC	Islamic banks	Public	Saudi Arabia
Bank of Beirut S.A.L.	Commercial banks	Public	LEBANON	2007	2007Bank of Beirut S.A.L.	237	0.759994	0.176268	0	0.328281	0.0703873	0.022778	0.219426	0.01	3.80303	0.161456	0	0	0	0.0155648	0	-0.707287	3.84388	0.751443									Bank Alkhair BSC	Islamic banks	Private	Bahrain
Bank of Jordan Plc	Commercial banks	Public	Jordan	2007	2007Bank of Jordan Plc	132	0.874582	0.483941	0.1443	0.40699	0.0346461	0.189286	0.279494	0.702905	2.44114	0.393003	0.265	0	0.069	0.0809333	-0.0625172	-0.0592245	3.13868	0.864945									Bank Mellat	Islamic banks	Public	Iran, Islamic Rep.
Bank of Palestine Plc	Commercial banks	Public	PALESTINIAN TERRITORIES	2007	2007Bank of Palestine Plc	125	0.874876	0.432127	0	0.521241	0.159143	0.0804511	0.161765	0	3.23402	0	0	0	0	0	0	0	2.78003	0.869765									Bank Nizwa SAOG	Islamic banks	Public	Oman
Bank of Sharjah	Commercial banks	Private	UNITED ARAB EMIRATES	2007	2007Bank of Sharjah	193	0.637019	0.492585	0.3	0.343456	0.0025524	0.347124	0.455	0	2.82098	0.375128	0	0	0.12	0.0983732	0	0.451041	3.88231	0.618294									Bank Pasargad	Islamic banks	Private	Iran, Islamic Rep.
Bank Otsar Hahayal Ltd	Commercial banks	Private	Israel	2007	2007Bank Otsar Hahayal Ltd	161	0.826985	0.706626	0.0733	0.211471	0.0230558	0.113285	0.374767	0	3.43658	0.235414	0	0	0	0.0580181	-0.0211419	0.612518	4.04831	0.825484									Bank Saderat Iran	Islamic banks	Public	Iran, Islamic Rep.
Bank Sohar SAOG	Commercial banks	Public	OMAN	2007	2007Bank Sohar SAOG	182	0	0	0	0	0	0	0	0	0	0.441938	0	0	0	0.0537207	-0.0320413	0.207539	0	0.862717									Bank Sarmayeh	Islamic banks	Private	Iran, Islamic Rep.
Bankmed, sal	Commercial banks	Private	Lebanon	2007	2007Bankmed, sal	233	0.894555	0.220369	0	0.21346	0.219324	0.0212466	0.724642	0	3.71207	0.161456	1	0	0	0.0155648	0	-0.707287	3.99278	0.870252									Bank Sepah	Islamic banks	Private	Iran, Islamic Rep.
Banque BEMO Sal	Commercial banks	Public	lebanon	2007	2007Banque BEMO Sal	90	0.827927	0.330376	0	0.46496	0.0715409	0.444509	0.938598	0.0150499	3.30432	0.161456	0	0	0	0.0155648	0	-0.707287	3.02885	0.870852									Bank Tejarat	Islamic banks	Public	Iran, Islamic Rep.
Banque Bemo Saudi Fransi SA	Commercial banks	Public	SYRIAN ARAB REPUBLIC	2007	2007Banque Bemo Saudi Fransi SA	107	0.914126	0.187133	0	0.775156	0.0171323	0.0822961	0	0	0	-0.173352	0.27	0	0.27	0.05	-0.100241	-1.05211	4.79325	0.916374									Banque Zitouna	Islamic banks	Private	Tunisia
Banque Centrale Populaire SA	Commercial banks	Public	MOROCCO	2007	2007Banque Centrale Populaire SA	249	0.917101	0.0897855	0	0.309534	0.929067	0.0649266	0.778745	0.700578	0.509174	0.279843	0	0	0	0.0757463	-0.0328476	-0.368485	4.87447	0.923541									Barwa Bank	Islamic banks	Private	Qatar
Banque de l_Agriculture et du D	Commercial banks	Private	AlGERIA	2007	2007Banque de l_Agriculture et du D	235	0	0	0	0	0	0	0	0	0.131535	0.636105	0	0	0	0.0168449	-0.0231452	-0.719575	0	0.873576									Boubyan Bank KSCP	Islamic banks	Public	Kuwait
Banque de l_Habitat	Commercial banks	Private	TUNISIA	2007	2007Banque de l_Habitat	141	0.624319	0.76446	0	0.153002	0.0269633	0.097681	0.713195	0	-0.1887	0.372259	0.3262	0	0	0.052442	-0.0449051	-0.0686326	0	0.616826									Cham Islamic Bank SA	Islamic banks	Private	Syrian Arab Republic
Banque de l_Industrie et du Tra	Commercial banks	Private	Lebanon	2007	2007Banque de l_Industrie et du Tra	41	0.892559	0.322617	0	0.264131	0.0943756	0.0107254	0.162783	0	4.11965	0.161456	0	0	0	0.0155648	0	-0.707287	2.74332	0.897284									Cihan Bank for Islamic Investme	Islamic banks	Private	Iraq
Banque de Tunisie	Commercial banks	Public	TUNISIA	2007	2007Banque de Tunisie	112	0.481571	0.700946	0	0.18042	0.0346396	0.280994	0.38008	0.374185	0	0.372259	0.18	0	0.5965	0.052442	-0.0449051	-0.0686326	3.33165	0.505478									Dubai Islamic Bank PJSC	Islamic banks	Public	United Arab Emirates
Banque du Caire SAE	Commercial banks	Private	EGYPT	2007	2007Banque du Caire SAE	222	0.891241	0.480792	0	0.189157	0.0201415	0.606826	0.578541	0	2.95677	0	0	0	0	0.0685391	0.0764453	-0.664254	4.65983	0.879186									Eghtesad Novin Bank PJSC-EN Ban	Islamic banks	Public	Iran, Islamic Rep.
Banque Ext?rieure d_Alg?rie	Commercial banks	Private	AlGERIA	2007	2007Banque Ext?rieure d_Alg?rie	260	0.871701	0.148594	0	0.649735	0.0289343	0.010809	0.413108	0	0.376364	0.636105	0	0	0	0.0168449	-0.0231452	-0.719575	0	0.914044									Emirates Islamic Bank PJSC	Islamic banks	Public	United Arab Emirates
Banque Libano-Francaise	Commercial banks	Private	LEBANON	2007	2007Banque Libano-Francaise	221	0.882341	0.282587	0	0.450965	0.0615977	0.763998	0.285364	0	3.24405	0.161456	0	0	0.1	0.0155648	0	-0.707287	3.88328	0.889278									Faisal Islamic Bank of Egypt	Islamic banks	Public	Egypt, Arab Rep.
Banque Marocaine du Commerce Ex	Commercial banks	Public	MOROCCO	2007	2007Banque Marocaine du Commerce Ex	266	0	0	0	0	0	0	0	0.419892	0	0.279843	0.2766	0	0.1	0.0757463	-0.0328476	-0.368485	0	0.866311									First energy bank	Islamic banks	Private	Bahrain
Banque Marocaine pour le Commer	Commercial banks	Public	MOROCCO	2007	2007Banque Marocaine pour le Commer	188	0	0	0	0	0	0	0	0.43081	0	0.279843	0.6503	0	0.6503	0.0757463	-0.0328476	-0.368485	0	0.89509									GFH Financial Group B.S.C.	Islamic banks	Public	Bahrain
Banque Misr Liban	Commercial banks	Private	lebanon	2007	2007Banque Misr Liban	85	0	0	0	0	0	0	0	0	0	0.161456	0	0	0	0.0155648	0	-0.707287	0	0.908641									Ibdar Bank BSC	Islamic banks	Private	Bahrain
Banque Misr SAE	Commercial banks	Private	EGYPT	2007	2007Banque Misr SAE	287	0.924299	0.296469	0	0.323939	0.0345199	0.0100722	0.0130162	0	3.18977	0	1	1	0	0.0685391	0.0764453	-0.664254	5.04259	0.918647									International Islamic Trade Fin	Islamic banks	Private	Saudi Arabia
Banque Nationale Agricole	Commercial banks	Public	TUNISIA	2007	2007Banque Nationale Agricole	162	0.695003	0.691539	0	0.18024	0.0105449	0.22469	0.740052	0	-0.198026	0.372259	0	0	0	0.052442	-0.0449051	-0.0686326	3.6753	0.715568									Islamic Corporation for the Dev	Islamic banks	Private	Lebanon
Banque Nationale d_Alg?rie	Commercial banks	Private	AlGERIA	2007	2007Banque Nationale d_Alg?rie	270	0.781946	0.492815	0	0.311115	0.113535	0.119241	0	0	-0.362273	0.636105	0	0	0	0.0168449	-0.0231452	-0.719575	0	0.799277									Islamic Development Bank	Islamic banks	Private	Saudi Arabia
Banque Saudi Fransi JSC	Commercial banks	Public	SAUDI ARABIA	2007	2007Banque Saudi Fransi JSC	289	0.822488	0.642493	0.1438	0.133429	0.0528047	0.325641	0.525541	0	3.16058	0.511588	0.311	0	0.311	0.0557675	-0.0220735	-0.448599	4.90081	0.822878									Islamic International Arab Bank	Islamic banks	Private	Jordan
Barclays Bank - Egypt S.A.E.	Commercial banks	Private	EGYPT	2007	2007Barclays Bank - Egypt S.A.E.	119	0.908138	0.287618	0	0.486312	0.451639	0.710207	0.418751	0	0.498091	0	0	0	0	0.0685391	0.0764453	-0.664254	4.13165	0.888432									Jordan Dubai Islamic Bank	Islamic banks	Public	Jordan
BBAC sal	Commercial banks	Private	lebanon	2007	2007BBAC sal	186	0.89799	0.161387	0.2585	0.50698	0.0487763	0.016268	0.253814	0	3.70471	0.161456	0	0	0	0.0155648	0	-0.707287	3.60805	0.878942									Jordan Islamic Bank	Islamic banks	Public	Jordan
BBK B.S.C.	Commercial banks	Public	BAHRAIN	2007	2007BBK B.S.C.	213	0.734502	0.553784	0.1055	0.153147	0.225223	0.509602	0.341085	0.207455	3.35581	0.190338	0	0	0.2017	0.0646857	-0.0200747	0.0636991	3.22886	0.709391									Karafarin Bank	Islamic banks	Public	Iran, Islamic Rep.
BLOM Bank Egypt SAE	Commercial banks	Private	EGYPT	2007	2007BLOM Bank Egypt SAE	116	0.803293	0.369423	0	0.302563	0.0140109	0.525834	0.400927	0	2.26679	0	0.9937	0	0.9937	0.0685391	0.0764453	-0.664254	3.69295	0.816084									Khaleeji Commercial Bank	Islamic banks	Public	Bahrain
BNP Paribas El Djaza?r	Commercial banks	Private	AlGERIA	2007	2007BNP Paribas El Djaza?r	114	0.513731	0.383487	0.1705	0.261177	8.55e-05	0.107262	0.788637	0	2.68372	0.636105	1	0	0	0.0168449	-0.0231452	-0.719575	0	0.583617									Kurdistan International Bank fo	Islamic banks	Public	Iraq
Burgan Bank KPSC	Commercial banks	Public	KUWAIT	2007	2007Burgan Bank KPSC	252	0	0	0	0	0	0	0	0.290609	0	0.539481	0	0.0489	0	0.0752025	-0.0305701	0.23056	0	0.836032									Kuwait Finance House	Islamic banks	Public	Kuwait
Byblos Bank S.A.L.	Commercial banks	Public	LEBANON	2007	2007Byblos Bank S.A.L.	247	0.832649	0.208972	0.1941	0.385219	0.0905209	0.0148978	0.313544	0.0124624	3.79398	0.161456	0.4096	0	0.4096	0.0155648	0	-0.707287	4.10234	0.832433									Kuwait International Bank	Islamic banks	Public	Kuwait
Byblos Bank Syria SA	Commercial banks	Public	SYRIAN ARAB REPUBLIC	2007	2007Byblos Bank Syria SA	23	0.779562	0.449602	0	0.45039	0.348172	0	-0.0191989	0	0	-0.173352	0.415	0	0	0.05	-0.100241	-1.05211	0	0.873746									Masraf Al Rayan (Q.S.C.)	Islamic banks	Public	Qatar
Cairo Amman Bank	Commercial banks	Public	JORDAN	2007	2007Cairo Amman Bank	139	0.821513	0.42696	0.1308	0.357143	0.0556588	0.350421	0.475317	0.0120835	3.20047	0.393003	0	0	0	0.0809333	-0.0625172	-0.0592245	3.07144	0.821938									Noor Bank	Islamic banks	Private	United Arab Emirates
Capital Bank of Jordan	Commercial banks	Public	JORDAN	2007	2007Capital Bank of Jordan	126	0.64199	0.571812	0.2233	0.339911	0.108039	0.179425	0.326027	0.619275	3.34067	0.393003	0	0	0.0665	0.0809333	-0.0625172	-0.0592245	2.93268	0.613453									Palestine Islamic Bank	Islamic banks	Private	PALESTINIAN TERRITORIES
Commercial Bank International P	Commercial banks	Public	UNITED ARAB EMIRATES	2007	2007Commercial Bank International P	164	0.787621	0.650213	0.1491	0.217392	0.0928124	0.0879795	0.449983	0.0101318	0.413655	0.375128	0	0	0	0.0983732	0	0.451041	0	0.809466									Parsian Bank	Islamic banks	Public	Iran, Islamic Rep.
Commercial Bank of Dubai P.S.C.	Commercial banks	Public	UNITED ARAB EMIRATES	2007	2007Commercial Bank of Dubai P.S.C.	236	0.753395	0.675901	0.1942	0.208059	0.0238715	0.083089	0.30142	0	3.78586	0.375128	0	0	0	0.0983732	0	0.451041	4.27195	0.8023									Qatar International Islamic Ban	Islamic banks	Public	Qatar
Commercial Bank of Kuwait K.P.S	Commercial banks	Public	KUWAIT	2007	2007Commercial Bank of Kuwait K.P.S	229	0.795009	0.517311	0.1663	0.34228	0.245386	0.226142	0.330791	0.196121	3.41451	0.539481	0	0	0	0.0752025	-0.0305701	0.23056	0	0.849859									Qatar Islamic Bank SAQ	Islamic banks	Public	Qatar
Commercial International Bank (	Commercial banks	Public	EGYPT	2007	2007Commercial International Bank (	256	0.876835	0.46506	0	0.276305	0.0413146	0.497617	0.52387	0.505457	0	0	0	0.051	0	0.0685391	0.0764453	-0.664254	0	0.875862									Sharjah Islamic Bank	Islamic banks	Public	United Arab Emirates
Cr?dit du Maroc	Commercial banks	Public	MOROCCO	2007	2007Cr?dit du Maroc	175	0	0	0	0	0	0	0	0.474531	0	0.279843	0	0	0	0.0757463	-0.0328476	-0.368485	0	0.902749									Sina Bank	Islamic banks	Private	Iran, Islamic Rep.
Cr?dit Libanais S.A.L.	Commercial banks	Private	Lebanon	2007	2007Cr?dit Libanais S.A.L.	214	0.868606	0.188509	0	0.367865	0.0165401	0.019111	0.29234	0	3.87988	0.161456	0	0	0	0.0155648	0	-0.707287	0	0.873203									Syria International Islamic Ban	Islamic banks	Public	Syrian Arab Republic
Dar Es Salaam Investment Bank-D	Commercial banks	Public	Iraq	2007	2007Dar Es Salaam Investment Bank-D	15	0	0	0	0	0	0	0	0	2.6889	0	0	0	0	0.101582	-0.53231	-1.72471	0	0.825765									Tamweel PJSC	Islamic banks	Private	United Arab Emirates
Doha Bank	Commercial banks	Public	QATAR	2007	2007Doha Bank	255	0.790047	0.628222	0.1173	0.235704	0.113826	0.185864	0.493487	0.0233225	2.87411	0.424363	0	0	0	0.261702	-0.118358	0.418997	4.33639	0.812231									Warba Bank	Islamic banks	Public	Kuwait
Emirates Lebanon Bank SAL	Commercial banks	Private	lebanon	2007	2007Emirates Lebanon Bank SAL	84	0	0	0	0	0	0	0	0	0	0.161456	0	0	0	0.0155648	0	-0.707287	0	0.622831									Credit Agricole Egypt SAE	Islamic banks	Public	Saudi Arabia
Emirates NBD PJSC	Commercial banks	Public	UNITED ARAB EMIRATES	2007	2007Emirates NBD PJSC	306	0.732835	0.686669	0	0.174843	0.289349	0.200638	0.57994	0	0	0.375128	0	0	0	0.0983732	0	0.451041	4.98172	0.759766									TADHAMON INTERNATIONAL ISLAMIC BANK	Islamic banks	Private	Yemen, Rep.
FIBI Bank	Commercial banks	Public	ISRAEL	2007	2007FIBI Bank	272	0.854857	0.605112	0.0742	0.145687	0.0208861	0.394564	0.417199	0.330316	3.72424	0.235414	0.6968	0	0	0.0580181	-0.0211419	0.612518	4.93605	0.8474
Fransabank sal	Commercial banks	Private	LEBANON	2007	2007Fransabank sal	248	0.890902	0.162804	0	0.291526	0.0684116	0.0267148	0.263993	0	3.53345	0.161456	0.36	0	0.06	0.0155648	0	-0.707287	3.89924	0.857891
Future Bank B.S.C.	Commercial banks	Private	BAHRAIN	2007	2007Future Bank B.S.C.	82	0.873173	0.17119	0.1495	0.797495	0.835625	0.0820896	0.121951	0	0	0.190338	0.3333	0	0.3333	0.0646857	-0.0200747	0.0636991	2.58343	0.838185
Groupe Banque Centrale Populair	Commercial banks	Private	MOROCCO	2007	2007Groupe Banque Centrale Populair	275	0	0	0	0	0	0	0	0	0	0.279843	0	0	0	0.0757463	-0.0328476	-0.368485	4.87447	0.85478
Gulf Bank Algeria	Commercial banks	Private	Algeria	2007	2007Gulf Bank Algeria	93	0.706394	0.574826	0	0.229041	0.549712	0.0337516	0.527548	0	0	0.636105	0	0	0	0.0168449	-0.0231452	-0.719575	4.00398	0.781868
Gulf Bank KSC (The)	Commercial banks	Public	KUWAIT	2007	2007Gulf Bank KSC (The)	243	0.847364	0.625197	0.147	0.29601	0.174839	0.227555	0.29572	0.311695	3.53847	0.539481	0	0	0.4649	0.0752025	-0.0305701	0.23056	3.60853	0.859234
Gulf Commercial Bank	Commercial banks	Public	Iraq	2007	2007Gulf Commercial Bank	38	0	0	0	0	0	0	0	0	0	0	0	0	0	0.101582	-0.53231	-1.72471	0	0.748057
Gulf International Bank BSC	Commercial banks	Private	BAHRAIN	2007	2007Gulf International Bank BSC	258	0.770047	0.328597	0.0865	0.311762	0.415124	0.0129462	0.376418	0	3.50768	0.190338	0	0	0.275	0.0646857	-0.0200747	0.0636991	4.39423	0.794091
Housing and Development Bank	Commercial banks	Public	EGYPT	2007	2007Housing and Development Bank	9	0.537267	0.477462	0	0.114444	0.0001225	0.784059	0.684837	0.017923	0	0	0	0	0.0782	0.0685391	0.0764453	-0.664254	3.9599	0.462693
Housing Bank for Trade & Financ	Commercial banks	Public	JORDAN	2007	2007Housing Bank for Trade & Financ	220	0.767437	0.388052	0.3106	0.359415	0.0461269	0.566405	0.428291	0.655499	3.77973	0.393003	0	0	0.206	0.0809333	-0.0625172	-0.0592245	0	0.789825
Housing Bank for Trade and Fina	Commercial banks	Private	AlGERIA	2007	2007Housing Bank for Trade and Fina	27	0.414327	0.392228	0	0.33661	0.15452	0.0648156	0.462167	0	0	0.636105	0.52	0	0	0.0168449	-0.0231452	-0.719575	0	0.509552
HSBC Bank Egypt S A E	Commercial banks	Private	EGYPT	2007	2007HSBC Bank Egypt S A E	198	0.868118	0.296613	0	0.558607	0.0124162	0.398662	0.565791	0	0.52782	0	0.9453	0	0	0.0685391	0.0764453	-0.664254	4.24892	0.895792
IBL Bank sal	Commercial banks	Private	LEBANON	2007	2007IBL Bank sal	179	0	0	0	0	0	0	0	0	0	0.161456	0	0	0	0.0155648	0	-0.707287	0	0.872639
International Bank of Qatar Q.S	Commercial banks	Private	QATAR	2007	2007International Bank of Qatar Q.S	206	0.785762	0.560491	0.216	0.280634	0.0666565	0.197303	0.14799	0	2.75626	0.424363	0	0	0.8	0.261702	-0.118358	0.418997	0	0.809927
Invest Bank P.S.C.	Commercial banks	Public	UNITED ARAB EMIRATES	2007	2007Invest Bank P.S.C.	155	0.746789	0.579607	0	0.358941	0.0409342	0.100352	0.337114	0	2.6449	0.375128	0.1502	0	0	0.0983732	0	0.451041	3.80453	0.769212
Iraqi Middle East Investment Ba	Commercial banks	Public	Iraq	2007	2007Iraqi Middle East Investment Ba	16	0.799464	0	0	0.535818	0.998585	0.01	0.0778806	0	-0.477121	0	0	0	0	0.101582	-0.53231	-1.72471	0	0.818758
Israel Discount Bank LTD	Commercial banks	Public	ISRAEL	2007	2007Israel Discount Bank LTD	294	0.853297	0.554122	0.079	0.175473	0.0572987	0.419237	0.445926	0.243067	3.65424	0.235414	0	0	0.0578	0.0580181	-0.0211419	0.612518	5.21019	0.839054
Jordan Ahli Bank Plc	Commercial banks	Public	JORDAN	2007	2007Jordan Ahli Bank Plc	137	0.762868	0.357077	0.1726	0.453585	0.199247	0.325396	0.565789	0.702905	2.86413	0.393003	0	0.0633	0.1071	0.0809333	-0.0625172	-0.0592245	3.24075	0.776237
Jordan Commercial Bank	Commercial banks	Public	JORDAN	2007	2007Jordan Commercial Bank	111	0.724864	0.530982	0.144	0.305339	0.0817204	0.177906	0.359223	0.616695	2.69937	0.393003	0	0	0.49	0.0809333	-0.0625172	-0.0592245	2.71029	0.677408
Lebanese Swiss Bank SAL (The)	Commercial banks	Private	Lebanon	2007	2007Lebanese Swiss Bank SAL (The)	102	0.87233	0.177804	0.3916	0.582943	0.0338563	0.0109015	0.344881	0	3.6126	0.161456	0	0	0	0.0155648	0	-0.707287	2.80194	0.871851
Mashreqbank PSC	Commercial banks	Public	UNITED ARAB EMIRATES	2007	2007Mashreqbank PSC	271	0.733883	0.518128	0.1729	0.371083	0.167805	0.478321	0.771277	0	3.33239	0.375128	0	0	0	0.0983732	0	0.451041	4.75393	0.72673
Mercantile Discount Bank Ltd.	Commercial banks	Private	ISRAEL	2007	2007Mercantile Discount Bank Ltd.	196	0.862491	0.731542	0.086	0.135593	0.0252372	0.145651	0.359064	0	3.76343	0.235414	1	0	0	0.0580181	-0.0211419	0.612518	4.23623	0.855143
Mizrahi Tefahot Bank Ltd.	Commercial banks	Public	ISRAEL	2007	2007Mizrahi Tefahot Bank Ltd.	295	0.847061	0.772448	0.0667	0.119609	0.0448902	0.0827185	0.388195	0.293596	4.10474	0.235414	0	0.0037	0.5368	0.0580181	-0.0211419	0.612518	4.95674	0.831899
National Bank of Bahrain	Commercial banks	Public	BAHRAIN	2007	2007National Bank of Bahrain	197	0.850811	0.467848	0.2146	0.275591	0.158803	0.584084	0.326389	0	4.20199	0.190338	0	0	0	0.0646857	-0.0200747	0.0636991	3.22438	0.861638
National Bank of Egypt	Commercial banks	Private	EGYPT	2007	2007National Bank of Egypt	301	0.868421	0.38519	0.074	0.335645	0.0344632	0.542988	0.417833	0	3.914	0	1	1	0	0.0685391	0.0764453	-0.664254	5.26736	0.877765
National Bank of Fujairah PJSC	Commercial banks	Public	UNITED ARAB EMIRATES	2007	2007National Bank of Fujairah PJSC	200	0.791896	0.626838	0	0.354967	0.105805	0.243118	0.503448	0.01	3.34087	0.375128	0.3928	0	0	0.0983732	0	0.451041	3.90914	0.761847
National Bank of Kuwait S.A.K.	Commercial banks	Public	KUWAIT	2007	2007National Bank of Kuwait S.A.K.	302	0.845802	0.545662	0.1801	0.34943	0.344575	0.302071	0.334093	0	3.58795	0.539481	0	0	0	0.0752025	-0.0305701	0.23056	3.89753	0.833614
National Bank of Oman (SAOG)	Commercial banks	Public	OMAN	2007	2007National Bank of Oman (SAOG)	203	0.770418	0.650222	0.2116	0.26469	0.0207459	0.119953	0.577143	0	2.75079	0.441938	0.3485	0	0.3485	0.0537207	-0.0320413	0.207539	3.03439	0.779832
National Bank of Umm Al-Qaiwain	Commercial banks	Public	UNITED ARAB EMIRATES	2007	2007National Bank of Umm Al-Qaiwain	143	0.510816	0.797763	0.194	0.117294	0.0029924	0.0830707	-0.158766	0.011427	2.63417	0.375128	0.3	0	0	0.0983732	0	0.451041	0	0.766203
National Bank of Yemen	Commercial banks	Private	Yemen	2007	2007National Bank of Yemen	37	0.861863	0.085173	0	0.409831	0.0013878	0.0434437	0.412713	0	3.7589	0	0	0	0	0.0317041	-0.108448	-1.00539	4.92048	0.857324
National Commercial Bank (The)	Commercial banks	Public	SAUDI ARABIA	2007	2007National Commercial Bank (The)	308	0.798981	0.496091	0.2557	0.104321	0.0555197	0.742281	0.397602	0	2.57989	0.511588	0.693	0	0	0.0557675	-0.0220735	-0.448599	5.19231	0.820787
National Credit Bank (Closed Sh	Commercial banks	Public	SYRIAN ARAB REPUBLIC	2007	2007National Credit Bank (Closed Sh	39	0.848597	0.273095	0	0.666717	0.108874	0.0102929	-0.181557	0	-0.477121	-0.173352	0	0	0	0.05	-0.100241	-1.05211	0	0.904099
Natixis Algerie	Commercial banks	Private	AlGERIA	2007	2007Natixis Algerie	68	0.755	0.502589	0	0.13494	0.571367	0.0011496	0	0	-0.195485	0.636105	1	0	0	0.0168449	-0.0231452	-0.719575	4.43416	0.807255
Oman Arab Bank SAOC	Commercial banks	Private	Oman	2007	2007Oman Arab Bank SAOC	174	0.811806	0.613805	0.126	0.3453	0.101892	0.260806	0.284768	0	3.54792	0.441938	0.5099	0	0	0.0537207	-0.0320413	0.207539	2.73272	0.828339
Qatar National Bank	Commercial banks	Public	Qatar	2007	2007Qatar National Bank	309	0.865463	0.645055	0.145	0.212968	0.100849	0.190797	0.401192	0	3.65244	0.424363	0.5	0	0	0.261702	-0.118358	0.418997	4.85529	0.802613
Qatar National Bank Tunisia	Commercial banks	Private	TUNISIA	2007	2007Qatar National Bank Tunisia	14	0.475028	0.598224	0	0.172031	0.0023364	0.0946197	0.195122	0	0	0.372259	0	0	0	0.052442	-0.0449051	-0.0686326	1.95472	0.595434
Riyad Bank	Commercial banks	Public	SAUDI ARABIA	2007	2007Riyad Bank	297	0.822824	0.555047	0.1631	0.115804	0.105573	0.52081	0.426496	0.0122437	3.43496	0.511588	0	0	0	0.0557675	-0.0220735	-0.448599	4.9732	0.841605
Samba Financial Group	Commercial banks	Public	SAUDI ARABIA	2007	2007Samba Financial Group	300	0.811526	0.540481	0.1641	0.147632	0.0574844	0.558632	0.448072	0.448443	3.36096	0.511588	0	0	0.0234	0.0557675	-0.0220735	-0.448599	5.09347	0.823994
Saradar Bank SAL	Commercial banks	Private	Lebanon	2007	2007Saradar Bank SAL	13	0.863514	0.147595	0	0.281697	0.0521365	0.0312417	0.565635	0	3.11838	0.161456	0	0	0	0.0155648	0	-0.707287	2.33777	0.852886
Saudi British Bank JSC (The)	Commercial banks	Public	SAUDI ARABIA	2007	2007Saudi British Bank JSC (The)	291	0.795828	0.549949	0.179	0.141632	0.0353543	0.514863	0.438638	0	3.38012	0.511588	0	0	0.6	0.0557675	-0.0220735	-0.448599	4.88756	0.813466
Saudi Hollandi Bank	Commercial banks	Private	SAUDI ARABIA	2007	2007Saudi Hollandi Bank	267	0.871031	0.566535	0.1235	0.189283	0.203831	0.388843	0.420212	0	3.4746	0.511588	0	0	0	0.0557675	-0.0220735	-0.448599	4.66969	0.868111
Saudi Investment Bank (The)	Commercial banks	Public	SAUDI ARABIA	2007	2007Saudi Investment Bank (The)	262	0.792709	0.506586	0.23	0.175311	0.137347	0.552165	0.583405	0.742086	3.825	0.511588	0	0	0.075	0.0557675	-0.0220735	-0.448599	4.61113	0.801007
Soci?t? Arabe Internationale de	Commercial banks	Public	EGYPT	2007	2007Soci?t? Arabe Internationale de	187	0.764462	0.327264	0	0.303296	0.000603	0.922671	0.528846	0	0.748999	0	0	0	0	0.0685391	0.0764453	-0.664254	0	0.841323
Soci?t? G?n?rale Alg?rie	Commercial banks	Private	AlGERIA	2007	2007Soci?t? G?n?rale Alg?rie	113	0.731442	0.523916	0	0.40347	0.111502	0.01029	0.290309	0	-0.259265	0.636105	1	0	0	0.0168449	-0.0231452	-0.719575	0	0.729865
Soci?t? G?n?rale de Banque au L	Commercial banks	Private	LEBANON	2007	2007Soci?t? G?n?rale de Banque au L	238	0.908224	0.515767	0.1304	0.211952	0.103718	0.318599	0.425081	0	0	0.161456	0	0	0	0.0155648	0	-0.707287	0	0.907965
Soci?t? g?n?rale de Banque-Jord	Commercial banks	Public	JORDAN	2007	2007Soci?t? g?n?rale de Banque-Jord	98	0.788698	0.611179	0.2467	0.355651	0.134735	0.0057361	0.5625	0.01	2.7911	0.393003	0	0	0.5007	0.0809333	-0.0625172	-0.0592245	0	0.811627
Soci?t? G?n?rale Marocaine de B	Commercial banks	Private	MOROCCO	2007	2007Soci?t? G?n?rale Marocaine de B	204	0	0	0	0	0	0	0	0	0	0.279843	0.5191	0	0.5191	0.0757463	-0.0328476	-0.368485	0	0.787001
Soci?t? Tunisienne de Banque	Commercial banks	Public	TUNISIA	2007	2007Soci?t? Tunisienne de Banque	153	0.678011	0.765791	0	0.0944322	0.0624942	0.0762903	0.610301	0.616335	-0.266948	0.372259	0.248	0	0	0.052442	-0.0449051	-0.0686326	0	0.716388
Suez Canal Bank	Commercial banks	Public	EGYPT	2007	2007Suez Canal Bank	128	0.873221	0.478975	0	0.19705	0.04396	0.446255	0.993861	0.0100991	2.83509	0	0.3304	0	0.2	0.0685391	0.0764453	-0.664254	4.08838	0.909905
The Commercial Bank (QSC)	Commercial banks	Public	QATAR	2007	2007The Commercial Bank (QSC)	279	0.655625	0.571835	0.1469	0.214488	0.135379	0.32084	0.466084	0.0162312	3.35866	0.424363	0	0	0.62	0.261702	-0.118358	0.418997	0	0.67634
The National Bank of Kuwait - E	Commercial banks	Public	EGYPT	2007	2007The National Bank of Kuwait - E	170	0.86336	0.513315	0	0.158791	0.0249203	0.510659	0.293866	0.011427	2.17084	0	0	0	0	0.0685391	0.0764453	-0.664254	0	0.86194
Tunis International Bank	Commercial banks	Private	TUNISIA	2007	2007Tunis International Bank	17	0.833833	0.256511	0	0.534224	0.454395	0.719618	0.724868	0	0	0.372259	0	0	0.77	0.052442	-0.0449051	-0.0686326	2.63739	0.819561
Union Bancaire pour le Commerce	Commercial banks	Public	TUNISIA	2007	2007Union Bancaire pour le Commerce	86	0.763779	0.732213	0	0.160293	0.129694	0.0971521	0.586599	0.214003	-0.200464	0.372259	0	0	0	0.052442	-0.0449051	-0.0686326	0	0.779239
Union Bank of Israel Ltd	Commercial banks	Public	ISRAEL	2007	2007Union Bank of Israel Ltd	216	0.879886	0.597209	0.0868	0.181607	0.0028333	0.348091	0.380597	0.421677	3.62114	0.235414	0	0	0	0.0580181	-0.0211419	0.612518	4.46061	0.860939
Union Internationale de Banques	Commercial banks	Public	TUNISIA	2007	2007Union Internationale de Banques	110	0.872335	0.760984	0	0.12255	0.0825875	0.0762102	0.44186	0.103939	0	0.372259	0.5234	0	0.5234	0.052442	-0.0449051	-0.0686326	3.26886	0.951363
Union National Bank - Egypt SAE	Commercial banks	Public	EGYPT	2007	2007Union National Bank - Egypt SAE	95	0.99	0.354244	0	0.200772	9.81e-05	0.560993	0.0122704	0.01	-0.0533717	0	0.948	0	0.948	0.0685391	0.0764453	-0.664254	3.27697	0.763884
United Bank (The)	Commercial banks	Private	EGYPT	2007	2007United Bank (The)	144	0	0	0	0	0	0	0	0	0	0	0	0	0	0.0685391	0.0764453	-0.664254	0	0.763183
United Gulf Bank (BSC) EC	Commercial banks	Public	BAHRAIN	2007	2007United Gulf Bank (BSC) EC	124	0.474369	0.13111	0.221	0.361765	0.648821	0.0200684	0.0133636	0.01	2.94284	0.190338	0.7792	0	0.7792	0.0646857	-0.0200747	0.0636991	3.3712	0.384166
A_Ayan Leasing & Investment Com	Islamic banks	Public	KUWAIT	2007	2007A_Ayan Leasing & Investment Com	67	0.661542	0.238837	0	0.135847	0.0939191	0.010982	0.638677	0.546515	-0.477121	0.539481	0	0	0.038	0.0752025	-0.0305701	0.23056	0	0.719821
ABC Islamic Bank (E.C.)	Islamic banks	Private	BAHRAIN	2007	2007ABC Islamic Bank (E.C.)	75	0.168104	0.663671	0	0.0024292	0.888006	0.488751	0.311927	0	-0.477121	0.190338	1	0	0	0.0646857	-0.0200747	0.0636991	2.91556	0.129973
Abu Dhabi Islamic Bank - Public	Islamic banks	Public	UNITED ARAB EMIRATES	2007	2007Abu Dhabi Islamic Bank - Public	273	0.803733	0.563143	0	0.329765	0.183274	0.158963	0.353837	0.0107108	3.02918	0.375128	0	0	0.58	0.0983732	0	0.451041	0	0.777672
Ahli United Bank KSC	Islamic banks	Public	KUWAIT	2007	2007Ahli United Bank KSC	228	0.829636	0.478387	0.1469	0.412667	0.332542	0.489964	0.419146	0	3.40238	0.539481	0.75	0	0	0.0752025	-0.0305701	0.23056	3.28542	0.843601
Al Baraka Bank Egypt SAE	Islamic banks	Private	EGYPT	2007	2007Al Baraka Bank Egypt SAE	145	0.893258	0.455354	0	0.0927109	0.0057644	0.813041	0.417752	0	-0.0119865	0	0.7368	0	0.7368	0.0685391	0.0764453	-0.664254	3.86576	0.911883
Al Rajhi Bank Public Joint Stoc	Islamic banks	Public	SAUDI ARABIA	2007	2007Al Rajhi Bank Public Joint Stoc	303	0.754268	0.665831	0.253	0.287124	0.0437675	0.0059204	0.324191	0.0158358	2.33571	0.511588	0	0	0	0.0557675	-0.0220735	-0.448599	0	0.763488
Albaraka Banking Group B.S.C.	Islamic banks	Public	BAHRAIN	2007	2007Albaraka Banking Group B.S.C.	261	0.80604	0.595046	0.293	0.238742	0.018758	0.197577	0.52509	0	-0.20152	0.190338	0.3011	0	0.3011	0.0646857	-0.0200747	0.0636991	3.88229	0.800119
Amlak Finance PJSC	Islamic banks	Public	UNITED ARAB EMIRATES	2007	2007Amlak Finance PJSC	106	0.497127	0.821311	0	0.0534858	0	0.130789	0.414556	0	2.93835	0.375128	0.4808	0	0	0.0983732	0	0.451041	3.70296	0.556395
Arab Islamic Bank	Islamic banks	Private	PALESTINIAN TERRITORIES	2007	2007Arab Islamic Bank	28	0.390055	0.422901	0	0.314325	0.440936	0.381484	0.943396	0	-0.345768	0	0	0	0	0	0	0	2.34084	0.459881
Arcapita Bank B.S.C.	Islamic banks	Private	BAHRAIN	2007	2007Arcapita Bank B.S.C.	146	0.55405	0.0520368	0.31	0.114932	0.894547	0.124045	0.258165	0	2.343	0.190338	0.81	0	0	0.0646857	-0.0200747	0.0636991	3.4326	0.404967
Bahrain Islamic Bank B.S.C.	Islamic banks	Public	BAHRAIN	2007	2007Bahrain Islamic Bank B.S.C.	120	0.814433	0.277663	0	0.446735	0.418847	0.941419	0.593458	0	-0.314644	0.190338	0	0	0	0.0646857	-0.0200747	0.0636991	2.63998	0.704401
Bank AlJazira JSC	Islamic banks	Public	SAUDI ARABIA	2007	2007Bank AlJazira JSC	239	0.705834	0.399105	0.402	0.519999	0.0156528	0.185973	0.816089	0.0113216	2.89077	0.511588	0	0	0	0.0557675	-0.0220735	-0.448599	4.19626	0.758848
Bank Alkhair BSC	Islamic banks	Private	BAHRAIN	2007	2007Bank Alkhair BSC	18	0	0.0951244	0.6787	0.357654	0	0.0335541	0.0113752	0	-0.477121	0.190338	0	0	0	0.0646857	-0.0200747	0.0636991	2.46731	0.1576
Bank Mellat	Islamic banks	Public	Iran	2007	2007Bank Mellat	293	0.728968	0.534795	0	0.175002	0.23065	0.348498	0.155852	0.0102477	-0.19112	0.276773	0	0	0	0.0570425	-0.119396	-0.993973	5.37866	0.787725
Bank Saderat Iran	Islamic banks	Public	Iran	2007	2007Bank Saderat Iran	278	0.295196	0.576928	0	0.16672	0.287839	0.106509	0.0281186	0	-0.0195441	0.276773	0	0	0	0.0570425	-0.119396	-0.993973	5.40626	0.773311
Bank Sarmayeh	Islamic banks	Private	Iran	2007	2007Bank Sarmayeh	173	0	0	0	0	0	0	0	0	0	0.276773	0	0	0	0.0570425	-0.119396	-0.993973	0	0.29534
Bank Sepah	Islamic banks	Private	Iran	2007	2007Bank Sepah	251	0.663448	0.510162	0	0.232699	0.0772282	0.0485463	0.535918	0	-0.0627013	0.276773	0	0	0	0.0570425	-0.119396	-0.993973	5.1853	0.760922
Bank Tejarat	Islamic banks	Public	Iran	2007	2007Bank Tejarat	277	0.644598	0.626473	0	0.2913	0.133834	0.191668	0.368162	0	0.148514	0.276773	0	0	0	0.0570425	-0.119396	-0.993973	5.31142	0.678427
Boubyan Bank KSCP	Islamic banks	Public	KUWAIT	2007	2007Boubyan Bank KSCP	215	0.745191	0.135634	0	0.7674	0.551357	0.378723	0.381818	0.01	-0.477121	0.539481	0	0	0	0.0752025	-0.0305701	0.23056	2.70269	0.79756
Cham Islamic Bank SA	Islamic banks	Private	SYRIAN ARAB REPUBLIC	2007	2007Cham Islamic Bank SA	26	0	0	0	0	0	0	0	0	0	-0.173352	0.1	0	0.1	0.05	-0.100241	-1.05211	0	0.677945
Dubai Islamic Bank PJSC	Islamic banks	Public	UNITED ARAB EMIRATES	2007	2007Dubai Islamic Bank PJSC	284	0.812963	0.547158	0	0.288016	0.0887684	0.212193	0.833576	0.01	0	0.375128	0	0.298	0.039	0.0983732	0	0.451041	4.80911	0.799158
Emirates Islamic Bank PJSC	Islamic banks	Public	UNITED ARAB EMIRATES	2007	2007Emirates Islamic Bank PJSC	232	0.869035	0.63022	0.1135	0.0469553	0.0061524	0.369264	0.555534	0	-0.477121	0.375128	0	0	0	0.0983732	0	0.451041	4.0201	0.829738
Faisal Islamic Bank of Egypt	Islamic banks	Public	EGYPT	2007	2007Faisal Islamic Bank of Egypt	190	0.918873	0.730089	0	0.122255	0.0112194	0.199684	0.34103	0.01	2.50377	0	0	0	0	0.0685391	0.0764453	-0.664254	4.2841	0.92555
GFH Financial Group B.S.C.	Islamic banks	Public	BAHRAIN	2007	2007GFH Financial Group B.S.C.	122	0.464255	0.524152	0	0.009994	0.500287	0.55307	0.0248487	0	0.0647733	0.190338	0	0	0.0795	0.0646857	-0.0200747	0.0636991	3.17635	0.482428
Islamic International Arab Bank	Islamic banks	Private	Jordan	2007	2007Islamic International Arab Bank	117	0.853166	0.477036	0.2141	0.426061	0.291191	0.113694	0.0153672	0	3.66581	0.393003	0	0	0	0.0809333	-0.0625172	-0.0592245	2.75952	0.335354
Jordan Islamic Bank	Islamic banks	Public	JORDAN	2007	2007Jordan Islamic Bank	178	0.866607	0.409613	0.1488	0.45549	0.0242998	0.262046	0.379798	0.412898	3.80018	0.393003	0.555	0	0.555	0.0809333	-0.0625172	-0.0592245	3.16513	0.864339
Khaleeji Commercial Bank	Islamic banks	Public	BAHRAIN	2007	2007Khaleeji Commercial Bank	100	0.544748	0.121548	0	0.375294	0.424378	0.0289332	0.0173929	0	0	0.190338	0	0	0	0.0646857	-0.0200747	0.0636991	1.9834	0.476188
Kurdistan International Bank fo	Islamic banks	Public	Iraq	2007	2007Kurdistan International Bank fo	49	0.586211	0	0	0.905559	0.298952	0.999634	0.716444	0	0	0	0	0	0	0.101582	-0.53231	-1.72471	0	0.531613
Kuwait Finance House	Islamic banks	Public	KUWAIT	2007	2007Kuwait Finance House	296	0.74296	0.542637	0.183	0.203126	0.204865	0.298535	0.805503	0	1.0518	0.539481	0	0.4285	0	0.0752025	-0.0305701	0.23056	3.80029	0.731515
Masraf Al Rayan (Q.S.C.)	Islamic banks	Public	QATAR	2007	2007Masraf Al Rayan (Q.S.C.)	254	0	0	0	0	0	0	0	0	0	0.424363	0	0	0	0.261702	-0.118358	0.418997	0	0.485002
Qatar Islamic Bank SAQ	Islamic banks	Public	QATAR	2007	2007Qatar Islamic Bank SAQ	281	0.663595	0.480636	0.2157	0.285037	0.116113	0.396103	0.501459	0.0172062	2.91222	0.424363	0	0	0	0.261702	-0.118358	0.418997	4.17285	0.740783
Sharjah Islamic Bank	Islamic banks	Public	UNITED ARAB EMIRATES	2007	2007Sharjah Islamic Bank	199	0.58968	0.736443	0	0.0816452	0.0192184	0.119094	0.523697	0.0112219	-0.104932	0.375128	0.274	0	0	0.0983732	0	0.451041	3.88318	0.680415
Tamweel PJSC	Islamic banks	Private	UNITED ARAB EMIRATES	2007	2007Tamweel PJSC	83	0.37728	0.791987	0	0.11918	0.455639	0.0277122	0.968629	0	2.42811	0.375128	0.5	0	0	0.0983732	0	0.451041	3.51352	0.660383
Abu Dhabi Commercial Bank	Commercial banks	Public	UNITED ARAB EMIRATES	2008	2008Abu Dhabi Commercial Bank	299	0.60772	0.712488	0.1218	0.205344	0.164373	0.0859696	0.483829	0.304136	3.62233	0.362035	0	0	0	0.0318439	0	0.483457	5.02618	0.664025
Ahli Bank QSC	Commercial banks	Public	Qatar	2008	2008Ahli Bank QSC	207	0.863441	0.648789	0.0923	0.241102	0.145368	0.132653	0.353883	0.354605	2.91184	0.395335	0	0	0	0.179857	-0.137582	0.327415	4.19247	0.876506
Ahli Bank SAOG	Commercial banks	Public	OMAN	2008	2008Ahli Bank SAOG	172	0.702288	0.782353	0.3664	0.0300654	0.291764	0.22823	0.272727	0.707259	2.75602	0.393011	0.35	0	0.35	0.0445269	-0.0595522	0.264805	2.48572	0.775752
Ahli United Bank (Egypt) SAE	Commercial banks	Private	EGYPT	2008	2008Ahli United Bank (Egypt) SAE	149	0.802794	0.435373	0	0.452089	0.153197	0.385231	0.475567	0	0.41662	0.098878	0.498	0	0.498	0.0709027	0.0931897	-0.564828	3.76275	0.838867
Ahli United Bank BSC	Commercial banks	Public	BAHRAIN	2008	2008Ahli United Bank BSC	280	0.770932	0.522132	0.0917	0.239424	0.393305	0.442169	0.468519	0	3.45064	0.305394	0	0.1738	0	0.0829244	-0.0325667	0.130699	4.36267	0.794294
Al Ahli Bank of Kuwait (KSC)	Commercial banks	Public	KUWAIT	2008	2008Al Ahli Bank of Kuwait (KSC)	231	0.866473	0.631501	0.1223	0.292382	0.13945	0.235515	0.377413	0.202191	2.31531	0.490092	0	0	0	0.0599166	-0.0548495	0.234971	3.47147	0.869406
Al Khalij Commercial Bank	Commercial banks	Public	Qatar	2008	2008Al Khalij Commercial Bank	234	0	0	0	0	0	0	0	0	0	0.395335	0	0	0	0.179857	-0.137582	0.327415	0	0.594613
Alubaf Arab International Bank	Commercial banks	Private	BAHRAIN	2008	2008Alubaf Arab International Bank	79	0	0.824719	0	0.137079	0	0.0021978	0.227273	0	0	0.305394	0	0	0	0.0829244	-0.0325667	0.130699	1.64836	0.793063
Amen Bank	Commercial banks	Public	TUNISIA	2008	2008Amen Bank	150	0.788916	0.71579	0	0.111672	0.0530646	0.193592	0.356345	0	-0.097283	0.373803	0	0	0	0.0670962	-0.0341655	-0.146981	3.443	0.773054
Arab African International Bank	Commercial banks	Private	EGYPT	2008	2008Arab African International Bank	230	0.926264	0.349877	0	0.580567	0.30801	0.152456	0.548341	0	0.352781	0.098878	0.4937	0	0.4937	0.0709027	0.0931897	-0.564828	3.90391	0.853387
Arab Bank for Investment & Fore	Commercial banks	Private	UNITED ARAB EMIRATES	2008	2008Arab Bank for Investment & Fore	158	0.681251	0.382369	0.3491	0.499582	0.388414	0.0406772	0.421239	0	3.57119	0.362035	0.4228	0	0.4228	0.0318439	0	0.483457	0	0.707452
Arab Bank Group (Combined)	Commercial banks	Private	JORDAN	2008	2008Arab Bank Group (Combined)	290	0.777593	0.508258	0.186	0.259759	0.17061	0.416474	0.460541	0	3.78961	0.376598	0	0	0	0.0817572	-0.0538682	0.0344316	4.58358	0.792312
Arab Bank Plc	Commercial banks	Public	JORDAN	2008	2008Arab Bank Plc	282	0.79115	0.465368	0.2029	0.345636	0.186452	0.407615	0.261435	0.601229	3.93317	0.376598	0.1487	0	0.0702	0.0817572	-0.0538682	0.0344316	4.32675	0.80218
Arab Bank Syria SA	Commercial banks	Public	SYRIAN ARAB REPUBLIC	2008	2008Arab Bank Syria SA	24	0.869273	0.320396	0.2101	0.615209	0.0138031	0	0.159485	0	0	0.332807	0.49	0	0.49	0.057	-0.0390771	-1.02445	4.32484	0.857562
Arab Banking Corporation - Alge	Commercial banks	Private	AlGERIA	2008	2008Arab Banking Corporation - Alge	19	0.649352	0.351393	0	0.464708	0.072768	0.0602807	0.368025	0	-0.283384	0.573291	0.7	0	0.7	0.0337288	-0.0367383	-0.775486	0	0.567789
Arab Banking Corporation - Egyp	Commercial banks	Private	EGYPT	2008	2008Arab Banking Corporation - Egyp	73	0.775171	0.23288	0	0.708884	0.0124928	0.10517	0.504302	0	0.163141	0.098878	0.98	0	0.98	0.0709027	0.0931897	-0.564828	0	0.783481
Arab Banking Corporation (Jorda	Commercial banks	Public	JORDAN	2008	2008Arab Banking Corporation (Jorda	80	0.801397	0.444278	0.187	0.366933	0.237028	0.378157	0.698962	0.0989096	3.33329	0.376598	0.87	0	0.87	0.0817572	-0.0538682	0.0344316	0	0.793186
Arab Banking Corporation BSC-Ba	Commercial banks	Public	BAHRAIN	2008	2008Arab Banking Corporation BSC-Ba	265	0.820517	0.376527	0.1086	0.193929	0.367514	0.0109171	0.616415	0.249507	3.1722	0.305394	0.2846	0	0.2846	0.0829244	-0.0325667	0.130699	0	0.800042
Arab International Bank	Commercial banks	Private	EGYPT	2008	2008Arab International Bank	138	0.865136	0.16696	0.1496	0.737535	0.172593	0.0176287	0.0128519	0	3.54792	0.098878	0	0	0	0.0709027	0.0931897	-0.564828	3.62323	0.879278
Arab Investment Bank-Federal Ar	Commercial banks	Private	EGYPT	2008	2008Arab Investment Bank-Federal Ar	92	0.924093	0.40982	0	0.392148	0.0556174	0.561644	0.444008	0	-0.559088	0.098878	0.1568	0	0	0.0709027	0.0931897	-0.564828	0	0.922722
Arab National Bank Public Joint	Commercial banks	Public	SAUDI ARABIA	2008	2008Arab National Bank Public Joint	288	0.827156	0.647013	0.145	0.100801	0.0569137	0.34702	0.345655	0.408695	3.31138	0.464604	0.4	0	0.4	0.0599231	-0.0416871	-0.393316	0	0.851166
Arab Tunisian Bank	Commercial banks	Public	Tunisia	2008	2008Arab Tunisian Bank	121	0.861794	0.433026	0	0.457029	0.0608561	0.533283	0.455782	0	-0.0913752	0.373803	0.6424	0	0.6424	0.0670962	-0.0341655	-0.146981	3.44256	0.850921
Attijari Bank	Commercial banks	Public	TUNISIA	2008	2008Attijari Bank	133	0.8507	0.70198	0	0.196264	0.0559369	0.198938	0.574884	0.171838	0	0.373803	0	0	0	0.0670962	-0.0341655	-0.146981	3.38285	0.830303
Attijariwafa Bank	Commercial banks	Public	MOROCCO	2008	2008Attijariwafa Bank	285	0.786668	0.561826	0	0.264142	0.090229	0.305465	0.4751	0.267806	2.34624	0.337673	0.0349	0	0	0.0353191	-0.0204209	-0.372999	5.32615	0.779906
Bahrain Commercial Facilities C	Commercial banks	Public	BAHRAIN	2008	2008Bahrain Commercial Facilities C	46	0.511601	0.75348	0	0.0464037	0.037415	0.042042	0.0103509	0.251915	0	0.305394	0	0	0	0.0829244	-0.0325667	0.130699	0	0.424637
Bank al Etihad	Commercial banks	Public	JORDAN	2008	2008Bank al Etihad	135	0.751896	0.435727	0.3014	0.429548	0.309924	0.38543	0.387464	0.0103609	2.74491	0.376598	0	0	0	0.0817572	-0.0538682	0.0344316	3.02861	0.764918
Bank Audi Private Bank	Commercial banks	Private	lebanon	2008	2008Bank Audi Private Bank	77	0.927263	0.262166	0	0.656134	0.0062119	0.215931	0.484075	0	2.47228	0.155734	1	0	0	0.093495	0	-0.793076	3.27807	0.920899
Bank Audi SAE	Commercial banks	Private	EGYPT	2008	2008Bank Audi SAE	169	0.843848	0.308244	0	0.599231	0.0561027	0.102679	0.0672438	0	0	0.098878	1	0	1	0.0709027	0.0931897	-0.564828	3.90926	0.775844
Bank Audi SAL	Commercial banks	Public	lebanon	2008	2008Bank Audi SAL	286	0.862201	0.271797	0.1938	0.390046	0.0424697	0.0122083	0.411863	0.0118853	4.00504	0.155734	0.2988	0	0.2988	0.093495	0	-0.793076	4.41681	0.866885
Bank Dhofar SAOG	Commercial banks	Public	OMAN	2008	2008Bank Dhofar SAOG	210	0.733536	0.737724	0.1008	0.158203	0.0372538	0.2048	0.411364	0.288112	3.61658	0.393011	0.3	0	0	0.0445269	-0.0595522	0.264805	2.98005	0.750793
Bank Hapoalim BM	Commercial banks	Public	ISRAEL	2008	2008Bank Hapoalim BM	305	0.806595	0.679528	0.075	0.121033	0.0517245	0.26541	0.449022	0.197096	3.53245	0.283686	0.2026	0	0	0.0613508	-0.005101	0.584655	5.48143	0.772519
Bank Leumi Le Israel BM	Commercial banks	Public	ISRAEL	2008	2008Bank Leumi Le Israel BM	304	0.812882	0.65927	0.0755	0.163726	0.0308127	0.239842	0.616512	0.23924	3.59088	0.283686	0.1915	0	0	0.0613508	-0.005101	0.584655	5.48022	0.804091
Bank Muscat SAOG	Commercial banks	Public	OMAN	2008	2008Bank Muscat SAOG	274	0.711193	0.63703	0.1258	0.255044	0.225863	0.122053	0.304762	0.185229	3.21797	0.393011	0.1705	0	0.15	0.0445269	-0.0595522	0.264805	3.62508	0.770927
Bank of Alexandria	Commercial banks	Private	EGYPT	2008	2008Bank of Alexandria	185	0.888367	0.270263	0	0.457058	0.0743787	0.751051	0.483544	0	3.58117	0.098878	0.8	0	0.8	0.0709027	0.0931897	-0.564828	4.57666	0.877156
Bank of Baghdad	Commercial banks	Public	Iraq	2008	2008Bank of Baghdad	74	0.702384	0.144791	0	0.457434	0	0.016137	0.496445	0	-0.0668063	0	0	0	0	0.013776	0.100675	-1.68017	5.56077	0.744462
Bank of Beirut S.A.L.	Commercial banks	Public	LEBANON	2008	2008Bank of Beirut S.A.L.	237	0.751443	0.202989	0	0.3416	0.0685163	0.019229	0.319485	0.01724	3.91084	0.155734	0.3166	0	0.3166	0.093495	0	-0.793076	3.89846	0.745544
Bank of Jordan Plc	Commercial banks	Public	Jordan	2008	2008Bank of Jordan Plc	132	0.864945	0.50711	0.1406	0.381397	0.0262092	0.253155	0.398315	0.331869	2.61469	0.376598	0.251	0	0	0.0817572	-0.0538682	0.0344316	3.16307	0.846679
Bank of Palestine Plc	Commercial banks	Public	PALESTINIAN TERRITORIES	2008	2008Bank of Palestine Plc	125	0.869765	0.287366	0	0.660021	0.129798	0.352824	0.266366	0.603673	3.24754	0	0	0	0	0	0	0	2.92824	0.843756
Bank of Sharjah	Commercial banks	Private	UNITED ARAB EMIRATES	2008	2008Bank of Sharjah	193	0.618294	0.492353	0.2709	0.334168	0.0499933	0.206491	0.518853	0	2.90241	0.362035	0	0	0	0.0318439	0	0.483457	4.03299	0.665459
Bank of Syria and Overseas SA	Commercial banks	Public	SYRIAN ARAB REPUBLIC	2008	2008Bank of Syria and Overseas SA	87	0	0	0	0	0	0	0	0	0	0.332807	0.39	0	0.39	0.057	-0.0390771	-1.02445	0	0.925637
Bank Otsar Hahayal Ltd	Commercial banks	Private	Israel	2008	2008Bank Otsar Hahayal Ltd	161	0.825484	0.691438	0.0818	0.186183	0.018928	0.155991	0.354196	0	3.5064	0.283686	0	0	0.24	0.0613508	-0.005101	0.584655	4.08836	0.822266
Bank Sohar SAOG	Commercial banks	Public	OMAN	2008	2008Bank Sohar SAOG	182	0.862717	0.711159	0.1321	0.136331	0.330116	0.181339	0.559524	0.136454	0	0.393011	0	0	0	0.0445269	-0.0595522	0.264805	0	0.864041
Bankmed, sal	Commercial banks	Private	Lebanon	2008	2008Bankmed, sal	233	0.870252	0.225396	0	0.316767	0.28721	0.0169655	0.723571	0	3.69326	0.155734	0	0	0	0.093495	0	-0.793076	4.13892	0.878412
Banque BEMO Sal	Commercial banks	Public	lebanon	2008	2008Banque BEMO Sal	90	0.870852	0.416	0	0.42568	0.0647209	0.335614	0.73781	0.149514	3.3695	0.155734	0.5574	0	0	0.093495	0	-0.793076	3.06204	0.855866
Banque Bemo Saudi Fransi SA	Commercial banks	Public	SYRIAN ARAB REPUBLIC	2008	2008Banque Bemo Saudi Fransi SA	107	0.916374	0.209902	0.0842	0.754064	0.0218543	0.0672032	0.206563	0	0	0.332807	0.27	0	0.27	0.057	-0.0390771	-1.02445	4.90321	0.895046
Banque Centrale Populaire SA	Commercial banks	Public	MOROCCO	2008	2008Banque Centrale Populaire SA	249	0.923541	0.153163	0	0.284261	0.867448	0.0343244	0.0140419	0.252478	0.520142	0.337673	0	0	0	0.0353191	-0.0204209	-0.372999	4.90932	0.901362
Banque de l_Agriculture et du D	Commercial banks	Private	AlGERIA	2008	2008Banque de l_Agriculture et du D	235	0.873576	0.451148	0	0.279979	0.0789277	0.380105	0.0805361	0	0.099099	0.573291	0	0	0	0.0337288	-0.0367383	-0.775486	0	0.841668
Banque de l_Habitat	Commercial banks	Private	TUNISIA	2008	2008Banque de l_Habitat	141	0.616826	0.763976	0	0.14096	0.0219705	0.072817	0.595479	0	-0.102849	0.373803	0.3262	0	0	0.0670962	-0.0341655	-0.146981	0	0.601039
Banque de l_Industrie et du Tra	Commercial banks	Private	Lebanon	2008	2008Banque de l_Industrie et du Tra	41	0.897284	0.339925	0	0.290812	0.108496	0.911299	0.156474	0	4.38747	0.155734	0	0	0	0.093495	0	-0.793076	2.78811	0.910373
Banque de Tunisie	Commercial banks	Public	TUNISIA	2008	2008Banque de Tunisie	112	0.505478	0.696143	0	0.188019	0.0216733	0.248768	0.351489	0.13323	-0.477121	0.373803	0	0	0	0.0670962	-0.0341655	-0.146981	3.38362	0.53942
Banque du Caire SAE	Commercial banks	Private	EGYPT	2008	2008Banque du Caire SAE	222	0.879186	0.137631	0	0.399909	0.129557	0.0314575	0.0177513	0	2.92939	0.098878	0	0	0	0.0709027	0.0931897	-0.564828	4.70325	0.882809
Banque Ext?rieure d_Alg?rie	Commercial banks	Private	AlGERIA	2008	2008Banque Ext?rieure d_Alg?rie	260	0.914044	0.125855	0	0.721922	0.0166414	0.925672	-0.026619	0	0.0021433	0.573291	1	1	0	0.0337288	-0.0367383	-0.775486	0	0.898956
Banque Libano-Francaise	Commercial banks	Private	LEBANON	2008	2008Banque Libano-Francaise	221	0.889278	0.283569	0	0.452951	0.0518779	0.766172	0.243582	0	3.40076	0.155734	0	0	0	0.093495	0	-0.793076	3.95591	0.888777
Banque Marocaine du Commerce Ex	Commercial banks	Public	MOROCCO	2008	2008Banque Marocaine du Commerce Ex	266	0.866311	0.555858	0.0842	0.353088	0.108344	0.217396	0.390087	0.484586	0	0.337673	0.3134	0	0	0.0353191	-0.0204209	-0.372999	0	0.86856
Banque Marocaine pour le Commer	Commercial banks	Public	MOROCCO	2008	2008Banque Marocaine pour le Commer	188	0.89509	0.744043	0.0844	0.188381	0.0920839	0.0698705	0.210746	0.244102	0	0.337673	0.6467	0	0.6467	0.0353191	-0.0204209	-0.372999	0	0.862031
Banque Misr Liban	Commercial banks	Private	lebanon	2008	2008Banque Misr Liban	85	0.908641	0.121227	0	0.252748	0.116975	0.0308818	0.290592	0	0	0.155734	0	0	0	0.093495	0	-0.793076	2.83791	0.910504
Banque Misr SAE	Commercial banks	Private	EGYPT	2008	2008Banque Misr SAE	287	0.918647	0.314983	0	0.346351	0.10457	0.711858	0.011177	0	3.18586	0.098878	1	1	0	0.0709027	0.0931897	-0.564828	5.13902	0.880942
Banque Nationale Agricole	Commercial banks	Public	TUNISIA	2008	2008Banque Nationale Agricole	162	0.715568	0.716677	0	0.166466	0.0630283	0.206977	0.707547	0	-0.100473	0.373803	0.1811	0	0	0.0670962	-0.0341655	-0.146981	3.72621	0.734312
Banque Nationale d_Alg?rie	Commercial banks	Private	AlGERIA	2008	2008Banque Nationale d_Alg?rie	270	0.799277	0.488712	0	0.324918	0.192603	0.0847801	0	0	-0.262372	0.573291	0	0	0	0.0337288	-0.0367383	-0.775486	0	0.817097
Banque Saudi Fransi JSC	Commercial banks	Public	SAUDI ARABIA	2008	2008Banque Saudi Fransi JSC	289	0.822878	0.59965	0.1221	0.156118	0.0989006	0.41068	0.432698	0.334087	3.14632	0.464604	0	0	0	0.0599231	-0.0416871	-0.393316	4.99917	0.803983
Barclays Bank - Egypt S.A.E.	Commercial banks	Private	EGYPT	2008	2008Barclays Bank - Egypt S.A.E.	119	0.888432	0.335302	0	0.468882	0.306239	0.488978	0.71421	0	0.497954	0.098878	0	0	0	0.0709027	0.0931897	-0.564828	4.25568	0.842342
BBAC sal	Commercial banks	Private	lebanon	2008	2008BBAC sal	186	0.878942	0.167768	0.2452	0.455116	0.0467843	0.0197878	0.457268	0	3.84099	0.155734	0	0	0.0889	0.093495	0	-0.793076	3.64322	0.90971
BBK B.S.C.	Commercial banks	Public	BAHRAIN	2008	2008BBK B.S.C.	213	0.709391	0.538877	0.1267	0.215723	0.247103	0.426838	0.367774	0.310141	3.40757	0.305394	0	0	0.0402	0.0829244	-0.0325667	0.130699	3.32067	0.732801
BLOM Bank Egypt SAE	Commercial banks	Private	EGYPT	2008	2008BLOM Bank Egypt SAE	116	0.816084	0.290245	0	0.493902	0.0389789	0.357743	0.402635	0	1.97482	0.098878	0.9937	0	0	0.0709027	0.0931897	-0.564828	3.80085	0.775775
BNP Paribas El Djaza?r	Commercial banks	Private	AlGERIA	2008	2008BNP Paribas El Djaza?r	114	0.583617	0.475272	0.1852	0.251177	0.0091658	0.0399676	0.804614	0	2.77535	0.573291	1	0	1	0.0337288	-0.0367383	-0.775486	0	0.653506
Burgan Bank KPSC	Commercial banks	Public	KUWAIT	2008	2008Burgan Bank KPSC	252	0.836032	0.499069	0	0.443582	0.307528	0.0752666	0.479206	0.219246	0	0.490092	0	0	0	0.0599166	-0.0548495	0.234971	3.45446	0.814507
Byblos Bank S.A.L.	Commercial banks	Public	LEBANON	2008	2008Byblos Bank S.A.L.	247	0.832433	0.231161	0.1485	0.402121	0.0882001	0.0127593	0.318494	0.215498	3.92569	0.155734	0.4313	0	0.4313	0.093495	0	-0.793076	4.1632	0.836004
Byblos Bank Syria SA	Commercial banks	Public	SYRIAN ARAB REPUBLIC	2008	2008Byblos Bank Syria SA	23	0.873746	0.419266	0.171	0.404646	0.0842132	0.23582	-0.0704905	0	0	0.332807	0.415	0	0.415	0.057	-0.0390771	-1.02445	0	0.902468
Cairo Amman Bank	Commercial banks	Public	JORDAN	2008	2008Cairo Amman Bank	139	0.821938	0.408884	0.1475	0.372044	0.0483261	0.389653	0.465955	0.329491	3.23227	0.376598	0.1134	0	0	0.0817572	-0.0538682	0.0344316	3.12031	0.833402
Capital Bank of Jordan	Commercial banks	Public	JORDAN	2008	2008Capital Bank of Jordan	126	0.613453	0.529374	0.2049	0.295658	0.0569049	0.319186	0.396509	0.010469	3.50615	0.376598	0	0	0	0.0817572	-0.0538682	0.0344316	2.97294	0.64667
Commercial Bank International P	Commercial banks	Public	UNITED ARAB EMIRATES	2008	2008Commercial Bank International P	164	0.809466	0.715503	0.1353	0.163066	0.0774128	0.0716084	0.542473	0.276895	2.16069	0.362035	0	0	0	0.0318439	0	0.483457	0	0.812434
Commercial Bank of Dubai P.S.C.	Commercial banks	Public	UNITED ARAB EMIRATES	2008	2008Commercial Bank of Dubai P.S.C.	236	0.8023	0.682649	0.1526	0.204938	0.132763	0.109805	0.36717	0.406039	3.86669	0.362035	0	0	0	0.0318439	0	0.483457	4.48339	0.786298
Commercial Bank of Kuwait K.P.S	Commercial banks	Public	KUWAIT	2008	2008Commercial Bank of Kuwait K.P.S	229	0.849859	0.516215	0.1195	0.369175	0.276932	0.188369	0.402958	0.248592	3.37028	0.490092	0	0	0	0.0599166	-0.0548495	0.234971	0	0.856224
Commercial Bank of Syria	Commercial banks	Private	SYRIAN ARAB REPUBLIC	2008	2008Commercial Bank of Syria	245	0	0	0	0	0	0	0	0	0	0.332807	1	1	0	0.057	-0.0390771	-1.02445	0	0.627243
Commercial International Bank (	Commercial banks	Public	EGYPT	2008	2008Commercial International Bank (	256	0.875862	0.427473	0	0.407467	0.0591813	0.305963	0.442562	0.279446	-0.477121	0.098878	0	0	0	0.0709027	0.0931897	-0.564828	0	0.854169
Cr?dit du Maroc	Commercial banks	Public	MOROCCO	2008	2008Cr?dit du Maroc	175	0.902749	0.652413	0	0.242647	0.0519814	0.107024	0.177941	0.140307	0	0.337673	0	0	0	0.0353191	-0.0204209	-0.372999	0	0.841002
Cr?dit Libanais S.A.L.	Commercial banks	Private	Lebanon	2008	2008Cr?dit Libanais S.A.L.	214	0.873203	0.202099	0	0.291756	0.0304974	0.0212799	0.221906	0	3.97593	0.155734	0	0	0	0.093495	0	-0.793076	0	0.880972
Dar Es Salaam Investment Bank-D	Commercial banks	Public	Iraq	2008	2008Dar Es Salaam Investment Bank-D	15	0.825765	0.0401392	0	0.913469	0.0532391	0.0737186	0.0137005	0	2.6889	0	0	0	0	0.013776	0.100675	-1.68017	0	0.853171
Doha Bank	Commercial banks	Public	Qatar	2008	2008Doha Bank	255	0.812231	0.636765	0.1002	0.236598	0.179031	0.158087	0.479625	0.513237	2.95296	0.395335	0	0	0	0.179857	-0.137582	0.327415	4.47796	0.805861
Emirates Lebanon Bank SAL	Commercial banks	Private	lebanon	2008	2008Emirates Lebanon Bank SAL	84	0.622831	0.147868	0	0.839504	0.0038434	0	0.332638	0	0	0.155734	1	0	1	0.093495	0	-0.793076	1.65834	0.79884
Emirates NBD PJSC	Commercial banks	Public	UNITED ARAB EMIRATES	2008	2008Emirates NBD PJSC	306	0.759766	0.655689	0.1049	0.179544	0.270502	0.181422	0.553773	0	-0.477121	0.362035	0	0	0	0.0318439	0	0.483457	5.40452	0.757757
FIBI Bank	Commercial banks	Public	ISRAEL	2008	2008FIBI Bank	272	0.8474	0.600143	0.086	0.135943	0.0313894	0.40954	0.453917	0.178299	3.7159	0.283686	0	0	0	0.0613508	-0.005101	0.584655	4.96536	0.827862
Fransabank sal	Commercial banks	Private	LEBANON	2008	2008Fransabank sal	248	0.857891	0.197859	0	0.269443	0.0257328	0.0219428	0.262947	0	3.56706	0.155734	0.3599	0	0.06	0.093495	0	-0.793076	4.03733	0.845509
Fransabank-Syria S.A.	Commercial banks	Public	SYRIAN ARAB REPUBLIC	2008	2008Fransabank-Syria S.A.	5	0	0	0	0	0	0	0	0	0	0.332807	0	0	0	0.057	-0.0390771	-1.02445	0	0.186525
Future Bank B.S.C.	Commercial banks	Private	BAHRAIN	2008	2008Future Bank B.S.C.	82	0.838185	0.167236	0.1788	0.788597	0.837844	0.119159	0.088	0	2.51842	0.305394	0.3333	0	0.3333	0.0829244	-0.0325667	0.130699	2.69732	0.815342
Groupe Banque Centrale Populair	Commercial banks	Private	MOROCCO	2008	2008Groupe Banque Centrale Populair	275	0.85478	0.497294	0	0.17884	0.0357067	0.554049	0.151321	0	0	0.337673	0	0	0	0.0353191	-0.0204209	-0.372999	4.90932	0.854713
Gulf Bank Algeria	Commercial banks	Private	Algeria	2008	2008Gulf Bank Algeria	93	0.781868	0.610561	0	0.20496	0.509351	0.0017679	0.01	0	0	0.573291	0	0	0	0.0337288	-0.0367383	-0.775486	4.16272	0.474109
Gulf Bank KSC (The)	Commercial banks	Public	KUWAIT	2008	2008Gulf Bank KSC (The)	243	0.859234	0.643097	0.144	0.26538	0.269291	0.247847	0.456778	0.231471	3.53468	0.490092	0	0	0	0.0599166	-0.0548495	0.234971	3.70611	0.94106
Gulf Commercial Bank	Commercial banks	Public	Iraq	2008	2008Gulf Commercial Bank	38	0.748057	0.111141	0	0.355466	0	0.0375094	0.84292	0	0	0	0	0	0	0.013776	0.100675	-1.68017	5.15185	0.690677
Gulf International Bank BSC	Commercial banks	Private	BAHRAIN	2008	2008Gulf International Bank BSC	258	0.794091	0.420705	0.0955	0.258653	0.425129	0.759892	0.124124	0	3.60226	0.305394	0	0	0	0.0829244	-0.0325667	0.130699	4.47645	0.784541
Housing and Development Bank	Commercial banks	Public	EGYPT	2008	2008Housing and Development Bank	9	0.462693	0.443425	0	0.390372	0.0205267	0.346027	0.754752	0.687987	0	0.098878	0	0.141	0	0.0709027	0.0931897	-0.564828	4.02542	0.551048
Housing Bank for Trade & Financ	Commercial banks	Public	JORDAN	2008	2008Housing Bank for Trade & Financ	220	0.789825	0.385709	0.2848	0.386267	0.117125	0.512698	0.396911	0.177582	3.74855	0.376598	0.305	0.1861	0.305	0.0817572	-0.0538682	0.0344316	0	0.806044
Housing Bank for Trade and Fina	Commercial banks	Private	AlGERIA	2008	2008Housing Bank for Trade and Fina	27	0.509552	0.419953	0	0.360099	0.0517739	0.003687	0.835692	0	-0.477121	0.573291	0.52	0	0	0.0337288	-0.0367383	-0.775486	0	0.387701
HSBC Bank Egypt S A E	Commercial banks	Private	EGYPT	2008	2008HSBC Bank Egypt S A E	198	0.895792	0.367429	0	0.562458	0.10045	0.4056	0.460023	0	0.402063	0.098878	0	0	0	0.0709027	0.0931897	-0.564828	4.43845	0.883642
IBL Bank sal	Commercial banks	Private	LEBANON	2008	2008IBL Bank sal	179	0.872639	0.114682	0	0.595641	0.0365321	0.0210305	0.144519	0	0	0.155734	0	0	0.1744	0.093495	0	-0.793076	3.43194	0.901904
International Bank of Qatar Q.S	Commercial banks	Private	Qatar	2008	2008International Bank of Qatar Q.S	206	0.809927	0.605055	0.1586	0.287004	0.203052	0.131903	0.21088	0	2.88339	0.395335	0.245	0	0.3	0.179857	-0.137582	0.327415	0	0.874505
Iraqi Middle East Investment Ba	Commercial banks	Public	Iraq	2008	2008Iraqi Middle East Investment Ba	16	0.818758	0.0454837	0	0.428617	0	0.0816377	0.0109702	0	-0.323204	0	0	0	0	0.013776	0.100675	-1.68017	0	0.756757
Israel Discount Bank LTD	Commercial banks	Public	ISRAEL	2008	2008Israel Discount Bank LTD	294	0.839054	0.60551	0.081	0.137946	0.0764757	0.365097	0.422539	0.246547	3.59922	0.283686	0	0	0	0.0613508	-0.005101	0.584655	5.22643	0.791906
Jordan Ahli Bank Plc	Commercial banks	Public	JORDAN	2008	2008Jordan Ahli Bank Plc	137	0.776237	0.371268	0.1277	0.445198	0.207497	0.29957	0.443275	0.331869	2.95839	0.376598	0.0989	0	0.0989	0.0817572	-0.0538682	0.0344316	3.29583	0.779841
Jordan Commercial Bank	Commercial banks	Public	JORDAN	2008	2008Jordan Commercial Bank	111	0.677408	0.537047	0.1641	0.283452	0.081161	0.231041	0.462687	0.275502	2.74514	0.376598	0	0	0	0.0817572	-0.0538682	0.0344316	2.73981	0.703757
Lebanese Swiss Bank SAL (The)	Commercial banks	Private	Lebanon	2008	2008Lebanese Swiss Bank SAL (The)	102	0.871851	0.199148	0.4081	0.575354	0.0022127	0.919215	0.306567	0	3.64955	0.155734	0	0	0	0.093495	0	-0.793076	2.85982	0.867179
Mashreqbank PSC	Commercial banks	Public	UNITED ARAB EMIRATES	2008	2008Mashreqbank PSC	271	0.72673	0.437537	0.1459	0.435743	0.241747	0.461593	0.784277	0	3.33476	0.362035	0	0	0	0.0318439	0	0.483457	4.94264	0.719703
Mercantile Discount Bank Ltd.	Commercial banks	Private	ISRAEL	2008	2008Mercantile Discount Bank Ltd.	196	0.855143	0.691198	0.099	0.143107	0.0243056	0.204519	0.406728	0	3.78192	0.283686	1	0	0	0.0613508	-0.005101	0.584655	4.27554	0.862045
Mizrahi Tefahot Bank Ltd.	Commercial banks	Public	ISRAEL	2008	2008Mizrahi Tefahot Bank Ltd.	295	0.831899	0.779333	0.0668	0.113371	0.0487201	0.0800275	0.375311	0.167862	3.9807	0.283686	0	0	0.13	0.0613508	-0.005101	0.584655	4.97836	0.823205
National Bank of Bahrain	Commercial banks	Public	BAHRAIN	2008	2008National Bank of Bahrain	197	0.861638	0.496927	0.2137	0.29968	0.19533	0.380739	0.321538	0.01	4.12807	0.305394	0.49	0.49	0	0.0829244	-0.0325667	0.130699	3.2796	0.88737
National Bank of Egypt	Commercial banks	Private	EGYPT	2008	2008National Bank of Egypt	301	0.877765	0.361336	0.0656	0.41871	0.135292	0.445502	0.354566	0	3.90952	0.098878	0	0	0	0.0709027	0.0931897	-0.564828	5.32821	0.867766
National Bank of Fujairah PJSC	Commercial banks	Public	UNITED ARAB EMIRATES	2008	2008National Bank of Fujairah PJSC	200	0.761847	0.576303	0	0.332569	0.150518	0.168674	0.465681	0.963118	3.38519	0.362035	0.4323	0	0	0.0318439	0	0.483457	4.08964	0.744058
National Bank of Kuwait S.A.K.	Commercial banks	Public	KUWAIT	2008	2008National Bank of Kuwait S.A.K.	302	0.833614	0.513051	0.1686	0.318145	0.427563	0.248056	0.33082	0	3.56143	0.490092	0	0	0	0.0599166	-0.0548495	0.234971	4.06218	0.849181
National Bank of Oman (SAOG)	Commercial banks	Public	OMAN	2008	2008National Bank of Oman (SAOG)	203	0.779832	0.614113	0.1521	0.303264	0.187147	0.220312	0.678955	0.01	2.8138	0.393011	0.3485	0	0.3485	0.0445269	-0.0595522	0.264805	3.16926	0.81552
National Bank of Umm Al-Qaiwain	Commercial banks	Public	UNITED ARAB EMIRATES	2008	2008National Bank of Umm Al-Qaiwain	143	0.766203	0.584784	0.145	0.366219	0.29817	0.0764305	0.423115	0.670844	2.71309	0.362035	0.3	0	0	0.0318439	0	0.483457	0	0.68173
National Bank of Yemen	Commercial banks	Private	Yemen	2008	2008National Bank of Yemen	37	0.857324	0.0937363	0	0.417351	0.0070265	0.0395699	0.501532	0	3.87872	0	0	0	0	0.0333843	-0.0790512	-1.00121	4.97819	0.859042
National Commercial Bank (The)	Commercial banks	Public	SAUDI ARABIA	2008	2008National Commercial Bank (The)	308	0.820787	0.420924	0.24	0.180207	0.166286	0.961482	0.359296	0	2.66203	0.464604	0	0	0	0.0599231	-0.0416871	-0.393316	5.31956	0.832085
National Credit Bank (Closed Sh	Commercial banks	Public	SYRIAN ARAB REPUBLIC	2008	2008National Credit Bank (Closed Sh	39	0.904099	0.270229	0.1239	0.595341	0.0399229	0.318875	0.0847421	0	-0.47572	0.332807	0	0	0	0.057	-0.0390771	-1.02445	0	0.924934
Natixis Algerie	Commercial banks	Private	AlGERIA	2008	2008Natixis Algerie	68	0.807255	0.506725	0	0.173985	0.530801	0.0008314	0	0	-0.11949	0.573291	1	0	1	0.0337288	-0.0367383	-0.775486	4.57129	0.812973
Oman Arab Bank SAOC	Commercial banks	Private	Oman	2008	2008Oman Arab Bank SAOC	174	0.828339	0.597664	0.126	0.336407	0.0102041	0.0740189	0.459596	0	3.54733	0.393011	0.5099	0	0	0.0445269	-0.0595522	0.264805	2.81338	0.812604
Qatar National Bank	Commercial banks	Public	Qatar	2008	2008Qatar National Bank	309	0.802613	0.577682	0.137	0.282012	0.135351	0.210802	0.40196	0	3.63172	0.395335	0.5	0	0	0.179857	-0.137582	0.327415	5.05828	0.830679
Qatar National Bank Tunisia	Commercial banks	Private	TUNISIA	2008	2008Qatar National Bank Tunisia	14	0.595434	0.675799	0	0.133333	0.0122699	0.0648649	0.227273	0	0	0.373803	0	0	0	0.0670962	-0.0341655	-0.146981	2.03941	0.680292
Riyad Bank	Commercial banks	Public	SAUDI ARABIA	2008	2008Riyad Bank	297	0.841605	0.554923	0.15	0.170971	0.174272	0.421835	0.375387	0.458842	3.4592	0.464604	0.2175	0	0	0.0599231	-0.0416871	-0.393316	5.08404	0.790897
Samba Financial Group	Commercial banks	Public	SAUDI ARABIA	2008	2008Samba Financial Group	300	0.823994	0.521671	0.1523	0.0827153	0.0897936	0.689505	0.37771	0.438376	3.29504	0.464604	0	0	0	0.0599231	-0.0416871	-0.393316	5.18869	0.817919
Saradar Bank SAL	Commercial banks	Private	Lebanon	2008	2008Saradar Bank SAL	13	0.852886	0.127762	0	0.312944	0.0174034	0.0353609	0.410106	0	2.88788	0.155734	0	0	0	0.093495	0	-0.793076	2.33362	0.860383
Saudi British Bank JSC (The)	Commercial banks	Public	SAUDI ARABIA	2008	2008Saudi British Bank JSC (The)	291	0.813466	0.631291	0.135	0.187016	0.100697	0.254948	0.31711	0	3.30565	0.464604	0	0	0	0.0599231	-0.0416871	-0.393316	4.99217	0.825964
Saudi Hollandi Bank	Commercial banks	Private	SAUDI ARABIA	2008	2008Saudi Hollandi Bank	267	0.868111	0.546596	0.1017	0.19037	0.209256	0.454578	0.372164	0	3.56417	0.464604	0	0	0	0.0599231	-0.0416871	-0.393316	4.70253	0.851265
Saudi Investment Bank (The)	Commercial banks	Public	SAUDI ARABIA	2008	2008Saudi Investment Bank (The)	262	0.801007	0.496945	0.21	0.118683	0.121032	0.693113	0.332599	0.440549	3.40184	0.464604	0	0	0.075	0.0599231	-0.0416871	-0.393316	4.66784	0.85661
Soci?t? Arabe Internationale de	Commercial banks	Public	EGYPT	2008	2008Soci?t? Arabe Internationale de	187	0.841323	0.241511	0	0.488402	0.0505075	0.892034	0.591518	0.0155417	0.767467	0.098878	0.4605	0	0	0.0709027	0.0931897	-0.564828	0	0.827223
Soci?t? G?n?rale Alg?rie	Commercial banks	Private	AlGERIA	2008	2008Soci?t? G?n?rale Alg?rie	113	0.729865	0.647518	0	0.310994	0.0862892	0.0064232	0.243129	0	-0.152408	0.573291	1	0	1	0.0337288	-0.0367383	-0.775486	0	0.693282
Soci?t? G?n?rale de Banque au L	Commercial banks	Private	LEBANON	2008	2008Soci?t? G?n?rale de Banque au L	238	0.907965	0.288243	0.1397	0.195173	0.125336	0.769389	0.40321	0	3.09541	0.155734	0	0	0	0.093495	0	-0.793076	0	0.861167
Soci?t? g?n?rale de Banque-Jord	Commercial banks	Public	JORDAN	2008	2008Soci?t? g?n?rale de Banque-Jord	98	0.811627	0.598017	0.1868	0.33078	0.387007	0.0775925	0.495049	0.465353	2.86599	0.376598	0	0	0.5007	0.0817572	-0.0538682	0.0344316	0	0.751632
Soci?t? G?n?rale Marocaine de B	Commercial banks	Private	MOROCCO	2008	2008Soci?t? G?n?rale Marocaine de B	204	0.787001	0.671254	0	0.222248	0.0605267	0.0548204	0.36064	0	0	0.337673	0.5302	0	0.5302	0.0353191	-0.0204209	-0.372999	0	0.737262
Soci?t? Tunisienne de Banque	Commercial banks	Public	TUNISIA	2008	2008Soci?t? Tunisienne de Banque	153	0.716388	0.735245	0	0.151398	0.0297645	0.0649184	0.56843	0.36449	-0.159847	0.373803	0.2481	0	0.0807	0.0670962	-0.0341655	-0.146981	0	0.705422
Suez Canal Bank	Commercial banks	Public	EGYPT	2008	2008Suez Canal Bank	128	0.909905	0.415374	0	0.443631	0.0762556	0.190083	0.819916	0.531199	2.89939	0.098878	0.3769	0	0.2	0.0709027	0.0931897	-0.564828	4.14832	0.908041
Syria Gulf Bank SA	Commercial banks	Public	SYRIAN ARAB REPUBLIC	2008	2008Syria Gulf Bank SA	311	0	0	0	0	0	0	0	0	0	0.332807	0	0	0	0.057	-0.0390771	-1.02445	0	0.643628
The Commercial Bank (QSC)	Commercial banks	Public	Qatar	2008	2008The Commercial Bank (QSC)	279	0.67634	0.551167	0.1093	0.248217	0.159839	0.317486	0.523063	0.511967	3.41229	0.395335	0	0	0	0.179857	-0.137582	0.327415	0	0.713835
The National Bank of Kuwait - E	Commercial banks	Public	EGYPT	2008	2008The National Bank of Kuwait - E	170	0.86194	0.488847	0	0.308854	0.0612966	0.330306	0.456143	0.670844	2.20602	0.098878	0.981	0.0083	0.981	0.0709027	0.0931897	-0.564828	0	0.847815
Tunis International Bank	Commercial banks	Private	TUNISIA	2008	2008Tunis International Bank	17	0.819561	0.249076	0	0.587595	0.401423	0.588369	0.689655	0	-0.477121	0.373803	0	0	0	0.0670962	-0.0341655	-0.146981	2.71122	0.820441
Union Bancaire pour le Commerce	Commercial banks	Public	TUNISIA	2008	2008Union Bancaire pour le Commerce	86	0.779239	0.738436	0	0.149612	0.116911	0.0899363	0.601841	0.127555	-0.104067	0.373803	0	0	0	0.0670962	-0.0341655	-0.146981	0	0.805688
Union Bank of Israel Ltd	Commercial banks	Public	ISRAEL	2008	2008Union Bank of Israel Ltd	216	0.860939	0.552857	0.0793	0.1948	0.0173625	0.437781	0.328125	0.278053	3.65962	0.283686	0.1963	0	0	0.0613508	-0.005101	0.584655	4.49936	0.820152
Union Internationale de Banques	Commercial banks	Public	TUNISIA	2008	2008Union Internationale de Banques	110	0.951363	0.753896	0	0.176673	0.0264949	0.0335645	0.451863	0.176707	0	0.373803	0.5234	0	0	0.0670962	-0.0341655	-0.146981	3.24194	0.854051
Union National Bank - Egypt SAE	Commercial banks	Public	EGYPT	2008	2008Union National Bank - Egypt SAE	95	0.763884	0.24137	0	0.541937	0.0001251	0.352963	0.602359	0.0148525	-0.492781	0.098878	0.949	0	0	0.0709027	0.0931897	-0.564828	3.49698	0.801595
United Bank (The)	Commercial banks	Private	EGYPT	2008	2008United Bank (The)	144	0.763183	0.351211	0	0.324706	0.0007866	0.480757	0.413871	0	0	0.098878	0.9999	0	0	0.0709027	0.0931897	-0.564828	4.1247	0.799864
United Bank for Investment	Commercial banks	Public	Iraq	2008	2008United Bank for Investment	10	0	0	0	0	0	0	0	0	0	0	0	0	0	0.013776	0.100675	-1.68017	0	0.544902
United Gulf Bank (BSC) EC	Commercial banks	Public	BAHRAIN	2008	2008United Gulf Bank (BSC) EC	124	0.384166	0.109424	0	0.335807	0.572502	0.0202882	0.0111704	0.295318	2.99898	0.305394	0.88	0	0.88	0.0829244	-0.0325667	0.130699	3.42612	0.194765
A_Ayan Leasing & Investment Com	Islamic banks	Public	KUWAIT	2008	2008A_Ayan Leasing & Investment Com	67	0.719821	0.235336	0	0.208072	0.056317	0.0144554	0.341338	0.391483	-0.316352	0.490092	0	0	0	0.0599166	-0.0548495	0.234971	0	0.693963
ABC Islamic Bank (E.C.)	Islamic banks	Private	BAHRAIN	2008	2008ABC Islamic Bank (E.C.)	75	0.129973	0.730896	0	0.0026376	0.748027	0.329691	0.663717	0	-0.301289	0.305394	1	0	0	0.0829244	-0.0325667	0.130699	3.1351	0.176008
Abu Dhabi Islamic Bank - Public	Islamic banks	Public	UNITED ARAB EMIRATES	2008	2008Abu Dhabi Islamic Bank - Public	273	0.777672	0.552391	0.179	0.354784	0.134888	0.116745	0.502156	0.460271	3.15584	0.362035	0	0	0	0.0318439	0	0.483457	0	0.801834
Ahli United Bank KSC	Islamic banks	Public	KUWAIT	2008	2008Ahli United Bank KSC	228	0.843601	0.55908	0.1225	0.32495	0.322919	0.325021	0.49784	0	3.42809	0.490092	0.75	0	0.75	0.0599166	-0.0548495	0.234971	3.34996	0.856415
Al Baraka Bank Egypt SAE	Islamic banks	Private	EGYPT	2008	2008Al Baraka Bank Egypt SAE	145	0.911883	0.423459	0	0.38493	0.0059126	0.318486	0.399376	0	-0.0603606	0.098878	0.735	0.0227	0.735	0.0709027	0.0931897	-0.564828	3.95492	0.908375
Al Rajhi Bank Public Joint Stoc	Islamic banks	Public	SAUDI ARABIA	2008	2008Al Rajhi Bank Public Joint Stoc	303	0.763488	0.692103	0.236	0.259219	0.0271958	0.0063712	0.179786	0.816761	2.42222	0.464604	0	0	0.41	0.0599231	-0.0416871	-0.393316	0	0.775174
Albaraka Banking Group B.S.C.	Islamic banks	Public	BAHRAIN	2008	2008Albaraka Banking Group B.S.C.	261	0.800119	0.660907	0.3169	0.228474	0.008535	0.103575	0.424488	0	2.66428	0.305394	0.3011	0	0.3011	0.0829244	-0.0325667	0.130699	4.00449	0.812469
Al-Salam Bank-Bahrain B.S.C.	Islamic banks	Public	BAHRAIN	2008	2008Al-Salam Bank-Bahrain B.S.C.	163	0	0	0	0	0	0	0	0.235411	0	0.305394	0	0	0	0.0829244	-0.0325667	0.130699	0	0.65807
Amlak Finance PJSC	Islamic banks	Public	UNITED ARAB EMIRATES	2008	2008Amlak Finance PJSC	106	0.556395	0.658037	0	0.0523902	0	0.408896	0.632984	0	3.00476	0.362035	0.4808	0	0	0.0318439	0	0.483457	3.97606	0.722241
Arab Islamic Bank	Islamic banks	Private	PALESTINIAN TERRITORIES	2008	2008Arab Islamic Bank	28	0.459881	0.31565	0	0.268568	0.532084	0.902185	0.461539	0	-0.218606	0	0	0	0	0	0	0	2.47943	0.388834
Arcapita Bank B.S.C.	Islamic banks	Private	BAHRAIN	2008	2008Arcapita Bank B.S.C.	146	0.404967	0.0470897	0.3627	0.385074	0.793913	0.0701027	0.0210147	0	2.54706	0.305394	0.81	0	0	0.0829244	-0.0325667	0.130699	3.58041	0.484934
Bahrain Islamic Bank B.S.C.	Islamic banks	Public	BAHRAIN	2008	2008Bahrain Islamic Bank B.S.C.	120	0.704401	0.449317	0	0.250076	0.351573	0.641275	0.811321	0	-0.207217	0.305394	0	0	0	0.0829244	-0.0325667	0.130699	2.81889	0.793593
Bank AlJazira JSC	Islamic banks	Public	SAUDI ARABIA	2008	2008Bank AlJazira JSC	239	0.758848	0.458134	0.3255	0.271508	0.0437979	0.494059	0.59324	0.746064	2.66364	0.464604	0	0	0.0583	0.0599231	-0.0416871	-0.393316	4.33373	0.809129
Bank Alkhair BSC	Islamic banks	Private	BAHRAIN	2008	2008Bank Alkhair BSC	18	0.1576	0.0967092	0.6238	0.183121	0.631316	0.0396828	0.0108526	0	2.12279	0.305394	0	0	0	0.0829244	-0.0325667	0.130699	2.65002	0.431651
Bank Mellat	Islamic banks	Public	Iran	2008	2008Bank Mellat	293	0.787725	0.564709	0	0.188634	0.217901	0.258976	0.142714	0.297317	-0.0943702	0.226698	0	0	0	0.0911617	-0.17213	-1.03888	5.47773	0.789949
Bank Saderat Iran	Islamic banks	Public	Iran	2008	2008Bank Saderat Iran	278	0.773311	0.592354	0	0.249717	0.198343	0.104457	0.453758	0	0.0677195	0.226698	0	0	0	0.0911617	-0.17213	-1.03888	5.50503	0.793312
Bank Sarmayeh	Islamic banks	Private	Iran	2008	2008Bank Sarmayeh	173	0.29534	0.205619	0	0.230007	0	0.0201142	0.0100023	0	0	0.226698	0	0	0	0.0911617	-0.17213	-1.03888	3.7705	0.609896
Bank Sepah	Islamic banks	Private	Iran	2008	2008Bank Sepah	251	0.760922	0.611382	0	0.195521	0.0929231	0.0417683	0.71052	0	-0.0681799	0.226698	0	1	0	0.0911617	-0.17213	-1.03888	5.33105	0.843856
Bank Tejarat	Islamic banks	Public	Iran	2008	2008Bank Tejarat	277	0.678427	0.510977	0	0.181694	0.111275	0.329362	0.353798	0	0.175292	0.226698	1	1	0	0.0911617	-0.17213	-1.03888	5.38387	0.700173
Boubyan Bank KSCP	Islamic banks	Public	KUWAIT	2008	2008Boubyan Bank KSCP	215	0.79756	0.266926	0.28	0.57863	0.675189	0.556925	0.401515	0.262074	-0.301083	0.490092	0	0	0	0.0599166	-0.0548495	0.234971	2.87268	0.818322
Cham Islamic Bank SA	Islamic banks	Private	SYRIAN ARAB REPUBLIC	2008	2008Cham Islamic Bank SA	26	0.677945	0.0313624	0.106	0.85066	0	0	0.0954962	0	0	0.332807	0	0	0	0.057	-0.0390771	-1.02445	3.85731	0.774482
Dubai Islamic Bank PJSC	Islamic banks	Public	UNITED ARAB EMIRATES	2008	2008Dubai Islamic Bank PJSC	284	0.799158	0.480498	0.126	0.238713	0.0332454	0.444141	0.663043	0.0113494	0	0.362035	0	0.3	0	0.0318439	0	0.483457	4.92614	0.821881
Emirates Islamic Bank PJSC	Islamic banks	Public	UNITED ARAB EMIRATES	2008	2008Emirates Islamic Bank PJSC	232	0.829738	0.641546	0.0711	0.0525661	0.0112459	0.316518	0.511664	0	2.2326	0.362035	0	0	0	0.0318439	0	0.483457	4.22927	0.821291
Faisal Islamic Bank of Egypt	Islamic banks	Public	EGYPT	2008	2008Faisal Islamic Bank of Egypt	190	0.92555	0.743139	0	0.117603	0.0084621	0.192882	0.489881	0.665299	2.53142	0.098878	0	0	0.0933	0.0709027	0.0931897	-0.564828	4.34316	0.924366
GFH Financial Group B.S.C.	Islamic banks	Public	BAHRAIN	2008	2008GFH Financial Group B.S.C.	122	0.482428	0.359939	0.3607	0.0068594	0.541594	0.661304	0.118386	0	0.151844	0.305394	0	0	0	0.0829244	-0.0325667	0.130699	3.35124	0.605796
Islamic International Arab Bank	Islamic banks	Private	Jordan	2008	2008Islamic International Arab Bank	117	0.335354	0.411784	0.1998	0.423064	0.603916	0.101316	0.0153587	0	3.66644	0.376598	1	0	0	0.0817572	-0.0538682	0.0344316	2.77379	0.485346
Jordan Islamic Bank	Islamic banks	Public	JORDAN	2008	2008Jordan Islamic Bank	178	0.864339	0.468682	0.1438	0.402728	0.0044885	0.231466	0.451863	0.314786	3.68598	0.376598	0.574	0	0.574	0.0817572	-0.0538682	0.0344316	3.2036	0.860149
Karafarin Bank	Islamic banks	Public	Iran	2008	2008Karafarin Bank	154	0	0	0	0	0	0	0	0.0678571	0	0.226698	0	0	0	0.0911617	-0.17213	-1.03888	0	0.896173
Khaleeji Commercial Bank	Islamic banks	Public	BAHRAIN	2008	2008Khaleeji Commercial Bank	100	0.476188	0.279996	0	0.316254	0.32384	0.0103818	0.0115433	0	2.44652	0.305394	0.4001	0	0	0.0829244	-0.0325667	0.130699	2.43058	0.67835
Kurdistan International Bank fo	Islamic banks	Public	Iraq	2008	2008Kurdistan International Bank fo	49	0.531613	0.001023	0	0.851217	0.153184	0.983663	0.998029	0	-0.760034	0	0	0	0	0.013776	0.100675	-1.68017	0	0.69475
Kuwait Finance House	Islamic banks	Public	KUWAIT	2008	2008Kuwait Finance House	296	0.731515	0.559065	0.228	0.184226	0.166972	0.316622	0.963365	0	2.81352	0.490092	0	0	0.97	0.0599166	-0.0548495	0.234971	3.94438	0.766808
Masraf Al Rayan (Q.S.C.)	Islamic banks	Public	Qatar	2008	2008Masraf Al Rayan (Q.S.C.)	254	0.485002	0.66112	0.4571	0.265898	0	0.0830093	0.644137	0.253143	0	0.395335	0	0	0	0.179857	-0.137582	0.327415	4.00824	0.649874
Noor Bank	Islamic banks	Private	UNITED ARAB EMIRATES	2008	2008Noor Bank	217	0	0	0	0	0	0	0	0	0	0.362035	0	0	0	0.0318439	0	0.483457	0	0.809334
Qatar Islamic Bank SAQ	Islamic banks	Public	Qatar	2008	2008Qatar Islamic Bank SAQ	281	0.740783	0.547395	0.1834	0.216598	0.228051	0.351291	0.409219	0.347785	2.80691	0.395335	0	0	0	0.179857	-0.137582	0.327415	4.32911	0.753908
Sharjah Islamic Bank	Islamic banks	Public	UNITED ARAB EMIRATES	2008	2008Sharjah Islamic Bank	199	0.680415	0.597538	0.3076	0.231277	0.0578234	0.149708	0.832536	0.487274	-0.0161154	0.362035	0	0	0.2	0.0318439	0	0.483457	4.03677	0.648292
Tamweel PJSC	Islamic banks	Private	UNITED ARAB EMIRATES	2008	2008Tamweel PJSC	83	0.660383	0.625286	0	0.0250068	0.714761	0.454329	0.900466	0	1.68707	0.362035	0.199	0	0.55	0.0318439	0	0.483457	3.93012	0.542178
Abu Dhabi Commercial Bank	Commercial banks	Public	UNITED ARAB EMIRATES	2009	2009Abu Dhabi Commercial Bank	299	0.664025	0.734896	0.1137	0.144441	0.158053	0.135953	0.450379	0.430249	3.5895	0.400059	0	0.648	0	0.0319184	0	0.455878	5.17152	0.577812
Ahli Bank QSC	Commercial banks	Public	Qatar	2009	2009Ahli Bank QSC	207	0.876506	0.648739	0.0937	0.290349	0.223694	0.0575081	0.406459	0.427423	2.91441	0.440303	0	0	0	0.176636	-0.150501	0.493666	4.2504	0.867168
Ahli Bank SAOG	Commercial banks	Public	OMAN	2009	2009Ahli Bank SAOG	172	0.775752	0.824292	0.2211	0.0540303	0.0959796	0.121693	0.253521	0.996816	2.97811	0.420541	0.35	0	0.35	0.081997	-0.120908	0.346009	2.6583	0.816588
Ahli United Bank (Egypt) SAE	Commercial banks	Private	EGYPT	2009	2009Ahli United Bank (Egypt) SAE	149	0.838867	0.563712	0	0.287458	0.0863601	0.361667	0.427018	0	0.415558	-0.08417	0	0.2299	0	0.0715762	0.183168	-0.529911	3.8623	0.841587
Ahli United Bank BSC	Commercial banks	Public	BAHRAIN	2009	2009Ahli United Bank BSC	280	0.794294	0.578059	0.09	0.191687	0.296478	0.380104	0.502847	0.972957	3.59063	0.18791	0	0	0	0.0624513	-0.03526	0.118892	4.37259	0.797099
Al Ahli Bank of Kuwait (KSC)	Commercial banks	Public	KUWAIT	2009	2009Al Ahli Bank of Kuwait (KSC)	231	0.869406	0.701077	0.1317	0.225098	0.245654	0.204934	0.366327	0.266236	2.46351	0.462833	0	0.2287	0	0.0247984	-0.105827	0.188976	3.48243	0.869184
Al Khalij Commercial Bank	Commercial banks	Public	Qatar	2009	2009Al Khalij Commercial Bank	234	0.594613	0.583881	0.295	0.250926	0.342473	0.144966	0.19844	0.410062	0	0.440303	0	0.1736	0	0.176636	-0.150501	0.493666	4.07753	0.706245
Alubaf Arab International Bank	Commercial banks	Private	BAHRAIN	2009	2009Alubaf Arab International Bank	79	0.793063	0.159587	0.4372	0.824045	0.995252	0	0.44898	0	-0.477121	0.18791	0.9711	0	0.9711	0.0624513	-0.03526	0.118892	2.71029	0.845776
Amen Bank	Commercial banks	Public	TUNISIA	2009	2009Amen Bank	150	0.773054	0.719794	0	0.114594	0.0318866	0.181551	0.510454	0	-0.0106948	0.411304	0	0	0	0.0423778	-0.049207	-0.185619	3.5129	0.794198
Arab African International Bank	Commercial banks	Private	EGYPT	2009	2009Arab African International Bank	230	0.853387	0.591115	0	0.3363	0.142748	0.097573	0.36568	0	0.360086	-0.08417	0.4937	0	0.4937	0.0715762	0.183168	-0.529911	3.88625	0.85941
Arab Bank for Investment & Fore	Commercial banks	Private	UNITED ARAB EMIRATES	2009	2009Arab Bank for Investment & Fore	158	0.707452	0.515862	0.2299	0.283756	0.401589	0.011574	0.294064	0	3.62154	0.400059	0.4228	0	0.4228	0.0319184	0	0.455878	0	0.707661
Arab Bank Group (Combined)	Commercial banks	Private	JORDAN	2009	2009Arab Bank Group (Combined)	290	0.792312	0.49334	0.161	0.24487	0.131173	0.385765	0.464349	0	3.71131	0.376553	0	0	0	0.0723241	-0.149278	0.034377	4.65925	0.804012
Arab Bank Plc	Commercial banks	Public	JORDAN	2009	2009Arab Bank Plc	282	0.80218	0.476449	0.1427	0.264599	0.175952	0.433662	0.282228	0.460706	3.81192	0.376553	0.0701	0	0.0701	0.0723241	-0.149278	0.034377	4.357	0.797022
Arab Bank Syria SA	Commercial banks	Public	SYRIAN ARAB REPUBLIC	2009	2009Arab Bank Syria SA	24	0.857562	0.379502	0.2022	0.562037	0.0581073	0	0.345582	0	2.97016	0.380402	0.49	0	0.49	0	-0.157453	-0.952024	4.50876	0.852199
Arab Banking Corporation - Alge	Commercial banks	Private	AlGERIA	2009	2009Arab Banking Corporation - Alge	19	0.567789	0.340332	0	0.443036	0.0874398	0.0794933	0.343126	0	-0.176821	0.631482	0.7	0	0.7	0.0236013	-0.0486299	-0.805147	0	0.545252
Arab Banking Corporation - Egyp	Commercial banks	Private	EGYPT	2009	2009Arab Banking Corporation - Egyp	73	0.783481	0.275953	0	0.676727	0.04451	0.852841	0.35264	0	0.139736	-0.08417	0.98	0	0.98	0.0715762	0.183168	-0.529911	0	0.787467
Arab Banking Corporation (Jorda	Commercial banks	Public	JORDAN	2009	2009Arab Banking Corporation (Jorda	80	0.793186	0.455366	0.3137	0.350937	0.282646	0.46504	0.576802	0.283171	3.37453	0.376553	0.87	0	0.87	0.0723241	-0.149278	0.034377	0	0.789853
Arab Banking Corporation BSC-Ba	Commercial banks	Public	BAHRAIN	2009	2009Arab Banking Corporation BSC-Ba	265	0.800042	0.418837	0.128	0.174331	0.274155	0.88995	0.360791	0.535725	3.1731	0.18791	0.2846	0	0.2846	0.0624513	-0.03526	0.118892	0	0.779742
Arab International Bank	Commercial banks	Private	EGYPT	2009	2009Arab International Bank	138	0.879278	0.188992	0.1174	0.442959	0.158543	0.0163838	0.017459	0	3.52658	-0.08417	0.3001	0	0.3001	0.0715762	0.183168	-0.529911	3.64027	0.820186
Arab Investment Bank-Federal Ar	Commercial banks	Private	EGYPT	2009	2009Arab Investment Bank-Federal Ar	92	0.922722	0.459142	0	0.323875	0.0050869	0.368535	0.545914	0	-0.559088	-0.08417	0.1568	0	0	0.0715762	0.183168	-0.529911	0	0.822762
Arab National Bank Public Joint	Commercial banks	Public	SAUDI ARABIA	2009	2009Arab National Bank Public Joint	288	0.851166	0.615476	0.1193	0.124876	0.101781	0.391678	0.358694	0.545161	3.32984	0.451446	0.4	0	0.4	0.0842716	-0.0986875	-0.328305	0	0.828619
Arab Tunisian Bank	Commercial banks	Public	Tunisia	2009	2009Arab Tunisian Bank	121	0.850921	0.478728	0	0.450554	0.0680004	0.365805	0.435216	0	-0.0033273	0.411304	0.6424	0	0.6424	0.0423778	-0.049207	-0.185619	3.50052	0.910833
Attijari Bank	Commercial banks	Public	TUNISIA	2009	2009Attijari Bank	133	0.830303	0.661889	0	0.218594	0.0060186	0.137659	0.816479	0.393146	0	0.411304	0	0	0	0.0423778	-0.049207	-0.185619	3.45963	0.832492
Attijariwafa Bank	Commercial banks	Public	MOROCCO	2009	2009Attijariwafa Bank	285	0.779906	0.59269	0.0733	0.241094	0.077835	0.296679	0.413376	0.17293	2.53377	0.275292	0.0372	0.0243	0	0.0592295	-0.0370732	-0.396399	5.4132	0.760849
Bahrain Commercial Facilities C	Commercial banks	Public	BAHRAIN	2009	2009Bahrain Commercial Facilities C	46	0.424637	0.750125	0	0.0310466	0.0353774	0.0325309	0.947115	0.331204	-0.477121	0.18791	0	0.175	0	0.0624513	-0.03526	0.118892	0	0.407468
Bank al Etihad	Commercial banks	Public	JORDAN	2009	2009Bank al Etihad	135	0.764918	0.530278	0.2258	0.306567	0.247292	0.257442	0.317829	0.28185	3.09009	0.376553	0.0132	0	0.0132	0.0723241	-0.149278	0.034377	3.0548	0.816079
Bank Audi Private Bank	Commercial banks	Private	lebanon	2009	2009Bank Audi Private Bank	77	0.920899	0.237292	0	0.693233	0.01826	0.198912	0.50204	0	2.50402	0.191558	1	0	0	0.0912617	0	-0.741606	3.29308	0.943033
Bank Audi SAE	Commercial banks	Private	EGYPT	2009	2009Bank Audi SAE	169	0.775844	0.490345	0	0.408934	0.0081769	0.249418	0.283819	0	0	-0.08417	0.9999	0	0.9999	0.0715762	0.183168	-0.529911	3.93989	0.850306
Bank Audi SAL	Commercial banks	Public	lebanon	2009	2009Bank Audi SAL	286	0.866885	0.300294	0.1267	0.333025	0.0262121	0.0110115	0.408635	0.366191	3.99624	0.191558	0.293	0	0.293	0.0912617	0	-0.741606	4.48811	0.894411
Bank Dhofar SAOG	Commercial banks	Public	OMAN	2009	2009Bank Dhofar SAOG	210	0.750793	0.769376	0.1359	0.118069	0.0224369	0.127807	0.375445	0.499461	3.73129	0.420541	0.309	0	0	0.081997	-0.120908	0.346009	3.12182	0.776902
Bank Hapoalim BM	Commercial banks	Public	ISRAEL	2009	2009Bank Hapoalim BM	305	0.772519	0.724693	0.0744	0.131336	0.0425742	0.165023	0.0806472	0.383002	3.52361	0.176896	0	0.0038	0	0.0305941	-0.0459747	0.608109	5.48692	0.777868
Bank Leumi Le Israel BM	Commercial banks	Public	ISRAEL	2009	2009Bank Leumi Le Israel BM	304	0.804091	0.687711	0.0751	0.141188	0.0204958	0.209983	0.371677	0.304455	3.56037	0.176896	0	0.0021	0	0.0305941	-0.0459747	0.608109	5.49247	0.793064
Bank Muscat SAOG	Commercial banks	Public	OMAN	2009	2009Bank Muscat SAOG	274	0.770927	0.618377	0.1075	0.253857	0.317238	0.157839	0.306507	0.397046	3.32753	0.420541	0.2484	0	0.15	0.081997	-0.120908	0.346009	3.78019	0.786795
Bank of Alexandria	Commercial banks	Private	EGYPT	2009	2009Bank of Alexandria	185	0.877156	0.417303	0	0.287013	0.0826356	0.574582	0.287429	0	2.92092	-0.08417	0.8	0	0.8	0.0715762	0.183168	-0.529911	4.49729	0.863653
Bank of Baghdad	Commercial banks	Public	Iraq	2009	2009Bank of Baghdad	74	0.744462	0.0839476	0	0.263966	0.0591639	0.0476455	0.747096	0	-0.0608655	0	0	0	0	0.0822811	-0.126629	-1.53131	5.73473	0.824761
Bank of Beirut S.A.L.	Commercial banks	Public	LEBANON	2009	2009Bank of Beirut S.A.L.	237	0.745544	0.249629	0	0.278283	0.0762794	0.0167073	0.386016	0.0174921	4.08803	0.191558	0.3166	0	0.3166	0.0912617	0	-0.741606	3.93692	0.757991
Bank of Jordan Plc	Commercial banks	Public	Jordan	2009	2009Bank of Jordan Plc	132	0.846679	0.490214	0.1273	0.18707	0.0374081	0.421992	0.387417	0.261188	2.7403	0.376553	0.032	0	0	0.0723241	-0.149278	0.034377	3.22686	0.857442
Bank of Palestine Plc	Commercial banks	Public	PALESTINIAN TERRITORIES	2009	2009Bank of Palestine Plc	125	0.843756	0.272805	0	0.532511	0.0840888	0.364476	0.450331	0.379905	3.26602	0	0	0	0	0	0	0	3.01945	0.845284
Bank of Sharjah	Commercial banks	Private	UNITED ARAB EMIRATES	2009	2009Bank of Sharjah	193	0.665459	0.653608	0.2174	0.122442	0.0389061	0.128295	0.482063	0	2.96855	0.400059	0	0	0	0.0319184	0	0.455878	4.19922	0.698531
Bank of Syria and Overseas SA	Commercial banks	Public	SYRIAN ARAB REPUBLIC	2009	2009Bank of Syria and Overseas SA	87	0.925637	0.268572	0.1101	0.572349	0.0134982	0.140522	0.210962	0	0	0.380402	0.39	0	0.39	0	-0.157453	-0.952024	4.83657	0.923414
Bank Otsar Hahayal Ltd	Commercial banks	Private	Israel	2009	2009Bank Otsar Hahayal Ltd	161	0.822266	0.662612	0.0813	0.13658	0.0159611	0.274266	0.362585	0	3.48831	0.176896	0	0	0.24	0.0305941	-0.0459747	0.608109	4.13478	0.817342
Bank Sohar SAOG	Commercial banks	Public	OMAN	2009	2009Bank Sohar SAOG	182	0.864041	0.752521	0.1248	0.193499	0.247563	0.0400559	0.389831	0.551242	2.90638	0.420541	0	0	0	0.081997	-0.120908	0.346009	0	0.871462
Bankmed, sal	Commercial banks	Private	Lebanon	2009	2009Bankmed, sal	233	0.878412	0.327134	0.1274	0.243801	0.23229	0.0113008	0.340995	0	3.78116	0.191558	0	0	0	0.0912617	0	-0.741606	4.15809	0.847297
Banque BEMO Sal	Commercial banks	Public	lebanon	2009	2009Banque BEMO Sal	90	0.855866	0.396113	0	0.336555	0.0808679	0.508535	0.547878	0.245921	3.41967	0.191558	0.5574	0	0	0.0912617	0	-0.741606	3.13716	0.870295
Banque Bemo Saudi Fransi SA	Commercial banks	Public	SYRIAN ARAB REPUBLIC	2009	2009Banque Bemo Saudi Fransi SA	107	0.895046	0.29924	0.124	0.575526	0.0214892	0.0317829	0.0635891	0	2.28438	0.380402	0.27	0	0.27	0	-0.157453	-0.952024	4.95086	0.906786
Banque Centrale Populaire SA	Commercial banks	Public	MOROCCO	2009	2009Banque Centrale Populaire SA	249	0.901362	0.203369	0	0.4047	0.817936	0.0171128	0.0130719	0.319362	0.641792	0.275292	0	0.0436	0	0.0592295	-0.0370732	-0.396399	4.96535	0.870874
Banque de l_Agriculture et du D	Commercial banks	Private	AlGERIA	2009	2009Banque de l_Agriculture et du D	235	0.841668	0.360801	0	0.537339	0.0178738	0.0765728	0.260909	0	0	0.631482	0	0	0	0.0236013	-0.0486299	-0.805147	0	0.852496
Banque de l_Habitat	Commercial banks	Private	TUNISIA	2009	2009Banque de l_Habitat	141	0.601039	0.774695	0	0.10186	0.0171717	0.0697472	0.573891	0	-0.0635097	0.411304	0	0	0	0.0423778	-0.049207	-0.185619	0	0.619977
Banque de l_Industrie et du Tra	Commercial banks	Private	Lebanon	2009	2009Banque de l_Industrie et du Tra	41	0.910373	0.280838	0	0.240571	0.101811	0.0127861	0.134957	0	4.80577	0.191558	0	0	0	0.0912617	0	-0.741606	2.84144	0.916235
Banque de Tunisie	Commercial banks	Public	TUNISIA	2009	2009Banque de Tunisie	112	0.53942	0.632047	0	0.273814	0.0202883	0.253175	0.383376	0.246335	-0.306677	0.411304	0	0	0	0.0423778	-0.049207	-0.185619	3.4437	0.528309
Banque du Caire SAE	Commercial banks	Private	EGYPT	2009	2009Banque du Caire SAE	222	0.882809	0.144201	0	0.46451	0.015601	0.0299698	0.923908	0	2.92165	-0.08417	0	0	0	0.0715762	0.183168	-0.529911	4.59618	0.898739
Banque Ext?rieure d_Alg?rie	Commercial banks	Private	AlGERIA	2009	2009Banque Ext?rieure d_Alg?rie	260	0.898956	0.161611	0	0.796939	0.0025137	0.354725	0.181949	0	-0.115885	0.631482	1	1	0	0.0236013	-0.0486299	-0.805147	0	0.794644
Banque Libano-Francaise	Commercial banks	Private	LEBANON	2009	2009Banque Libano-Francaise	221	0.888777	0.30749	0	0.319524	0.0554937	0.925742	0.323341	0	3.60342	0.191558	0.35	0	0	0.0912617	0	-0.741606	3.98522	0.893821
Banque Marocaine du Commerce Ex	Commercial banks	Public	MOROCCO	2009	2009Banque Marocaine du Commerce Ex	266	0.86856	0.569646	0.082	0.31356	0.131879	0.279106	0.286085	0.189757	2.5676	0.275292	0.3134	0.0047	0	0.0592295	-0.0370732	-0.396399	0	0.856753
Banque Marocaine pour le Commer	Commercial banks	Public	MOROCCO	2009	2009Banque Marocaine pour le Commer	188	0.862031	0.752721	0.1086	0.187883	0.241148	0.0603983	0.231044	0.196886	-0.477121	0.275292	0.6385	0	0.6385	0.0592295	-0.0370732	-0.396399	0	0.758652
Banque Misr Liban	Commercial banks	Private	lebanon	2009	2009Banque Misr Liban	85	0.910504	0.135883	0.3654	0.090933	0.119084	0.0333455	0.091974	0	4.94245	0.191558	0.88	0	0	0.0912617	0	-0.741606	2.89572	0.917475
Banque Misr SAE	Commercial banks	Private	EGYPT	2009	2009Banque Misr SAE	287	0.880942	0.25615	0	0.518836	0.142349	0.940226	0.0103544	0	2.88114	-0.08417	0	0	0	0.0715762	0.183168	-0.529911	5.19203	0.879836
Banque Nationale Agricole	Commercial banks	Public	TUNISIA	2009	2009Banque Nationale Agricole	162	0.734312	0.756076	0	0.148863	0.0486298	0.182644	0.732964	0	-0.033165	0.411304	0.1811	0	0	0.0423778	-0.049207	-0.185619	3.7715	0.719347
Banque Nationale d_Alg?rie	Commercial banks	Private	AlGERIA	2009	2009Banque Nationale d_Alg?rie	270	0.817097	0.508712	0	0.340033	0.237293	0.0645515	0.0007987	0	-0.164268	0.631482	0	0	0	0.0236013	-0.0486299	-0.805147	0	0.733736
Banque Saudi Fransi JSC	Commercial banks	Public	SAUDI ARABIA	2009	2009Banque Saudi Fransi JSC	289	0.803983	0.642488	0.1097	0.0936727	0.0830293	0.401552	0.425172	0.368717	3.23036	0.451446	0.311	0	0.311	0.0842716	-0.0986875	-0.328305	5.0999	0.796774
Barclays Bank - Egypt S.A.E.	Commercial banks	Private	EGYPT	2009	2009Barclays Bank - Egypt S.A.E.	119	0.842342	0.452885	0	0.21519	0.0269086	0.462776	0.325049	0	0.502302	-0.08417	1	0	0	0.0715762	0.183168	-0.529911	4.20679	0.851032
BBAC sal	Commercial banks	Private	lebanon	2009	2009BBAC sal	186	0.90971	0.18542	0.2298	0.211456	0.0258215	0.0239538	0.345911	0	4.36455	0.191558	0.3705	0	0.0886	0.0912617	0	-0.741606	3.68916	0.908788
BBK B.S.C.	Commercial banks	Public	BAHRAIN	2009	2009BBK B.S.C.	213	0.732801	0.624388	0.1291	0.213639	0.157835	0.227382	0.517051	0.354315	3.79121	0.18791	0	0	0.0402	0.0624513	-0.03526	0.118892	3.33562	0.770767
BLOM Bank Egypt SAE	Commercial banks	Private	EGYPT	2009	2009BLOM Bank Egypt SAE	116	0.775775	0.335292	0	0.436725	0.0431893	0.691921	0.489628	0	-0.840753	-0.08417	0.9942	0	0	0.0715762	0.183168	-0.529911	3.823	0.830641
BNP Paribas El Djaza?r	Commercial banks	Private	AlGERIA	2009	2009BNP Paribas El Djaza?r	114	0.653506	0.385857	0.174	0.383503	0.0599573	0.0022885	0.814079	0	2.86439	0.631482	1	0	1	0.0236013	-0.0486299	-0.805147	0	0.746005
Burgan Bank KPSC	Commercial banks	Public	KUWAIT	2009	2009Burgan Bank KPSC	252	0.814507	0.540959	0.0897	0.37332	0.247696	0.225452	0.457096	0.392195	-0.477121	0.462833	0	0	0	0.0247984	-0.105827	0.188976	3.59583	0.829587
Byblos Bank S.A.L.	Commercial banks	Public	LEBANON	2009	2009Byblos Bank S.A.L.	247	0.836004	0.248489	0.2078	0.281208	0.109229	0.0167995	0.327576	0.30371	3.94428	0.191558	0	0	0.417	0.0912617	0	-0.741606	4.22863	0.840202
Byblos Bank Syria SA	Commercial banks	Public	SYRIAN ARAB REPUBLIC	2009	2009Byblos Bank Syria SA	23	0.902468	0.478652	0.1116	0.383098	0.123056	0.0049349	0.0965836	0	2.75809	0.380402	0.415	0	0.415	0	-0.157453	-0.952024	0	0.913681
Cairo Amman Bank	Commercial banks	Public	JORDAN	2009	2009Cairo Amman Bank	139	0.833402	0.432841	0.139	0.213651	0.0764812	0.527424	0.381333	0.316358	3.23433	0.376553	0.1139	0	0	0.0723241	-0.149278	0.034377	3.16501	0.841834
Capital Bank of Jordan	Commercial banks	Public	JORDAN	2009	2009Capital Bank of Jordan	126	0.64667	0.602847	0.1778	0.141637	0.0806604	0.267898	0.424171	0.211265	3.53554	0.376553	0	0	0	0.0723241	-0.149278	0.034377	2.99277	0.714126
Commercial Bank International P	Commercial banks	Public	UNITED ARAB EMIRATES	2009	2009Commercial Bank International P	164	0.812434	0.820059	0.1199	0.0069482	0.139294	0.0683769	0.311319	0.413121	2.44367	0.400059	0.238	0	0.238	0.0319184	0	0.455878	0	0.78865
Commercial Bank of Dubai P.S.C.	Commercial banks	Public	UNITED ARAB EMIRATES	2009	2009Commercial Bank of Dubai P.S.C.	236	0.786298	0.799258	0.1244	0.0890392	0.0839809	0.0791456	0.315783	0.58577	3.9563	0.400059	0.2	0	0	0.0319184	0	0.455878	4.55336	0.73005
Commercial Bank of Kuwait K.P.S	Commercial banks	Public	KUWAIT	2009	2009Commercial Bank of Kuwait K.P.S	229	0.856224	0.56433	0.1384	0.294077	0.282766	0.145356	0.389394	0.205152	3.36627	0.462833	0.2311	0	0	0.0247984	-0.105827	0.188976	0	0.858315
Commercial Bank of Syria	Commercial banks	Private	SYRIAN ARAB REPUBLIC	2009	2009Commercial Bank of Syria	245	0.627243	0.497097	0	0.411414	0.21808	0.118415	-0.0225225	0	0	0.380402	1	1	0	0	-0.157453	-0.952024	4.28142	0.651237
Commercial International Bank (	Commercial banks	Public	EGYPT	2009	2009Commercial International Bank (	256	0.854169	0.458223	0	0.203384	0.0059492	0.625579	0.47548	0.46679	-0.302973	-0.08417	0	0	0	0.0715762	0.183168	-0.529911	0	0.85769
Credit Agricole Egypt SAE	Commercial banks	Public	EGYPT	2009	2009Credit Agricole Egypt SAE	157	0	0	0	0	0	0	0	0.314388	0	-0.08417	0	0	0	0.0715762	0.183168	-0.529911	0	0.857368
Cr?dit du Maroc	Commercial banks	Public	MOROCCO	2009	2009Cr?dit du Maroc	175	0.841002	0.76061	0	0.164254	0.103261	0.0533999	0.150786	0.140488	-0.477121	0.275292	0	0	0	0.0592295	-0.0370732	-0.396399	0	0.893156
Cr?dit Immobilier et Hotelier	Commercial banks	Public	MOROCCO	2009	2009Cr?dit Immobilier et Hotelier	165	0	0	0	0	0	0	0	0.0136116	0	0.275292	0	0	0	0.0592295	-0.0370732	-0.396399	0	0.704066
Cr?dit Libanais S.A.L.	Commercial banks	Private	Lebanon	2009	2009Cr?dit Libanais S.A.L.	214	0.880972	0.223196	0	0.209808	0.0161558	0.0225453	0.211964	0	4.08419	0.191558	0	0	0	0.0912617	0	-0.741606	0	0.894861
Doha Bank	Commercial banks	Public	Qatar	2009	2009Doha Bank	255	0.805861	0.614136	0.1107	0.239286	0.259852	0.142795	0.352674	0.447001	3.02373	0.440303	0	0	0	0.176636	-0.150501	0.493666	4.59074	0.834399
Emirates Lebanon Bank SAL	Commercial banks	Private	lebanon	2009	2009Emirates Lebanon Bank SAL	84	0.79884	0.494731	0	0.34647	0.0496826	0.118028	0.295413	0	-0.477121	0.191558	1	0	1	0.0912617	0	-0.741606	3.1663	0.818331
Emirates NBD PJSC	Commercial banks	Public	UNITED ARAB EMIRATES	2009	2009Emirates NBD PJSC	306	0.757757	0.739802	0.0938	0.0978904	0.226287	0.139838	0.409959	0	2.31078	0.400059	0.553	0.56	0	0.0319184	0	0.455878	5.45089	0.762752
Export Development Bank of Egyp	Commercial banks	Public	EGYPT	2009	2009Export Development Bank of Egyp	22	0	0	0	0	0	0	0	0.43308	0	-0.08417	0.4075	0.013	0	0.0715762	0.183168	-0.529911	0	0.853156
FIBI Bank	Commercial banks	Public	ISRAEL	2009	2009FIBI Bank	272	0.827862	0.618565	0.087	0.168239	0.022235	0.310831	0.362477	0.585376	3.63798	0.176896	0	0	0	0.0305941	-0.0459747	0.608109	4.9946	0.819763
Fransabank sal	Commercial banks	Private	LEBANON	2009	2009Fransabank sal	248	0.845509	0.202915	0	0.293197	0.0150031	0.0207246	0.315236	0	3.7294	0.191558	0.3615	0	0.06	0.0912617	0	-0.741606	4.10535	0.862378
Fransabank-Syria S.A.	Commercial banks	Public	SYRIAN ARAB REPUBLIC	2009	2009Fransabank-Syria S.A.	5	0.186525	0	0	0.809489	0.994897	0	0.0217204	0	0	0.380402	0.48	0	0.48	0	-0.157453	-0.952024	3.31326	0.870911
Future Bank B.S.C.	Commercial banks	Private	BAHRAIN	2009	2009Future Bank B.S.C.	82	0.815342	0.206575	0.1344	0.752329	0.78517	0.0759931	0.0616438	0	2.72253	0.18791	0.3333	0	0.3333	0.0624513	-0.03526	0.118892	2.73838	0.770046
Groupe Banque Centrale Populair	Commercial banks	Private	MOROCCO	2009	2009Groupe Banque Centrale Populair	275	0.854713	0.594068	0.1163	0.183198	0.0421544	0.301406	0.156176	0	-0.477121	0.275292	0	0	0	0.0592295	-0.0370732	-0.396399	4.96535	0.838254
Gulf Bank Algeria	Commercial banks	Private	Algeria	2009	2009Gulf Bank Algeria	93	0.474109	0.636501	0	0.159541	0.116643	0.0008969	0.604107	0	-0.889899	0.631482	0	0	0	0.0236013	-0.0486299	-0.805147	4.43934	0.495331
Gulf Bank KSC (The)	Commercial banks	Public	KUWAIT	2009	2009Gulf Bank KSC (The)	243	0.94106	0.696972	0.32	0.16734	0.178272	0.159644	-0.44284	0.010375	3.53421	0.462833	0	0	0	0.0247984	-0.105827	0.188976	3.69438	0.876557
Gulf International Bank BSC	Commercial banks	Private	BAHRAIN	2009	2009Gulf International Bank BSC	258	0.784541	0.51819	0.1249	0.181657	0.235781	0.191835	0.132631	0	3.08896	0.18791	0	0	0	0.0624513	-0.03526	0.118892	4.39852	0.654905
Housing and Development Bank	Commercial banks	Public	EGYPT	2009	2009Housing and Development Bank	9	0.551048	0.540515	0	0.270789	0.0001338	0.41018	0.512921	0.277026	0	-0.08417	0	0.1567	0	0.0715762	0.183168	-0.529911	3.97745	0.618536
Housing Bank for Trade & Financ	Commercial banks	Public	JORDAN	2009	2009Housing Bank for Trade & Financ	220	0.806044	0.431205	0.2316	0.250101	0.139995	0.515999	0.348145	0.254167	3.70739	0.376553	0.332	0	0.332	0.0723241	-0.149278	0.034377	0	0.821667
Housing Bank for Trade and Fina	Commercial banks	Private	AlGERIA	2009	2009Housing Bank for Trade and Fina	27	0.387701	0.57744	0	0.162736	0.0896664	0.002859	0.0109216	0	-0.433545	0.631482	0.6474	0	0	0.0236013	-0.0486299	-0.805147	0	0.351434
HSBC Bank Egypt S A E	Commercial banks	Private	EGYPT	2009	2009HSBC Bank Egypt S A E	198	0.883642	0.398896	0	0.480406	0.0281297	0.517795	0.417048	0	0.375698	-0.08417	0.9453	0	0.9453	0.0715762	0.183168	-0.529911	4.53188	0.886082
HSBC Bank Middle East	Commercial banks	Private	UNITED ARAB EMIRATES	2009	2009HSBC Bank Middle East	60	0	0	0	0	0	0	0	0	0	0.400059	0	0	0.6836	0.0319184	0	0.455878	0	0.89601
IBL Bank sal	Commercial banks	Private	LEBANON	2009	2009IBL Bank sal	179	0.901904	0.148568	0	0.551184	0.0194133	0.0175141	0.131688	0	3.0161	0.191558	0	0	0.1744	0.0912617	0	-0.741606	3.50096	0.898929
International Bank for Trade an	Commercial banks	Public	SYRIAN ARAB REPUBLIC	2009	2009International Bank for Trade an	44	0	0	0	0	0	0	0	0	0	0.380402	0.49	0	0.49	0	-0.157453	-0.952024	0	0.835499
International Bank of Qatar Q.S	Commercial banks	Private	Qatar	2009	2009International Bank of Qatar Q.S	206	0.874505	0.587969	0.1181	0.329402	0.415033	0.119115	0.441136	0	2.98393	0.440303	0.245	0	0.3	0.176636	-0.150501	0.493666	0	0.869433
International Bank of Yemen YSC	Commercial banks	Private	Yemen	2009	2009International Bank of Yemen YSC	109	0	0	0	0	0	0	0	0	0	0	0	0	0	0.0364757	-0.189763	-1.10092	0	0.896124
Iraqi Middle East Investment Ba	Commercial banks	Public	Iraq	2009	2009Iraqi Middle East Investment Ba	16	0.756757	0.0290327	0	0.381686	0	0.113428	0.0141738	0	-0.203443	0	0	0	0.05	0.0822811	-0.126629	-1.53131	0	0.811628
Israel Discount Bank LTD	Commercial banks	Public	ISRAEL	2009	2009Israel Discount Bank LTD	294	0.791906	0.648663	0.074	0.129857	0.0330641	0.268708	0.362985	0.30225	3.49865	0.176896	0	0.002	0	0.0305941	-0.0459747	0.608109	5.25967	0.776463
Jordan Ahli Bank Plc	Commercial banks	Public	JORDAN	2009	2009Jordan Ahli Bank Plc	137	0.779841	0.42242	0.117	0.280363	0.163714	0.356561	0.472868	0.261188	3.03057	0.376553	0.0989	0	0.0989	0.0723241	-0.149278	0.034377	3.3235	0.800142
Jordan Commercial Bank	Commercial banks	Public	JORDAN	2009	2009Jordan Commercial Bank	111	0.703757	0.586278	0.1272	0.163324	0.0465958	0.270071	0.370504	0.230447	2.78224	0.376553	0	0	0	0.0723241	-0.149278	0.034377	2.7981	0.734804
Jordan Kuwait Bank	Commercial banks	Public	JORDAN	2009	2009Jordan Kuwait Bank	152	0	0	0	0	0	0	0	0.317618	0	0.376553	0	0	0	0.0723241	-0.149278	0.034377	0	0.793211
Lebanese Swiss Bank SAL (The)	Commercial banks	Private	Lebanon	2009	2009Lebanese Swiss Bank SAL (The)	102	0.867179	0.180665	0	0.307977	0.0084037	0.0178897	0.390131	0	3.77869	0.191558	0	0	0	0.0912617	0	-0.741606	2.92974	0.881414
Mashreqbank PSC	Commercial banks	Public	UNITED ARAB EMIRATES	2009	2009Mashreqbank PSC	271	0.719703	0.588605	0.1148	0.167162	0.156465	0.318009	0.570646	0.0155833	3.34642	0.400059	0	0	0	0.0319184	0	0.455878	4.96962	0.710847
Mercantile Discount Bank Ltd.	Commercial banks	Private	ISRAEL	2009	2009Mercantile Discount Bank Ltd.	196	0.862045	0.705775	0.098	0.170154	0.0269576	0.145964	0.336956	0	3.59359	0.176896	1	0	0	0.0305941	-0.0459747	0.608109	4.30773	0.862384
Mizrahi Tefahot Bank Ltd.	Commercial banks	Public	ISRAEL	2009	2009Mizrahi Tefahot Bank Ltd.	295	0.823205	0.771926	0.0664	0.100943	0.020533	0.102012	0.355316	0.157134	3.7582	0.176896	0	0.0028	0.13	0.0305941	-0.0459747	0.608109	5.05625	0.820076
National Bank of Bahrain	Commercial banks	Public	BAHRAIN	2009	2009National Bank of Bahrain	197	0.88737	0.538666	0.174	0.250676	0.140665	0.375428	0.264753	0.713237	4.12627	0.18791	0	0.49	0	0.0624513	-0.03526	0.118892	3.30837	0.881009
National Bank of Egypt	Commercial banks	Private	EGYPT	2009	2009National Bank of Egypt	301	0.867766	0.332666	0.068	0.39747	0.110939	0.561545	0.291423	0	3.88376	-0.08417	1	1	0	0.0715762	0.183168	-0.529911	5.35242	0.894297
National Bank of Fujairah PJSC	Commercial banks	Public	UNITED ARAB EMIRATES	2009	2009National Bank of Fujairah PJSC	200	0.744058	0.704306	0.1335	0.190762	0.0989642	0.110988	-0.0546624	0.0142604	3.41554	0.400059	0	0	0	0.0319184	0	0.455878	4.1083	0.673103
National Bank of Kuwait S.A.K.	Commercial banks	Public	KUWAIT	2009	2009National Bank of Kuwait S.A.K.	302	0.849181	0.580909	0.147	0.218027	0.454615	0.27204	0.27178	0	3.62642	0.462833	0	0	0	0.0247984	-0.105827	0.188976	4.07821	0.842105
National Bank of Oman (SAOG)	Commercial banks	Public	OMAN	2009	2009National Bank of Oman (SAOG)	203	0.81552	0.706072	0.12	0.233661	0.170909	0.0210182	0.652667	0.346759	2.84571	0.420541	0.3485	0	0.3485	0.081997	-0.120908	0.346009	3.29765	0.823268
National Bank of Ras Al-Khaimah	Commercial banks	Public	UNITED ARAB EMIRATES	2009	2009National Bank of Ras Al-Khaimah	218	0	0	0	0	0	0	0	0.121086	0	0.400059	0.5265	0	0	0.0319184	0	0.455878	0	0.752741
National Bank of Umm Al-Qaiwain	Commercial banks	Public	UNITED ARAB EMIRATES	2009	2009National Bank of Umm Al-Qaiwain	143	0.68173	0.727186	0.181	0.192138	0.261075	0.0555061	0.136554	0.518778	2.81079	0.400059	0	0	0	0.0319184	0	0.455878	0	0.618715
National Bank of Yemen	Commercial banks	Private	Yemen	2009	2009National Bank of Yemen	37	0.859042	0.0803122	0.56	0.696677	0.0230866	0.0536268	0.424163	0	4.11753	0	0	0	0	0.0364757	-0.189763	-1.10092	5.01998	0.857234
National Commercial Bank (The)	Commercial banks	Public	SAUDI ARABIA	2009	2009National Commercial Bank (The)	308	0.832085	0.48651	0.161	0.151717	0.0690097	0.636329	0.282597	0	2.73643	0.451446	0	0	0	0.0842716	-0.0986875	-0.328305	5.34597	0.847371
National Credit Bank (Closed Sh	Commercial banks	Public	SYRIAN ARAB REPUBLIC	2009	2009National Credit Bank (Closed Sh	39	0.924934	0.329456	0.0958	0.507849	0.0915397	0.115557	0.0775748	0	2.56251	0.380402	0	0	0	0	-0.157453	-0.952024	0	0.901616
Natixis Algerie	Commercial banks	Private	AlGERIA	2009	2009Natixis Algerie	68	0.812973	0.612215	0	0.0980959	0.435423	0.0005944	0	0	-0.0597526	0.631482	1	0	1	0.0236013	-0.0486299	-0.805147	4.63493	0.509082
Oman Arab Bank SAOC	Commercial banks	Private	Oman	2009	2009Oman Arab Bank SAOC	174	0.812604	0.691824	0.1089	0.231549	0.0350656	0.0523466	0.474273	0	3.61372	0.420541	0.5099	0	0	0.081997	-0.120908	0.346009	2.89159	0.812667
Qatar National Bank	Commercial banks	Public	Qatar	2009	2009Qatar National Bank	309	0.830679	0.658361	0.137	0.195802	0.156219	0.163619	0.471255	0	3.67325	0.440303	0.5	0	0	0.176636	-0.150501	0.493666	5.18177	0.829493
Qatar National Bank Tunisia	Commercial banks	Private	TUNISIA	2009	2009Qatar National Bank Tunisia	14	0.680292	0.670073	0	0.181752	0.0236051	0.0501089	0.405797	0	0	0.411304	0.5	0	0	0.0423778	-0.049207	-0.185619	2.13672	0.634752
Riyad Bank	Commercial banks	Public	SAUDI ARABIA	2009	2009Riyad Bank	297	0.790897	0.603999	0.155	0.0789621	0.168	0.432173	0.306715	0.590179	3.51906	0.451446	0.217	0	0	0.0842716	-0.0986875	-0.328305	5.20318	0.801824
Samba Financial Group	Commercial banks	Public	SAUDI ARABIA	2009	2009Samba Financial Group	300	0.817919	0.548642	0.131	0.0634604	0.082628	0.535653	0.34245	0.58822	3.33445	0.451446	0.229	0	0	0.0842716	-0.0986875	-0.328305	5.25259	0.832522
Saradar Bank SAL	Commercial banks	Private	Lebanon	2009	2009Saradar Bank SAL	13	0.860383	0.114188	0.5666	0.263784	0.0154942	0.0295811	0.933197	0	2.30351	0.191558	0	0	0	0.0912617	0	-0.741606	2.35486	0.872718
Saudi British Bank JSC (The)	Commercial banks	Public	SAUDI ARABIA	2009	2009Saudi British Bank JSC (The)	291	0.825964	0.609421	0.0829	0.0995179	0.14777	0.394842	0.361362	0	3.31757	0.451446	0	0	0	0.0842716	-0.0986875	-0.328305	5.11946	0.810424
Saudi Hollandi Bank	Commercial banks	Private	SAUDI ARABIA	2009	2009Saudi Hollandi Bank	267	0.851265	0.618805	0.0995	0.0572805	0.177561	0.477307	0.357664	0	3.4925	0.451446	0	0	0	0.0842716	-0.0986875	-0.328305	4.78843	0.855763
Saudi Investment Bank (The)	Commercial banks	Public	SAUDI ARABIA	2009	2009Saudi Investment Bank (The)	262	0.85661	0.551446	0.1333	0.165677	0.0924154	0.446438	0.411958	0.397111	3.40768	0.451446	0.172	0	0.075	0.0842716	-0.0986875	-0.328305	4.72914	0.826741
Soci?t? Arabe Internationale de	Commercial banks	Public	EGYPT	2009	2009Soci?t? Arabe Internationale de	187	0.827223	0.330939	0	0.37788	0.0131008	0.0129097	0.3898	0.0144196	0.691798	-0.08417	0.4605	0.186	0	0.0715762	0.183168	-0.529911	0	0.799598
Soci?t? G?n?rale Alg?rie	Commercial banks	Private	AlGERIA	2009	2009Soci?t? G?n?rale Alg?rie	113	0.693282	0.781025	0	0.183411	0.0145939	0.0040888	0.423023	0	-0.0600804	0.631482	1	0	1	0.0236013	-0.0486299	-0.805147	0	0.689259
Soci?t? G?n?rale de Banque au L	Commercial banks	Private	LEBANON	2009	2009Soci?t? G?n?rale de Banque au L	238	0.861167	0.288712	0	0.219449	0.0996109	0.0100284	0.406531	0	3.20581	0.191558	0	0	0	0.0912617	0	-0.741606	0	0.884772
Soci?t? g?n?rale de Banque-Jord	Commercial banks	Public	JORDAN	2009	2009Soci?t? g?n?rale de Banque-Jord	98	0.751632	0.597897	0.248	0.261784	0.345876	0.124927	0.385714	0.336226	2.99806	0.376553	0	0	0.5007	0.0723241	-0.149278	0.034377	0	0.756487
Soci?t? G?n?rale Marocaine de B	Commercial banks	Private	MOROCCO	2009	2009Soci?t? G?n?rale Marocaine de B	204	0.737262	0.699827	0.0931	0.21342	0.0798181	0.0529316	0.352685	0	-0.477121	0.275292	0.5691	0	0.5691	0.0592295	-0.0370732	-0.396399	0	0.725847
Soci?t? Tunisienne de Banque	Commercial banks	Public	TUNISIA	2009	2009Soci?t? Tunisienne de Banque	153	0.705422	0.764825	0	0.0920889	0.0192538	0.0533655	0.537284	0.288655	-0.0676955	0.411304	0.1385	0.51	0.0807	0.0423778	-0.049207	-0.185619	0	0.746676
Suez Canal Bank	Commercial banks	Public	EGYPT	2009	2009Suez Canal Bank	128	0.908041	0.399975	0	0.293765	0.0998739	0.468148	0.691728	0.552986	2.92005	-0.08417	0	0	0.2394	0.0715762	0.183168	-0.529911	4.15875	0.862621
Syria Gulf Bank SA	Commercial banks	Public	SYRIAN ARAB REPUBLIC	2009	2009Syria Gulf Bank SA	311	0.643628	0.532747	0.2146	0.295793	0.369486	0.0109074	-0.0354217	0	0	0.380402	0	0	0	0	-0.157453	-0.952024	3.89281	0.759403
The Commercial Bank (QSC)	Commercial banks	Public	Qatar	2009	2009The Commercial Bank (QSC)	279	0.713835	0.551316	0.1516	0.281875	0.26667	0.252174	0.581964	0.692446	3.43227	0.440303	0	0	0	0.176636	-0.150501	0.493666	0	0.593725
The National Bank of Kuwait - E	Commercial banks	Public	EGYPT	2009	2009The National Bank of Kuwait - E	170	0.847815	0.461747	0	0.370312	0.0280622	0.38946	0.31941	0.518778	2.20924	-0.08417	0.9848	0	0.9848	0.0715762	0.183168	-0.529911	0	0.847056
Tunis International Bank	Commercial banks	Private	TUNISIA	2009	2009Tunis International Bank	17	0.820441	0.259118	0	0.601002	0.40938	0.487603	0.876923	0	-0.301071	0.411304	0	0	0	0.0423778	-0.049207	-0.185619	2.6981	0.810147
Union Bancaire pour le Commerce	Commercial banks	Public	TUNISIA	2009	2009Union Bancaire pour le Commerce	86	0.805688	0.764436	0	0.135134	0.0740213	0.0719051	0.392137	0.291949	-0.0168354	0.411304	0	0	0	0.0423778	-0.049207	-0.185619	0	0.819128
Union Bank of Israel Ltd	Commercial banks	Public	ISRAEL	2009	2009Union Bank of Israel Ltd	216	0.820152	0.543068	0.0761	0.191562	0.0049041	0.374118	0.0072202	0.327813	3.68396	0.176896	0.2153	0	0	0.0305941	-0.0459747	0.608109	4.53227	0.829563
Union Internationale de Banques	Commercial banks	Public	TUNISIA	2009	2009Union Internationale de Banques	110	0.854051	0.756968	0	0.156239	0.0412232	0.0335396	0.443219	0.359884	0	0.411304	0.5234	0	0	0.0423778	-0.049207	-0.185619	3.3359	0.817379
Union National Bank - Egypt SAE	Commercial banks	Public	EGYPT	2009	2009Union National Bank - Egypt SAE	95	0.801595	0.294259	0	0.558045	0.0403606	0.0104355	0.147121	0.548747	-0.585106	-0.08417	0.949	0	0	0.0715762	0.183168	-0.529911	3.61816	0.803542
United Bank (The)	Commercial banks	Private	EGYPT	2009	2009United Bank (The)	144	0.799864	0.306949	0	0.530804	0.0016678	0.878083	0.493958	0	0	-0.08417	0.9998	0	0	0.0715762	0.183168	-0.529911	4.10274	0.80672
United Bank for Investment	Commercial banks	Public	Iraq	2009	2009United Bank for Investment	10	0.544902	0.0133322	0	0.737093	0.113007	0.0949826	0.809381	0	0	0	0	0	0	0.0822811	-0.126629	-1.53131	4.79507	0.554274
United Gulf Bank (BSC) EC	Commercial banks	Public	BAHRAIN	2009	2009United Gulf Bank (BSC) EC	124	0.194765	0.0027186	0	0.122582	0.890837	0.0200124	0.0117482	0.366252	2.63302	0.18791	0.92	0	0.92	0.0624513	-0.03526	0.118892	3.45775	0.289155
A_Ayan Leasing & Investment Com	Islamic banks	Public	KUWAIT	2009	2009A_Ayan Leasing & Investment Com	67	0.693963	0.251167	0	0.185624	0.0410959	0.0158358	0.171642	0.15508	-0.198019	0.462833	0	0.1141	0	0.0247984	-0.105827	0.188976	0	0.799059
ABC Islamic Bank (E.C.)	Islamic banks	Private	BAHRAIN	2009	2009ABC Islamic Bank (E.C.)	75	0.176008	0.770684	0	0.0002737	0.869751	0.288581	0.235988	0	-0.346282	0.18791	1	0	0	0.0624513	-0.03526	0.118892	3.16474	0.204339
Abu Dhabi Islamic Bank - Public	Islamic banks	Public	UNITED ARAB EMIRATES	2009	2009Abu Dhabi Islamic Bank - Public	273	0.801834	0.667417	0.1346	0.229142	0.0870829	0.0891227	0.334986	0.369115	3.35387	0.400059	0	0.0761	0	0.0319184	0	0.455878	0	0.772396
Ahli United Bank KSC	Islamic banks	Public	KUWAIT	2009	2009Ahli United Bank KSC	228	0.856415	0.658427	0.127	0.238489	0.252271	0.282255	0.456037	0	3.43539	0.462833	0.75	0.1077	0.75	0.0247984	-0.105827	0.188976	3.34967	0.879457
Al Baraka Bank Egypt SAE	Islamic banks	Private	EGYPT	2009	2009Al Baraka Bank Egypt SAE	145	0.908375	0.455056	0	0.438093	0.0118717	0.333315	0.129328	0	-0.131283	-0.08417	0.7368	0.0554	0.7368	0.0715762	0.183168	-0.529911	4.01799	0.894761
Al Rajhi Bank Public Joint Stoc	Islamic banks	Public	SAUDI ARABIA	2009	2009Al Rajhi Bank Public Joint Stoc	303	0.775174	0.660774	0.146	0.29704	0.0623929	0.014391	0.223201	0.398076	2.53232	0.451446	0	0	0	0.0842716	-0.0986875	-0.328305	0	0.755369
Albaraka Banking Group B.S.C.	Islamic banks	Public	BAHRAIN	2009	2009Albaraka Banking Group B.S.C.	261	0.812469	0.725401	0.2185	0.103504	0.006864	0.0980809	0.387675	0.0103386	2.92173	0.18791	0.3011	0	0.3011	0.0624513	-0.03526	0.118892	4.03823	0.835406
Al-Salam Bank-Bahrain B.S.C.	Islamic banks	Public	BAHRAIN	2009	2009Al-Salam Bank-Bahrain B.S.C.	163	0.65807	0.205591	0	0.574752	0.0901617	0.0105964	0.01	0.527935	0	0.18791	0	0	0	0.0624513	-0.03526	0.118892	2.7439	0.559231
Amlak Finance PJSC	Islamic banks	Public	UNITED ARAB EMIRATES	2009	2009Amlak Finance PJSC	106	0.722241	0.634885	0	0.111779	0	0.449344	0.559488	0	2.99941	0.400059	0.4808	0	0	0.0319184	0	0.455878	4.19993	0.788336
Arab Islamic Bank	Islamic banks	Private	PALESTINIAN TERRITORIES	2009	2009Arab Islamic Bank	28	0.388834	0.368473	0	0.172414	0.336149	0.933452	0.503106	0	-0.126549	0	0	0	0	0	0	0	2.48359	0.308138
Arcapita Bank B.S.C.	Islamic banks	Private	BAHRAIN	2009	2009Arcapita Bank B.S.C.	146	0.484934	0.0566824	0.1859	0.253942	0.90507	0.078737	0.0207554	0	2.964	0.18791	0.67	0	0	0.0624513	-0.03526	0.118892	3.71074	0.359353
Bahrain Islamic Bank B.S.C.	Islamic banks	Public	BAHRAIN	2009	2009Bahrain Islamic Bank B.S.C.	120	0.793593	0.558467	0	0.166362	0	0.467606	0.967626	0.367707	-0.123714	0.18791	0	0	0.13	0.0624513	-0.03526	0.118892	2.94151	0.833333
Bank AlJazira JSC	Islamic banks	Public	SAUDI ARABIA	2009	2009Bank AlJazira JSC	239	0.809129	0.549904	0.1934	0.242986	0.0613733	0.321327	0.456417	0.409963	2.75006	0.451446	0.065	0	0.0583	0.0842716	-0.0986875	-0.328305	4.43964	0.828413
Bank Alkhair BSC	Islamic banks	Private	BAHRAIN	2009	2009Bank Alkhair BSC	18	0.431651	0	0.1929	0.706375	0.656915	0.109872	0.0111473	0	2.37191	0.18791	0	0	0	0.0624513	-0.03526	0.118892	2.99069	0.50445
Bank Mellat	Islamic banks	Public	Iran	2009	2009Bank Mellat	293	0.789949	0.582795	0	0.185382	0.210934	0.277985	0.225406	0.465199	-0.0072564	0.221662	0	1	0	0.009237	-0.255498	-1.07741	5.59201	0.781416
Bank Saderat Iran	Islamic banks	Public	Iran	2009	2009Bank Saderat Iran	278	0.793312	0.604148	0	0.165051	0.133846	0.0993312	0.570194	0	0.133699	0.221662	0	0	0	0.009237	-0.255498	-1.07741	5.58688	0.76929
Bank Sarmayeh	Islamic banks	Private	Iran	2009	2009Bank Sarmayeh	173	0.609896	0.610324	0	0.219896	0.0468969	0.0486349	0.0114738	0	-0.477121	0.221662	0	0	0	0.009237	-0.255498	-1.07741	4.08008	0.66081
Bank Sepah	Islamic banks	Private	Iran	2009	2009Bank Sepah	251	0.843856	0.713103	0	0.0584018	0.281843	0.0629559	0.244245	0	-0.0630153	0.221662	1	1	0	0.009237	-0.255498	-1.07741	5.36592	0.839437
Bank Tejarat	Islamic banks	Public	Iran	2009	2009Bank Tejarat	277	0.700173	0.545752	0	0.172755	0.100296	0.309932	0.43987	0	0.251267	0.221662	1	1	0	0.009237	-0.255498	-1.07741	5.4741	0.750325
Barwa Bank	Islamic banks	Private	Qatar	2009	2009Barwa Bank	225	0	0	0	0	0	0	0	0	0	0.440303	0	0	0	0.176636	-0.150501	0.493666	0	0.0443692
Boubyan Bank KSCP	Islamic banks	Public	KUWAIT	2009	2009Boubyan Bank KSCP	215	0.818322	0.565616	0.2427	0.301487	0.621101	0.285396	0.347541	0.145134	2.43973	0.462833	0	0	0	0.0247984	-0.105827	0.188976	2.92454	0.897284
Cham Islamic Bank SA	Islamic banks	Private	SYRIAN ARAB REPUBLIC	2009	2009Cham Islamic Bank SA	26	0.774482	0.190324	0.7672	0.70546	0	0	-0.769231	0	3.03227	0.380402	0.1	0	0.1	0	-0.157453	-0.952024	4.01116	0.815271
Dubai Islamic Bank PJSC	Islamic banks	Public	UNITED ARAB EMIRATES	2009	2009Dubai Islamic Bank PJSC	284	0.821881	0.621297	0.107	0.0682425	0.0478195	0.370042	0.404129	0.541884	1.54398	0.400059	0	0.298	0	0.0319184	0	0.455878	4.92817	0.778663
Eghtesad Novin Bank PJSC-EN Ban	Islamic banks	Public	Iran	2009	2009Eghtesad Novin Bank PJSC-EN Ban	224	0	0	0	0	0	0	0	0.550406	0	0.221662	0	0	0	0.009237	-0.255498	-1.07741	0	0.910147
Emirates Islamic Bank PJSC	Islamic banks	Public	UNITED ARAB EMIRATES	2009	2009Emirates Islamic Bank PJSC	232	0.821291	0.676339	0.0674	0.0929528	0.0968477	0.34467	0.439758	0	2.50377	0.400059	0	0	0	0.0319184	0	0.455878	4.42161	0.815576
Faisal Islamic Bank of Egypt	Islamic banks	Public	EGYPT	2009	2009Faisal Islamic Bank of Egypt	190	0.924366	0.660038	0	0.0834317	0.005192	0.363474	0.493272	0.482073	2.53142	-0.08417	0.1382	0	0.0933	0.0715762	0.183168	-0.529911	4.37687	0.923707
First energy bank	Islamic banks	Private	BAHRAIN	2009	2009First energy bank	62	0	0	0	0.952703	0	0	0.02	0	0	0.18791	0	0	0	0.0624513	-0.03526	0.118892	3.00911	0.13899
GFH Financial Group B.S.C.	Islamic banks	Public	BAHRAIN	2009	2009GFH Financial Group B.S.C.	122	0.605796	0.0198565	0.1612	0.370043	0.300729	0.100105	0.243638	0	1.85137	0.18791	0	0	0	0.0624513	-0.03526	0.118892	3.5422	0.675577
Islamic Development Bank	Islamic banks	Private	SAUDI ARABIA	2009	2009Islamic Development Bank	253	0	0.599899	0	0.183008	0	0.280972	0.258759	0	0.417948	0.451446	0	0	0	0.0842716	-0.0986875	-0.328305	3.86625	0.0362399
Islamic International Arab Bank	Islamic banks	Private	Jordan	2009	2009Islamic International Arab Bank	117	0.485346	0.509475	0	0.36602	0.761181	0.0720156	0.0266327	0	3.68621	0.376553	1	0	0	0.0723241	-0.149278	0.034377	2.95789	0.380573
Jordan Islamic Bank	Islamic banks	Public	JORDAN	2009	2009Jordan Islamic Bank	178	0.860149	0.509684	0.1261	0.373025	0.0053462	0.191224	0.56777	0.510355	3.54136	0.376553	0.587	0	0.587	0.0723241	-0.149278	0.034377	3.2668	0.883468
Karafarin Bank	Islamic banks	Public	Iran	2009	2009Karafarin Bank	154	0.896173	0.668477	0	0.0732019	0.201047	0.084644	0.303397	0.0101272	0	0.221662	0	0	0	0.009237	-0.255498	-1.07741	4.4159	0.877694
Khaleeji Commercial Bank	Islamic banks	Public	BAHRAIN	2009	2009Khaleeji Commercial Bank	100	0.67835	0.301387	0.4203	0.334048	0.0958349	0.794818	0.0733453	0.404185	2.56684	0.18791	0.3696	0	0.14	0.0624513	-0.03526	0.118892	2.66745	0.718776
Kurdistan International Bank fo	Islamic banks	Public	Iraq	2009	2009Kurdistan International Bank fo	49	0.69475	0.0008058	0	0.913165	0.0480342	0.975064	0.0107156	0	-0.451141	0	0.06	0	0	0.0822811	-0.126629	-1.53131	0	0.714709
Kuwait Finance House	Islamic banks	Public	KUWAIT	2009	2009Kuwait Finance House	296	0.766808	0.565406	0.2174	0.15935	0.182269	0.290265	0.695808	0	2.95257	0.462833	0	0	0.93	0.0247984	-0.105827	0.188976	4.02301	0.755046
Masraf Al Rayan (Q.S.C.)	Islamic banks	Public	Qatar	2009	2009Masraf Al Rayan (Q.S.C.)	254	0.649874	0.794658	0.3185	0.0844231	0	0.0730168	0.61029	0.397847	2.12506	0.440303	0	0	0	0.176636	-0.150501	0.493666	4.22451	0.73915
Noor Bank	Islamic banks	Private	UNITED ARAB EMIRATES	2009	2009Noor Bank	217	0.809334	0.650178	0	0.247311	0.295524	0.0103089	0.0184985	0	0	0.400059	0	0	0	0.0319184	0	0.455878	4.33794	0.834929
Palestine Islamic Bank	Islamic banks	Private	PALESTINIAN TERRITORIES	2009	2009Palestine Islamic Bank	33	0	0	0	0	0	0	0	0	0	0	0	0	0	0	0	0	0	0.847424
Qatar International Islamic Ban	Islamic banks	Public	Qatar	2009	2009Qatar International Islamic Ban	219	0	0	0	0	0	0	0	0.654385	0	0.440303	0	0	0	0.176636	-0.150501	0.493666	0	0.69938
Qatar Islamic Bank SAQ	Islamic banks	Public	Qatar	2009	2009Qatar Islamic Bank SAQ	281	0.753908	0.562436	0.1635	0.196818	0.343899	0.319777	0.407055	0.716128	2.80618	0.440303	0	0	0	0.176636	-0.150501	0.493666	4.5256	0.73975
Sharjah Islamic Bank	Islamic banks	Public	UNITED ARAB EMIRATES	2009	2009Sharjah Islamic Bank	199	0.648292	0.656788	0.3363	0.167361	0.0995651	0.159572	0.512709	0.780097	2.36763	0.400059	0	0	0.2	0.0319184	0	0.455878	4.19134	0.657548
Syria International Islamic Ban	Islamic banks	Public	SYRIAN ARAB REPUBLIC	2009	2009Syria International Islamic Ban	81	0	0	0	0	0	0	0	0	0	0.380402	0	0	0.3	0	-0.157453	-0.952024	0	0.23261
Tamweel PJSC	Islamic banks	Private	UNITED ARAB EMIRATES	2009	2009Tamweel PJSC	83	0.542178	0.883218	0	0.0300251	0.768124	0.0724825	0.782072	0	1.69119	0.400059	0.199	0	0.55	0.0319184	0	0.455878	4.07458	0.543966
Abu Dhabi Commercial Bank	Commercial banks	Public	UNITED ARAB EMIRATES	2010	2010Abu Dhabi Commercial Bank	299	0.577812	0.727864	0.1235	0.140908	0.0969877	0.12036	0.345558	0.48522	3.4422	0.480386	0	0.6484	0	-0.0524292	0	0.472635	5.20469	0.628476
Ahli Bank QSC	Commercial banks	Public	Qatar	2010	2010Ahli Bank QSC	207	0.867168	0.672481	0.125	0.242526	0.232966	0.0406379	0.359412	0.604962	2.91327	0.458671	0.048	0	0	0.119566	0.0486328	0.724268	4.26599	0.854701
Ahli Bank SAOG	Commercial banks	Public	OMAN	2010	2010Ahli Bank SAOG	172	0.816588	0.720013	0.1635	0.197533	0.0723514	0.0951635	0.240224	0.391526	3.1226	0.418835	0.3499	0	0.3499	0.0611245	-0.0393518	0.258636	2.78965	0.800397
Ahli United Bank (Egypt) SAE	Commercial banks	Private	EGYPT	2010	2010Ahli United Bank (Egypt) SAE	149	0.841587	0.579734	0	0.294404	0.0878111	0.239442	0.503518	0	0.390646	0.285322	0	0.2299	0	0.0467384	0.117635	-0.47698	3.88486	0.87604
Ahli United Bank BSC	Commercial banks	Public	BAHRAIN	2010	2010Ahli United Bank BSC	280	0.797099	0.564181	0.109	0.185548	0.295331	0.409574	0.377134	0.516856	4.08085	0.303325	0.195	0	0.195	0.0253977	-0.0279551	0.158312	4.37243	0.810587
Al Ahli Bank of Kuwait (KSC)	Commercial banks	Public	KUWAIT	2010	2010Al Ahli Bank of Kuwait (KSC)	231	0.869184	0.682299	0.1555	0.261497	0.287161	0.201575	0.25476	0.240437	2.62927	0.535198	0	0.1634	0	-0.070761	-0.046096	0.186603	3.47217	0.820386
Al Khalij Commercial Bank	Commercial banks	Public	Qatar	2010	2010Al Khalij Commercial Bank	234	0.706245	0.48992	0.259	0.219966	0.0955374	0.44941	0.336909	0.610863	3.06518	0.458671	0	0.214	0	0.119566	0.0486328	0.724268	4.24364	0.693683
Alubaf Arab International Bank	Commercial banks	Private	BAHRAIN	2010	2010Alubaf Arab International Bank	79	0.845776	0.14508	0.2871	0.843046	0.995757	0	0.507937	0	2.21263	0.303325	0.9711	0	0.9711	0.0253977	-0.0279551	0.158312	2.86493	0.786396
Amen Bank	Commercial banks	Public	TUNISIA	2010	2010Amen Bank	150	0.794198	0.725778	0	0.120593	0.0778486	0.193849	0.524064	0	0.0636881	0.408891	0	0	0	0.0304345	-0.0352481	-0.168121	3.60746	0.786538
Arab African International Bank	Commercial banks	Private	EGYPT	2010	2010Arab African International Bank	230	0.85941	0.470563	0.0952	0.47948	0.180186	0.560773	0.351983	0	0.380644	0.285322	0	0	0	0.0467384	0.117635	-0.47698	3.91725	0.850883
Arab Bank for Investment & Fore	Commercial banks	Private	UNITED ARAB EMIRATES	2010	2010Arab Bank for Investment & Fore	158	0.707661	0.580266	0.2481	0.25527	0.28323	0.0130347	0.347977	0	3.63733	0.480386	0.4228	0	0.4228	-0.0524292	0	0.472635	0	0.725269
Arab Bank Group (Combined)	Commercial banks	Private	JORDAN	2010	2010Arab Bank Group (Combined)	290	0.804012	0.435289	0.171	0.282024	0.142525	0.477887	0.439071	0	3.68506	0.405634	0	0	0	0.0547658	0.0067818	-0.0365862	4.70416	0.786236
Arab Bank Plc	Commercial banks	Public	JORDAN	2010	2010Arab Bank Plc	282	0.797022	0.438893	0.1698	0.272222	0.175516	0.528614	0.298835	0.337894	3.73966	0.405634	0.0717	0	0.0717	0.0547658	0.0067818	-0.0365862	4.3636	0.801629
Arab Bank Syria SA	Commercial banks	Public	SYRIAN ARAB REPUBLIC	2010	2010Arab Bank Syria SA	24	0.852199	0.499376	0.1903	0.343149	0.117129	0.0156168	0.390438	0	3.10976	0.303034	0.49	0	0.49	0	-0.029209	-0.910637	4.53512	0.861579
Arab Banking Corporation - Alge	Commercial banks	Private	AlGERIA	2010	2010Arab Banking Corporation - Alge	19	0.545252	0.32691	0	0.518738	0.174153	0.0966062	0	0	-0.0999091	0.493792	0.88	0	0.88	0.0163224	-0.0573433	-0.877278	0	0.583793
Arab Banking Corporation - Egyp	Commercial banks	Private	EGYPT	2010	2010Arab Banking Corporation - Egyp	73	0.787467	0.301064	0	0.626864	0.0341298	0.8125	0.293405	0	0.206808	0.285322	0.98	0	0.98	0.0467384	0.117635	-0.47698	0	0.758252
Arab Banking Corporation (Jorda	Commercial banks	Public	JORDAN	2010	2010Arab Banking Corporation (Jorda	80	0.789853	0.465303	0.2995	0.218494	0.271032	0.515678	0.5	0.58081	3.40431	0.405634	0.87	0.0243	0.87	0.0547658	0.0067818	-0.0365862	0	0.805396
Arab Banking Corporation BSC-Ba	Commercial banks	Public	BAHRAIN	2010	2010Arab Banking Corporation BSC-Ba	265	0.779742	0.421683	0.134	0.182168	0.309098	0.853833	0.435257	0.744007	3.01358	0.303325	0.295	0	0.295	0.0253977	-0.0279551	0.158312	0	0.754955
Arab International Bank	Commercial banks	Private	EGYPT	2010	2010Arab International Bank	138	0.820186	0.155766	0	0.580776	0.140338	0.0133733	0.75125	0	3.32495	0.285322	0.3001	0	0.3001	0.0467384	0.117635	-0.47698	3.62151	0.810203
Arab Investment Bank-Federal Ar	Commercial banks	Private	EGYPT	2010	2010Arab Investment Bank-Federal Ar	92	0.822762	0.482967	0.2138	0.284319	0.0072524	0.473127	0.649201	0	-0.343643	0.285322	0.1568	0	0	0.0467384	0.117635	-0.47698	0	0.817235
Arab National Bank Public Joint	Commercial banks	Public	SAUDI ARABIA	2010	2010Arab National Bank Public Joint	288	0.828619	0.605736	0.1432	0.151846	0.0953472	0.352582	0.268049	0.576048	3.39424	0.549793	0.4	0	0.4	0.0182918	-0.0506663	-0.369236	0	0.829885
Arab Tunisian Bank	Commercial banks	Public	Tunisia	2010	2010Arab Tunisian Bank	121	0.910833	0.43128	0	0.517313	0.137646	0.566967	0.809816	0	0.081086	0.408891	0.6424	0	0.6424	0.0304345	-0.0352481	-0.168121	3.58673	0.890111
Attijari Bank	Commercial banks	Public	TUNISIA	2010	2010Attijari Bank	133	0.832492	0.62021	0	0.256266	0.0564587	0.138644	0.723708	0.247897	0	0.408891	0	0	0	0.0304345	-0.0352481	-0.168121	3.54982	0.856596
Attijariwafa Bank	Commercial banks	Public	MOROCCO	2010	2010Attijariwafa Bank	285	0.760849	0.616478	0.0734	0.222471	0.0853722	0.2701	0.443262	0.331598	2.67176	0.329204	0.1347	0.0243	0	0.0424376	-0.0099483	-0.313302	5.46292	0.732483
Bahrain Commercial Facilities C	Commercial banks	Public	BAHRAIN	2010	2010Bahrain Commercial Facilities C	46	0.407468	0.790774	0	0.0329489	0.0619946	0.0236646	0.746032	0.0720217	-0.301042	0.303325	0	0.1753	0	0.0253977	-0.0279551	0.158312	0	0.415105
Bank al Etihad	Commercial banks	Public	JORDAN	2010	2010Bank al Etihad	135	0.816079	0.473294	0.1881	0.234519	0.298814	0.435099	0.402344	0.366094	3.1633	0.405634	0.0132	0	0.0132	0.0547658	0.0067818	-0.0365862	3.16334	0.821294
Bank Audi Private Bank	Commercial banks	Private	lebanon	2010	2010Bank Audi Private Bank	77	0.943033	0.163895	0	0.7654	0.0123275	0.359499	0.48194	0	0.305396	0.217593	1	0	0	0.10304	-0.0118765	-0.658608	3.46806	0.945885
Bank Audi SAE	Commercial banks	Private	EGYPT	2010	2010Bank Audi SAE	169	0.850306	0.424559	0.1957	0.49721	0.0310158	0.250453	0.319454	0	0	0.285322	1	0	1	0.0467384	0.117635	-0.47698	4.06034	0.879562
Bank Audi SAL	Commercial banks	Public	lebanon	2010	2010Bank Audi SAL	286	0.894411	0.254728	0.114	0.370133	0.029726	0.013898	0.454293	0.378196	4.00392	0.217593	0.293	0	0.293	0.10304	-0.0118765	-0.658608	4.60127	0.890258
Bank Dhofar SAOG	Commercial banks	Public	OMAN	2010	2010Bank Dhofar SAOG	210	0.776902	0.79128	0.1253	0.142592	0.0607249	0.0474638	0.368664	0.403494	3.68756	0.418835	0.3	0.1	0	0.0611245	-0.0393518	0.258636	3.17875	0.802379
Bank Hapoalim BM	Commercial banks	Public	ISRAEL	2010	2010Bank Hapoalim BM	305	0.777868	0.697091	0.0852	0.182013	0.0365459	0.150754	0.458656	0.313331	3.37129	0.235684	0	0.005	0	0.0126866	-0.03325	0.495322	5.49074	0.749573
Bank Leumi Le Israel BM	Commercial banks	Public	ISRAEL	2010	2010Bank Leumi Le Israel BM	304	0.793064	0.637327	0.0833	0.163835	0.0186921	0.280088	0.615398	0.357661	3.48416	0.235684	0	0.0027	0	0.0126866	-0.03325	0.495322	5.50755	0.773809
Bank Muscat SAOG	Commercial banks	Public	OMAN	2010	2010Bank Muscat SAOG	274	0.786795	0.656024	0.1157	0.277539	0.333435	0.0617226	0.38574	0.365195	3.52907	0.418835	0.2484	0	0.15	0.0611245	-0.0393518	0.258636	3.76721	0.759088
Bank of Alexandria	Commercial banks	Private	EGYPT	2010	2010Bank of Alexandria	185	0.863653	0.485971	0.1164	0.384382	0.0975055	0.466552	0.221394	0	2.68712	0.285322	0.7025	0	0.7025	0.0467384	0.117635	-0.47698	4.50773	0.833281
Bank of Baghdad	Commercial banks	Public	Iraq	2010	2010Bank of Baghdad	74	0.824761	0.0967621	0	0.428265	0.0304308	0.0210248	0.649959	0	2.6719	0	0	0	0	0.033793	-0.0687362	-1.40223	5.90428	0.83729
Bank of Beirut S.A.L.	Commercial banks	Public	LEBANON	2010	2010Bank of Beirut S.A.L.	237	0.757991	0.257863	0	0.260846	0.0657264	0.0172497	0.439031	0.0265434	4.0492	0.217593	0	0	0	0.10304	-0.0118765	-0.658608	4.02113	0.816302
Bank of Jordan Plc	Commercial banks	Public	Jordan	2010	2010Bank of Jordan Plc	132	0.857442	0.453197	0.131	0.224738	0.066198	0.474871	0.299408	0.541562	2.8145	0.405634	0.032	0	0	0.0547658	0.0067818	-0.0365862	3.28058	0.8576
Bank of Palestine Plc	Commercial banks	Public	PALESTINIAN TERRITORIES	2010	2010Bank of Palestine Plc	125	0.845284	0.267576	0	0.462276	0.0972799	0.66933	0.525926	0.369722	3.31309	0	0	0	0	0	0	0	3.10823	0.849968
Bank of Sharjah	Commercial banks	Private	UNITED ARAB EMIRATES	2010	2010Bank of Sharjah	193	0.698531	0.633959	0.2267	0.158366	0.0399071	0.161249	0.244675	0	3.01096	0.480386	0	0	0	-0.0524292	0	0.472635	4.25676	0.717893
Bank of Syria and Overseas SA	Commercial banks	Public	SYRIAN ARAB REPUBLIC	2010	2010Bank of Syria and Overseas SA	87	0.923414	0.267568	0.1087	0.491256	0.0070885	0.428096	0.261196	0	2.65985	0.303034	0.39	0	0.39	0	-0.029209	-0.910637	4.86129	0.926095
Bank Otsar Hahayal Ltd	Commercial banks	Private	Israel	2010	2010Bank Otsar Hahayal Ltd	161	0.817342	0.656013	0	0.243751	0.0244111	0.125876	0.391505	0	3.57589	0.235684	0	0	0.24	0.0126866	-0.03325	0.495322	4.15577	0.819156
Bank Sohar SAOG	Commercial banks	Public	OMAN	2010	2010Bank Sohar SAOG	182	0.871462	0.767812	0.1157	0.148936	0.0676448	0.0771829	0.209622	0.438784	3.17455	0.418835	0	0	0	0.0611245	-0.0393518	0.258636	0	0.84014
Bankmed, sal	Commercial banks	Private	Lebanon	2010	2010Bankmed, sal	233	0.847297	0.296066	0.0963	0.292063	0.139258	0.012121	0.416007	0	3.9043	0.217593	0	0	0	0.10304	-0.0118765	-0.658608	4.20293	0.851233
Banque BEMO Sal	Commercial banks	Public	lebanon	2010	2010Banque BEMO Sal	90	0.870295	0.344059	0.0856	0.395814	0.0873232	0.619763	0.652861	0.223379	3.49809	0.217593	0.5574	0	0	0.10304	-0.0118765	-0.658608	3.26311	0.865564
Banque Bemo Saudi Fransi SA	Commercial banks	Public	SYRIAN ARAB REPUBLIC	2010	2010Banque Bemo Saudi Fransi SA	107	0.906786	0.276279	0.1141	0.604657	0.0100386	0.0188699	0.343581	0	2.61482	0.303034	0.27	0	0.27	0	-0.029209	-0.910637	5.00846	0.912452
Banque Centrale Populaire SA	Commercial banks	Public	MOROCCO	2010	2010Banque Centrale Populaire SA	249	0.870874	0.253049	0	0.343313	0.785112	0.0144455	0.0123357	0.181875	0.672101	0.329204	0	0.0355	0	0.0424376	-0.0099483	-0.313302	4.99465	0.865072
Banque de l_Agriculture et du D	Commercial banks	Private	AlGERIA	2010	2010Banque de l_Agriculture et du D	235	0.852496	0.373201	0	0.530217	0.0196011	0.0796397	0.406924	0	0	0.493792	0	0	0	0.0163224	-0.0573433	-0.877278	0	0.859131
Banque de l_Habitat	Commercial banks	Private	TUNISIA	2010	2010Banque de l_Habitat	141	0.619977	0.679598	0	0.148996	0.013456	0.126635	0.688637	0	0.013574	0.408891	0.3262	0	0	0.0304345	-0.0352481	-0.168121	0	0.630363
Banque de l_Industrie et du Tra	Commercial banks	Private	Lebanon	2010	2010Banque de l_Industrie et du Tra	41	0.916235	0.2528	0	0.206326	0.0083328	0.016601	0.118038	0	4.77116	0.217593	0	0	0	0.10304	-0.0118765	-0.658608	2.86157	0.902934
Banque de Tunisie	Commercial banks	Public	TUNISIA	2010	2010Banque de Tunisie	112	0.528309	0.689498	0	0.215368	0.0283111	0.280235	0.424773	0.29404	-0.188635	0.408891	0	0	0	0.0304345	-0.0352481	-0.168121	3.49354	0.605484
Banque du Caire SAE	Commercial banks	Private	EGYPT	2010	2010Banque du Caire SAE	222	0.898739	0.218949	0	0.196613	0.0083601	0.025512	0.409197	0	2.55389	0.285322	0	0	0	0.0467384	0.117635	-0.47698	4.59808	0.877699
Banque Ext?rieure d_Alg?rie	Commercial banks	Private	AlGERIA	2010	2010Banque Ext?rieure d_Alg?rie	260	0.794644	0.198036	0	0.60928	0.0018927	0.387163	0.937176	0	-0.0904633	0.493792	0	0	0	0.0163224	-0.0573433	-0.877278	0	0.852398
Banque Libano-Francaise	Commercial banks	Private	LEBANON	2010	2010Banque Libano-Francaise	221	0.893821	0.303892	0	0.309901	0.0475984	0.0101411	0.316259	0	3.7597	0.217593	0.35	0	0	0.10304	-0.0118765	-0.658608	4.05184	0.886849
Banque Marocaine du Commerce Ex	Commercial banks	Public	MOROCCO	2010	2010Banque Marocaine du Commerce Ex	266	0.856753	0.555757	0.0591	0.332688	0.132576	0.325967	0.30896	0.329137	2.83257	0.329204	0.3028	0	0.1994	0.0424376	-0.0099483	-0.313302	0	0.839083
Banque Marocaine pour le Commer	Commercial banks	Public	MOROCCO	2010	2010Banque Marocaine pour le Commer	188	0.758652	0.795216	0.112	0.15143	0.160448	0.0981201	0.236947	0.241248	-0.301167	0.329204	0.6674	0	0.6674	0.0424376	-0.0099483	-0.313302	0	0.753868
Banque Misr Liban	Commercial banks	Private	lebanon	2010	2010Banque Misr Liban	85	0.917475	0.128442	0.2958	0.0814334	0.106106	0.0367473	0.301392	0	5.19131	0.217593	0.88	0	0	0.10304	-0.0118765	-0.658608	2.97103	0.877413
Banque Misr SAE	Commercial banks	Private	EGYPT	2010	2010Banque Misr SAE	287	0.879836	0.298779	0	0.439536	0.0246293	0.0105353	0.279049	0	0.240306	0.285322	0	0	0	0.0467384	0.117635	-0.47698	5.18612	0.891791
Banque Nationale Agricole	Commercial banks	Public	TUNISIA	2010	2010Banque Nationale Agricole	162	0.719347	0.712009	0	0.193034	0.0036232	0.193914	0.766627	0.323572	0.0316257	0.408891	0.2349	0	0	0.0304345	-0.0352481	-0.168121	3.77987	0.729106
Banque Nationale d_Alg?rie	Commercial banks	Private	AlGERIA	2010	2010Banque Nationale d_Alg?rie	270	0.733736	0.63431	0	0.126277	0.217382	0.164269	0.315179	0	-0.0713336	0.493792	0	0	0	0.0163224	-0.0573433	-0.877278	0	0.723685
Banque Saudi Fransi JSC	Commercial banks	Public	SAUDI ARABIA	2010	2010Banque Saudi Fransi JSC	289	0.796774	0.649528	0.1313	0.133481	0.0502952	0.266066	0.331115	0.316969	3.30912	0.549793	0	0	0	0.0182918	-0.0506663	-0.369236	5.08125	0.777824
Barclays Bank - Egypt S.A.E.	Commercial banks	Private	EGYPT	2010	2010Barclays Bank - Egypt S.A.E.	119	0.851032	0.319216	0	0.563921	0.031092	0.0118974	0.211166	0	0.489717	0.285322	0.9999	0	0	0.0467384	0.117635	-0.47698	4.26288	0.847458
BBAC sal	Commercial banks	Private	lebanon	2010	2010BBAC sal	186	0.908788	0.178602	0.2299	0.20386	0.02241	0.0261655	0.32177	0	4.36344	0.217593	0.37	0	0.18	0.10304	-0.0118765	-0.658608	3.74951	0.90877
BBK B.S.C.	Commercial banks	Public	BAHRAIN	2010	2010BBK B.S.C.	213	0.770767	0.556672	0.1296	0.257361	0.136408	0.335734	0.355294	0.216057	3.82604	0.303325	0	0	0.187	0.0253977	-0.0279551	0.158312	3.35773	0.731775
BLOM Bank Egypt SAE	Commercial banks	Private	EGYPT	2010	2010BLOM Bank Egypt SAE	116	0.830641	0.264036	0.2349	0.523323	0.0401431	0.64495	0.263416	0	-0.925634	0.285322	0.9942	0	0	0.0467384	0.117635	-0.47698	3.92336	0.816384
BLOM Bank s.a.l.	Commercial banks	Public	Lebanon	2010	2010BLOM Bank s.a.l.	269	0	0	0	0	0	0	0	0.227514	0	0.217593	0.3437	0	0	0.10304	-0.0118765	-0.658608	0	0.887219
BNP Paribas El Djaza?r	Commercial banks	Private	AlGERIA	2010	2010BNP Paribas El Djaza?r	114	0.746005	0.401113	0.1951	0.489873	0.0303832	0.0019978	0.689523	0	2.94365	0.493792	1	0	1	0.0163224	-0.0573433	-0.877278	0	0.735565
Burgan Bank KPSC	Commercial banks	Public	KUWAIT	2010	2010Burgan Bank KPSC	252	0.829587	0.547784	0.1209	0.348116	0.287352	0.242555	0.445736	0.671847	2.23451	0.535198	0	0	0	-0.070761	-0.046096	0.186603	3.61297	0.814081
Byblos Bank S.A.L.	Commercial banks	Public	LEBANON	2010	2010Byblos Bank S.A.L.	247	0.840202	0.235483	0.1264	0.287376	0.0981396	0.0181771	0.346618	0.193622	4.06133	0.217593	0	0	0.417	0.10304	-0.0118765	-0.658608	4.31102	0.846616
Byblos Bank Syria SA	Commercial banks	Public	SYRIAN ARAB REPUBLIC	2010	2010Byblos Bank Syria SA	23	0.913681	0.574456	0.0844	0.289127	0.0783139	0.003307	0.278503	0	2.86221	0.303034	0.415	0	0.415	0	-0.029209	-0.910637	0	0.879176
Cairo Amman Bank	Commercial banks	Public	JORDAN	2010	2010Cairo Amman Bank	139	0.841834	0.417769	0.1276	0.266701	0.140419	0.524858	0.382489	0.375103	3.23828	0.405634	0.1139	0	0	0.0547658	0.0067818	-0.0365862	3.24227	0.820332
Capital Bank of Jordan	Commercial banks	Public	JORDAN	2010	2010Capital Bank of Jordan	126	0.714126	0.530244	0.1902	0.205286	0.0484754	0.297417	0.369469	0.310571	3.48331	0.405634	0	0	0	0.0547658	0.0067818	-0.0365862	3.03125	0.757968
Commercial Bank International P	Commercial banks	Public	UNITED ARAB EMIRATES	2010	2010Commercial Bank International P	164	0.78865	0.714099	0.1426	0.133817	0.007748	0.0791855	0.292302	0.712918	2.57981	0.480386	0.238	0	0.238	-0.0524292	0	0.472635	0	0.818567
Commercial Bank of Dubai P.S.C.	Commercial banks	Public	UNITED ARAB EMIRATES	2010	2010Commercial Bank of Dubai P.S.C.	236	0.73005	0.771463	0.1406	0.0919743	0.0285475	0.0657718	0.2584	0.425187	3.71596	0.480386	0	0	0	-0.0524292	0	0.472635	4.56565	0.718684
Commercial Bank of Kuwait K.P.S	Commercial banks	Public	KUWAIT	2010	2010Commercial Bank of Kuwait K.P.S	229	0.858315	0.669457	0.1654	0.148666	0.338313	0.216855	0.3274	0.165518	3.45166	0.535198	0.2311	0	0	-0.070761	-0.046096	0.186603	0	0.849942
Commercial Bank of Syria	Commercial banks	Private	SYRIAN ARAB REPUBLIC	2010	2010Commercial Bank of Syria	245	0.651237	0.435612	0	0.409184	0.274304	0.145133	0.418006	0	-0.477121	0.303034	1	1	0	0	-0.029209	-0.910637	4.27951	0.698275
Commercial International Bank (	Commercial banks	Public	EGYPT	2010	2010Commercial International Bank (	256	0.85769	0.423974	0.1528	0.148615	0.0083795	0.774089	0.367971	0.361989	-0.185831	0.285322	0	0	0	0.0467384	0.117635	-0.47698	0	0.857629
Credit Agricole Egypt SAE	Commercial banks	Public	EGYPT	2010	2010Credit Agricole Egypt SAE	157	0.857368	0.362981	0.1529	0.351426	0.0066797	0.702061	0.314057	0.527277	0	0.285322	0	0	0	0.0467384	0.117635	-0.47698	4.35868	0.865066
Cr?dit du Maroc	Commercial banks	Public	MOROCCO	2010	2010Cr?dit du Maroc	175	0.893156	0.790375	0	0.137937	0.184173	0.0479904	0.132225	0.250484	-0.30745	0.329204	0	0	0	0.0424376	-0.0099483	-0.313302	0	0.890556
Cr?dit Immobilier et Hotelier	Commercial banks	Public	MOROCCO	2010	2010Cr?dit Immobilier et Hotelier	165	0.704066	0.813893	0	0.0701289	0.0556395	0.0627485	0.274944	0.108591	0	0.329204	0	0	0	0.0424376	-0.0099483	-0.313302	0	0.674123
Cr?dit Libanais S.A.L.	Commercial banks	Private	Lebanon	2010	2010Cr?dit Libanais S.A.L.	214	0.894861	0.235676	0.1087	0.215313	0.0175393	0.0210812	0.247123	0	4.0191	0.217593	0	0	0	0.10304	-0.0118765	-0.658608	0	0.878411
CreditBank SAL	Commercial banks	Private	Lebanon	2010	2010CreditBank SAL	134	0	0	0	0	0	0	0	0	0	0.217593	0	0	0.391	0.10304	-0.0118765	-0.658608	0	0.884841
Dar Es Salaam Investment Bank-D	Commercial banks	Public	Iraq	2010	2010Dar Es Salaam Investment Bank-D	15	0	0	0	0	0	0	0	0	2.4883	0	0	0	0	0.033793	-0.0687362	-1.40223	0	0.83835
Doha Bank	Commercial banks	Public	Qatar	2010	2010Doha Bank	255	0.834399	0.563001	0.115	0.298999	0.273294	0.1442	0.404031	0.513904	3.07627	0.458671	0	0	0	0.119566	0.0486328	0.724268	4.66272	0.836454
Emirates Lebanon Bank SAL	Commercial banks	Private	lebanon	2010	2010Emirates Lebanon Bank SAL	84	0.818331	0.474003	0	0.291215	0.0416005	0.304222	0.314779	0	1.96124	0.217593	0.81	0	0.81	0.10304	-0.0118765	-0.658608	3.23158	0.816903
Emirates NBD PJSC	Commercial banks	Public	UNITED ARAB EMIRATES	2010	2010Emirates NBD PJSC	306	0.762752	0.762188	0.119	0.0747303	0.13966	0.107613	0.402277	0.383429	2.54641	0.480386	0	0	0	-0.0524292	0	0.472635	5.4496	0.767676
Export Development Bank of Egyp	Commercial banks	Public	EGYPT	2010	2010Export Development Bank of Egyp	22	0.853156	0.577097	0	0.131719	0.23105	0.446023	0	0.545242	0	0.285322	0.4075	0.013	0	0.0467384	0.117635	-0.47698	0	0.824533
FIBI Bank	Commercial banks	Public	ISRAEL	2010	2010FIBI Bank	272	0.819763	0.576974	0.0931	0.235464	0.0337257	0.277055	0.683393	0.412932	3.62915	0.235684	0.7408	0	0	0.0126866	-0.03325	0.495322	5.0194	0.819592
Fransabank sal	Commercial banks	Private	LEBANON	2010	2010Fransabank sal	248	0.862378	0.213542	0	0.264213	0.0449866	0.0213012	0.305365	0	4.10324	0.217593	0.3625	0	0.06	0.10304	-0.0118765	-0.658608	4.21219	0.843473
Fransabank-Syria S.A.	Commercial banks	Public	SYRIAN ARAB REPUBLIC	2010	2010Fransabank-Syria S.A.	5	0.870911	0	0.2717	0.845251	0.404103	0	0.428958	0	0	0.303034	0.48	0	0.48	0	-0.029209	-0.910637	4.13145	0.901583
Future Bank B.S.C.	Commercial banks	Private	BAHRAIN	2010	2010Future Bank B.S.C.	82	0.770046	0.216256	0.1972	0.733151	0.741935	0.100486	0.070922	0	2.7939	0.303325	0.3333	0	0.3333	0.0253977	-0.0279551	0.158312	2.73838	0.707801
Groupe Banque Centrale Populair	Commercial banks	Private	MOROCCO	2010	2010Groupe Banque Centrale Populair	275	0.838254	0.640429	0.1105	0.125613	0.0640546	0.277617	0.240553	0	2.2513	0.329204	0	0	0	0.0424376	-0.0099483	-0.313302	4.99465	0.824264
Gulf Bank Algeria	Commercial banks	Private	Algeria	2010	2010Gulf Bank Algeria	93	0.495331	0.488347	0	0.35693	0.0403297	0.0006957	0.498799	0	-0.568108	0.493792	0.5999	0	0.5999	0.0163224	-0.0573433	-0.877278	4.66477	0.574992
Gulf Bank KSC (The)	Commercial banks	Public	KUWAIT	2010	2010Gulf Bank KSC (The)	243	0.876557	0.688421	0.115	0.105588	0.242623	0.237973	0.341893	0.315143	2.75766	0.535198	0	0	0	-0.070761	-0.046096	0.186603	3.67614	0.874973
Gulf International Bank BSC	Commercial banks	Private	BAHRAIN	2010	2010Gulf International Bank BSC	258	0.654905	0.573684	0.1644	0.287487	0.240633	0.214343	0.310839	0	3.04646	0.303325	0	0	0	0.0253977	-0.0279551	0.158312	4.20972	0.621412
Housing and Development Bank	Commercial banks	Public	EGYPT	2010	2010Housing and Development Bank	9	0.618536	0.545395	0.1244	0.238796	9.13e-05	0.470339	0.738132	0.209095	0	0.285322	0	0.1567	0	0.0467384	0.117635	-0.47698	4.02609	0.593006
Housing Bank for Trade & Financ	Commercial banks	Public	JORDAN	2010	2010Housing Bank for Trade & Financ	220	0.821667	0.388914	0.2247	0.311397	0.114664	0.537483	0.372066	0.152302	3.69115	0.405634	0.34	0.1861	0.34	0.0547658	0.0067818	-0.0365862	0	0.824738
Housing Bank for Trade and Fina	Commercial banks	Private	AlGERIA	2010	2010Housing Bank for Trade and Fina	27	0.351434	0.312353	0	0.590632	0.0641671	0.0026545	0.803587	0	-0.32024	0.493792	0.612	0	0	0.0163224	-0.0573433	-0.877278	0	0.446588
HSBC Bank Egypt S A E	Commercial banks	Private	EGYPT	2010	2010HSBC Bank Egypt S A E	198	0.886082	0.387128	0.1179	0.490462	0.0140466	0.746717	0.395571	0	0.381334	0.285322	0	0	0	0.0467384	0.117635	-0.47698	4.55768	0.901362
HSBC Bank Middle East	Commercial banks	Private	UNITED ARAB EMIRATES	2010	2010HSBC Bank Middle East	60	0.89601	0.416984	0	0.333639	0.018544	0.274946	0.364558	0	0	0.480386	0	0	0	-0.0524292	0	0.472635	0	0.890813
IBL Bank sal	Commercial banks	Private	LEBANON	2010	2010IBL Bank sal	179	0.898929	0.101739	0	0.61169	0.0154551	0.0247869	0.269395	0	3.24576	0.217593	0	0	0	0.10304	-0.0118765	-0.658608	3.59361	0.908856
International Bank for Trade an	Commercial banks	Public	SYRIAN ARAB REPUBLIC	2010	2010International Bank for Trade an	44	0.835499	0.39564	0.1188	0.372616	0.120603	0.0191432	0.429021	0	0	0.303034	0.49	0	0.49	0	-0.029209	-0.910637	0	0.825958
International Bank of Qatar Q.S	Commercial banks	Private	Qatar	2010	2010International Bank of Qatar Q.S	206	0.869433	0.565824	0.1117	0.332835	0.344725	0.10496	0.297717	0	3.07864	0.458671	0.245	0	0.3	0.119566	0.0486328	0.724268	0	0.868537
International Bank of Yemen YSC	Commercial banks	Private	Yemen	2010	2010International Bank of Yemen YSC	109	0.896124	0.158562	0.1784	0.709861	0.0223534	0.0190278	0.254623	0	0	0	0.75	0	0.75	0.0386623	-0.0540776	-1.24455	5.16984	0.896133
Invest Bank P.S.C.	Commercial banks	Public	UNITED ARAB EMIRATES	2010	2010Invest Bank P.S.C.	155	0	0	0	0	0	0	0	0.011874	2.21661	0.480386	0	0	0	-0.0524292	0	0.472635	0	0.749932
Iraqi Middle East Investment Ba	Commercial banks	Public	Iraq	2010	2010Iraqi Middle East Investment Ba	16	0.811628	0.11443	0	0.63806	0	0.0120798	0.0109592	0	-0.108829	0	0	0	0	0.033793	-0.0687362	-1.40223	0	0.798668
Israel Discount Bank LTD	Commercial banks	Public	ISRAEL	2010	2010Israel Discount Bank LTD	294	0.776463	0.618932	0.089	0.144151	0.0274835	0.313044	0.420872	0.417036	3.54595	0.235684	0	0.0019	0	0.0126866	-0.03325	0.495322	5.27373	0.803369
Jordan Ahli Bank Plc	Commercial banks	Public	JORDAN	2010	2010Jordan Ahli Bank Plc	137	0.800142	0.434733	0.1218	0.256106	0.158985	0.403223	0.494407	0.541562	3.00012	0.405634	0.1038	0.028	0.1038	0.0547658	0.0067818	-0.0365862	3.35336	0.801984
Jordan Commercial Bank	Commercial banks	Public	JORDAN	2010	2010Jordan Commercial Bank	111	0.734804	0.517061	0.1461	0.174575	0.0423326	0.424251	0.395522	0.612306	2.81953	0.405634	0.2332	0.2402	0.2332	0.0547658	0.0067818	-0.0365862	2.79941	0.785658
Jordan Kuwait Bank	Commercial banks	Public	JORDAN	2010	2010Jordan Kuwait Bank	152	0.793211	0.509187	0	0.259993	0.266415	0.417042	0.466667	0.103767	0	0.405634	0	0	0	0.0547658	0.0067818	-0.0365862	3.33019	0.807486
Lebanese Swiss Bank SAL (The)	Commercial banks	Private	Lebanon	2010	2010Lebanese Swiss Bank SAL (The)	102	0.881414	0.15406	0	0.233889	0.0123732	0.0292278	0.48733	0	3.78792	0.217593	0.6477	0	0.1196	0.10304	-0.0118765	-0.658608	3.08492	0.893679
Mashreqbank PSC	Commercial banks	Public	UNITED ARAB EMIRATES	2010	2010Mashreqbank PSC	271	0.710847	0.504429	0.1402	0.306779	0.0763465	0.282546	0.661464	0.0132811	3.37391	0.480386	0	0	0	-0.0524292	0	0.472635	4.97599	0.693314
Mercantile Discount Bank Ltd.	Commercial banks	Private	ISRAEL	2010	2010Mercantile Discount Bank Ltd.	196	0.862384	0.635025	0.113	0.153253	0.0333936	0.296009	0.393178	0	3.60551	0.235684	1	0	0	0.0126866	-0.03325	0.495322	4.3386	0.848516
Mizrahi Tefahot Bank Ltd.	Commercial banks	Public	ISRAEL	2010	2010Mizrahi Tefahot Bank Ltd.	295	0.820076	0.806744	0.0801	0.0977296	0.0217031	0.092466	0.488958	0.246804	3.77681	0.235684	0	0.0034	0.1315	0.0126866	-0.03325	0.495322	5.07349	0.814642
National Bank of Bahrain	Commercial banks	Public	BAHRAIN	2010	2010National Bank of Bahrain	197	0.881009	0.543677	0.203	0.214326	0.139243	0.522809	0.29184	0.023832	4.11206	0.303325	0	0.49	0	0.0253977	-0.0279551	0.158312	3.32588	0.879601
National Bank of Egypt	Commercial banks	Private	EGYPT	2010	2010National Bank of Egypt	301	0.894297	0.289979	0.0727	0.300324	0.0552583	0.0101441	0.578141	0	3.88884	0.285322	1	1	0	0.0467384	0.117635	-0.47698	5.41343	0.897147
National Bank of Fujairah PJSC	Commercial banks	Public	UNITED ARAB EMIRATES	2010	2010National Bank of Fujairah PJSC	200	0.673103	0.657377	0.142	0.207957	0.0506509	0.0864464	0.478125	0.0146464	3.27904	0.480386	0	0	0	-0.0524292	0	0.472635	4.07521	0.704837
National Bank of Kuwait S.A.K.	Commercial banks	Public	KUWAIT	2010	2010National Bank of Kuwait S.A.K.	302	0.842105	0.605642	0.145	0.184454	0.392767	0.276826	0.270004	0	3.62523	0.535198	0	0	0	-0.070761	-0.046096	0.186603	4.11084	0.810852
National Bank of Oman (SAOG)	Commercial banks	Public	OMAN	2010	2010National Bank of Oman (SAOG)	203	0.823268	0.756868	0.1387	0.204315	0.148338	0.0332377	0.42561	0.315522	2.83329	0.418835	0.3485	0	0.3485	0.0611245	-0.0393518	0.258636	3.25484	0.807268
National Bank of Ras Al-Khaimah	Commercial banks	Public	UNITED ARAB EMIRATES	2010	2010National Bank of Ras Al-Khaimah	218	0.752741	0.784551	0.1832	0.1045	0.0027318	0.0287728	0.282044	0.612509	0	0.480386	0	0	0	-0.0524292	0	0.472635	0	0.770373
National Bank of Umm Al-Qaiwain	Commercial banks	Public	UNITED ARAB EMIRATES	2010	2010National Bank of Umm Al-Qaiwain	143	0.618715	0.596879	0.228	0.294291	0.142548	0.0561149	0.162771	0.441986	2.87114	0.480386	0	0	0	-0.0524292	0	0.472635	0	0.606605
National Bank of Yemen	Commercial banks	Private	Yemen	2010	2010National Bank of Yemen	37	0.857234	0.0888581	0.62	0.784745	0.0063438	0.0428572	0.313358	0	4.14813	0	0	0	0	0.0386623	-0.0540776	-1.24455	5.02301	0.841777
National Commercial Bank (The)	Commercial banks	Public	SAUDI ARABIA	2010	2010National Commercial Bank (The)	308	0.847371	0.435645	0.186	0.134351	0.0713934	0.844202	0.319258	0	2.7813	0.549793	0.693	0	0	0.0182918	-0.0506663	-0.369236	5.4107	0.862309
National Credit Bank (Closed Sh	Commercial banks	Public	SYRIAN ARAB REPUBLIC	2010	2010National Credit Bank (Closed Sh	39	0.901616	0.345483	0.153	0.473387	0.0474686	0.177163	0.24866	0	2.78604	0.303034	0.47	0	0.47	0	-0.029209	-0.910637	0	0.906475
Natixis Algerie	Commercial banks	Private	AlGERIA	2010	2010Natixis Algerie	68	0.509082	0.619781	0	0.215514	4.7e-05	0.0005048	0.392517	0	0.0217074	0.493792	1	0	1	0.0163224	-0.0573433	-0.877278	4.7005	0.511326
Oman Arab Bank SAOC	Commercial banks	Private	Oman	2010	2010Oman Arab Bank SAOC	174	0.812667	0.658517	0.1249	0.274421	0.0027221	0.0551937	0.45567	0	3.59426	0.418835	0.5099	0	0	0.0611245	-0.0393518	0.258636	2.93394	0.813254
Qatar National Bank	Commercial banks	Public	Qatar	2010	2010Qatar National Bank	309	0.829493	0.606613	0.132	0.196584	0.13979	0.253999	0.309358	0.363936	3.69917	0.458671	0.5	0	0	0.119566	0.0486328	0.724268	5.25365	0.804965
Qatar National Bank Tunisia	Commercial banks	Private	TUNISIA	2010	2010Qatar National Bank Tunisia	14	0.634752	0.714894	0	0.133333	0.0256983	0.0615079	0.351351	0	0	0.408891	0.5	0	0	0.0304345	-0.0352481	-0.168121	2.14922	0.570811
Riyad Bank	Commercial banks	Public	SAUDI ARABIA	2010	2010Riyad Bank	297	0.801824	0.603827	0.157	0.147569	0.114274	0.318916	0.289079	0.38952	3.55329	0.549793	0.217	0	0	0.0182918	-0.0506663	-0.369236	5.2465	0.803519
Samba Financial Group	Commercial banks	Public	SAUDI ARABIA	2010	2010Samba Financial Group	300	0.832522	0.453575	0.16	0.18581	0.0473894	0.628128	0.338842	0.634615	3.32818	0.549793	0.229	0	0	0.0182918	-0.0506663	-0.369236	5.26839	0.817773
Saradar Bank SAL	Commercial banks	Private	Lebanon	2010	2010Saradar Bank SAL	13	0.872718	0.115099	0.4844	0.318085	0	0.0318475	0.641482	0	2.8137	0.217593	0.43	0	0.43	0.10304	-0.0118765	-0.658608	2.44074	0.891806
Saudi British Bank JSC (The)	Commercial banks	Public	SAUDI ARABIA	2010	2010Saudi British Bank JSC (The)	291	0.810424	0.602198	0.1015	0.140361	0.132361	0.33109	0.345889	0	3.33327	0.549793	0	0	0	0.0182918	-0.0506663	-0.369236	5.10325	0.792309
Saudi Hollandi Bank	Commercial banks	Private	SAUDI ARABIA	2010	2010Saudi Hollandi Bank	267	0.855763	0.609426	0.112	0.161063	0.113803	0.322288	0.305693	0	3.51935	0.549793	0	0	0	0.0182918	-0.0506663	-0.369236	4.77166	0.825141
Saudi Investment Bank (The)	Commercial banks	Public	SAUDI ARABIA	2010	2010Saudi Investment Bank (The)	262	0.826741	0.593936	0.1414	0.135477	0.0315055	0.373489	0.312156	0.479349	3.35663	0.549793	0.173	0.388	0.074	0.0182918	-0.0506663	-0.369236	4.70025	0.817831
Soci?t? Arabe Internationale de	Commercial banks	Public	EGYPT	2010	2010Soci?t? Arabe Internationale de	187	0.799598	0.37192	0	0.143807	0.0093628	0.0104029	0.282575	0.0132004	2.68304	0.285322	0.4604	0.186	0	0.0467384	0.117635	-0.47698	0	0.805537
Soci?t? G?n?rale Alg?rie	Commercial banks	Private	AlGERIA	2010	2010Soci?t? G?n?rale Alg?rie	113	0.689259	0.561391	0	0.293395	0.0037995	0.0041677	0.488716	0	0.0240016	0.493792	1	0	1	0.0163224	-0.0573433	-0.877278	0	0.692719
Soci?t? G?n?rale de Banque au L	Commercial banks	Private	LEBANON	2010	2010Soci?t? G?n?rale de Banque au L	238	0.884772	0.293263	0.0825	0.178852	0.12502	0.0105178	0.429928	0	2.83901	0.217593	0	0	0	0.10304	-0.0118765	-0.658608	0	0.86613
Soci?t? g?n?rale de Banque-Jord	Commercial banks	Public	JORDAN	2010	2010Soci?t? g?n?rale de Banque-Jord	98	0.756487	0.513639	0.2532	0.214571	0.351803	0.414437	0.5	0.34191	3.10679	0.405634	0	0	0.5432	0.0547658	0.0067818	-0.0365862	0	0.788153
Soci?t? G?n?rale Marocaine de B	Commercial banks	Private	MOROCCO	2010	2010Soci?t? G?n?rale Marocaine de B	204	0.725847	0.74746	0.0909	0.150396	0.0833879	0.0717148	0.241127	0	2.23265	0.329204	0.5691	0	0.5691	0.0424376	-0.0099483	-0.313302	0	0.70487
Soci?t? Tunisienne de Banque	Commercial banks	Public	TUNISIA	2010	2010Soci?t? Tunisienne de Banque	153	0.746676	0.790658	0	0.0831145	0.0387915	0.0532583	0.577455	0.362937	0.013311	0.408891	0.1385	0.525	0.0807	0.0304345	-0.0352481	-0.168121	0	0.761721
Suez Canal Bank	Commercial banks	Public	EGYPT	2010	2010Suez Canal Bank	128	0.862621	0.353208	0.267	0.317713	0.0703352	0.488268	0.593207	0.674919	2.89271	0.285322	0	0	0.2394	0.0467384	0.117635	-0.47698	4.1887	0.862343
Syria Gulf Bank SA	Commercial banks	Public	SYRIAN ARAB REPUBLIC	2010	2010Syria Gulf Bank SA	311	0.759403	0.374756	0.3753	0.389799	0.0669055	0.113154	0.398632	0	2.54661	0.303034	0	0	0	0	-0.029209	-0.910637	4.08393	0.817242
The Commercial Bank (QSC)	Commercial banks	Public	Qatar	2010	2010The Commercial Bank (QSC)	279	0.593725	0.557061	0.172	0.174781	0.228005	0.422	0.486658	0.712327	3.48003	0.458671	0	0	0	0.119566	0.0486328	0.724268	0	0.603668
The National Bank of Kuwait - E	Commercial banks	Public	EGYPT	2010	2010The National Bank of Kuwait - E	170	0.847056	0.418634	0.1788	0.351139	0.025337	0.83392	0.270863	0.441986	2.18885	0.285322	0.985	0	0.985	0.0467384	0.117635	-0.47698	0	0.8391
Tunis International Bank	Commercial banks	Private	TUNISIA	2010	2010Tunis International Bank	17	0.810147	0.202335	0	0.600362	0.427684	0.823529	0.987578	0	-0.187573	0.408891	0	0	0	0.0304345	-0.0352481	-0.168121	2.69609	0.807678
Union Bancaire pour le Commerce	Commercial banks	Public	TUNISIA	2010	2010Union Bancaire pour le Commerce	86	0.819128	0.691499	0	0.211265	0.0605633	0.0827062	0.39479	0.146768	0.0596782	0.408891	0	0	0	0.0304345	-0.0352481	-0.168121	0	0.849344
Union Bank of Israel Ltd	Commercial banks	Public	ISRAEL	2010	2010Union Bank of Israel Ltd	216	0.829563	0.633995	0.0903	0.169843	0.0053742	0.30193	0.422269	0.503712	3.69059	0.235684	0.2477	0	0	0.0126866	-0.03325	0.495322	4.48117	0.824564
Union Internationale de Banques	Commercial banks	Public	TUNISIA	2010	2010Union Internationale de Banques	110	0.817379	0.765405	0	0.161457	0.0017926	0.0293314	0.3614	0.148201	0	0.408891	0.5234	0	0	0.0304345	-0.0352481	-0.168121	3.39041	0.844563
Union National Bank - Egypt SAE	Commercial banks	Public	EGYPT	2010	2010Union National Bank - Egypt SAE	95	0.803542	0.301656	0.2974	0.545919	0.0531127	0.554807	0.414058	0.0118228	-0.749881	0.285322	0.949	0	0	0.0467384	0.117635	-0.47698	3.65377	0.801848
United Bank (The)	Commercial banks	Private	EGYPT	2010	2010United Bank (The)	144	0.80672	0.239027	0.0824	0.580106	0.0001442	0.523469	0.695305	0	0	0.285322	0.9998	0	0	0.0467384	0.117635	-0.47698	4.08048	0.76698
United Bank for Investment	Commercial banks	Public	Iraq	2010	2010United Bank for Investment	10	0.554274	0.249129	0	0.669746	0.0486216	0.0302008	0.754699	0	0	0	0	0	0	0.033793	-0.0687362	-1.40223	5.6432	0.552558
United Gulf Bank (BSC) EC	Commercial banks	Public	BAHRAIN	2010	2010United Gulf Bank (BSC) EC	124	0.289155	0.0221875	0	0.148395	0.668563	0.0162598	0.0146721	0.43966	2.61475	0.303325	0.95	0	0.95	0.0253977	-0.0279551	0.158312	3.37488	0.300036
A_Ayan Leasing & Investment Com	Islamic banks	Public	KUWAIT	2010	2010A_Ayan Leasing & Investment Com	67	0.799059	0.179965	0	0.101745	0.0284593	0.0232418	-0.0258427	0.53712	-0.170034	0.535198	0	0	0	-0.070761	-0.046096	0.186603	0	0.830844
ABC Islamic Bank (E.C.)	Islamic banks	Private	BAHRAIN	2010	2010ABC Islamic Bank (E.C.)	75	0.204339	0.717081	0.23	0.0008343	0.925761	0.390205	0.0196078	0	-0.232723	0.303325	1	0	0	0.0253977	-0.0279551	0.158312	3.12005	0.155427
Abu Dhabi Islamic Bank - Public	Islamic banks	Public	UNITED ARAB EMIRATES	2010	2010Abu Dhabi Islamic Bank - Public	273	0.772396	0.631576	0.1352	0.280708	0.0268313	0.0683463	0.225529	0.289096	3.52191	0.480386	0.4085	0.0761	0	-0.0524292	0	0.472635	0	0.762827
Ahli United Bank KSC	Islamic banks	Public	KUWAIT	2010	2010Ahli United Bank KSC	228	0.879457	0.690569	0.1526	0.23361	0.26548	0.192998	0.309048	0	3.47675	0.535198	0.749	0.1094	0.749	-0.070761	-0.046096	0.186603	3.35422	0.874873
Al Baraka Bank Egypt SAE	Islamic banks	Private	EGYPT	2010	2010Al Baraka Bank Egypt SAE	145	0.894761	0.380862	0	0.348733	0.0346567	0.515093	0.139152	0	-0.144017	0.285322	0.7368	0.0554	0.7368	0.0467384	0.117635	-0.47698	4.06493	0.897568
Al Baraka Bank Syria SA	Islamic banks	Private	SYRIAN ARAB REPUBLIC	2010	2010Al Baraka Bank Syria SA	103	0	0	0	0	0	0	0	0	0	0.303034	0.23	0	0.23	0	-0.029209	-0.910637	0	0.275867
Al Rajhi Bank Public Joint Stoc	Islamic banks	Public	SAUDI ARABIA	2010	2010Al Rajhi Bank Public Joint Stoc	303	0.755369	0.656873	0.1382	0.309368	0.0473163	0.0248273	0.199301	0.460504	2.63008	0.549793	0	0	0	0.0182918	-0.0506663	-0.369236	0	0.803276
Albaraka Banking Group B.S.C.	Islamic banks	Public	BAHRAIN	2010	2010Albaraka Banking Group B.S.C.	261	0.835406	0.633701	0.2198	0.194322	0.0138828	0.126078	0.369792	0.209037	3.03961	0.303325	0.3011	0	0.3011	0.0253977	-0.0279551	0.158312	4.11946	0.854676
Al-Salam Bank-Bahrain B.S.C.	Islamic banks	Public	BAHRAIN	2010	2010Al-Salam Bank-Bahrain B.S.C.	163	0.559231	0.176867	0	0.62807	0.203413	0.0139281	0.96	0.298818	-0.477121	0.303325	0	0	0	0.0253977	-0.0279551	0.158312	2.89537	0.718071
Amlak Finance PJSC	Islamic banks	Public	UNITED ARAB EMIRATES	2010	2010Amlak Finance PJSC	106	0.788336	0.633883	0	0.0561507	0.0102109	0.446891	0.294138	0	3.01573	0.480386	0.4808	0	0	-0.0524292	0	0.472635	4.15341	0.825946
Arab Islamic Bank	Islamic banks	Private	PALESTINIAN TERRITORIES	2010	2010Arab Islamic Bank	28	0.308138	0.313926	0	0.207695	0.0585635	0.0110453	0.421053	0	2.37798	0	0.1953	0	0.0894	0	0	0	2.4679	0.288414
Arcapita Bank B.S.C.	Islamic banks	Private	BAHRAIN	2010	2010Arcapita Bank B.S.C.	146	0.359353	0.122887	0.171	0.0437298	0.852151	0.0440134	0.0988781	0	3.04234	0.303325	0.67	0	0	0.0253977	-0.0279551	0.158312	3.64071	0.366376
Bahrain Islamic Bank B.S.C.	Islamic banks	Public	BAHRAIN	2010	2010Bahrain Islamic Bank B.S.C.	120	0.833333	0.657237	0	0.0395833	0	0.441608	0.259414	0.317854	-0.0348375	0.303325	0	0	0	0.0253977	-0.0279551	0.158312	2.95999	0.879662
Bank AlJazira JSC	Islamic banks	Public	SAUDI ARABIA	2010	2010Bank AlJazira JSC	239	0.828413	0.517207	0.1715	0.329093	0.108348	0.305276	0.444919	0.422782	2.79289	0.549793	0.065	0	0.058	0.0182918	-0.0506663	-0.369236	4.47678	0.839949
Bank Alkhair BSC	Islamic banks	Private	BAHRAIN	2010	2010Bank Alkhair BSC	18	0.50445	0	0.2305	0.614358	0.625366	0.115542	0.011917	0	2.43895	0.303325	0	0	0	0.0253977	-0.0279551	0.158312	3.01435	0.541283
Bank Mellat	Islamic banks	Public	Iran	2010	2010Bank Mellat	293	0.781416	0.554528	0	0.265106	0.241442	0.0290717	0.0116274	0.682267	0.0784033	0.18014	0	0	0	0.0231471	-0.135003	-1.20553	5.63516	0.788762
Bank Pasargad	Islamic banks	Private	Iran	2010	2010Bank Pasargad	244	0	0	0	0	0	0	0	0	0	0.18014	0.2999	0	0	0.0231471	-0.135003	-1.20553	0	0.862513
Bank Saderat Iran	Islamic banks	Public	Iran	2010	2010Bank Saderat Iran	278	0.76929	0.59396	0	0.147625	0.189163	0.0741225	0.978251	0	0.18719	0.18014	0	0	0	0.0231471	-0.135003	-1.20553	5.61258	0.835074
Bank Sarmayeh	Islamic banks	Private	Iran	2010	2010Bank Sarmayeh	173	0.66081	0.6502	0	0.0654714	0.268903	0.0131838	0.0910128	0	-0.32861	0.18014	0	0	0	0.0231471	-0.135003	-1.20553	4.37553	0.769102
Bank Sepah	Islamic banks	Private	Iran	2010	2010Bank Sepah	251	0.839437	0.685385	0	0.12157	0.276674	0.058403	0.326843	0	-0.0613729	0.18014	1	1	0	0.0231471	-0.135003	-1.20553	5.33858	0.829167
Bank Tejarat	Islamic banks	Public	Iran	2010	2010Bank Tejarat	277	0.750325	0.539064	0	0.173673	0.148709	0.25102	0.46143	0	0.33689	0.18014	0.4281	0	0	0.0231471	-0.135003	-1.20553	5.53508	0.761178
Banque Zitouna	Islamic banks	Private	TUNISIA	2010	2010Banque Zitouna	51	0	0	0	0	0	0	0	0	0	0.408891	0	0	0	0.0304345	-0.0352481	-0.168121	0	0.823726
Barwa Bank	Islamic banks	Private	Qatar	2010	2010Barwa Bank	225	0.0443692	0.240948	0.4986	0.467384	0.92581	0.510294	0.500805	0	0	0.458671	0	0	0	0.119566	0.0486328	0.724268	3.33383	0.236603
Boubyan Bank KSCP	Islamic banks	Public	KUWAIT	2010	2010Boubyan Bank KSCP	215	0.897284	0.597637	0.1384	0.273321	0.621101	0.252792	-0.548673	0.590507	2.71098	0.535198	0.4	0	0	-0.070761	-0.046096	0.186603	2.98444	0.806731
Cham Islamic Bank SA	Islamic banks	Private	SYRIAN ARAB REPUBLIC	2010	2010Cham Islamic Bank SA	26	0.815271	0.380747	0.6	0.449388	0	0	-0.100133	0	3.26856	0.303034	0.32	0	0.32	0	-0.029209	-0.910637	4.04428	0.710782
Dubai Islamic Bank PJSC	Islamic banks	Public	UNITED ARAB EMIRATES	2010	2010Dubai Islamic Bank PJSC	284	0.778663	0.592199	0.121	0.125189	0.0220749	0.348045	0.369806	0.504938	2.52156	0.480386	0	0.305	0	-0.0524292	0	0.472635	4.92585	0.754932
Eghtesad Novin Bank PJSC-EN Ban	Islamic banks	Public	Iran	2010	2010Eghtesad Novin Bank PJSC-EN Ban	224	0.910147	0.723444	0	0.20735	0.0917604	0.0186778	0.438365	0.217382	0	0.18014	0	0	0	0.0231471	-0.135003	-1.20553	0	0.890001
Emirates Islamic Bank PJSC	Islamic banks	Public	UNITED ARAB EMIRATES	2010	2010Emirates Islamic Bank PJSC	232	0.815576	0.66058	0.1237	0.0774983	0.0585437	0.400112	0.272485	0	2.64378	0.480386	0	0	0	-0.0524292	0	0.472635	4.40294	0.853068
Faisal Islamic Bank of Egypt	Islamic banks	Public	EGYPT	2010	2010Faisal Islamic Bank of Egypt	190	0.923707	0.644815	0.1331	0.109411	0.0040532	0.325683	0.456804	0.492261	2.53713	0.285322	0.1535	0	0	0.0467384	0.117635	-0.47698	4.44202	0.91251
First energy bank	Islamic banks	Private	BAHRAIN	2010	2010First energy bank	62	0.13899	0.112246	0	0.565929	0.662043	0.0241011	0.0167089	0	0	0.303325	0	0	0	0.0253977	-0.0279551	0.158312	3.09128	0.124021
GFH Financial Group B.S.C.	Islamic banks	Public	BAHRAIN	2010	2010GFH Financial Group B.S.C.	122	0.675577	0.0177191	0.1291	0.283261	0.588103	0.0790632	0.951327	0	2.09908	0.303325	0	0	0	0.0253977	-0.0279551	0.158312	3.21545	0.691907
Islamic International Arab Bank	Islamic banks	Private	Jordan	2010	2010Islamic International Arab Bank	117	0.380573	0.776038	0.2108	0.106264	0.57435	0.0270204	0.0282581	0	3.68678	0.405634	1	0	0	0.0547658	0.0067818	-0.0365862	3.01737	0.378672
Jordan Islamic Bank	Islamic banks	Public	JORDAN	2010	2010Jordan Islamic Bank	178	0.883468	0.490907	0.1333	0.343777	0.0026961	0.177899	0.472401	0.115959	3.3972	0.405634	0.665	0.034	0.665	0.0547658	0.0067818	-0.0365862	3.33907	0.900526
Karafarin Bank	Islamic banks	Public	Iran	2010	2010Karafarin Bank	154	0.877694	0.624547	0	0.0962913	0.182533	0.115558	0.27712	0.0106107	-0.477121	0.18014	0	0	0	0.0231471	-0.135003	-1.20553	4.54997	0.861577
Khaleeji Commercial Bank	Islamic banks	Public	BAHRAIN	2010	2010Khaleeji Commercial Bank	100	0.718776	0.405581	0.3257	0.300183	0.298841	0.531044	0.0505501	0.454242	2.6752	0.303325	0.3699	0	0.14	0.0253977	-0.0279551	0.158312	2.67542	0.701507
Kurdistan International Bank fo	Islamic banks	Public	Iraq	2010	2010Kurdistan International Bank fo	49	0.714709	0.0008899	0	0.89586	0	0.981674	0.0123554	0	-0.287639	0	0.1	0	0	0.033793	-0.0687362	-1.40223	0	0.661241
Kuwait Finance House	Islamic banks	Public	KUWAIT	2010	2010Kuwait Finance House	296	0.755046	0.564934	0.1508	0.150788	0.148176	0.307598	0.756112	0	3.06994	0.535198	0	0	0.93	-0.070761	-0.046096	0.186603	4.05272	0.758848
Masraf Al Rayan (Q.S.C.)	Islamic banks	Public	Qatar	2010	2010Masraf Al Rayan (Q.S.C.)	254	0.73915	0.735804	0.2407	0.191064	0	0.0651673	0.428571	0.331248	2.33399	0.458671	0	0.1191	0	0.119566	0.0486328	0.724268	4.38245	0.778949
Noor Bank	Islamic banks	Private	UNITED ARAB EMIRATES	2010	2010Noor Bank	217	0.834929	0.732136	0.1664	0.134059	0.240043	0.0510697	0.0140538	0	2.35507	0.480386	0	0	0	-0.0524292	0	0.472635	4.22689	0.87561
Palestine Islamic Bank	Islamic banks	Private	PALESTINIAN TERRITORIES	2010	2010Palestine Islamic Bank	33	0.847424	0.297825	0.4411	0.655471	0.362824	0.0866335	0.415653	0	0	0	0	0	0	0	0	0	5.47587	0.834013
Qatar International Islamic Ban	Islamic banks	Public	Qatar	2010	2010Qatar International Islamic Ban	219	0.69938	0.612442	0.1975	0.245027	0.0019092	0.129776	0.151092	0.360634	0	0.458671	0	0	0	0.119566	0.0486328	0.724268	0	0.777495
Qatar Islamic Bank SAQ	Islamic banks	Public	Qatar	2010	2010Qatar Islamic Bank SAQ	281	0.73975	0.57708	0.1733	0.234662	0.299153	0.194429	0.192229	0.438273	2.82465	0.458671	0	0	0	0.119566	0.0486328	0.724268	4.59409	0.74489
Sharjah Islamic Bank	Islamic banks	Public	UNITED ARAB EMIRATES	2010	2010Sharjah Islamic Bank	199	0.657548	0.627356	0.3415	0.199255	0.0612814	0.166218	0.271643	0.326609	2.72542	0.480386	0	0	0.2	-0.0524292	0	0.472635	4.20343	0.663291
Syria International Islamic Ban	Islamic banks	Public	SYRIAN ARAB REPUBLIC	2010	2010Syria International Islamic Ban	81	0.23261	0.0004449	0	0.701045	0.591995	0.0140823	-0.969919	0	0	0.303034	0	0	0.3	0	-0.029209	-0.910637	0	0.211807
Tamweel PJSC	Islamic banks	Private	UNITED ARAB EMIRATES	2010	2010Tamweel PJSC	83	0.543966	0.896918	0	0.0436697	0.765482	0.0542083	0.168339	0	1.69766	0.480386	0.199	0	0.55	-0.0524292	0	0.472635	4.0656	0.53466
Abu Dhabi Commercial Bank	Commercial banks	Public	UNITED ARAB EMIRATES	2011	2011Abu Dhabi Commercial Bank	299	0.628476	0.688681	0.1197	0.136226	0.0544086	0.135583	0.338143	0.587206	3.24957	0.496694	0	0.6483	0	0.0163545	0	0.389284	5.25108	0.648578
Ahli Bank QSC	Commercial banks	Public	QATAR	2011	2011Ahli Bank QSC	207	0.854701	0.631142	0.117	0.156932	0.169349	0.228247	0.173426	0.297484	2.91877	0.499134	0.091	0	0	0.195923	0.0242526	0.640635	4.25444	0.824213
Ahli Bank SAOG	Commercial banks	Public	OMAN	2011	2011Ahli Bank SAOG	172	0.800397	0.814796	0.1294	0.110104	0.0195409	0.0818306	0.256809	0.20538	3.28215	0.404256	0.2374	0	0.2374	0.0480285	-0.032034	0.205712	2.90612	0.799484
Ahli United Bank (Egypt) SAE	Commercial banks	Private	EGYPT	2011	2011Ahli United Bank (Egypt) SAE	149	0.87604	0.541439	0.1267	0.252696	0.074345	0.476053	0.291224	0	0.360522	0.231665	0.851	0	0.851	0.0514511	0.112652	-0.573745	4.0022	0.898062
Ahli United Bank BSC	Commercial banks	Public	BAHRAIN	2011	2011Ahli United Bank BSC	280	0.810587	0.547206	0.101	0.198511	0.23152	0.36674	0.315622	0.0112542	4.07662	0.33629	0.1878	0	0.1878	0.0433441	-0.0196188	0.0550303	4.42255	0.816536
Al Ahli Bank of Kuwait (KSC)	Commercial banks	Public	KUWAIT	2011	2011Al Ahli Bank of Kuwait (KSC)	231	0.820386	0.68014	0.237	0.106609	0.164214	0.269396	0.273585	0.227028	2.77606	0.572754	0	0.1965	0	-0.0236706	-0.044964	0.191682	3.46969	0.820021
Al Khalij Commercial Bank	Commercial banks	Public	Qatar	2011	2011Al Khalij Commercial Bank	234	0.693683	0.38729	0.255	0.176372	0.221803	0.954855	0.272392	0.223518	3.19625	0.499134	0	0.2725	0	0.195923	0.0242526	0.640635	4.2727	0.775094
Alubaf Arab International Bank	Commercial banks	Private	BAHRAIN	2011	2011Alubaf Arab International Bank	79	0.786396	0.146233	0.4269	0.841164	0.994461	0	0.581197	0	2.43529	0.33629	0.9938	0	0.9938	0.0433441	-0.0196188	0.0550303	3.03306	0.755124
Amen Bank	Commercial banks	Public	TUNISIA	2011	2011Amen Bank	150	0.786538	0.772091	0	0.108051	0.0815582	0.153084	0.501999	0	0.154817	0.419297	0	0	0	0.0351061	-0.0441627	-0.248185	3.68221	0.903608
Arab African International Bank	Commercial banks	Private	EGYPT	2011	2011Arab African International Bank	230	0.850883	0.490998	0.0986	0.286345	0.141987	0.413587	0.323597	0	2.72281	0.231665	0.4937	0	0.4937	0.0514511	0.112652	-0.573745	3.92873	0.818463
Arab Bank for Investment & Fore	Commercial banks	Private	UNITED ARAB EMIRATES	2011	2011Arab Bank for Investment & Fore	158	0.725269	0.500167	0.2672	0.327169	0.32121	0.0150224	0.429528	0	3.54405	0.496694	0	0	0	0.0163545	0	0.389284	0	0.749775
Arab Bank Group (Combined)	Commercial banks	Private	JORDAN	2011	2011Arab Bank Group (Combined)	290	0.786236	0.471624	0.155	0.263096	0.139093	0.463787	0.452304	0	3.68321	0.436557	0	0	0	0.0233683	-0.0501394	-0.0913177	4.65574	0.790195
Arab Bank Plc	Commercial banks	Public	JORDAN	2011	2011Arab Bank Plc	282	0.801629	0.431473	0.144	0.301401	0.135534	0.48881	0.414848	0.135187	3.75098	0.436557	0.0717	0	0.0717	0.0233683	-0.0501394	-0.0913177	4.36772	0.80329
Arab Bank Syria SA	Commercial banks	Public	SYRIAN ARAB REPUBLIC	2011	2011Arab Bank Syria SA	24	0.861579	0.56153	0.1559	0.284421	0.0049411	0.0220681	0.362132	0	3.25521	0.210736	0.49	0	0.49	0	-0.0439741	-0.95501	4.61467	0.773354
Arab Banking Corporation - Alge	Commercial banks	Private	AlGERIA	2011	2011Arab Banking Corporation - Alge	19	0.583793	0.409025	0	0.471229	0.169656	0.0801172	0.452711	0	-0.196041	0.5361	0.88	0	0.88	0.0363415	-0.0391304	-0.87368	0	0.59787
Arab Banking Corporation - Egyp	Commercial banks	Private	EGYPT	2011	2011Arab Banking Corporation - Egyp	73	0.758252	0.302543	0	0.578426	0.0223873	0.483065	0.289965	0	2.94328	0.231665	0.98	0	0.98	0.0514511	0.112652	-0.573745	0	0.815591
Arab Banking Corporation (Jorda	Commercial banks	Public	JORDAN	2011	2011Arab Banking Corporation (Jorda	80	0.805396	0.447905	0.2835	0.211251	0.357805	0.596308	0.456647	0.0907662	3.49142	0.436557	0.87	0	0.87	0.0233683	-0.0501394	-0.0913177	0	0.808205
Arab Banking Corporation BSC-Ba	Commercial banks	Public	BAHRAIN	2011	2011Arab Banking Corporation BSC-Ba	265	0.754955	0.433588	0.1838	0.253442	0.298049	0.648973	0.452017	0.994218	3.01948	0.33629	0.5937	0	0.5937	0.0433441	-0.0196188	0.0550303	0	0.748671
Arab International Bank	Commercial banks	Private	EGYPT	2011	2011Arab International Bank	138	0.810203	0.363031	0	0.413178	0.223351	0.546354	0.677273	0	3.31545	0.231665	0.3584	0	0.3584	0.0514511	0.112652	-0.573745	3.61719	0.766496
Arab Investment Bank-Federal Ar	Commercial banks	Private	EGYPT	2011	2011Arab Investment Bank-Federal Ar	92	0.817235	0.49309	0.2194	0.282155	0.011202	0.382179	0.677333	0	3.85175	0.231665	0.1568	0	0	0.0514511	0.112652	-0.573745	0	0.829491
Arab National Bank Public Joint	Commercial banks	Public	SAUDI ARABIA	2011	2011Arab National Bank Public Joint	288	0.829885	0.570543	0.151	0.126383	0.125622	0.490209	0.327319	0.20067	3.41553	0.588455	0.4	0	0.4	0.0476188	-0.0534314	-0.277489	0	0.822317
Arab Tunisian Bank	Commercial banks	Public	Tunisia	2011	2011Arab Tunisian Bank	121	0.890111	0.555684	0	0.393846	0.199019	0.426506	0.804289	0	0.173261	0.419297	0.6424	0	0.6424	0.0351061	-0.0441627	-0.248185	3.60809	0.889207
Attijari Bank	Commercial banks	Public	TUNISIA	2011	2011Attijari Bank	133	0.856596	0.678811	0	0.228182	0.0678939	0.11508	0.55291	0.166917	0	0.419297	0	0	0	0.0351061	-0.0441627	-0.248185	3.60702	0.827599
Attijariwafa Bank	Commercial banks	Public	MOROCCO	2011	2011Attijariwafa Bank	285	0.732483	0.652904	0.0782	0.176301	0.0691466	0.264582	0.414445	0.17021	2.76359	0.321864	0.1347	0.0596	0.2027	0.0381572	-0.0098736	-0.273888	5.48665	0.739725
Bahrain Commercial Facilities C	Commercial banks	Public	BAHRAIN	2011	2011Bahrain Commercial Facilities C	46	0.415105	0.785349	0	0.0249858	0.0383037	0.0210822	0.751351	0.157728	-0.184022	0.33629	0	0.1657	0	0.0433441	-0.0196188	0.0550303	0	0.430351
Bank al Etihad	Commercial banks	Public	JORDAN	2011	2011Bank al Etihad	135	0.821294	0.462388	0.1803	0.26205	0.278257	0.412941	0.299658	0.184488	3.21517	0.436557	0	0	0	0.0233683	-0.0501394	-0.0913177	3.18735	0.821964
Bank Audi Private Bank	Commercial banks	Private	lebanon	2011	2011Bank Audi Private Bank	77	0.945885	0.148825	0	0.814913	0.0034401	0.187982	0.487796	0	0.326093	0.246383	1	0	0	0.0796043	-0.0398984	-0.627336	3.56659	0.923821
Bank Audi SAE	Commercial banks	Private	EGYPT	2011	2011Bank Audi SAE	169	0.879562	0.45357	0.1501	0.482691	0.0053391	0.336536	0.320972	0	1.44748	0.231665	1	0	1	0.0514511	0.112652	-0.573745	4.19526	0.903141
Bank Audi SAL	Commercial banks	Public	lebanon	2011	2011Bank Audi SAL	286	0.890258	0.297948	0.1108	0.218162	0.0270913	0.0121357	0.51243	0.101951	4.00872	0.246383	0	0	0	0.0796043	-0.0398984	-0.627336	4.63596	0.889262
Bank Dhofar SAOG	Commercial banks	Public	OMAN	2011	2011Bank Dhofar SAOG	210	0.802379	0.758096	0.1243	0.138737	0.0642504	0.0899955	0.287115	0.307125	3.63623	0.404256	0.27	0.1	0	0.0480285	-0.032034	0.205712	3.22123	0.805009
Bank Hapoalim BM	Commercial banks	Public	ISRAEL	2011	2011Bank Hapoalim BM	305	0.749573	0.702103	0.0907	0.164447	0.0256486	0.162497	0.447687	0.187579	3.3886	0.290142	0	0.0051	0	0.0551702	-0.0269296	0.587062	5.50634	0.745266
Bank Leumi Le Israel BM	Commercial banks	Public	ISRAEL	2011	2011Bank Leumi Le Israel BM	304	0.773809	0.68367	0.0857	0.120791	0.013196	0.251221	0.523649	0.263941	3.50129	0.290142	0	0.003	0	0.0551702	-0.0269296	0.587062	5.5161	0.78015
Bank Muscat SAOG	Commercial banks	Public	OMAN	2011	2011Bank Muscat SAOG	274	0.759088	0.684982	0.1181	0.218147	0.205899	0.0767488	0.264136	0.28302	3.51515	0.404256	0.2484	0	0.15	0.0480285	-0.032034	0.205712	3.76724	0.772192
Bank of Alexandria	Commercial banks	Private	EGYPT	2011	2011Bank of Alexandria	185	0.833281	0.48594	0.1261	0.404029	0.109617	0.418764	0.259698	0	2.64053	0.231665	0.7025	0	0.7025	0.0514511	0.112652	-0.573745	4.57076	0.83681
Bank of Baghdad	Commercial banks	Public	IRAQ	2011	2011Bank of Baghdad	74	0.83729	0.188106	0	0.595009	0	0.716549	0.271657	0	2.91871	0	0.5179	0	0.5179	0.0640256	-0.0287775	-1.38265	5.98275	0.799035
Bank of Beirut S.A.L.	Commercial banks	Public	LEBANON	2011	2011Bank of Beirut S.A.L.	237	0.816302	0.291141	0	0.283773	0.0818782	0.0134025	0.386726	0.0194044	4.04564	0.246383	0	0	0	0.0796043	-0.0398984	-0.627336	4.08091	0.849642
Bank of Jordan Plc	Commercial banks	Public	Jordan	2011	2011Bank of Jordan Plc	132	0.8576	0.488142	0.1271	0.255396	0.0617635	0.308549	0.287139	0.258427	2.91476	0.436557	0.0351	0	0	0.0233683	-0.0501394	-0.0913177	3.29427	0.844408
Bank of Palestine Plc	Commercial banks	Public	PALESTINIAN TERRITORIES	2011	2011Bank of Palestine Plc	125	0.849968	0.352816	0	0.372298	0.0817088	0.494118	0.503169	0.162763	3.31927	0	0	0	0	0	0	0	3.18893	0.833192
Bank of Sharjah	Commercial banks	Private	UNITED ARAB EMIRATES	2011	2011Bank of Sharjah	193	0.717893	0.587204	0.2316	0.208588	0.0286461	0.153164	0.150617	0	3.05322	0.496694	0	0	0	0.0163545	0	0.389284	4.31424	0.735908
Bank of Syria and Overseas SA	Commercial banks	Public	SYRIAN ARAB REPUBLIC	2011	2011Bank of Syria and Overseas SA	87	0.926095	0.329421	0.1019	0.404523	0.0046923	0.432969	0.288915	0.0522407	2.87978	0.210736	0.49	0	0.49	0	-0.0439741	-0.95501	4.96445	0.89408
Bank Sohar SAOG	Commercial banks	Public	OMAN	2011	2011Bank Sohar SAOG	182	0.84014	0.712935	0.1029	0.182902	0.0551352	0.117126	0.130312	0.178819	3.10443	0.404256	0	0	0	0.0480285	-0.032034	0.205712	0	0.848184
Bankmed, sal	Commercial banks	Private	Lebanon	2011	2011Bankmed, sal	233	0.851233	0.314806	0.0956	0.216668	0.146465	0.0120319	0.448687	0	3.89485	0.246383	0	0	0	0.0796043	-0.0398984	-0.627336	4.22695	0.870332
Banque BEMO Sal	Commercial banks	Public	lebanon	2011	2011Banque BEMO Sal	90	0.865564	0.391636	0.0848	0.3289	0.0332695	0.589724	0.643993	0.205817	3.59529	0.246383	0.6071	0	0.1551	0.0796043	-0.0398984	-0.627336	3.26101	0.884071
Banque Bemo Saudi Fransi SA	Commercial banks	Public	SYRIAN ARAB REPUBLIC	2011	2011Banque Bemo Saudi Fransi SA	107	0.912452	0.321139	0.1202	0.548403	0.0110195	0.0512779	0.362601	0.01	2.78101	0.210736	0.27	0	0.27	0	-0.0439741	-0.95501	5.0598	0.83563
Banque Centrale Populaire SA	Commercial banks	Public	MOROCCO	2011	2011Banque Centrale Populaire SA	249	0.865072	0.505785	0	0.179106	0.599987	0.559893	0.939763	0.203553	0.555028	0.321864	0.0835	0.0831	0	0.0381572	-0.0098736	-0.273888	5.11314	0.838877
Banque de l_Agriculture et du D	Commercial banks	Private	AlGERIA	2011	2011Banque de l_Agriculture et du D	235	0.859131	0.31328	0	0.507833	0.0255792	0.405713	0.636053	0	0	0.5361	0	0	0	0.0363415	-0.0391304	-0.87368	0	0.876209
Banque de l_Habitat	Commercial banks	Private	TUNISIA	2011	2011Banque de l_Habitat	141	0.630363	0.733351	0	0.098109	0.0286022	0.11885	0.743755	0	0.102232	0.419297	0.3262	0	0	0.0351061	-0.0441627	-0.248185	0	0.64078
Banque de l_Industrie et du Tra	Commercial banks	Private	Lebanon	2011	2011Banque de l_Industrie et du Tra	41	0.902934	0.275384	0	0.140766	0.005373	0.0171533	0.0790973	0	4.73036	0.246383	0	0	0	0.0796043	-0.0398984	-0.627336	2.9062	0.864718
Banque de Tunisie	Commercial banks	Public	TUNISIA	2011	2011Banque de Tunisie	112	0.605484	0.720775	0	0.166253	0.0269442	0.258289	0.412875	0.251331	-0.0921089	0.419297	0.2	0	0.2	0.0351061	-0.0441627	-0.248185	3.56413	0.739351
Banque du Caire SAE	Commercial banks	Private	EGYPT	2011	2011Banque du Caire SAE	222	0.877699	0.287419	0	0.410317	0.0109609	0.0130787	0.323949	0	2.56206	0.231665	0	0	0	0.0514511	0.112652	-0.573745	4.67214	0.894365
Banque Ext?rieure d_Alg?rie	Commercial banks	Private	AlGERIA	2011	2011Banque Ext?rieure d_Alg?rie	260	0.852398	0.183563	0	0.672335	0.0008328	0.496776	0.529596	0	-0.0811488	0.5361	0	0	0	0.0363415	-0.0391304	-0.87368	0	0.83364
Banque Libano-Francaise	Commercial banks	Private	LEBANON	2011	2011Banque Libano-Francaise	221	0.886849	0.333381	0	0.302647	0.0304857	0.90922	0.305024	0	3.84989	0.246383	0.35	0	0	0.0796043	-0.0398984	-0.627336	4.11489	0.885445
Banque Marocaine du Commerce Ex	Commercial banks	Public	MOROCCO	2011	2011Banque Marocaine du Commerce Ex	266	0.839083	0.573584	0.0924	0.313884	0.143234	0.347189	0.367563	0.188023	2.99053	0.321864	0.2792	0.0881	0.2464	0.0381572	-0.0098736	-0.273888	0	0.846248
Banque Marocaine pour le Commer	Commercial banks	Public	MOROCCO	2011	2011Banque Marocaine pour le Commer	188	0.753868	0.793777	0.1186	0.129827	0.146844	0.0714125	0.231478	0.157373	2.2872	0.321864	0.66	0	0.66	0.0381572	-0.0098736	-0.273888	0	0.744471
Banque Misr Liban	Commercial banks	Private	lebanon	2011	2011Banque Misr Liban	85	0.877413	0.111312	0.4883	0.088518	0.0935218	0.0488774	0.2228	0	5.2451	0.246383	0.88	0	0	0.0796043	-0.0398984	-0.627336	3.1173	0.891124
Banque Misr SAE	Commercial banks	Private	EGYPT	2011	2011Banque Misr SAE	287	0.891791	0.231608	0.0829	0.478615	0.0945413	0.012994	0.821229	0	0.261676	0.231665	0	0	0	0.0514511	0.112652	-0.573745	5.25268	0.888032
Banque Nationale Agricole	Commercial banks	Public	TUNISIA	2011	2011Banque Nationale Agricole	162	0.729106	0.767641	0	0.136416	0.0435423	0.175011	0.6429	0.352923	0.0968043	0.419297	0.2349	0	0	0.0351061	-0.0441627	-0.248185	3.82627	0.75222
Banque Nationale d_Alg?rie	Commercial banks	Private	AlGERIA	2011	2011Banque Nationale d_Alg?rie	270	0.723685	0.52556	0	0.164179	0.282412	0.355992	0.303206	0	-0.0652268	0.5361	0	0	0	0.0363415	-0.0391304	-0.87368	0	0.75756
Banque Saudi Fransi JSC	Commercial banks	Public	SAUDI ARABIA	2011	2011Banque Saudi Fransi JSC	289	0.777824	0.65718	0.1418	0.101129	0.0241324	0.294419	0.34923	0.198568	3.38581	0.588455	0	0	0	0.0476188	-0.0534314	-0.277489	5.09068	0.797459
Barclays Bank - Egypt S.A.E.	Commercial banks	Private	EGYPT	2011	2011Barclays Bank - Egypt S.A.E.	119	0.847458	0.324162	0	0.600752	0.0424112	0.0151284	0.235837	0	0.483537	0.231665	0.9999	0	0	0.0514511	0.112652	-0.573745	4.24956	0.85052
BBAC sal	Commercial banks	Private	lebanon	2011	2011BBAC sal	186	0.90877	0.207017	0.1085	0.216937	0.0198441	0.0212332	0.270668	0	4.22552	0.246383	0.37	0	0.18	0.0796043	-0.0398984	-0.627336	3.79169	0.910512
BBK B.S.C.	Commercial banks	Public	BAHRAIN	2011	2011BBK B.S.C.	213	0.731775	0.521535	0.1404	0.269737	0.109169	0.435614	0.397993	0.154714	3.86935	0.33629	0	0	0.187	0.0433441	-0.0196188	0.0550303	3.38867	0.802756
BLOM Bank Egypt SAE	Commercial banks	Private	EGYPT	2011	2011BLOM Bank Egypt SAE	116	0.816384	0.355719	0.2391	0.383254	0.0436689	0.471317	0.276316	0	2.08968	0.231665	0.9942	0	0	0.0514511	0.112652	-0.573745	3.88234	0.817321
BLOM Bank s.a.l.	Commercial banks	Public	Lebanon	2011	2011BLOM Bank s.a.l.	269	0.887219	0.512486	0	0.311052	0.0190979	0.306713	0.362778	0.202752	0	0.246383	0.3437	0	0	0.0796043	-0.0398984	-0.627336	4.34916	0.884829
BNP Paribas El Djaza?r	Commercial banks	Private	AlGERIA	2011	2011BNP Paribas El Djaza?r	114	0.735565	0.419615	0.1837	0.480609	0.0259854	0.0016251	0.703641	0	3.0226	0.5361	0.8417	0	0.8417	0.0363415	-0.0391304	-0.87368	0	0.769105
Burgan Bank KPSC	Commercial banks	Public	KUWAIT	2011	2011Burgan Bank KPSC	252	0.814081	0.514961	0.156	0.380759	0.240374	0.268205	0.407273	0.380052	2.58551	0.572754	0	0.0614	0	-0.0236706	-0.044964	0.191682	3.61779	0.821192
Byblos Bank S.A.L.	Commercial banks	Public	LEBANON	2011	2011Byblos Bank S.A.L.	247	0.846616	0.246674	0.1402	0.205355	0.07853	0.0168116	0.385998	0.205945	4.20224	0.246383	0	0	0.417	0.0796043	-0.0398984	-0.627336	4.36262	0.838189
Byblos Bank Syria SA	Commercial banks	Public	SYRIAN ARAB REPUBLIC	2011	2011Byblos Bank Syria SA	23	0.879176	0.556363	0	0.366733	0.069552	0.0510383	0.391003	0.0106972	2.94271	0.210736	0.415	0	0.415	0	-0.0439741	-0.95501	0	0.842957
Cairo Amman Bank	Commercial banks	Public	JORDAN	2011	2011Cairo Amman Bank	139	0.820332	0.446512	0.1319	0.241239	0.116651	0.484897	0.32659	0.238066	3.24864	0.436557	0.1139	0	0	0.0233683	-0.0501394	-0.0913177	3.26562	0.820801
Capital Bank of Jordan	Commercial banks	Public	JORDAN	2011	2011Capital Bank of Jordan	126	0.757968	0.556275	0.1763	0.144588	0.116513	0.352785	0.328194	0.141713	3.38011	0.436557	0	0	0	0.0233683	-0.0501394	-0.0913177	3.08091	0.789583
Commercial Bank International P	Commercial banks	Public	UNITED ARAB EMIRATES	2011	2011Commercial Bank International P	164	0.818567	0.693789	0.1472	0.151202	0.0314316	0.0562583	0.418053	0.218334	2.68049	0.496694	0.238	0	0.238	0.0163545	0	0.389284	0	0.801591
Commercial Bank of Dubai P.S.C.	Commercial banks	Public	UNITED ARAB EMIRATES	2011	2011Commercial Bank of Dubai P.S.C.	236	0.718684	0.705379	0.1558	0.152665	0.0111752	0.0666315	0.27607	0.229642	3.62995	0.496694	0.2	0	0	0.0163545	0	0.389284	4.58559	0.703637
Commercial Bank of Kuwait K.P.S	Commercial banks	Public	KUWAIT	2011	2011Commercial Bank of Kuwait K.P.S	229	0.849942	0.648264	0.1816	0.250235	0.261871	0.314909	0.281098	0.342787	3.26732	0.572754	0.2311	0	0	-0.0236706	-0.044964	0.191682	0	0.845489
Commercial International Bank (	Commercial banks	Public	EGYPT	2011	2011Commercial International Bank (	256	0.857629	0.46468	0.1566	0.134774	0.0204492	0.677186	0.391538	0.284937	2.15173	0.231665	0	0	0	0.0514511	0.112652	-0.573745	0	0.874689
Cooperative & Agricultural Cred	Commercial banks	Private	YEMEN	2011	2011Cooperative & Agricultural Cred	96	0	0	0	0	0	0	0	0	0	0	0	0	0	0.0770231	-0.111748	-1.27812	0	0.927545
Credit Agricole Egypt SAE	Commercial banks	Public	EGYPT	2011	2011Credit Agricole Egypt SAE	157	0.865066	0.425508	0.1329	0.183683	0.0387983	0.831533	0.32057	0.23118	2.5064	0.231665	0	0	0	0.0514511	0.112652	-0.573745	4.40402	0.880776
Cr?dit du Maroc	Commercial banks	Public	MOROCCO	2011	2011Cr?dit du Maroc	175	0.890556	0.743676	0	0.17587	0.151897	0.057216	0.137679	0.251859	-0.189712	0.321864	0.767	0	0	0.0381572	-0.0098736	-0.273888	0	0.876723
Cr?dit Immobilier et Hotelier	Commercial banks	Public	MOROCCO	2011	2011Cr?dit Immobilier et Hotelier	165	0.674123	0.82701	0	0.085501	0.0676238	0.0585005	0.237513	0.196861	-0.477121	0.321864	0	0.5866	0	0.0381572	-0.0098736	-0.273888	0	0.595778
Cr?dit Libanais S.A.L.	Commercial banks	Private	Lebanon	2011	2011Cr?dit Libanais S.A.L.	214	0.878411	0.253195	0.1238	0.147614	0.0159148	0.0183731	0.325283	0	4.14581	0.246383	0	0	0	0.0796043	-0.0398984	-0.627336	0	0.8719
CreditBank SAL	Commercial banks	Private	Lebanon	2011	2011CreditBank SAL	134	0.884841	0.481879	0	0.0872455	0.0795659	0.618067	0.421451	0	0	0.246383	0	0	0.391	0.0796043	-0.0398984	-0.627336	6.35844	0.899689
Dar Es Salaam Investment Bank-D	Commercial banks	Public	IRAQ	2011	2011Dar Es Salaam Investment Bank-D	15	0.83835	0.0249956	0	0.670937	0.166857	0.0737134	0.0106418	0	2.4883	0	0	0	0	0.0640256	-0.0287775	-1.38265	0	0.828279
Doha Bank	Commercial banks	Public	QATAR	2011	2011Doha Bank	255	0.836454	0.562082	0.1098	0.266795	0.219803	0.189867	0.380571	0.274106	3.12219	0.499134	0	0	0	0.195923	0.0242526	0.640635	4.67421	0.821592
Emirates Lebanon Bank SAL	Commercial banks	Private	lebanon	2011	2011Emirates Lebanon Bank SAL	84	0.816903	0.485343	0	0.265512	0.0896958	0.315633	0.296822	0	2.24035	0.246383	0.51	0	0.51	0.0796043	-0.0398984	-0.627336	3.30239	0.820416
Emirates NBD PJSC	Commercial banks	Public	UNITED ARAB EMIRATES	2011	2011Emirates NBD PJSC	306	0.767676	0.688626	0.128	0.146835	0.0858211	0.104504	0.36731	0.010442	2.7824	0.496694	0	0.5564	0	0.0163545	0	0.389284	5.45669	0.779791
Export Development Bank of Egyp	Commercial banks	Public	EGYPT	2011	2011Export Development Bank of Egyp	22	0.824533	0.548529	0	0.132	0.161753	0.502388	0.417664	0.195712	0	0.231665	0	0.0066	0	0.0514511	0.112652	-0.573745	0	0.844725
Fenicia Bank SAL	Commercial banks	Private	Lebanon	2011	2011Fenicia Bank SAL	88	0	0	0	0	0	0	0	0	0	0.246383	0.1576	0	0.1576	0.0796043	-0.0398984	-0.627336	0	0.851843
FIBI Bank	Commercial banks	Public	ISRAEL	2011	2011FIBI Bank	272	0.819592	0.630295	0.0808	0.174627	0.0286479	0.284295	0.20401	0.168955	3.63932	0.290142	0.5353	0	0	0.0551702	-0.0269296	0.587062	5.00296	0.818886
Fransabank sal	Commercial banks	Private	LEBANON	2011	2011Fransabank sal	248	0.843473	0.256604	0	0.247306	0.0284689	0.0167742	0.355799	0	4.40765	0.246383	0.3637	0	0.06	0.0796043	-0.0398984	-0.627336	4.26618	0.8447
Future Bank B.S.C.	Commercial banks	Private	BAHRAIN	2011	2011Future Bank B.S.C.	82	0.707801	0.289338	0.2654	0.581347	0.645379	0.318354	0.083871	0	2.93068	0.33629	0	0	0	0.0433441	-0.0196188	0.0550303	2.71958	0.699605
Groupe Banque Centrale Populair	Commercial banks	Private	MOROCCO	2011	2011Groupe Banque Centrale Populair	275	0.824264	0.678937	0	0.117616	0.0417209	0.252001	0.240215	0	2.52523	0.321864	0	0	0	0.0381572	-0.0098736	-0.273888	5.11314	0.836462
Gulf Bank Algeria	Commercial banks	Private	AlGERIA	2011	2011Gulf Bank Algeria	93	0.574992	0.460875	0	0.452107	0.0101602	0.0005944	0.661693	0	-0.419299	0.5361	0	0	0	0.0363415	-0.0391304	-0.87368	4.75822	0.584509
Gulf Bank KSC (The)	Commercial banks	Public	KUWAIT	2011	2011Gulf Bank KSC (The)	243	0.874973	0.691639	0.1345	0.08983	0.237011	0.27061	0.448368	0.288082	2.73627	0.572754	0	0	0	-0.0236706	-0.044964	0.191682	3.66274	0.874109
Gulf Commercial Bank	Commercial banks	Public	IRAQ	2011	2011Gulf Commercial Bank	38	0	0	0	0	0	0	0	0.0116861	-0.323533	0	0	0	0	0.0640256	-0.0287775	-1.38265	0	0.630997
Gulf International Bank BSC	Commercial banks	Private	BAHRAIN	2011	2011Gulf International Bank BSC	258	0.621412	0.483658	0.187	0.302678	0.230529	0.394313	0.358803	0	3.06438	0.33629	0.9722	0	0.9722	0.0433441	-0.0196188	0.0550303	4.19111	0.616652
Housing and Development Bank	Commercial banks	Public	EGYPT	2011	2011Housing and Development Bank	9	0.593006	0.518535	0.2294	0.240851	9.33e-05	0.539812	0.703151	0.231597	0	0.231665	0	0.1492	0	0.0514511	0.112652	-0.573745	4.10234	0.53851
Housing Bank for Trade & Financ	Commercial banks	Public	JORDAN	2011	2011Housing Bank for Trade & Financ	220	0.824738	0.366648	0.2187	0.318457	0.127137	0.607045	0.383333	0.0652023	3.67382	0.436557	0.34	0.1861	0.34	0.0233683	-0.0501394	-0.0913177	0	0.824226
Housing Bank for Trade and Fina	Commercial banks	Private	AlGERIA	2011	2011Housing Bank for Trade and Fina	27	0.446588	0.252744	0	0.666781	0.0806953	0.002487	0.888825	0	-0.299406	0.5361	0.612	0	0	0.0363415	-0.0391304	-0.87368	0	0.425365
HSBC Bank Egypt S A E	Commercial banks	Private	EGYPT	2011	2011HSBC Bank Egypt S A E	198	0.901362	0.374676	0.119	0.476272	0.0223302	0.737884	0.39563	0	2.14175	0.231665	0	0	0	0.0514511	0.112652	-0.573745	4.65429	0.891486
HSBC Bank Middle East Limited	Commercial banks	Private	UNITED ARAB EMIRATES	2011	2011HSBC Bank Middle East Limited	168	0	0	0	0	0	0	0	0	0	0.496694	0	0	0	0.0163545	0	0.389284	0	0.702966
IBL Bank sal	Commercial banks	Private	LEBANON	2011	2011IBL Bank sal	179	0.908856	0.152275	0	0.591836	0.0172442	0.0150241	0.323601	0	3.26654	0.246383	0	0	0	0.0796043	-0.0398984	-0.627336	3.68677	0.908791
International Bank for Trade an	Commercial banks	Public	SYRIAN ARAB REPUBLIC	2011	2011International Bank for Trade an	44	0.825958	0.422489	0.2407	0.459611	0.0832926	0.0070802	0.352693	0	3.42001	0.210736	0.49	0	0.49	0	-0.0439741	-0.95501	0	0.752541
International Bank of Qatar Q.S	Commercial banks	Private	QATAR	2011	2011International Bank of Qatar Q.S	206	0.868537	0.635977	0.1264	0.245992	0.237479	0.115195	0.385796	0	3.19885	0.499134	0.245	0	0.3	0.195923	0.0242526	0.640635	0	0.831615
International Bank of Yemen YSC	Commercial banks	Private	YEMEN	2011	2011International Bank of Yemen YSC	109	0.896133	0.181302	0.1642	0.67558	0.043244	0.0186206	0.452155	0	2.58457	0	0.75	0	0.75	0.0770231	-0.111748	-1.27812	5.27477	0.875949
Invest Bank P.S.C.	Commercial banks	Public	UNITED ARAB EMIRATES	2011	2011Invest Bank P.S.C.	155	0.749932	0.730294	0.2272	0.162911	0.010231	0.070784	0.2651	0.280036	2.12625	0.496694	0.1505	0	0.0574	0.0163545	0	0.389284	4.01269	0.736057
Iraqi Middle East Investment Ba	Commercial banks	Public	IRAQ	2011	2011Iraqi Middle East Investment Ba	16	0.798668	0.245862	0	0.59282	0	0.0610106	0.646723	0.0134094	-0.0268705	0	0	0	0	0.0640256	-0.0287775	-1.38265	0	0.725493
Israel Discount Bank LTD	Commercial banks	Public	ISRAEL	2011	2011Israel Discount Bank LTD	294	0.803369	0.647832	0.082	0.110063	0.0258106	0.32341	0.389319	0.238279	3.54569	0.290142	0	0.0019	0	0.0551702	-0.0269296	0.587062	5.26852	0.816123
Jordan Ahli Bank Plc	Commercial banks	Public	JORDAN	2011	2011Jordan Ahli Bank Plc	137	0.801984	0.423254	0.1103	0.293691	0.176497	0.373268	0.411268	0.258427	3.25568	0.436557	0.1038	0.0241	0.1038	0.0233683	-0.0501394	-0.0913177	3.4014	0.785684
Jordan Commercial Bank	Commercial banks	Public	JORDAN	2011	2011Jordan Commercial Bank	111	0.785658	0.511799	0.1333	0.169769	0.0795929	0.449322	0.330935	0.16581	2.86215	0.436557	0.2332	0	0.2332	0.0233683	-0.0501394	-0.0913177	2.88241	0.816321
Jordan Kuwait Bank	Commercial banks	Public	JORDAN	2011	2011Jordan Kuwait Bank	152	0.807486	0.56166	0	0.216459	0.224566	0.351645	0.317851	0.139242	-0.477121	0.436557	0	0	0	0.0233683	-0.0501394	-0.0913177	3.3189	0.816003
Lebanese Swiss Bank SAL (The)	Commercial banks	Private	Lebanon	2011	2011Lebanese Swiss Bank SAL (The)	102	0.893679	0.161561	0	0.369322	0.0030214	0.0300706	0	0	3.86665	0.246383	0.6477	0	0.1196	0.0796043	-0.0398984	-0.627336	3.15113	0.90635
Mashreqbank PSC	Commercial banks	Public	UNITED ARAB EMIRATES	2011	2011Mashreqbank PSC	271	0.693314	0.485715	0.1592	0.325494	0.0714342	0.282754	0.49497	0.01	3.33932	0.496694	0	0	0	0.0163545	0	0.389284	4.92863	0.67274
Mercantile Discount Bank Ltd.	Commercial banks	Private	ISRAEL	2011	2011Mercantile Discount Bank Ltd.	196	0.848516	0.668232	0.105	0.100443	0.0216699	0.29292	0.344168	0	3.60928	0.290142	1	0	0	0.0551702	-0.0269296	0.587062	4.35353	0.850114
Mizrahi Tefahot Bank Ltd.	Commercial banks	Public	ISRAEL	2011	2011Mizrahi Tefahot Bank Ltd.	295	0.814642	0.803667	0.0791	0.0986467	0.023979	0.0986682	0.380568	0.222511	3.7972	0.290142	0	0.0038	0.1309	0.0551702	-0.0269296	0.587062	5.12484	0.807975
National Bank of Bahrain	Commercial banks	Public	BAHRAIN	2011	2011National Bank of Bahrain	197	0.879601	0.4181	0.209	0.284552	0.0625906	0.868935	0.289291	0.128942	4.13363	0.33629	0	0.49	0	0.0433441	-0.0196188	0.0550303	3.35681	0.880437
National Bank of Egypt	Commercial banks	Private	EGYPT	2011	2011National Bank of Egypt	301	0.897147	0.271969	0.083	0.247688	0.0907131	0.0127997	0.250074	0	3.9712	0.231665	1	1	0	0.0514511	0.112652	-0.573745	5.47712	0.883433
National Bank of Fujairah PJSC	Commercial banks	Public	UNITED ARAB EMIRATES	2011	2011National Bank of Fujairah PJSC	200	0.704837	0.674845	0.1358	0.188672	0.0490438	0.0723642	0.467969	0.0990993	3.27226	0.496694	0.3936	0	0	0.0163545	0	0.389284	4.11115	0.729465
National Bank of Kuwait S.A.K.	Commercial banks	Public	KUWAIT	2011	2011National Bank of Kuwait S.A.K.	302	0.810852	0.608835	0.182	0.150664	0.389508	0.329739	0.279126	0	3.58696	0.572754	0	0	0	-0.0236706	-0.044964	0.191682	4.11055	0.815268
National Bank of Oman (SAOG)	Commercial banks	Public	OMAN	2011	2011National Bank of Oman (SAOG)	203	0.807268	0.755304	0.132	0.1724	0.0907906	0.0440519	0.396927	0.133357	2.83196	0.404256	0.349	0	0.349	0.0480285	-0.032034	0.205712	3.2565	0.817819
National Bank of Ras Al-Khaimah	Commercial banks	Public	UnITED ARAB EMIRATES	2011	2011National Bank of Ras Al-Khaimah	218	0.770373	0.767155	0.1868	0.109103	0.0061018	0.0459616	0.27644	0.268831	2.28312	0.496694	0.4932	0.53	0	0.0163545	0	0.389284	0	0.76011
National Bank of Umm Al-Qaiwain	Commercial banks	Public	UNITED ARAB EMIRATES	2011	2011National Bank of Umm Al-Qaiwain	143	0.606605	0.582896	0.244	0.225616	0.0138007	0.0932285	0.176349	0.223552	2.96604	0.496694	0.3	0	0	0.0163545	0	0.389284	0	0.605521
National Bank of Yemen	Commercial banks	Private	YEMEN	2011	2011National Bank of Yemen	37	0.841777	0.0756016	0.67	0.791407	0.0031642	0.0508439	0.378294	0	4.14476	0	0	0	0	0.0770231	-0.111748	-1.27812	5.03918	0.82994
National Commercial Bank (The)	Commercial banks	Public	SAUDI ARABIA	2011	2011National Commercial Bank (The)	308	0.862309	0.444793	0.171	0.115664	0.058859	0.829363	0.325745	0	3.318	0.588455	0	0	0	0.0476188	-0.0534314	-0.277489	5.45082	0.861218
National Credit Bank (Closed Sh	Commercial banks	Public	SYRIAN ARAB REPUBLIC	2011	2011National Credit Bank (Closed Sh	39	0.906475	0.42056	0.1565	0.394435	0.0261476	0.156323	0.364509	0.0102618	2.97982	0.210736	0.47	0	0.47	0	-0.0439741	-0.95501	0	0.867877
Natixis Algerie	Commercial banks	Private	AlGERIA	2011	2011Natixis Algerie	68	0.511326	0.670712	0.114	0.179063	0.0003465	0.0004276	0.411161	0	0.0964616	0.5361	0.51	0	0	0.0363415	-0.0391304	-0.87368	4.73831	0.551793
Oman Arab Bank SAOC	Commercial banks	Private	Oman	2011	2011Oman Arab Bank SAOC	174	0.813254	0.692461	0.134	0.243997	0.0074781	0.0466002	0.440777	0	3.58597	0.404256	0.5099	0	0	0.0480285	-0.032034	0.205712	2.97941	0.822912
Qatar National Bank	Commercial banks	Public	Qatar	2011	2011Qatar National Bank	309	0.804965	0.589554	0.153	0.235405	0.0676267	0.215913	0.258378	0.177511	3.73138	0.499134	0.5	0	0	0.195923	0.0242526	0.640635	5.34905	0.793512
Qatar National Bank Tunisia	Commercial banks	Private	TUNISIA	2011	2011Qatar National Bank Tunisia	14	0.570811	0.689189	0	0.201081	0.0956439	0.0358423	0.164835	0	0	0.419297	0.5	0	0	0.0351061	-0.0441627	-0.248185	2.26717	0.736103
QNB Al Ahli	Commercial banks	Public	EGYPT	2011	2011QNB Al Ahli	240	0	0	0	0	0	0	0	0.291441	0	0.231665	0	0	0.19	0.0514511	0.112652	-0.573745	0	0.829349
Riyad Bank	Commercial banks	Public	SAUDI ARABIA	2011	2011Riyad Bank	297	0.803519	0.610953	0.16	0.125204	0.089708	0.340909	0.356373	0.147451	3.53513	0.588455	0.217	0	0	0.0476188	-0.0534314	-0.277489	5.23944	0.807487
Samba Financial Group	Commercial banks	Public	SAUDI ARABIA	2011	2011Samba Financial Group	300	0.817773	0.428197	0.178	0.163996	0.129193	0.830303	0.391301	0.178719	3.41869	0.588455	0.229	0	0	0.0476188	-0.0534314	-0.277489	5.27281	0.819017
Saradar Bank SAL	Commercial banks	Private	Lebanon	2011	2011Saradar Bank SAL	13	0.891806	0.113303	0.1869	0.43093	0.0015772	0.0283388	0.522186	0	3.08357	0.246383	0	0	0	0.0796043	-0.0398984	-0.627336	2.55082	0.914629
Saudi British Bank JSC (The)	Commercial banks	Public	SAUDI ARABIA	2011	2011Saudi British Bank JSC (The)	291	0.792309	0.592221	0.1186	0.135435	0.0469245	0.351067	0.340163	0	3.30758	0.588455	0	0	0	0.0476188	-0.0534314	-0.277489	5.0982	0.803928
Saudi Hollandi Bank	Commercial banks	Private	SAUDI ARABIA	2011	2011Saudi Hollandi Bank	267	0.825141	0.650287	0.1266	0.0593144	0.0642591	0.333439	0.386879	0	3.31759	0.588455	0	0	0	0.0476188	-0.0534314	-0.277489	4.73145	0.809472
Saudi Investment Bank (The)	Commercial banks	Public	SAUDI ARABIA	2011	2011Saudi Investment Bank (The)	262	0.817831	0.602082	0.1717	0.163999	0.0473842	0.272018	0.279959	0.121334	3.31858	0.588455	0.173	0.388	0.074	0.0476188	-0.0534314	-0.277489	4.71173	0.789183
Soci?t? Arabe Internationale de	Commercial banks	Public	EGYPT	2011	2011Soci?t? Arabe Internationale de	187	0.805537	0.377445	0	0.0726157	0.0083312	0.0121041	0.318741	0.99394	3.06445	0.231665	0.4608	0.2099	0	0.0514511	0.112652	-0.573745	0	0.820477
Soci?t? G?n?rale Alg?rie	Commercial banks	Private	AlGERIA	2011	2011Soci?t? G?n?rale Alg?rie	113	0.692719	0.662534	0	0.239335	0.0027964	0.0013014	0.510471	0	0.0978044	0.5361	0.9999	0	0.9999	0.0363415	-0.0391304	-0.87368	0	0.742489
Soci?t? G?n?rale de Banque au L	Commercial banks	Private	LEBANON	2011	2011Soci?t? G?n?rale de Banque au L	238	0.86613	0.276397	0.0804	0.174641	0.0738319	0.0104236	0.652652	0	2.83317	0.246383	0	0	0	0.0796043	-0.0398984	-0.627336	0	0.929057
Soci?t? g?n?rale de Banque-Jord	Commercial banks	Public	JORDAN	2011	2011Soci?t? g?n?rale de Banque-Jord	98	0.788153	0.377006	0.2881	0.244821	0.154017	0.784257	0.506329	0.123987	3.20445	0.436557	0	0	0.8426	0.0233683	-0.0501394	-0.0913177	0	0.812742
Soci?t? G?n?rale Marocaine de B	Commercial banks	Private	MOROCCO	2011	2011Soci?t? G?n?rale Marocaine de B	204	0.70487	0.794123	0.0953	0.108885	0.0389919	0.0611466	0.235524	0	2.54453	0.321864	0.5691	0	0.5691	0.0381572	-0.0098736	-0.273888	0	0.69505
Soci?t? Tunisienne de Banque	Commercial banks	Public	TUNISIA	2011	2011Soci?t? Tunisienne de Banque	153	0.761721	0.776762	0	0.0928424	0.0393016	0.0655605	0.621294	0.346798	0.101103	0.419297	0.1385	0	0.0569	0.0351061	-0.0441627	-0.248185	0	0.864888
Suez Canal Bank	Commercial banks	Public	EGYPT	2011	2011Suez Canal Bank	128	0.862343	0.342842	0.25	0.329484	0.0835332	0.554299	0.220098	0.325725	2.94852	0.231665	0	0	0.2771	0.0514511	0.112652	-0.573745	4.20165	0.874386
Syria Gulf Bank SA	Commercial banks	Public	SYRIAN ARAB REPUBLIC	2011	2011Syria Gulf Bank SA	311	0.817242	0.473384	0.2526	0.320094	0.0798975	0.0698307	0.55767	0.01	2.98576	0.210736	0	0	0	0	-0.0439741	-0.95501	4.19753	0.83467
The Commercial Bank (QSC)	Commercial banks	Public	QATAR	2011	2011The Commercial Bank (QSC)	279	0.603668	0.536895	0.1665	0.18213	0.0941513	0.408308	0.363389	0.262135	3.50206	0.499134	0	0	0	0.195923	0.0242526	0.640635	0	0.663406
The National Bank of Kuwait - E	Commercial banks	Public	EGYPT	2011	2011The National Bank of Kuwait - E	170	0.8391	0.419773	0.1503	0.384236	0.0981325	0.806787	0.334812	0.223552	2.55839	0.231665	0.985	0	0.985	0.0514511	0.112652	-0.573745	0	0.822896
Tunis International Bank	Commercial banks	Private	TUNISIA	2011	2011Tunis International Bank	17	0.807678	0.223444	0	0.503354	0.417167	0.010544	0.0105076	0	-0.0922933	0.419297	0.8656	0	0.8656	0.0351061	-0.0441627	-0.248185	2.72965	0.799245
Union Bancaire pour le Commerce	Commercial banks	Public	TUNISIA	2011	2011Union Bancaire pour le Commerce	86	0.849344	0.722046	0	0.189769	0.114753	0.0667023	0.397504	0.268294	0.14985	0.419297	0	0	0	0.0351061	-0.0441627	-0.248185	0	0.784494
Union Bank of Israel Ltd	Commercial banks	Public	ISRAEL	2011	2011Union Bank of Israel Ltd	216	0.824564	0.61489	0.0829	0.223352	0.009376	0.218427	0.199402	0.267236	3.69474	0.290142	0.2477	0	0	0.0551702	-0.0269296	0.587062	4.54792	0.810767
Union Internationale de Banques	Commercial banks	Public	TUNISIA	2011	2011Union Internationale de Banques	110	0.844563	0.798937	0	0.142127	0.0754197	0.0249202	0.372661	0.176173	0	0.419297	0.5234	0	0	0.0351061	-0.0441627	-0.248185	3.45905	0.823067
Union National Bank - Egypt SAE	Commercial banks	Public	EGYPT	2011	2011Union National Bank - Egypt SAE	95	0.801848	0.383062	0.2716	0.444003	0.0942314	0.444747	0.184249	0.447846	2.23734	0.231665	0.949	0	0	0.0514511	0.112652	-0.573745	3.65332	0.802468
United Arab Bank PJSC	Commercial banks	Public	UnITED ARAB EMIRATES	2011	2011United Arab Bank PJSC	189	0	0	0	0	0	0	0	0.165245	0	0.496694	0.4	0	0.4	0.0163545	0	0.389284	0	0.802605
United Bank (The)	Commercial banks	Private	EGYPT	2011	2011United Bank (The)	144	0.76698	0.235966	0.1201	0.492092	0.0055637	0.795951	0.435811	0	1.90837	0.231665	0	0	0	0.0514511	0.112652	-0.573745	4.16224	0.788194
United Bank for Investment	Commercial banks	Public	Iraq	2011	2011United Bank for Investment	10	0.552558	0.505054	0	0.37541	0	0.0244161	0.0136481	0.0801452	0	0	0	0	0	0.0640256	-0.0287775	-1.38265	5.71483	0.45649
United Gulf Bank (BSC) EC	Commercial banks	Public	BAHRAIN	2011	2011United Gulf Bank (BSC) EC	124	0.300036	0.0302019	0.1639	0.16791	0.757302	0.0349473	0.0197018	0.4094	2.4582	0.33629	0.96	0	0.96	0.0433441	-0.0196188	0.0550303	3.28264	0.164982
A_Ayan Leasing & Investment Com	Islamic banks	Public	KUWAIT	2011	2011A_Ayan Leasing & Investment Com	67	0.830844	0.139912	0	0.135704	0.0286148	0.0280139	0.124375	0.539957	-1.73873	0.572754	0	0	0	-0.0236706	-0.044964	0.191682	0	0.845832
ABC Islamic Bank (E.C.)	Islamic banks	Private	BAHRAIN	2011	2011ABC Islamic Bank (E.C.)	75	0.155427	0.680122	0	0.0033035	0.946086	0.462149	0.0440252	0	2.33105	0.33629	1	0	0	0.0433441	-0.0196188	0.0550303	3.09381	0.101179
Abu Dhabi Islamic Bank	Islamic banks	Public	uNITED ARAB EMIRATES	2011	2011Abu Dhabi Islamic Bank	130	0	0	0	0	0	0	0	0.394558	0	0.496694	0.49	0.0029	0.49	0.0163545	0	0.389284	0	0.938314
Abu Dhabi Islamic Bank - Public	Islamic banks	Public	UNITED ARAB EMIRATES	2011	2011Abu Dhabi Islamic Bank - Public	273	0.762827	0.63718	0.1304	0.28524	0.0166561	0.0988766	0.148476	0.333862	3.44651	0.496694	0.4085	0.0761	0	0.0163545	0	0.389284	0	0.768186
Ahli United Bank KSC	Islamic banks	Public	KUWAIT	2011	2011Ahli United Bank KSC	228	0.874873	0.655992	0.17	0.289451	0.400382	0.0354976	0.235142	0.0106521	3.36021	0.572754	0.749	0.121	0.749	-0.0236706	-0.044964	0.191682	3.38993	0.879823
Al Baraka Bank Egypt SAE	Islamic banks	Private	EGYPT	2011	2011Al Baraka Bank Egypt SAE	145	0.897568	0.385556	0	0.330127	0.0257551	0.483709	0.163302	0	-0.169794	0.231665	0.784	0	0.784	0.0514511	0.112652	-0.573745	4.13576	0.892936
Al Baraka Bank Syria SA	Islamic banks	Private	SYRIAN ARAB REPUBLIC	2011	2011Al Baraka Bank Syria SA	103	0.275867	0.220193	0.83	0.517238	0.418696	0.0460869	0.0107006	0	0	0.210736	0.23	0	0.23	0	-0.0439741	-0.95501	3.70552	0.216293
Al Rajhi Bank Public Joint Stoc	Islamic banks	Public	SAUDI ARABIA	2011	2011Al Rajhi Bank Public Joint Stoc	303	0.803276	0.651245	0.1523	0.129191	0.0364646	0.227719	0.290414	0.189823	2.71665	0.588455	0	0	0	0.0476188	-0.0534314	-0.277489	0	0.817511
Albaraka Banking Group B.S.C.	Islamic banks	Public	BAHRAIN	2011	2011Albaraka Banking Group B.S.C.	261	0.854676	0.632423	0.1858	0.201086	0.0312804	0.129802	0.396507	0.0101885	3.17164	0.33629	0.3011	0	0.3011	0.0433441	-0.0196188	0.0550303	4.2008	0.85576
Albaraka Islamic Bank BSC	Islamic banks	Private	BAHRAIN	2011	2011Albaraka Islamic Bank BSC	105	0	0	0	0	0	0	0	0	0	0.33629	0.9111	0	0	0.0433441	-0.0196188	0.0550303	0	0.142746
Al-Salam Bank-Bahrain B.S.C.	Islamic banks	Public	BAHRAIN	2011	2011Al-Salam Bank-Bahrain B.S.C.	163	0.718071	0.23208	0.247	0.56269	0.164689	0.0111533	0.689655	0.169992	-0.348395	0.33629	0	0	0	0.0433441	-0.0196188	0.0550303	2.93278	0.742829
Arab Islamic Bank	Islamic banks	Private	PALESTINIAN TERRITORIES	2011	2011Arab Islamic Bank	28	0.288414	0.273014	0	0.251313	0.0012136	0.0121446	0.405172	0	2.71265	0	0.2	0	0.0894	0	0	0	2.45591	0.775408
Arcapita Bank B.S.C.	Islamic banks	Private	BAHRAIN	2011	2011Arcapita Bank B.S.C.	146	0.366376	0.134303	0.127	0.641491	0.855913	0.044678	0.653108	0	2.82476	0.33629	0.3	0	0	0.0433441	-0.0196188	0.0550303	3.53871	0.387301
Bahrain Islamic Bank B.S.C.	Islamic banks	Public	BAHRAIN	2011	2011Bahrain Islamic Bank B.S.C.	120	0.879662	0.718072	0	0.0489473	0.17179	0.307635	0.154286	0.148292	-0.196658	0.33629	0	0	0.13	0.0433441	-0.0196188	0.0550303	2.97114	0.861995
Bank AlJazira JSC	Islamic banks	Public	SAUDI ARABIA	2011	2011Bank AlJazira JSC	239	0.839949	0.566488	0.1511	0.317461	0.0140155	0.26356	0.362932	0.159282	2.8206	0.588455	0.065	0	0.058	0.0476188	-0.0534314	-0.277489	4.51875	0.834594
Bank Alkhair BSC	Islamic banks	Private	BAHRAIN	2011	2011Bank Alkhair BSC	18	0.541283	0.315153	0.1166	0.291798	0.635647	0.0102662	0.911488	0	2.49972	0.33629	0	0	0	0.0433441	-0.0196188	0.0550303	2.86207	0.47971
Bank Mellat	Islamic banks	Public	Iran	2011	2011Bank Mellat	293	0.788762	0.501126	0	0.315011	0.191367	0.0372599	0.01174	0.525025	0.159515	0.114594	0	0	0	0.0657737	-0.101372	-1.23232	5.74747	0.758831
Bank Pasargad	Islamic banks	Private	Iran	2011	2011Bank Pasargad	244	0.862513	0.572464	0	0.113823	0.0475269	0.201039	0.768656	0	0	0.114594	0.297	0	0	0.0657737	-0.101372	-1.23232	5.09479	0.752625
Bank Saderat Iran	Islamic banks	Public	Iran	2011	2011Bank Saderat Iran	278	0.835074	0.613027	0	0.151958	0.211096	0.0727124	0.865784	0.0105521	0.2175	0.114594	0.4	0	0	0.0657737	-0.101372	-1.23232	5.68146	0.821132
Bank Sarmayeh	Islamic banks	Private	Iran	2011	2011Bank Sarmayeh	173	0.769102	0.655917	0	0.0478862	0.23967	0.114031	0.0703581	0	1.92938	0.114594	0	0	0	0.0657737	-0.101372	-1.23232	4.49638	0.753921
Bank Sepah	Islamic banks	Private	Iran	2011	2011Bank Sepah	251	0.829167	0.668391	0	0.214267	0.160933	0.0591852	0.996801	0	-0.0707141	0.114594	0	0	0	0.0657737	-0.101372	-1.23232	5.34779	0.845608
Bank Tejarat	Islamic banks	Public	Iran	2011	2011Bank Tejarat	277	0.761178	0.0575718	0	0.151738	0.168125	0.432906	0.0207037	0.0101808	0.404717	0.114594	0	0	0	0.0657737	-0.101372	-1.23232	5.58375	0.792458
Banque Zitouna	Islamic banks	Private	TUNISIA	2011	2011Banque Zitouna	51	0.823726	0.284956	0	0.541019	0.0796983	0.150715	0.284766	0	0	0.419297	0	0	0	0.0351061	-0.0441627	-0.248185	5.71537	0.82842
Barwa Bank	Islamic banks	Private	QATAR	2011	2011Barwa Bank	225	0.236603	0.258109	0.4521	0.57982	0.92551	0.0108474	0.578751	0	4.06459	0.499134	0	0	0	0.195923	0.0242526	0.640635	3.89533	0.290696
Boubyan Bank KSCP	Islamic banks	Public	KUWAIT	2011	2011Boubyan Bank KSCP	215	0.806731	0.626453	0.2782	0.277596	0.62317	0.224081	0.263547	0.338633	2.49458	0.572754	0.473	0	0	-0.0236706	-0.044964	0.191682	3.11935	0.825751
Cham Islamic Bank SA	Islamic banks	Private	SYRIAN ARAB REPUBLIC	2011	2011Cham Islamic Bank SA	26	0.710782	0.570693	0.63	0.297327	0.0112816	0	0.25737	0	3.27028	0.210736	0.3226	0	0.3226	0	-0.0439741	-0.95501	4.22365	0.613632
Dubai Islamic Bank PJSC	Islamic banks	Public	UNITED ARAB EMIRATES	2011	2011Dubai Islamic Bank PJSC	284	0.754932	0.636051	0.127	0.109099	0.0649812	0.268465	0.0863064	0.419993	2.76793	0.496694	0	0.298	0	0.0163545	0	0.389284	4.95368	0.75974
Emirates Islamic Bank PJSC	Islamic banks	Public	UNITED ARAB EMIRATES	2011	2011Emirates Islamic Bank PJSC	232	0.853068	0.446634	0.1303	0.055777	0.132883	0.0107005	0.430442	0	2.83543	0.496694	0.998	0	0	0.0163545	0	0.389284	4.51516	0.812178
Faisal Islamic Bank of Egypt	Islamic banks	Public	EGYPT	2011	2011Faisal Islamic Bank of Egypt	190	0.91251	0.0948988	0.1314	0.331123	0.002935	0.0313576	0.0085812	0.283562	2.82886	0.231665	0.1535	0	0	0.0514511	0.112652	-0.573745	4.50055	0.919274
First energy bank	Islamic banks	Private	BAHRAIN	2011	2011First energy bank	62	0.124021	0.222704	0	0.466411	0.630008	0.0115344	0.0105314	0	-0.477121	0.33629	0.1625	0	0.1625	0.0433441	-0.0196188	0.0550303	3.07911	0.0727288
GFH Financial Group B.S.C.	Islamic banks	Public	BAHRAIN	2011	2011GFH Financial Group B.S.C.	122	0.691907	0.0141426	0.106	0.059615	0.623847	0.0959793	-0.15311	0	1.59048	0.33629	0	0	0	0.0433441	-0.0196188	0.0550303	3.00783	0.613587
Islamic International Arab Bank	Islamic banks	Private	Jordan	2011	2011Islamic International Arab Bank	117	0.378672	0.746397	0.3109	0.0917716	0.468803	0.032001	0.0244681	0	3.68575	0.436557	1	0	0	0.0233683	-0.0501394	-0.0913177	3.03989	0.89694
Jordan Dubai Islamic Bank	Islamic banks	Public	JORDAN	2011	2011Jordan Dubai Islamic Bank	63	0	0	0	0	0	0	0	0.0101067	0	0.436557	0.52	0	0	0.0233683	-0.0501394	-0.0913177	0	0.62541
Jordan Islamic Bank	Islamic banks	Public	JORDAN	2011	2011Jordan Islamic Bank	178	0.900526	0.472904	0.2124	0.419595	0.0187657	0.158867	0.346342	0.132545	3.38983	0.436557	0.6601	0.0438	0.6601	0.0233683	-0.0501394	-0.0913177	3.41559	0.909361
Karafarin Bank	Islamic banks	Public	Iran	2011	2011Karafarin Bank	154	0.861577	0.60123	0	0.109066	0.147088	0.134887	0.196878	0.244153	-0.302452	0.114594	0	0	0	0.0657737	-0.101372	-1.23232	4.5754	0.794292
Khaleeji Commercial Bank	Islamic banks	Public	BAHRAIN	2011	2011Khaleeji Commercial Bank	100	0.701507	0.484738	0	0.208124	0.288813	0.55076	0.0224713	0.219961	2.76325	0.33629	0.3699	0	0.1401	0.0433441	-0.0196188	0.0550303	2.62244	0.721509
Kurdistan International Bank fo	Islamic banks	Public	IRAQ	2011	2011Kurdistan International Bank fo	49	0.661241	0.0048801	0	0.736649	0	0.977542	0.0122329	0.0757576	-0.174534	0	0.1	0	0	0.0640256	-0.0287775	-1.38265	0	0.578769
Kuwait Finance House	Islamic banks	Public	KUWAIT	2011	2011Kuwait Finance House	296	0.758848	0.54338	0.1415	0.162968	0.196726	0.313166	0.740776	0	3.01019	0.572754	0	0	0.93	-0.0236706	-0.044964	0.191682	4.09859	0.766386
Masraf Al Rayan (Q.S.C.)	Islamic banks	Public	QATAR	2011	2011Masraf Al Rayan (Q.S.C.)	254	0.778949	0.722651	0.1914	0.165385	0	0.10703	0.228635	0.288846	2.45207	0.499134	0	0.1191	0	0.195923	0.0242526	0.640635	4.54012	0.837029
Noor Bank	Islamic banks	Private	UNITED ARAB EMIRATES	2011	2011Noor Bank	217	0.87561	0.685896	0.1475	0.16633	0.195823	0.0526542	0.0133805	0	2.2428	0.496694	0	0	0	0.0163545	0	0.389284	4.2599	0.857985
Palestine Islamic Bank	Islamic banks	Private	PALESTINIAN TERRITORIES	2011	2011Palestine Islamic Bank	33	0.834013	0.478694	0.3872	0.406597	0.034824	0.0444168	0.285457	0	3.98483	0	0	0	0	0	0	0	5.5531	0.837307
Parsian Bank	Islamic banks	Public	Iran	2011	2011Parsian Bank	246	0	0	0	0	0	0	0	0.25834	0	0.114594	0	0	0	0.0657737	-0.101372	-1.23232	0	0.879164
Qatar International Islamic Ban	Islamic banks	Public	QATAR	2011	2011Qatar International Islamic Ban	219	0.777495	0.504854	0.2316	0.301481	0.0070822	0.262826	0.197513	0.182411	2.3308	0.499134	0	0	0	0.195923	0.0242526	0.640635	0	0.775135
Qatar Islamic Bank SAQ	Islamic banks	Public	QATAR	2011	2011Qatar Islamic Bank SAQ	281	0.74489	0.565794	0.1737	0.251974	0.217684	0.207951	0.224173	0.193085	2.90401	0.499134	0	0	0	0.195923	0.0242526	0.640635	4.71498	0.703422
Sharjah Islamic Bank	Islamic banks	Public	UNITED ARAB EMIRATES	2011	2011Sharjah Islamic Bank	199	0.663291	0.579209	0.3514	0.249892	0.0612472	0.169897	0.311612	0.243339	2.96263	0.496694	0	0	0.2	0.0163545	0	0.389284	4.22186	0.637215
Syria International Islamic Ban	Islamic banks	Public	SYRIAN ARAB REPUBLIC	2011	2011Syria International Islamic Ban	81	0.211807	0.0041853	0	0.547223	0.227507	0.921665	-0.623502	0.187337	-0.477121	0.210736	0	0	0.2	0	-0.0439741	-0.95501	0	0.830812
Tamweel PJSC	Islamic banks	Private	UNITED ARAB EMIRATES	2011	2011Tamweel PJSC	83	0.53466	0.898423	0	0.0473159	0.728619	0.0479421	0.456114	0	1.69604	0.496694	0.583	0	0	0.0163545	0	0.389284	4.00831	0.52129
Warba Bank	Islamic banks	Public	KUWAIT	2011	2011Warba Bank	118	0	0	0	0	0	0	0	0	0	0.572754	0	0	0	-0.0236706	-0.044964	0.191682	0	0.188017
Abu Dhabi Commercial Bank	Commercial banks	Public	UNITED ARAB EMIRATES	2012	2012Abu Dhabi Commercial Bank	299	0.648578	0.679027	0.159	0.149601	0.032353	0.156296	0.270082	0.213345	3.20176	0.508732	0.582	0.582	0	0.052078	0	0.517124	5.26417	0.672619
Ahli Bank QSC	Commercial banks	Public	QATAR	2012	2012Ahli Bank QSC	207	0.824213	0.678147	0.1926	0.112127	0.140969	0.210663	0.182958	0.218259	3.34949	0.604093	0.5	0	0	0.133752	-0.0191639	0.518379	4.25342	0.800093
Ahli Bank SAOG	Commercial banks	Public	OMAN	2012	2012Ahli Bank SAOG	172	0.799484	0.826915	0.126	0.0504518	0.0999731	0.139802	0.283286	0.149539	3.34102	0.422032	0.2805	0.057	0.2805	-0.0110699	-0.0407006	0.0923926	2.9683	0.786754
Ahli United Bank (Egypt) SAE	Commercial banks	Private	EGYPT	2012	2012Ahli United Bank (Egypt) SAE	149	0.898062	0.449528	0	0.219289	0.0709656	0.537634	0.323013	0	2.04872	0.195409	0.851	0	0.851	0.0177959	0.100539	-0.772814	4.11009	0.878326
Ahli United Bank BSC	Commercial banks	Public	BAHRAIN	2012	2012Ahli United Bank BSC	280	0.816536	0.546986	0.113	0.216811	0.191706	0.334486	0.355777	0.152823	4.05138	0.346241	0.1878	0	0.1878	0.0198341	0.0036445	-0.0594817	4.45224	0.844844
Al Ahli Bank of Kuwait (KSC)	Commercial banks	Public	KUWAIT	2012	2012Al Ahli Bank of Kuwait (KSC)	231	0.820021	0.670953	0.233	0.103676	0.167492	0.287196	0.276817	0.143356	2.92539	0.577661	0.1012	0.1012	0	0.0962844	-0.0490534	0.082645	3.48852	0.806055
Al Khalij Commercial Bank	Commercial banks	Public	Qatar	2012	2012Al Khalij Commercial Bank	234	0.775094	0.41899	0.22	0.127024	0.193261	0.962049	0.42731	0.245987	3.06935	0.604093	0.355	0.355	0	0.133752	-0.0191639	0.518379	4.43141	0.813029
Al khaliji France SA	Commercial banks	Private	UNITED ARAB EMIRATES	2012	2012Al khaliji France SA	61	0	0	0	0	0	0	0	0	0	0.508732	0	0	0	0.052078	0	0.517124	0	0.676845
Alubaf Arab International Bank	Commercial banks	Private	BAHRAIN	2012	2012Alubaf Arab International Bank	79	0.755124	0.269273	0	0.69943	0.988877	0.050365	0.448795	0	2.64099	0.346241	0.9938	0	0.9938	0.0198341	0.0036445	-0.0594817	3.00004	0.725834
Amen Bank	Commercial banks	Public	TUNISIA	2012	2012Amen Bank	150	0.903608	0.776335	0	0.0759617	0.262397	0.150619	0.481295	0	0.249479	0.390555	0	0	0	-0.0191718	-0.0354403	-0.180471	3.74203	0.89527
Arab African International Bank	Commercial banks	Private	EGYPT	2012	2012Arab African International Bank	230	0.818463	0.467505	0	0.291938	0.0971823	0.465032	0.314536	0	3.03279	0.195409	0	0	0	0.0177959	0.100539	-0.772814	3.87137	0.817104
Arab Bank for Investment & Fore	Commercial banks	Private	UNITED ARAB EMIRATES	2012	2012Arab Bank for Investment & Fore	158	0.749775	0.489693	0.2646	0.378286	0.288486	0.101452	0.387577	0	3.50393	0.508732	0.4228	0	0.4228	0.052078	0	0.517124	0	0.719555
Arab Bank Group (Combined)	Commercial banks	Private	JORDAN	2012	2012Arab Bank Group (Combined)	290	0.790195	0.459398	0.151	0.260458	0.119947	0.511819	0.436166	0	3.61452	0.415724	0	0	0	0.0256081	-0.0415833	-0.0978617	4.65909	0.806079
Arab Bank Plc	Commercial banks	Public	JORDAN	2012	2012Arab Bank Plc	282	0.80329	0.418185	0.1509	0.301628	0.130736	0.536348	0.387276	0.15763	3.69711	0.415724	0.1529	0	0.0711	0.0256081	-0.0415833	-0.0978617	4.37879	0.810517
Arab Bank Syria SA	Commercial banks	Public	SYRIAN ARAB REPUBLIC	2012	2012Arab Bank Syria SA	24	0.773354	0.601006	0.2287	0.28892	0.0503363	0.0398204	0.726035	0.369235	3.28399	0.36869	0.5129	0	0.5129	0	-0.0475316	-1.19042	4.57195	0.786973
Arab Banking Corporation - Alge	Commercial banks	Private	AlGERIA	2012	2012Arab Banking Corporation - Alge	19	0.59787	0.388399	0	0.500362	0.144302	0.0966113	0.497547	0	-0.199474	0.461213	0.88	0	0.88	0.0289187	-0.0452176	-0.911854	0	0.604384
Arab Banking Corporation - Egyp	Commercial banks	Private	EGYPT	2012	2012Arab Banking Corporation - Egyp	73	0.815591	0.251453	0	0.546835	0.132291	0.0161449	0.21847	0	3.39622	0.195409	0.98	0	0.98	0.0177959	0.100539	-0.772814	0	0.819455
Arab Banking Corporation (Jorda	Commercial banks	Public	JORDAN	2012	2012Arab Banking Corporation (Jorda	80	0.808205	0.520116	0.2213	0.103812	0.251999	0.578331	0.389646	0.119343	3.56319	0.415724	0.87	0.0206	0.87	0.0256081	-0.0415833	-0.0978617	0	0.733986
Arab Banking Corporation BSC-Ba	Commercial banks	Public	BAHRAIN	2012	2012Arab Banking Corporation BSC-Ba	265	0.748671	0.479112	0.1917	0.239176	0.229336	0.505329	0.443765	0.248156	3.04436	0.346241	0.5937	0	0.5937	0.0198341	0.0036445	-0.0594817	0	0.718229
Arab International Bank	Commercial banks	Private	EGYPT	2012	2012Arab International Bank	138	0.766496	0.358837	0.2108	0.426372	0.18051	0.635068	0.442308	0	3.40743	0.195409	0.3584	0	0.3584	0.0177959	0.100539	-0.772814	3.57973	0.714359
Arab Investment Bank-Federal Ar	Commercial banks	Private	EGYPT	2012	2012Arab Investment Bank-Federal Ar	92	0.829491	0.478542	0	0.317791	0.14882	0.544549	0.345079	0	2.47747	0.195409	0.1568	0	0	0.0177959	0.100539	-0.772814	0	0.825185
Arab National Bank Public Joint	Commercial banks	Public	SAUDI ARABIA	2012	2012Arab National Bank Public Joint	288	0.822317	0.619556	0.1502	0.08814	0.0912722	0.353452	0.370052	0.20831	3.45161	0.584623	0.4	0	0.4	0.0995893	-0.0582359	-0.483387	0	0.835121
Arab Tunisian Bank	Commercial banks	Public	Tunisia	2012	2012Arab Tunisian Bank	121	0.889207	0.534088	0	0.403581	0.171647	0.546929	0.767703	0.261558	0.280263	0.390555	0.6424	0	0.6424	-0.0191718	-0.0354403	-0.180471	3.63971	0.891013
Attijari Bank	Commercial banks	Public	TUNISIA	2012	2012Attijari Bank	133	0.827599	0.741637	0	0.168767	0.0885565	0.0951867	0.415644	0.273601	0	0.390555	0.5898	0	0	-0.0191718	-0.0354403	-0.180471	3.64376	0.816502
Attijariwafa Bank	Commercial banks	Public	MOROCCO	2012	2012Attijariwafa Bank	285	0.739725	0.671656	0.0792	0.189528	0.0616689	0.265777	0.421065	0.17815	2.8565	0.296667	0.487	0.0233	0	0.052457	-0.0092236	-0.33324	5.53587	0.740393
Bahrain Commercial Facilities C	Commercial banks	Public	BAHRAIN	2012	2012Bahrain Commercial Facilities C	46	0.430351	0.767837	0	0.0220838	0	0.008596	0.759776	0.156307	-0.0885908	0.346241	0	0.1656	0	0.0198341	0.0036445	-0.0594817	0	0.487868
Bank al Etihad	Commercial banks	Public	JORDAN	2012	2012Bank al Etihad	135	0.821964	0.495245	0.1688	0.24947	0.272205	0.331726	0.206148	0.241492	3.2414	0.415724	0	0	0	0.0256081	-0.0415833	-0.0978617	3.1648	0.768813
Bank Audi Private Bank	Commercial banks	Private	lebanon	2012	2012Bank Audi Private Bank	77	0.923821	0.181512	0	0.785163	0.001864	0.152438	0.356518	0	0.270889	0.240658	1	0	0	0.0198255	0	-0.644495	3.47297	0.901529
Bank Audi SAE	Commercial banks	Private	EGYPT	2012	2012Bank Audi SAE	169	0.903141	0.442955	0	0.47973	0.0233203	0.68561	0.245069	0	1.70009	0.195409	1	0	1	0.0177959	0.100539	-0.772814	4.25031	0.873873
Bank Audi SAL	Commercial banks	Public	lebanon	2012	2012Bank Audi SAL	286	0.889262	0.299068	0.1045	0.235341	0.0296171	0.0115976	0.500138	0.177951	3.94687	0.240658	0.2829	0	0.2829	0.0198255	0	-0.644495	4.6367	0.898348
Bank Dhofar SAOG	Commercial banks	Public	OMAN	2012	2012Bank Dhofar SAOG	210	0.805009	0.762879	0.1116	0.154595	0.037382	0.0747473	0.330789	0.184638	3.63037	0.422032	0.275	0.1	0	-0.0110699	-0.0407006	0.0923926	3.29239	0.803853
Bank Hapoalim BM	Commercial banks	Public	ISRAEL	2012	2012Bank Hapoalim BM	305	0.745266	0.692844	0.0869	0.166494	0.0304205	0.180468	0.389441	0.230351	3.41054	0.172705	0.202	0.0053	0	0.0506218	-0.034592	0.654826	5.55226	0.741711
Bank Leumi Le Israel BM	Commercial banks	Public	ISRAEL	2012	2012Bank Leumi Le Israel BM	304	0.78015	0.660832	0.0807	0.174963	0.0195326	0.251405	0.367609	0.258351	3.52355	0.172705	0.05	0.0069	0.05	0.0506218	-0.034592	0.654826	5.56331	0.784424
Bank Muscat SAOG	Commercial banks	Public	OMAN	2012	2012Bank Muscat SAOG	274	0.772192	0.666768	0.1189	0.234505	0.149049	0.0881723	0.27107	0.252668	3.5258	0.422032	0.2483	0	0.15	-0.0110699	-0.0407006	0.0923926	3.85902	0.777563
Bank of Alexandria	Commercial banks	Private	EGYPT	2012	2012Bank of Alexandria	185	0.83681	0.512586	0.1502	0.421915	0.0271706	0.504271	0.212915	0	2.61854	0.195409	0.7025	0	0.7025	0.0177959	0.100539	-0.772814	4.57762	0.825837
Bank of Baghdad	Commercial banks	Public	IRAQ	2012	2012Bank of Baghdad	74	0.799035	0.166415	0	0.443504	0.0258506	0.0127329	0.011449	0.0100209	2.95907	0	0.5179	0	0.5179	0.0754647	-0.0580146	-1.29385	5.94214	0.804763
Bank of Beirut S.A.L.	Commercial banks	Public	LEBANON	2012	2012Bank of Beirut S.A.L.	237	0.849642	0.32026	0	0.315793	0.0803694	0.0108209	0.426375	0.0282448	3.96865	0.240658	0.28	0	0.28	0.0198255	0	-0.644495	4.16637	0.835724
Bank of Jordan Plc	Commercial banks	Public	Jordan	2012	2012Bank of Jordan Plc	132	0.844408	0.509791	0.139	0.199094	0.0769586	0.375449	0.337912	0.133234	3.00168	0.415724	0.1491	0	0.0454	0.0256081	-0.0415833	-0.0978617	3.31235	0.829267
Bank of Palestine Plc	Commercial banks	Public	PALESTINIAN TERRITORIES	2012	2012Bank of Palestine Plc	125	0.833192	0.435429	0	0.329988	0.0981787	0.322101	0.457955	0.205621	3.32601	0	0.0763	0	0	0	0	0	3.21854	0.815415
Bank of Sharjah	Commercial banks	Private	UNITED ARAB EMIRATES	2012	2012Bank of Sharjah	193	0.735908	0.575097	0.2189	0.210133	0.0302289	0.153937	0.152522	0	3.08558	0.508732	0	0	0	0.052078	0	0.517124	4.32086	0.762845
Bank of Syria and Overseas SA	Commercial banks	Public	SYRIAN ARAB REPUBLIC	2012	2012Bank of Syria and Overseas SA	87	0.89408	0.305504	0	0.386282	0.0287561	0.708001	0.474268	0.401066	3.01306	0.36869	0.49	0	0.49	0	-0.0475316	-1.19042	4.84195	0.876162
Bank Sohar SAOG	Commercial banks	Public	OMAN	2012	2012Bank Sohar SAOG	182	0.848184	0.690992	0.093	0.225698	0.0355673	0.084677	0.180139	0.230018	3.14728	0.422032	0.15	0	0	-0.0110699	-0.0407006	0.0923926	0	0.873713
Bankmed, sal	Commercial banks	Private	Lebanon	2012	2012Bankmed, sal	233	0.870332	0.352806	0.0886	0.259796	0.0471107	0.9089	0.423724	0	3.84938	0.240658	0	0	0	0.0198255	0	-0.644495	4.24982	0.849745
Banque BEMO Sal	Commercial banks	Public	lebanon	2012	2012Banque BEMO Sal	90	0.884071	0.360457	0.0738	0.43142	0.169386	0.584024	0.526453	0.518958	3.72672	0.240658	0	0	0	0.0198255	0	-0.644495	3.36165	0.88428
Banque Bemo Saudi Fransi SA	Commercial banks	Public	SYRIAN ARAB REPUBLIC	2012	2012Banque Bemo Saudi Fransi SA	107	0.83563	0.435411	0.1713	0.45508	0.023416	0.061367	0.528766	0.359808	2.90901	0.36869	0.27	0	0.27	0	-0.0475316	-1.19042	4.87876	0.858087
Banque Centrale Populaire SA	Commercial banks	Public	MOROCCO	2012	2012Banque Centrale Populaire SA	249	0.838877	0.533533	0	0.26129	0.59638	0.504712	0.0113445	0.110371	0.522173	0.296667	0.3483	0.0337	0	0.052457	-0.0092236	-0.33324	5.16824	0.841647
Banque de l_Agriculture et du D	Commercial banks	Private	AlGERIA	2012	2012Banque de l_Agriculture et du D	235	0.876209	0.398804	0	0.424344	0.023765	0.379787	0.564023	0	-0.804805	0.461213	0	0	0	0.0289187	-0.0452176	-0.911854	0	0.879852
Banque de l_Habitat	Commercial banks	Private	TUNISIA	2012	2012Banque de l_Habitat	141	0.64078	0.751184	0	0.0858425	0.0913328	0.098892	0.754035	0	0.197761	0.390555	0.3262	0	0	-0.0191718	-0.0354403	-0.180471	0	0.690795
Banque de l_Industrie et du Tra	Commercial banks	Private	Lebanon	2012	2012Banque de l_Industrie et du Tra	41	0.864718	0.263036	0.1533	0.133364	0.0083599	0.0186832	0.0931952	0	4.62887	0.240658	0	0	0	0.0198255	0	-0.644495	2.9625	0.875277
Banque de Tunisie	Commercial banks	Public	TUNISIA	2012	2012Banque de Tunisie	112	0.739351	0.792957	0	0.0894003	0.128101	0.176928	0.3875	0.238912	-0.0083302	0.390555	0.2	0	0.2	-0.0191718	-0.0354403	-0.180471	3.55813	0.728212
Banque du Caire SAE	Commercial banks	Private	EGYPT	2012	2012Banque du Caire SAE	222	0.894365	0.353313	0	0.410673	0.0108942	0.012742	0.0530143	0	2.5631	0.195409	0.9999	0	0	0.0177959	0.100539	-0.772814	4.69271	0.884253
Banque Ext?rieure d_Alg?rie	Commercial banks	Private	AlGERIA	2012	2012Banque Ext?rieure d_Alg?rie	260	0.83364	0.214156	0	0.615793	0.007034	0.459742	0.81599	0	-0.0079764	0.461213	0	0	0	0.0289187	-0.0452176	-0.911854	0	0.806775
Banque Libano-Francaise	Commercial banks	Private	LEBANON	2012	2012Banque Libano-Francaise	221	0.885445	0.328068	0	0.343305	0.031362	0.879422	0.289573	0	3.9232	0.240658	0.35	0	0	0.0198255	0	-0.644495	4.1869	0.897469
Banque Marocaine du Commerce Ex	Commercial banks	Public	MOROCCO	2012	2012Banque Marocaine du Commerce Ex	266	0.846248	0.583411	0.0873	0.297839	0.158745	0.352123	0.366548	0.195918	3.09627	0.296667	0.2792	0.0827	0.25	0.052457	-0.0092236	-0.33324	0	0.83573
Banque Marocaine pour le Commer	Commercial banks	Public	MOROCCO	2012	2012Banque Marocaine pour le Commer	188	0.744471	0.813948	0.1164	0.0950806	0.16567	0.099175	0.267284	0.221737	2.57549	0.296667	0.66	0	0.66	0.052457	-0.0092236	-0.33324	0	0.716531
Banque Misr Liban	Commercial banks	Private	lebanon	2012	2012Banque Misr Liban	85	0.891124	0.139565	0.1481	0.07225	0.104369	0.0399718	0.266845	0	3.90869	0.240658	0	0	0	0.0198255	0	-0.644495	3.15708	0.892786
Banque Misr SAE	Commercial banks	Private	EGYPT	2012	2012Banque Misr SAE	287	0.888032	0.255576	0	0.452078	0.0197161	0.0156089	0.358596	0	3.29343	0.195409	1	1	0	0.0177959	0.100539	-0.772814	5.24908	0.888828
Banque Nationale Agricole	Commercial banks	Public	TUNISIA	2012	2012Banque Nationale Agricole	162	0.75222	0.75553	0	0.155921	0.169004	0.183104	0.617809	0.425266	0.181953	0.390555	0.2349	0	0	-0.0191718	-0.0354403	-0.180471	3.88844	0.772537
Banque Nationale d_Alg?rie	Commercial banks	Private	AlGERIA	2012	2012Banque Nationale d_Alg?rie	270	0.75756	0.555618	0	0.162183	0.205182	0.287546	0.242951	0	-0.0206372	0.461213	1	1	0	0.0289187	-0.0452176	-0.911854	0	0.69708
Banque Saudi Fransi JSC	Commercial banks	Public	SAUDI ARABIA	2012	2012Banque Saudi Fransi JSC	289	0.797459	0.657212	0.1395	0.142101	0.0184214	0.226807	0.365273	0.3046	3.4239	0.584623	0.313	0	0.313	0.0995893	-0.0582359	-0.483387	5.14761	0.77966
Barclays Bank - Egypt S.A.E.	Commercial banks	Private	EGYPT	2012	2012Barclays Bank - Egypt S.A.E.	119	0.85052	0.335248	0	0.515713	0.0027112	0.0120852	0.282237	0	0.504095	0.195409	0	0	0	0.0177959	0.100539	-0.772814	4.22486	0.835973
BBAC sal	Commercial banks	Private	lebanon	2012	2012BBAC sal	186	0.910512	0.244672	0	0.179165	0.0273316	0.0182611	0.382716	0	4.15179	0.240658	0.37	0	0.18	0.0198255	0	-0.644495	3.81337	0.906116
BBK B.S.C.	Commercial banks	Public	BAHRAIN	2012	2012BBK B.S.C.	213	0.802756	0.508734	0.1384	0.147807	0.0641528	0.554515	0.574669	0.0957548	3.93277	0.346241	0.254	0	0	0.0198341	0.0036445	-0.0594817	3.44171	0.806989
BLOM Bank Egypt SAE	Commercial banks	Private	EGYPT	2012	2012BLOM Bank Egypt SAE	116	0.817321	0.321148	0	0.425523	0.0360462	0.884289	0.273455	0	2.38584	0.195409	0.9942	0	0	0.0177959	0.100539	-0.772814	3.92292	0.84742
BLOM Bank s.a.l.	Commercial banks	Public	Lebanon	2012	2012BLOM Bank s.a.l.	269	0.884829	0.241376	0	0.339332	0.017085	0.0167364	0.413599	0.0792797	-0.477121	0.240658	0.3437	0	0	0.0198255	0	-0.644495	4.36484	0.888213
BNP Paribas El Djaza?r	Commercial banks	Private	AlGERIA	2012	2012BNP Paribas El Djaza?r	114	0.769105	0.458572	0.2001	0.484215	0.022316	0.0008248	0.669286	0	3.10415	0.461213	0	0	0	0.0289187	-0.0452176	-0.911854	0	0.755095
BSL Bank SAL	Commercial banks	Private	lebanon	2012	2012BSL Bank SAL	64	0	0	0	0	0	0	0	0	0	0.240658	0	0	0	0.0198255	0	-0.644495	0	0.90011
Burgan Bank KPSC	Commercial banks	Public	KUWAIT	2012	2012Burgan Bank KPSC	252	0.821192	0.494815	0.147	0.402346	0.25204	0.241811	0.428047	0.269466	2.81817	0.577661	0.6	0.0984	0	0.0962844	-0.0490534	0.082645	3.65818	0.827554
Byblos Bank S.A.L.	Commercial banks	Public	LEBANON	2012	2012Byblos Bank S.A.L.	247	0.838189	0.241432	0.1329	0.240226	0.0787125	0.0141239	0.421452	0.127849	4.19611	0.240658	0.1138	0	0	0.0198255	0	-0.644495	4.39841	0.839003
Byblos Bank Syria SA	Commercial banks	Public	SYRIAN ARAB REPUBLIC	2012	2012Byblos Bank Syria SA	23	0.842957	0.626076	0	0.30063	0.0385788	0.0377186	0.866588	0.240229	2.91699	0.36869	0.4832	0	0.4832	0	-0.0475316	-1.19042	0	0.669023
Cairo Amman Bank	Commercial banks	Public	JORDAN	2012	2012Cairo Amman Bank	139	0.820801	0.488378	0.1404	0.20636	0.136569	0.494359	0.329861	0.150797	3.24735	0.415724	0.1139	0	0.1078	0.0256081	-0.0415833	-0.0978617	3.28787	0.829175
Capital Bank of Jordan	Commercial banks	Public	JORDAN	2012	2012Capital Bank of Jordan	126	0.789583	0.46991	0.1544	0.195228	0.141911	0.514708	0.425139	0.1059	3.3153	0.415724	0	0	0	0.0256081	-0.0415833	-0.0978617	3.14482	0.813678
Commercial Bank International P	Commercial banks	Public	UNITED ARAB EMIRATES	2012	2012Commercial Bank International P	164	0.801591	0.689805	0.1499	0.0675834	0.0771343	0.147229	0.278404	0.200236	2.74702	0.508732	0.238	0	0.238	0.052078	0	0.517124	0	0.775011
Commercial Bank of Dubai P.S.C.	Commercial banks	Public	UNITED ARAB EMIRATES	2012	2012Commercial Bank of Dubai P.S.C.	236	0.703637	0.701208	0.1662	0.141206	0.0121191	0.0731146	0.288882	0.125267	3.57432	0.508732	0.2	0	0	0.052078	0	0.517124	4.58253	0.692064
Commercial Bank of Kuwait K.P.S	Commercial banks	Public	KUWAIT	2012	2012Commercial Bank of Kuwait K.P.S	229	0.845489	0.581805	0.158	0.291387	0.282289	0.388257	0.279231	0.160127	3.23961	0.577661	0.2311	0	0	0.0962844	-0.0490534	0.082645	0	0.8382
Commercial International Bank (	Commercial banks	Public	EGYPT	2012	2012Commercial International Bank (	256	0.874689	0.463789	0.1415	0.146033	0.0447486	0.624563	0.316245	0.446392	2.43613	0.195409	0	0	0	0.0177959	0.100539	-0.772814	0	0.856817
Cooperative & Agricultural Cred	Commercial banks	Private	YEMEN	2012	2012Cooperative & Agricultural Cred	96	0.927545	0.260583	0	0.117977	0.0191704	0.0174278	0.367564	0	0	0	0	0	0	-0.127149	-0.195436	-1.38636	0	0.930891
Credit Agricole Egypt SAE	Commercial banks	Public	EGYPT	2012	2012Credit Agricole Egypt SAE	157	0.880776	0.447066	0.1159	0.26862	0.101634	0.5585	0.290129	0.987988	2.65153	0.195409	0	0	0	0.0177959	0.100539	-0.772814	4.40926	0.872287
Cr?dit du Maroc	Commercial banks	Public	MOROCCO	2012	2012Cr?dit du Maroc	175	0.876723	0.752521	0	0.131923	0.179719	0.0997483	0.126893	0.152496	-0.0982551	0.296667	0.77	0	0	0.052457	-0.0092236	-0.33324	0	0.734163
Cr?dit Immobilier et Hotelier	Commercial banks	Public	MOROCCO	2012	2012Cr?dit Immobilier et Hotelier	165	0.595778	0.798357	0	0.0579157	0.0691027	0.114717	0.0955018	0.332176	-0.338735	0.296667	0.7153	0.7153	0	0.052457	-0.0092236	-0.33324	0	0.614309
Cr?dit Libanais S.A.L.	Commercial banks	Private	Lebanon	2012	2012Cr?dit Libanais S.A.L.	214	0.8719	0.275484	0.1202	0.178771	0.0265578	0.0155397	0.24645	0	4.06319	0.240658	0	0	0	0.0198255	0	-0.644495	0	0.886944
CreditBank SAL	Commercial banks	Private	Lebanon	2012	2012CreditBank SAL	134	0.899689	0.510756	0	0.152663	0.0478197	0.545582	0.560566	0	2.53372	0.240658	0	0	0	0.0198255	0	-0.644495	6.45544	0.898339
Dar Es Salaam Investment Bank-D	Commercial banks	Public	IRAQ	2012	2012Dar Es Salaam Investment Bank-D	15	0.828279	0.0254799	0	0.685926	0.0716106	0.0779763	0.0123316	0.0134164	2.49534	0	0	0	0	0.0754647	-0.0580146	-1.29385	0	0.769287
Doha Bank	Commercial banks	Public	QATAR	2012	2012Doha Bank	255	0.821592	0.588272	0.107	0.214764	0.26677	0.238689	0.286369	0.294937	3.19218	0.604093	0	0	0	0.133752	-0.0191639	0.518379	4.72218	0.780937
Emirates Lebanon Bank SAL	Commercial banks	Private	lebanon	2012	2012Emirates Lebanon Bank SAL	84	0.820416	0.436688	0	0.277833	0.0843511	0.424192	0.283429	0	2.41183	0.240658	0.51	0	0.51	0.0198255	0	-0.644495	3.30787	0.761689
Emirates NBD PJSC	Commercial banks	Public	UNITED ARAB EMIRATES	2012	2012Emirates NBD PJSC	306	0.779791	0.713741	0.1302	0.104617	0.117623	0.102037	0.286258	0.330382	2.96166	0.508732	0.556	0.5564	0	0.052078	0	0.517124	5.45426	0.782541
Export Development Bank of Egyp	Commercial banks	Public	EGYPT	2012	2012Export Development Bank of Egyp	22	0.844725	0.498249	0	0.153144	0.109674	0.600498	0.314333	0.0101723	0	0.195409	0.4075	0.0066	0	0.0177959	0.100539	-0.772814	0	0.84142
Fenicia Bank SAL	Commercial banks	Private	Lebanon	2012	2012Fenicia Bank SAL	88	0.851843	0.247317	0	0.172034	0.0128809	0.0167956	0.274459	0	0	0.240658	0	0	0	0.0198255	0	-0.644495	3.27661	0.847784
FIBI Bank	Commercial banks	Public	ISRAEL	2012	2012FIBI Bank	272	0.818886	0.642726	0.0846	0.205147	0.0170652	0.228859	0.304683	0.180548	3.64894	0.172705	0.54	0	0	0.0506218	-0.034592	0.654826	5.00481	0.817855
Fransabank sal	Commercial banks	Private	LEBANON	2012	2012Fransabank sal	248	0.8447	0.306437	0.0929	0.171644	0.0392745	0.0128067	0.365991	0	4.35602	0.240658	0.3637	0	0.06	0.0198255	0	-0.644495	4.33795	0.847826
Future Bank B.S.C.	Commercial banks	Private	BAHRAIN	2012	2012Future Bank B.S.C.	82	0.699605	0.265264	0.2057	0.63498	0.621912	0.236706	-0.029703	0	3.05327	0.346241	0.3333	0	0.3333	0.0198341	0.0036445	-0.0594817	2.72616	0.687957
Groupe Banque Centrale Populair	Commercial banks	Private	MOROCCO	2012	2012Groupe Banque Centrale Populair	275	0.836462	0.711983	0.103	0.110575	0.0436995	0.235729	0.262486	0	2.50256	0.296667	0	0	0	0.052457	-0.0092236	-0.33324	5.16824	0.83853
Gulf Bank Algeria	Commercial banks	Private	AlGERIA	2012	2012Gulf Bank Algeria	93	0.584509	0.593292	0	0.279677	0.0053501	0.0003518	0.668454	0	-0.300964	0.461213	0	0	0	0.0289187	-0.0452176	-0.911854	4.87628	0.623295
Gulf Bank KSC (The)	Commercial banks	Public	KUWAIT	2012	2012Gulf Bank KSC (The)	243	0.874109	0.696651	0.136	0.0887189	0.203901	0.269407	0.337312	0.206791	2.73547	0.577661	0.1608	0	0	0.0962844	-0.0490534	0.082645	3.67996	0.871044
Gulf Commercial Bank	Commercial banks	Public	IRAQ	2012	2012Gulf Commercial Bank	38	0.630997	0.25493	0	0.225142	0	0.0147647	0.0125845	0.275848	-0.323533	0	0.0493	0	0	0.0754647	-0.0580146	-1.29385	5.53631	0.613937
Gulf International Bank BSC	Commercial banks	Private	BAHRAIN	2012	2012Gulf International Bank BSC	258	0.616652	0.402159	0.192	0.391443	0.149649	0.449939	0.399471	0	3.10612	0.346241	0.9722	0	0.9722	0.0198341	0.0036445	-0.0594817	4.22502	0.716885
Housing and Development Bank	Commercial banks	Public	EGYPT	2012	2012Housing and Development Bank	9	0.53851	0.473502	0	0.305207	0.0001191	0.659198	0.555711	0.998879	0	0.195409	0	0.1492	0	0.0177959	0.100539	-0.772814	4.14727	0.627892
Housing Bank for Trade & Financ	Commercial banks	Public	JORDAN	2012	2012Housing Bank for Trade & Financ	220	0.824226	0.360642	0.2031	0.270975	0.154676	0.78795	0.464072	0.0338248	3.70905	0.415724	0.345	0.1861	0.345	0.0256081	-0.0415833	-0.0978617	0	0.811383
Housing Bank for Trade and Fina	Commercial banks	Private	AlGERIA	2012	2012Housing Bank for Trade and Fina	27	0.425365	0.32767	0	0.558971	0.0636455	0.0015821	0.010091	0	-0.18338	0.461213	0.6117	0	0	0.0289187	-0.0452176	-0.911854	0	0.427331
HSBC Bank Egypt S A E	Commercial banks	Private	EGYPT	2012	2012HSBC Bank Egypt S A E	198	0.891486	0.402408	0	0.372484	0.0202266	0.819804	0.303887	0	2.4557	0.195409	0.9453	0	0	0.0177959	0.100539	-0.772814	4.68403	0.893648
HSBC Bank Middle East Limited	Commercial banks	Private	UNITED ARAB EMIRATES	2012	2012HSBC Bank Middle East Limited	168	0.702966	0.386113	0	0.286001	0.205101	0.753747	0.524916	0	0	0.508732	0	0	0	0.052078	0	0.517124	7.25732	0.788564
IBL Bank sal	Commercial banks	Private	LEBANON	2012	2012IBL Bank sal	179	0.908791	0.165787	0	0.459317	0.0143871	0.024533	0.598714	0	3.29022	0.240658	0	0	0	0.0198255	0	-0.644495	3.75615	0.90927
International Bank for Trade an	Commercial banks	Public	SYRIAN ARAB REPUBLIC	2012	2012International Bank for Trade an	44	0.752541	0.471943	0.2939	0.448946	0.11027	0.0094592	0.559529	0.298416	3.40126	0.36869	0.4906	0	0.4906	0	-0.0475316	-1.19042	0	0.784901
International Bank of Qatar Q.S	Commercial banks	Private	QATAR	2012	2012International Bank of Qatar Q.S	206	0.831615	0.617693	0.1559	0.179533	0.146186	0.251855	0.261978	0	3.41633	0.604093	0.245	0	0.3	0.133752	-0.0191639	0.518379	0	0.841949
International Bank of Yemen YSC	Commercial banks	Private	YEMEN	2012	2012International Bank of Yemen YSC	109	0.875949	0.13223	0	0.323198	0.0912974	0.0188832	0.612448	0	2.73167	0	0	0	0	-0.127149	-0.195436	-1.38636	5.293	0.89136
Invest Bank P.S.C.	Commercial banks	Public	UNITED ARAB EMIRATES	2012	2012Invest Bank P.S.C.	155	0.736057	0.754455	0.2233	0.124676	0.0153712	0.066213	0.243531	0.213598	2.48586	0.508732	0.1505	0	0.0613	0.052078	0	0.517124	4.01716	0.748817
Iraqi Middle East Investment Ba	Commercial banks	Public	IRAQ	2012	2012Iraqi Middle East Investment Ba	16	0.725493	0.287121	0	0.562091	0.0043408	0.0375451	0.87948	0.0126741	0.0410334	0	0.0712	0	0.0712	0.0754647	-0.0580146	-1.29385	0	0.731035
Israel Discount Bank LTD	Commercial banks	Public	ISRAEL	2012	2012Israel Discount Bank LTD	294	0.816123	0.58291	0.088	0.167149	0.0313117	0.396738	0.407975	0.162582	3.58818	0.172705	0	0	0	0.0506218	-0.034592	0.654826	5.30636	0.806479
Jammal Trust Bank SAL	Commercial banks	Private	Lebanon	2012	2012Jammal Trust Bank SAL	53	0	0	0	0	0	0	0	0	0	0.240658	0	0	0	0.0198255	0	-0.644495	0	0.895694
Jordan Ahli Bank Plc	Commercial banks	Public	JORDAN	2012	2012Jordan Ahli Bank Plc	137	0.785684	0.450262	0.116	0.207131	0.170534	0.494906	0.384892	0.133234	3.31367	0.415724	0.1038	0	0.1038	0.0256081	-0.0415833	-0.0978617	3.41775	0.777912
Jordan Commercial Bank	Commercial banks	Public	JORDAN	2012	2012Jordan Commercial Bank	111	0.816321	0.524457	0.1068	0.147242	0.0678692	0.446369	0.452229	0.16583	2.89587	0.415724	0.2332	0.2391	0.2332	0.0256081	-0.0415833	-0.0978617	2.90385	0.863437
Jordan Kuwait Bank	Commercial banks	Public	JORDAN	2012	2012Jordan Kuwait Bank	152	0.816003	0.549	0.1632	0.251088	0.18944	0.346204	0.261993	0.210418	-0.303126	0.415724	0.51	0	0	0.0256081	-0.0415833	-0.0978617	3.35689	0.802747
Lebanese Swiss Bank SAL (The)	Commercial banks	Private	Lebanon	2012	2012Lebanese Swiss Bank SAL (The)	102	0.90635	0.154819	0	0.266204	0.0412347	0.0291018	0.308393	0	3.52177	0.240658	0	0	0	0.0198255	0	-0.644495	3.23936	0.905582
Mashreqbank PSC	Commercial banks	Public	UNITED ARAB EMIRATES	2012	2012Mashreqbank PSC	271	0.67274	0.475693	0.1619	0.326768	0.101051	0.308454	0.541539	0.013484	3.3139	0.508732	0	0	0	0.052078	0	0.517124	4.89895	0.720705
Mercantile Discount Bank Ltd.	Commercial banks	Private	ISRAEL	2012	2012Mercantile Discount Bank Ltd.	196	0.850114	0.627661	0.097	0.144335	0.0143287	0.314106	0.316297	0	3.64072	0.172705	1	0	0	0.0506218	-0.034592	0.654826	4.39862	0.850283
Mizrahi Tefahot Bank Ltd.	Commercial banks	Public	ISRAEL	2012	2012Mizrahi Tefahot Bank Ltd.	295	0.807975	0.795289	0.0777	0.115105	0.0177849	0.095759	0.244589	0.156797	3.81396	0.172705	0.1309	0.0037	0.1309	0.0506218	-0.034592	0.654826	5.1768	0.800545
National Bank of Bahrain	Commercial banks	Public	BAHRAIN	2012	2012National Bank of Bahrain	197	0.880437	0.381881	0.235	0.177	0.0604821	0.0110775	0.2675	0.15968	4.18368	0.346241	0	0	0	0.0198341	0.0036445	-0.0594817	3.37816	0.87467
National Bank of Egypt	Commercial banks	Private	EGYPT	2012	2012National Bank of Egypt	301	0.883433	0.277204	0.091	0.154981	0.0354721	0.0165754	0.303411	0	3.85077	0.195409	0	0	0	0.0177959	0.100539	-0.772814	5.4863	0.880907
National Bank of Fujairah PJSC	Commercial banks	Public	UNITED ARAB EMIRATES	2012	2012National Bank of Fujairah PJSC	200	0.729465	0.70442	0.1283	0.18478	0.0496562	0.0523415	0.433774	0.697031	3.2649	0.508732	0.3941	0	0	0.052078	0	0.517124	4.17358	0.744229
National Bank of Kuwait S.A.K.	Commercial banks	Public	KUWAIT	2012	2012National Bank of Kuwait S.A.K.	302	0.815268	0.600449	0.183	0.155539	0.387983	0.340038	0.28886	0.0101393	3.58186	0.577661	0	0	0	0.0962844	-0.0490534	0.082645	4.13439	0.828425
National Bank of Oman (SAOG)	Commercial banks	Public	OMAN	2012	2012National Bank of Oman (SAOG)	203	0.817819	0.74954	0.1226	0.170831	0.122381	0.0547961	0.553629	0.0995893	2.8249	0.422032	0.349	0.06	0.349	-0.0110699	-0.0407006	0.0923926	3.34813	0.826385
National Bank of Ras Al-Khaimah	Commercial banks	Public	UnITED ARAB EMIRATES	2012	2012National Bank of Ras Al-Khaimah	218	0.76011	0.749658	0.2702	0.0992266	0.0179601	0.0622137	0.237658	0.321725	2.42741	0.508732	0.5275	0	0	0.052078	0	0.517124	0	0.768933
National Bank of Umm Al-Qaiwain	Commercial banks	Public	UNITED ARAB EMIRATES	2012	2012National Bank of Umm Al-Qaiwain	143	0.605521	0.576483	0.276	0.197248	8.46e-05	0.149522	0.146071	0.309771	3.04949	0.508732	0.3	0	0	0.052078	0	0.517124	0	0.594805
National Bank of Yemen	Commercial banks	Private	YEMEN	2012	2012National Bank of Yemen	37	0.82994	0.0598554	0	0.84513	0.0048836	0.0621252	0.142542	0	4.19648	0	0	0	0	-0.127149	-0.195436	-1.38636	5.01896	0.839537
National Commercial Bank (The)	Commercial banks	Public	SAUDI ARABIA	2012	2012National Commercial Bank (The)	308	0.861218	0.449171	0.172	0.0866038	0.0768694	0.86038	0.325996	0	3.37151	0.584623	0.693	0	0.307	0.0995893	-0.0582359	-0.483387	5.47885	0.866317
National Credit Bank (Closed Sh	Commercial banks	Public	SYRIAN ARAB REPUBLIC	2012	2012National Credit Bank (Closed Sh	39	0.867877	0.459402	0.1828	0.341701	0.0922763	0.231509	0.600007	0.275501	3.13573	0.36869	0.47	0	0.47	0	-0.0475316	-1.19042	0	0.825723
Natixis Algerie	Commercial banks	Private	AlGERIA	2012	2012Natixis Algerie	68	0.551793	0.610006	0	0.257526	0.0001348	0.0003828	0.436501	0	0.141756	0.461213	0.51	0	0	0.0289187	-0.0452176	-0.911854	4.82761	0.613134
Oman Arab Bank SAOC	Commercial banks	Private	Oman	2012	2012Oman Arab Bank SAOC	174	0.822912	0.744416	0.1268	0.192429	0.0083942	0.0424737	0.406872	0	3.57539	0.422032	0.5099	0	0	-0.0110699	-0.0407006	0.0923926	3.04716	0.795972
Qatar National Bank	Commercial banks	Public	Qatar	2012	2012Qatar National Bank	309	0.793512	0.642291	0.22	0.140282	0.157184	0.281009	0.242808	0.0287254	3.76143	0.604093	0.5	0	0	0.133752	-0.0191639	0.518379	5.47994	0.79727
Qatar National Bank Tunisia	Commercial banks	Private	TUNISIA	2012	2012Qatar National Bank Tunisia	14	0.736103	0.74496	0	0.177764	0.220332	0.0239845	0.201613	0	0	0.390555	0.5	0	0	-0.0191718	-0.0354403	-0.180471	2.51508	0.874322
QNB Al Ahli	Commercial banks	Public	EGYPT	2012	2012QNB Al Ahli	240	0.829349	0.561115	0	0.100305	0.0032365	0.431059	0.216223	0.328269	0	0.195409	0.7717	0.0015	0.19	0.0177959	0.100539	-0.772814	0	0.820952
Riyad Bank	Commercial banks	Public	SAUDI ARABIA	2012	2012Riyad Bank	297	0.807487	0.624548	0.148	0.0925708	0.0328889	0.351009	0.376542	0.17294	3.50369	0.584623	0.217	0	0	0.0995893	-0.0582359	-0.483387	5.25741	0.801225
Samba Financial Group	Commercial banks	Public	SAUDI ARABIA	2012	2012Samba Financial Group	300	0.819017	0.462259	0.181	0.163608	0.130654	0.706564	0.373756	0.24411	3.41419	0.584623	0.229	0	0	0.0995893	-0.0582359	-0.483387	5.28505	0.806595
Saradar Bank SAL	Commercial banks	Private	Lebanon	2012	2012Saradar Bank SAL	13	0.914629	0.146561	0	0.276506	6.47e-05	0.0258073	0.638786	0	3.12919	0.240658	0	0	0	0.0198255	0	-0.644495	2.65902	0.923353
Saudi British Bank JSC (The)	Commercial banks	Public	SAUDI ARABIA	2012	2012Saudi British Bank JSC (The)	291	0.803928	0.61166	0.1182	0.151066	0.0528758	0.284551	0.387354	0	3.28331	0.584623	0.4	0	0	0.0995893	-0.0582359	-0.483387	5.14194	0.806863
Saudi Hollandi Bank	Commercial banks	Private	SAUDI ARABIA	2012	2012Saudi Hollandi Bank	267	0.809472	0.654043	0.1322	0.0757778	0.0347971	0.309297	0.410804	0	3.32077	0.584623	0	0	0	0.0995893	-0.0582359	-0.483387	4.75738	0.808528
Saudi Investment Bank (The)	Commercial banks	Public	SAUDI ARABIA	2012	2012Saudi Investment Bank (The)	262	0.789183	0.521971	0.1904	0.220011	0.0289502	0.338048	0.303177	0.23376	3.27804	0.584623	0.173	0.3881	0.075	0.0995893	-0.0582359	-0.483387	4.71555	0.790339
Soci?t? Arabe Internationale de	Commercial banks	Public	EGYPT	2012	2012Soci?t? Arabe Internationale de	187	0.820477	0.32856	0	0.161311	0.0221357	0.0151085	0.23662	0.0134547	3.39217	0.195409	0.4608	0.2099	0	0.0177959	0.100539	-0.772814	0	0.848367
Soci?t? G?n?rale Alg?rie	Commercial banks	Private	AlGERIA	2012	2012Soci?t? G?n?rale Alg?rie	113	0.742489	0.668908	0	0.29054	0.0017817	0.0007782	0.435374	0	0.157708	0.461213	0.51	0	0	0.0289187	-0.0452176	-0.911854	0	0.758279
Soci?t? G?n?rale de Banque au L	Commercial banks	Private	LEBANON	2012	2012Soci?t? G?n?rale de Banque au L	238	0.929057	0.27797	0.0475	0.168732	0.0474596	0.0125851	0.421347	0	2.8738	0.240658	0	0	0	0.0198255	0	-0.644495	0	0.921352
Soci?t? g?n?rale de Banque-Jord	Commercial banks	Public	JORDAN	2012	2012Soci?t? g?n?rale de Banque-Jord	98	0.812742	0.375623	0.2525	0.137396	0.107703	0.913074	0.462687	0.27114	3.3112	0.415724	0.572	0	0.8538	0.0256081	-0.0415833	-0.0978617	0	0.764546
Soci?t? G?n?rale Marocaine de B	Commercial banks	Private	MOROCCO	2012	2012Soci?t? G?n?rale Marocaine de B	204	0.69505	0.78956	0.0975	0.110744	0.0887626	0.0654038	0.222332	0	2.69924	0.296667	0.5691	0	0.5691	0.052457	-0.0092236	-0.33324	0	0.695192
Soci?t? Tunisienne de Banque	Commercial banks	Public	TUNISIA	2012	2012Soci?t? Tunisienne de Banque	153	0.864888	0.789232	0	0.0709078	0.126813	0.0863402	0.671912	0.445063	0.173758	0.390555	0	0	0	-0.0191718	-0.0354403	-0.180471	0	0.869452
Suez Canal Bank	Commercial banks	Public	EGYPT	2012	2012Suez Canal Bank	128	0.874386	0.340927	0.2359	0.186437	0.186345	0.636709	0.347151	0.960516	3.01143	0.195409	0.415	0	0.2771	0.0177959	0.100539	-0.772814	4.20136	0.877383
Syria Gulf Bank SA	Commercial banks	Public	SYRIAN ARAB REPUBLIC	2012	2012Syria Gulf Bank SA	311	0.83467	0.568503	0	0.334431	0.258015	0.0492628	0.777925	0.772018	3.09007	0.36869	0.35	0	0.35	0	-0.0475316	-1.19042	4.34939	0.886966
The Commercial Bank (QSC)	Commercial banks	Public	QATAR	2012	2012The Commercial Bank (QSC)	279	0.663406	0.582258	0.164	0.140974	0.176446	0.384689	0.377613	0.258544	3.74844	0.604093	0	0	0	0.133752	-0.0191639	0.518379	0	0.662929
The National Bank of Kuwait - E	Commercial banks	Public	EGYPT	2012	2012The National Bank of Kuwait - E	170	0.822896	0.431575	0.1413	0.165549	0.0913953	0.753498	0.277929	0.309771	2.63026	0.195409	0.9493	0	0.9493	0.0177959	0.100539	-0.772814	0	0.824967
Tunis International Bank	Commercial banks	Private	TUNISIA	2012	2012Tunis International Bank	17	0.799245	0.200189	0	0.674787	0.42155	0.0101543	0.88189	0	-0.0127138	0.390555	0.87	0	0.87	-0.0191718	-0.0354403	-0.180471	2.72387	0.794212
Union Bancaire pour le Commerce	Commercial banks	Public	TUNISIA	2012	2012Union Bancaire pour le Commerce	86	0.784494	0.709033	0	0.145954	0.068317	0.15738	0.361521	0.241282	0.256217	0.390555	0.5	0	0	-0.0191718	-0.0354403	-0.180471	0	0.755778
Union Bank of Israel Ltd	Commercial banks	Public	ISRAEL	2012	2012Union Bank of Israel Ltd	216	0.810767	0.58764	0.0809	0.205242	0.012456	0.293475	0.392558	0.189015	3.70927	0.172705	0.2477	0	0	0.0506218	-0.034592	0.654826	4.59012	0.801932
Union Internationale de Banques	Commercial banks	Public	TUNISIA	2012	2012Union Internationale de Banques	110	0.823067	0.904979	0	0.039396	0.020404	0.0227806	0.341567	0.169204	0	0.390555	0.5234	0	0	-0.0191718	-0.0354403	-0.180471	3.479	0.843308
Union National Bank - Egypt SAE	Commercial banks	Public	EGYPT	2012	2012Union National Bank - Egypt SAE	95	0.802468	0.446265	0.2802	0.415434	0.0852489	0.571047	0.498711	0.989972	2.51982	0.195409	0.949	0	0	0.0177959	0.100539	-0.772814	3.65526	0.819248
United Arab Bank PJSC	Commercial banks	Public	UnITED ARAB EMIRATES	2012	2012United Arab Bank PJSC	189	0.802605	0.743743	0.2	0.153027	0.100128	0.0735653	0.329321	0.244483	0	0.508732	0.4	0	0.4	0.052078	0	0.517124	4.03471	0.759879
United Bank (The)	Commercial banks	Private	EGYPT	2012	2012United Bank (The)	144	0.788194	0.246548	0	0.16379	0.0173127	0.0125225	0.165107	0	2.26092	0.195409	0	0	0	0.0177959	0.100539	-0.772814	4.17078	0.762244
United Bank for Investment	Commercial banks	Public	Iraq	2012	2012United Bank for Investment	10	0.45649	0.426963	0	0.177126	0	0.0385213	0.974369	0.0120403	0	0	0.1	0	0.1	0.0754647	-0.0580146	-1.29385	5.81679	0.349222
United Gulf Bank (BSC) EC	Commercial banks	Public	BAHRAIN	2012	2012United Gulf Bank (BSC) EC	124	0.164982	0.0158147	0.1821	0.109178	0.725094	0.0327936	0.0174545	0.341613	2.39652	0.346241	0.9593	0	0.9593	0.0198341	0.0036445	-0.0594817	3.2481	0.256772
A_Ayan Leasing & Investment Com	Islamic banks	Public	KUWAIT	2012	2012A_Ayan Leasing & Investment Com	67	0.845832	0.112822	0	0.159886	0	0.0338329	0.040339	0.0100075	0	0.577661	0	0	0	0.0962844	-0.0490534	0.082645	0	0.73251
ABC Islamic Bank (E.C.)	Islamic banks	Private	BAHRAIN	2012	2012ABC Islamic Bank (E.C.)	75	0.101179	0.73879	0	0.0048319	0.909265	0.344408	0.08	0	2.335	0.346241	1	0	0	0.0198341	0.0036445	-0.0594817	3.01486	0.135827
Abu Dhabi Islamic Bank	Islamic banks	Public	uNITED ARAB EMIRATES	2012	2012Abu Dhabi Islamic Bank	130	0.938314	0.31417	0	0.408633	0.0601441	0.673238	0.303217	0.0103893	0	0.508732	0.49	0.0029	0.49	0.052078	0	0.517124	4.13523	0.921331
Abu Dhabi Islamic Bank - Public	Islamic banks	Public	UNITED ARAB EMIRATES	2012	2012Abu Dhabi Islamic Bank - Public	273	0.768186	0.656908	0.1418	0.209484	0.0362852	0.0699459	0.172164	0.112833	3.49825	0.508732	0.4066	0.0768	0	0.052078	0	0.517124	0	0.748805
Ahli United Bank KSC	Islamic banks	Public	KUWAIT	2012	2012Ahli United Bank KSC	228	0.879823	0.61561	0.1818	0.333815	0.273875	0.0344296	0.18299	0.353069	3.30895	0.577661	0.749	0.1152	0.749	0.0962844	-0.0490534	0.082645	3.41959	0.872384
Ajman Bank	Islamic banks	Private	unITED ARAB EMIRATES	2012	2012Ajman Bank	148	0	0	0	0	0	0	0	0	0	0.508732	0.25	0	0	0.052078	0	0.517124	0	0.790244
Al Baraka Bank Egypt SAE	Islamic banks	Private	EGYPT	2012	2012Al Baraka Bank Egypt SAE	145	0.892936	0.401376	0	0.239633	0.0453031	0.0105916	0.165119	0	-0.168851	0.195409	0.7368	0	0.7368	0.0177959	0.100539	-0.772814	4.17178	0.885978
Al Baraka Bank Syria SA	Islamic banks	Private	SYRIAN ARAB REPUBLIC	2012	2012Al Baraka Bank Syria SA	103	0.216293	0.20099	0.41	0.699335	0.400494	0.0514728	0.0131641	0	2.78514	0.36869	0.23	0	0.23	0	-0.0475316	-1.19042	4.36263	0.590649
Al Rajhi Bank Public Joint Stoc	Islamic banks	Public	SAUDI ARABIA	2012	2012Al Rajhi Bank Public Joint Stoc	303	0.817511	0.637379	0.1471	0.125122	0.0150584	0.26881	0.335144	0.117235	2.81238	0.584623	0.199	0	0	0.0995893	-0.0582359	-0.483387	0	0.836366
Albaraka Banking Group B.S.C.	Islamic banks	Public	BAHRAIN	2012	2012Albaraka Banking Group B.S.C.	261	0.85576	0.567081	0.1935	0.187991	0.0445173	0.207256	0.374545	0.115076	3.29565	0.346241	0.3011	0	0.3011	0.0198341	0.0036445	-0.0594817	4.23437	0.860541
Albaraka Islamic Bank BSC	Islamic banks	Private	BAHRAIN	2012	2012Albaraka Islamic Bank BSC	105	0.142746	0.13552	0	0.402721	0.433243	0.0196217	0.665084	0	0	0.346241	0.9112	0	0	0.0198341	0.0036445	-0.0594817	5.77986	0.175234
Al-Salam Bank-Bahrain B.S.C.	Islamic banks	Public	BAHRAIN	2012	2012Al-Salam Bank-Bahrain B.S.C.	163	0.742829	0.293646	0.249	0.560234	0.152412	0.825594	0.390946	0.420438	2.24544	0.346241	0.061	0	0	0.0198341	0.0036445	-0.0594817	2.96562	0.758862
Ansar Bank	Islamic banks	Public	Iran	2012	2012Ansar Bank	191	0	0	0	0	0	0	0	0.0576748	0	0	0	0	0	0.0374969	-0.206283	-1.13279	0	0.814801
Arab Islamic Bank	Islamic banks	Private	PALESTINIAN TERRITORIES	2012	2012Arab Islamic Bank	28	0.775408	0.443852	0	0.13962	0.0008595	0.661919	0.241379	0	2.83522	0	0.2098	0	0.0937	0	0	0	2.47727	0.816898
Bahrain Islamic Bank B.S.C.	Islamic banks	Public	BAHRAIN	2012	2012Bahrain Islamic Bank B.S.C.	120	0.861995	0.488142	0	0.227029	0.15056	0.56665	0.367424	0.184047	-0.543093	0.346241	0.3975	0	0.1768	0.0198341	0.0036445	-0.0594817	2.92381	0.898655
Bank AlJazira JSC	Islamic banks	Public	SAUDI ARABIA	2012	2012Bank AlJazira JSC	239	0.834594	0.599191	0.1364	0.210906	0.0402226	0.247978	0.341978	0.233703	2.81311	0.584623	0.065	0	0.0583	0.0995893	-0.0582359	-0.483387	4.58993	0.865697
Bank Alkhair BSC	Islamic banks	Private	BAHRAIN	2012	2012Bank Alkhair BSC	18	0.47971	0.198344	0.2162	0.36853	0.623562	0.027002	0.0106513	0	2.20086	0.346241	0	0	0	0.0198341	0.0036445	-0.0594817	2.68395	0.500452
Bank Mellat	Islamic banks	Public	Iran	2012	2012Bank Mellat	293	0.758831	0.523528	0	0.263874	0.146041	0.0507644	0.010315	0.934194	0.257686	0	0	0	0	0.0374969	-0.206283	-1.13279	5.84787	0.845362
Bank Nizwa SAOG	Islamic banks	Public	oMAN	2012	2012Bank Nizwa SAOG	52	0	0	0	0	0	0	0	0	0	0.422032	0	0	0	-0.0110699	-0.0407006	0.0923926	0	0.0024446
Bank Pasargad	Islamic banks	Private	Iran	2012	2012Bank Pasargad	244	0.752625	0.552634	0	0.161456	0.0570143	0.162938	0.998615	0	-0.477121	0	0.1917	0	0	0.0374969	-0.206283	-1.13279	5.26966	0.741633
Bank Saderat Iran	Islamic banks	Public	Iran	2012	2012Bank Saderat Iran	278	0.821132	0.584095	0	0.168099	0.226245	0.104739	0.847855	0.348719	0.21813	0	0.4	0	0.102	0.0374969	-0.206283	-1.13279	5.75239	0.824213
Bank Sepah	Islamic banks	Private	Iran	2012	2012Bank Sepah	251	0.845608	0.663527	0	0.194733	0.153375	0.0399583	0.656149	0	-0.0816154	0	0	0	0	0.0374969	-0.206283	-1.13279	5.41346	0.865187
Bank Tejarat	Islamic banks	Public	Iran	2012	2012Bank Tejarat	277	0.792458	0.0481477	0	0.16393	0.160341	0.60348	0.0202571	0.268728	2.60231	0	0	0	0	0.0374969	-0.206283	-1.13279	5.66774	0.835614
Banque Zitouna	Islamic banks	Private	TUNISIA	2012	2012Banque Zitouna	51	0.82842	0.524869	0	0.301741	0.0065883	0.0700669	0.357889	0	0	0.390555	0	0	0	-0.0191718	-0.0354403	-0.180471	5.7078	0.879961
Barwa Bank	Islamic banks	Private	QATAR	2012	2012Barwa Bank	225	0.290696	0.482267	0.3018	0.392244	0.76132	0.53919	0.281241	0	3.98009	0.604093	0	0	0	0.133752	-0.0191639	0.518379	4.28135	0.775089
Boubyan Bank KSCP	Islamic banks	Public	KUWAIT	2012	2012Boubyan Bank KSCP	215	0.825751	0.66381	0.2547	0.248292	0.0616513	0.17241	0.139433	0.141846	2.64744	0.577661	0.4729	0	0	0.0962844	-0.0490534	0.082645	3.19084	0.851117
Cham Islamic Bank SA	Islamic banks	Private	SYRIAN ARAB REPUBLIC	2012	2012Cham Islamic Bank SA	26	0.613632	0.65167	0.5419	0.236852	0.187552	0.0256232	0.707721	0	3.35424	0.36869	0.3226	0	0.3226	0	-0.0475316	-1.19042	4.11552	0.7922
Cihan Bank for Islamic Investme	Islamic banks	Private	IRAQ	2012	2012Cihan Bank for Islamic Investme	25	0	0	0	0	0	0	0	0	0	0	0	0	0	0.0754647	-0.0580146	-1.29385	0	0.377946
Dubai Islamic Bank PJSC	Islamic banks	Public	UNITED ARAB EMIRATES	2012	2012Dubai Islamic Bank PJSC	284	0.75974	0.569455	0.136	0.131203	0.0588809	0.348111	0.319467	0.111309	2.89628	0.508732	0	0.2981	0	0.052078	0	0.517124	4.95707	0.761866
Eghtesad Novin Bank PJSC-EN Ban	Islamic banks	Public	Iran	2012	2012Eghtesad Novin Bank PJSC-EN Ban	224	0	0	0	0	0	0	0	0.491834	-0.305863	0	0.0882	0	0	0.0374969	-0.206283	-1.13279	0	0.867064
Emirates Islamic Bank PJSC	Islamic banks	Public	UNITED ARAB EMIRATES	2012	2012Emirates Islamic Bank PJSC	232	0.812178	0.570312	0	0.271247	0.0727702	0.231059	0.676035	0	2.97458	0.508732	1	1	0	0.052078	0	0.517124	4.35679	0.770109
Faisal Islamic Bank of Egypt	Islamic banks	Public	EGYPT	2012	2012Faisal Islamic Bank of Egypt	190	0.919274	0.0954996	0.1402	0.157338	0.0033655	0.0443191	-0.148233	0.01009	3.04238	0.195409	0.1535	0	0	0.0177959	0.100539	-0.772814	4.54494	0.90874
First energy bank	Islamic banks	Private	BAHRAIN	2012	2012First energy bank	62	0.0727288	0.257598	0.8308	0.348448	0.639599	0.0132776	0.656489	0	-1.16307	0.346241	0.1625	0	0.1625	0.0198341	0.0036445	-0.0594817	3.09012	0.045698
GFH Financial Group B.S.C.	Islamic banks	Public	BAHRAIN	2012	2012GFH Financial Group B.S.C.	122	0.613587	0	0.1241	0.0082344	0.653444	0.113254	0.0255257	0.0158672	1.5664	0.346241	0	0	0	0.0198341	0.0036445	-0.0594817	2.91687	0.405615
Ibdar Bank BSC	Islamic banks	Private	BAHRAIN	2012	2012Ibdar Bank BSC	2	0	0.073913	0	0.103106	0	0.0956296	0.734694	0	2.71748	0.346241	0	0	0	0.0198341	0.0036445	-0.0594817	2.20683	0.105277
Islamic Corporation for the Dev	Islamic banks	Private	Lebanon	2012	2012Islamic Corporation for the Dev	99	0	0.0991951	0	0.220526	0	0.0367941	0.0198409	0	0.158059	0.240658	0.598	0	0.598	0.0198255	0	-0.644495	0	0.190982
Islamic International Arab Bank	Islamic banks	Private	Jordan	2012	2012Islamic International Arab Bank	117	0.89694	0.695166	0	0.0679379	0.0545832	0.0517828	0.0281311	0	3.65047	0.415724	1	0	0	0.0256081	-0.0415833	-0.0978617	3.05212	0.889334
Jordan Dubai Islamic Bank	Islamic banks	Public	JORDAN	2012	2012Jordan Dubai Islamic Bank	63	0.62541	0.559955	0.5008	0.0772243	0.0580831	0.123592	0.980904	0.202291	0	0.415724	0.52	0	0	0.0256081	-0.0415833	-0.0978617	5.54456	0.704634
Jordan Islamic Bank	Islamic banks	Public	JORDAN	2012	2012Jordan Islamic Bank	178	0.909361	0.458717	0.2441	0.4346	0.0073987	0.132755	0.370253	0.104341	3.42255	0.415724	0.6601	0.0438	0.6601	0.0256081	-0.0415833	-0.0978617	3.46214	0.9025
Karafarin Bank	Islamic banks	Public	Iran	2012	2012Karafarin Bank	154	0.794292	0.632406	0	0.139172	0.137386	0.0754473	0.22506	0.255677	-0.194758	0	0.448	0	0.448	0.0374969	-0.206283	-1.13279	4.63352	0.769849
Khaleeji Commercial Bank	Islamic banks	Public	BAHRAIN	2012	2012Khaleeji Commercial Bank	100	0.721509	0.450389	0	0.22218	0.285184	0.626976	0.0092259	0.296279	2.74614	0.346241	0.4696	0	0.1401	0.0198341	0.0036445	-0.0594817	2.65081	0.723945
Kurdistan International Bank fo	Islamic banks	Public	IRAQ	2012	2012Kurdistan International Bank fo	49	0.578769	0.001182	0	0.842583	0.242187	0.0108485	0.777396	0.0112742	-0.10467	0	0	0	0	0.0754647	-0.0580146	-1.29385	0	0.557005
Kuwait Finance House	Islamic banks	Public	KUWAIT	2012	2012Kuwait Finance House	296	0.766386	0.541412	0.1351	0.155849	0.138967	0.331715	0.86268	0	3.00366	0.577661	0.5201	0	0.93	0.0962844	-0.0490534	0.082645	4.12904	0.768038
Kuwait International Bank	Islamic banks	Public	KUWAIT	2012	2012Kuwait International Bank	184	0	0	0	0	0	0	0	0.226319	0	0.577661	0.1759	0	0	0.0962844	-0.0490534	0.082645	0	0.805682
Masraf Al Rayan (Q.S.C.)	Islamic banks	Public	QATAR	2012	2012Masraf Al Rayan (Q.S.C.)	254	0.837029	0.629003	0.2131	0.0924675	0.285219	0.389318	0.449929	0.0882108	2.53106	0.604093	0	0	0	0.133752	-0.0191639	0.518379	4.7425	0.833926
Noor Bank	Islamic banks	Private	UNITED ARAB EMIRATES	2012	2012Noor Bank	217	0.857985	0.630493	0.148	0.190886	0.254366	0.110069	0.0121766	0	2.40504	0.508732	0.95	0	0	0.052078	0	0.517124	4.2273	0.86042
Palestine Islamic Bank	Islamic banks	Private	PALESTINIAN TERRITORIES	2012	2012Palestine Islamic Bank	33	0.837307	0.477212	0.3085	0.401035	0.0834979	0.03234	0.307354	0	3.73112	0	0	0	0	0	0	0	5.59403	0.833278
Parsian Bank	Islamic banks	Public	Iran	2012	2012Parsian Bank	246	0.879164	0.704478	0.1073	0.0583901	0.043398	0.0613692	0.325896	0.340594	0	0	0.7994	0	0.2006	0.0374969	-0.206283	-1.13279	4.33644	0.855809
Qatar International Islamic Ban	Islamic banks	Public	QATAR	2012	2012Qatar International Islamic Ban	219	0.775135	0.453343	0.2377	0.252175	0.0751934	0.511756	0.126394	0.206562	2.55135	0.604093	0.167	0	0	0.133752	-0.0191639	0.518379	0	0.722214
Qatar Islamic Bank SAQ	Islamic banks	Public	QATAR	2012	2012Qatar Islamic Bank SAQ	281	0.703422	0.507769	0.1858	0.150365	0.325424	0.565136	0.166051	0.0685904	2.98966	0.604093	0.2	0	0	0.133752	-0.0191639	0.518379	4.76556	0.731211
Sharjah Islamic Bank	Islamic banks	Public	UNITED ARAB EMIRATES	2012	2012Sharjah Islamic Bank	199	0.637215	0.588019	0.3443	0.262639	0.0797359	0.183391	0.259018	0.0929423	3.17747	0.508732	0.274	0	0.2	0.052078	0	0.517124	4.24878	0.644495
Syria International Islamic Ban	Islamic banks	Public	SYRIAN ARAB REPUBLIC	2012	2012Syria International Islamic Ban	81	0.830812	0.399257	0.4287	0.526476	0.223582	0.0196454	-0.133048	0.0294226	-0.33923	0.36869	0.61	0	0.2	0	-0.0475316	-1.19042	0	0.870218
Tamweel PJSC	Islamic banks	Private	UNITED ARAB EMIRATES	2012	2012Tamweel PJSC	83	0.52129	0.927363	0	0.0186976	0.292434	0.0446746	0.346126	0	1.69685	0.508732	0.583	0	0	0.052078	0	0.517124	4.00121	0.209667
Warba Bank	Islamic banks	Public	KUWAIT	2012	2012Warba Bank	118	0.188017	0.0803353	0.20421	0.747005	0.427539	0.0178981	0.430097	0	0	0.577661	0	0	0	0.0962844	-0.0490534	0.082645	5.08437	0.558199
Abu Dhabi Commercial Bank	Commercial banks	Public	UNITED ARAB EMIRATES	2013	2013Abu Dhabi Commercial Bank	299	0.672619	0.681406	0.1747	0.115478	0.0737492	0.191868	0.229883	0.238583	3.22117	0.527827	0.5838	0.5838	0	0.0679262	0	0.56522	5.25719	0.73088
Ahli Bank QSC	Commercial banks	Public	QATAR	2013	2013Ahli Bank QSC	207	0.800093	0.680071	0.184	0.0737354	0.153656	0.286647	0.216623	0.37444	3.71162	0.594175	0.5	0	0	0.0468726	-0.0186659	0.676528	4.314	0.830627
Ahli Bank SAOG	Commercial banks	Public	OMAN	2013	2013Ahli Bank SAOG	172	0.786754	0.843704	0.1347	0.0564956	0.0915819	0.121683	0.247031	0.347664	3.39545	0.476063	0.35	0.0682	0.35	0.0933268	-0.029107	0.147128	3.04108	0.80657
Ahli United Bank (Egypt) SAE	Commercial banks	Private	EGYPT	2013	2013Ahli United Bank (Egypt) SAE	149	0.878326	0.475738	0	0.147421	0.0528229	0.620763	0.264317	0	2.37327	0.259961	0.851	0	0.851	0.0221561	0.0711816	-0.759251	4.19296	0.881835
Ahli United Bank BSC	Commercial banks	Public	BAHRAIN	2013	2013Ahli United Bank BSC	280	0.844844	0.534677	0.108	0.14365	0.182529	0.46244	0.275716	0.114726	4.03987	0.356871	0.1849	0	0.1849	0.0372811	-0.0275455	-0.0960988	4.47527	0.847314
Al Ahli Bank of Kuwait (KSC)	Commercial banks	Public	KUWAIT	2013	2013Al Ahli Bank of Kuwait (KSC)	231	0.806055	0.668315	0.2596	0.0848301	0.232724	0.316596	0.29811	0.215931	3.05185	0.583909	0.1968	0.1968	0	0.0662639	-0.0319934	-0.0615121	3.47319	0.810028
Al Khalij Commercial Bank	Commercial banks	Public	Qatar	2013	2013Al Khalij Commercial Bank	234	0.813029	0.387015	0.194	0.0941343	0.125506	0.0120301	0.466564	0.124443	3.1217	0.594175	0.355	0.355	0	0.0468726	-0.0186659	0.676528	4.52727	0.795166
Al khaliji France SA	Commercial banks	Private	UNITED ARAB EMIRATES	2013	2013Al khaliji France SA	61	0.676845	0.600935	0	0.097476	0.0064853	0.316002	0.380363	0	0	0.527827	0	0	0	0.0679262	0	0.56522	3.32137	0.6452
Alubaf Arab International Bank	Commercial banks	Private	BAHRAIN	2013	2013Alubaf Arab International Bank	79	0.725834	0.340527	0	0.604262	0.97386	0.100829	0.40458	0	2.78605	0.356871	0.9938	0	0.9938	0.0372811	-0.0275455	-0.0960988	3.04614	0.701571
Amen Bank	Commercial banks	Public	TUNISIA	2013	2013Amen Bank	150	0.89527	0.738839	0	0.0949746	0.252418	0.179172	0.498095	0	0.38884	0.403247	0.3018	0.0011	0	0.0399767	-0.0513812	-0.217519	3.81695	0.882617
Arab African International Bank	Commercial banks	Private	EGYPT	2013	2013Arab African International Bank	230	0.817104	0.41625	0	0.269355	0.108543	0.692473	0.264604	0	3.30818	0.259961	0	0	0	0.0221561	0.0711816	-0.759251	3.91365	0.832353
Arab Bank for Investment & Fore	Commercial banks	Private	UNITED ARAB EMIRATES	2013	2013Arab Bank for Investment & Fore	158	0.719555	0.439252	0.238	0.424375	0.218352	0.111052	0.462137	0	3.25896	0.527827	0.4228	0	0.4228	0.0679262	0	0.56522	0	0.729069
Arab Bank Group (Combined)	Commercial banks	Private	JORDAN	2013	2013Arab Bank Group (Combined)	290	0.806079	0.448674	0.151	0.274273	0.106227	0.495696	0.451832	0	3.56886	0.414089	0	0	0	0.026512	-0.0452036	-0.105804	4.65941	0.806442
Arab Bank Plc	Commercial banks	Public	JORDAN	2013	2013Arab Bank Plc	282	0.810517	0.415584	0.1445	0.303545	0.225242	0.545258	0.422592	0.261014	3.69716	0.414089	0.155	0	0.0711	0.026512	-0.0452036	-0.105804	4.37862	0.805468
Arab Bank Syria SA	Commercial banks	Public	SYRIAN ARAB REPUBLIC	2013	2013Arab Bank Syria SA	24	0.786973	0.464655	0.1679	0.410086	0.0219592	0.0430513	0.0120604	0.117927	3.3357	0.399347	0.5129	0	0.5129	0	-0.367023	-1.59076	4.57272	0.795095
Arab Banking Corporation - Alge	Commercial banks	Private	AlGERIA	2013	2013Arab Banking Corporation - Alge	19	0.604384	0.42372	0	0.485524	0.132177	0.0813015	0.499389	0	-0.131051	0.425248	0.88	0	0.88	0.0337477	-0.0889459	-0.885959	0	0.609355
Arab Banking Corporation - Egyp	Commercial banks	Private	EGYPT	2013	2013Arab Banking Corporation - Egyp	73	0.819455	0.340456	0	0.167008	0.0778428	0.010629	0.117373	0	3.61046	0.259961	0.984	0	0.984	0.0221561	0.0711816	-0.759251	0	0.811672
Arab Banking Corporation (Jorda	Commercial banks	Public	JORDAN	2013	2013Arab Banking Corporation (Jorda	80	0.733986	0.559101	0.2093	0.0976553	0.2055	0.471128	0.317136	0.158404	3.66769	0.414089	0.87	0	0.87	0.026512	-0.0452036	-0.105804	0	0.807906
Arab Banking Corporation BSC-Ba	Commercial banks	Public	BAHRAIN	2013	2013Arab Banking Corporation BSC-Ba	265	0.718229	0.52432	0.186	0.26534	0.29337	0.323494	0.417892	0.0952381	3.06853	0.356871	0	0	0	0.0372811	-0.0275455	-0.0960988	0	0.696063
Arab International Bank	Commercial banks	Private	EGYPT	2013	2013Arab International Bank	138	0.714359	0.467878	0	0.186748	0.260659	0.644271	0.302989	0	3.40449	0.259961	0	0	0	0.0221561	0.0711816	-0.759251	3.49493	0.70917
Arab Investment Bank-Federal Ar	Commercial banks	Private	EGYPT	2013	2013Arab Investment Bank-Federal Ar	92	0.825185	0.496626	0	0.122007	0.0726213	0.550033	0.463876	0	2.62947	0.259961	0	0	0	0.0221561	0.0711816	-0.759251	0	0.85597
Arab National Bank Public Joint	Commercial banks	Public	SAUDI ARABIA	2013	2013Arab National Bank Public Joint	288	0.835121	0.631799	0.1375	0.127217	0.0573997	0.279897	0.343301	0.265702	3.4811	0.582944	0.4	0	0.4	0.0538447	-0.0288596	-0.349657	0	0.826574
Arab Tunisian Bank	Commercial banks	Public	Tunisia	2013	2013Arab Tunisian Bank	121	0.891013	0.5363	0	0.400703	0.146079	0.451494	0.726438	0.133476	0.424621	0.403247	0.6424	0	0.6424	0.0399767	-0.0513812	-0.217519	3.66592	0.8891
Attijari Bank	Commercial banks	Public	TUNISIA	2013	2013Attijari Bank	133	0.816502	0.756794	0.1257	0.168181	0.062389	0.0928646	0.492958	0.107673	0	0.403247	0.5998	0	0.5998	0.0399767	-0.0513812	-0.217519	3.67097	0.827126
Attijariwafa Bank	Commercial banks	Public	MOROCCO	2013	2013Attijariwafa Bank	285	0.740393	0.672345	0.0908	0.195847	0.051633	0.296413	0.455326	0.188586	2.94477	0.262176	0.4685	0.0231	0	0.0300996	-0.0127874	-0.310735	5.56621	0.756945
Bahrain Commercial Facilities C	Commercial banks	Public	BAHRAIN	2013	2013Bahrain Commercial Facilities C	46	0.487868	0.776975	0	0.009809	0.0783069	0.0141753	0.86722	0.139772	-0.0007671	0.356871	0	0.1656	0	0.0372811	-0.0275455	-0.0960988	0	0.0778312
Bank al Etihad	Commercial banks	Public	JORDAN	2013	2013Bank al Etihad	135	0.768813	0.477973	0.1468	0.30724	0.282795	0.274796	0.351485	0.389003	3.28398	0.414089	0.0118	0	0.0118	0.026512	-0.0452036	-0.105804	3.24306	0.780227
Bank Audi Private Bank	Commercial banks	Private	lebanon	2013	2013Bank Audi Private Bank	77	0.901529	0.196552	0	0.74764	0.0026023	0.255684	0.480625	0	0.26317	0.237986	1	0	0	0.022	0	-0.689259	3.41876	0.867572
Bank Audi SAE	Commercial banks	Private	EGYPT	2013	2013Bank Audi SAE	169	0.873873	0.49739	0	0.150117	0.0174916	0.626226	0.203632	0	1.8446	0.259961	1	0	1	0.0221561	0.0711816	-0.759251	4.2762	0.875723
Bank Audi SAL	Commercial banks	Public	lebanon	2013	2013Bank Audi SAL	286	0.898348	0.333135	0.121	0.232576	0.0307659	0.952781	0.492644	0.180285	3.92283	0.237986	0.2864	0	0.2864	0.022	0	-0.689259	4.67386	0.896727
Bank Dhofar SAOG	Commercial banks	Public	OMAN	2013	2013Bank Dhofar SAOG	210	0.803853	0.780157	0.1092	0.142457	0.051471	0.0640732	0.328571	0.146707	3.43262	0.476063	0.278	0.1013	0	0.0933268	-0.029107	0.147128	3.33118	0.820603
Bank Hapoalim BM	Commercial banks	Public	ISRAEL	2013	2013Bank Hapoalim BM	305	0.741711	0.664155	0.0968	0.157686	0.023799	0.243327	0.404689	0.255652	3.43226	0.219637	0.2027	0.0054	0	0.023818	-0.0170761	0.644034	5.57564	0.743864
Bank Leumi Le Israel BM	Commercial banks	Public	ISRAEL	2013	2013Bank Leumi Le Israel BM	304	0.784424	0.642562	0.0855	0.179631	0.015332	0.28466	0.451396	0.354859	3.54927	0.219637	0.05	0.0073	0.05	0.023818	-0.0170761	0.644034	5.57537	0.777845
Bank Muscat SAOG	Commercial banks	Public	OMAN	2013	2013Bank Muscat SAOG	274	0.777563	0.70776	0.1331	0.175582	0.134787	0.119275	0.323759	0.188765	3.73347	0.476063	0.2483	0	0.15	0.0933268	-0.029107	0.147128	3.89838	0.753149
Bank of Alexandria	Commercial banks	Private	EGYPT	2013	2013Bank of Alexandria	185	0.825837	0.472372	0.1293	0.222129	0.0142908	0.538947	0.160513	0	2.83121	0.259961	0.8	0	0.8	0.0221561	0.0711816	-0.759251	4.61397	0.836866
Bank of Baghdad	Commercial banks	Public	IRAQ	2013	2013Bank of Baghdad	74	0.804763	0.105528	0	0.545413	0.0651108	0.0174221	0.0129552	0.461935	2.98082	0	0.52	0	0.52	0.139364	-0.060891	-1.34072	6.11416	0.789609
Bank of Beirut S.A.L.	Commercial banks	Public	LEBANON	2013	2013Bank of Beirut S.A.L.	237	0.835724	0.299429	0.1419	0.343813	0.0748905	0.0120616	0.354537	0.0153903	3.95081	0.237986	0.2802	0	0.2802	0.022	0	-0.689259	4.24114	0.852952
Bank of Jordan Plc	Commercial banks	Public	Jordan	2013	2013Bank of Jordan Plc	132	0.829267	0.46147	0.1596	0.207131	0.0715781	0.457796	0.341006	0.137283	3.09381	0.414089	0.3969	0	0.0455	0.026512	-0.0452036	-0.105804	3.30462	0.821513
Bank of Palestine Plc	Commercial banks	Public	PALESTINIAN TERRITORIES	2013	2013Bank of Palestine Plc	125	0.815415	0.487104	0	0.358194	0.0892628	0.160155	0.477362	0.165193	3.33974	0	0.0763	0	0	0	0	0	3.30201	0.814778
Bank of Sharjah	Commercial banks	Private	UNITED ARAB EMIRATES	2013	2013Bank of Sharjah	193	0.762845	0.545021	0.2148	0.244032	0.0540482	0.152635	0.266548	0	3.05039	0.527827	0	0	0.0794	0.0679262	0	0.56522	4.35856	0.73967
Bank of Syria and Overseas SA	Commercial banks	Public	SYRIAN ARAB REPUBLIC	2013	2013Bank of Syria and Overseas SA	87	0.876162	0.242764	0.1444	0.493312	0.0243354	0.607615	0.91296	0.786212	3.12099	0.399347	0.49	0	0.49	0	-0.367023	-1.59076	4.754	0.907127
Bank Sohar SAOG	Commercial banks	Public	OMAN	2013	2013Bank Sohar SAOG	182	0.873713	0.619852	0.0966	0.277193	0.143516	0.137234	0.18774	0.200176	3.1602	0.476063	0.1457	0	0	0.0933268	-0.029107	0.147128	0	0.865295
Bankmed, sal	Commercial banks	Private	Lebanon	2013	2013Bankmed, sal	233	0.849745	0.346501	0.1219	0.32163	0.0252834	0.761014	0.516952	0	3.76219	0.237986	0	0	0	0.022	0	-0.689259	4.27542	0.865448
Banque BEMO Sal	Commercial banks	Public	lebanon	2013	2013Banque BEMO Sal	90	0.88428	0.410078	0.1039	0.342597	0.0473116	0.574969	0.305012	0.0913294	3.93956	0.237986	0	0	0	0.022	0	-0.689259	3.35127	0.863393
Banque Bemo Saudi Fransi SA	Commercial banks	Public	SYRIAN ARAB REPUBLIC	2013	2013Banque Bemo Saudi Fransi SA	107	0.858087	0.314945	0.1737	0.511505	0.026659	0.248053	0.906703	0.135107	3.0349	0.399347	0.27	0	0.27	0	-0.367023	-1.59076	4.92372	0.869819
Banque Centrale Populaire SA	Commercial banks	Public	MOROCCO	2013	2013Banque Centrale Populaire SA	249	0.841647	0.511506	0	0.289096	0.623752	0.567457	0.947294	0.0472579	0.506665	0.262176	0.4249	0.0641	0.0121	0.0300996	-0.0127874	-0.310735	5.19448	0.825874
Banque de l_Agriculture et du D	Commercial banks	Private	AlGERIA	2013	2013Banque de l_Agriculture et du D	235	0.879852	0.422226	0	0.386521	0.0319189	0.329187	0.455699	0	-0.520561	0.425248	0	0	0	0.0337477	-0.0889459	-0.885959	0	0.897438
Banque de l_Habitat	Commercial banks	Private	TUNISIA	2013	2013Banque de l_Habitat	141	0.690795	0.781555	0	0.0883693	0.0525186	0.0967692	0.728887	0	0.249874	0.403247	0	0	0	0.0399767	-0.0513812	-0.217519	0	0.684087
Banque de l_Industrie et du Tra	Commercial banks	Private	Lebanon	2013	2013Banque de l_Industrie et du Tra	41	0.875277	0.272057	0.152	0.160064	0.0209011	0.0173852	0.0894119	0	4.62393	0.237986	0	0	0	0.022	0	-0.689259	3.0171	0.878523
Banque de Tunisie	Commercial banks	Public	TUNISIA	2013	2013Banque de Tunisie	112	0.728212	0.742392	0	0.0897164	0.205899	0.177651	0.619469	0.142139	0.066718	0.403247	0.2	0.0012	0.2	0.0399767	-0.0513812	-0.217519	3.60799	0.716959
Banque du Caire SAE	Commercial banks	Private	EGYPT	2013	2013Banque du Caire SAE	222	0.884253	0.379614	0	0.114929	0.0104522	0.0122649	0.179681	0	2.79922	0.259961	0	0	0	0.0221561	0.0711816	-0.759251	4.74829	0.892883
Banque Ext?rieure d_Alg?rie	Commercial banks	Private	AlGERIA	2013	2013Banque Ext?rieure d_Alg?rie	260	0.806775	0.251611	0	0.587688	0.0083814	0.369831	0.683583	0	0.0669653	0.425248	0	0	0	0.0337477	-0.0889459	-0.885959	0	0.795954
Banque Libano-Francaise	Commercial banks	Private	LEBANON	2013	2013Banque Libano-Francaise	221	0.897469	0.323638	0.1341	0.343084	0.0378874	0.910097	0.325387	0	3.92399	0.237986	0	0	0	0.022	0	-0.689259	4.19895	0.891875
Banque Marocaine du Commerce Ex	Commercial banks	Public	MOROCCO	2013	2013Banque Marocaine du Commerce Ex	266	0.83573	0.54584	0.0964	0.339229	0.177987	0.368689	0.357393	0.230604	3.19195	0.262176	0.2846	0.0846	0.2621	0.0300996	-0.0127874	-0.310735	0	0.807008
Banque Marocaine pour le Commer	Commercial banks	Public	MOROCCO	2013	2013Banque Marocaine pour le Commer	188	0.716531	0.801148	0.1214	0.0502497	0.129833	0.130849	0.213954	0.159202	2.75084	0.262176	0.6674	0	0.6674	0.0300996	-0.0127874	-0.310735	0	0.732865
Banque Misr Liban	Commercial banks	Private	lebanon	2013	2013Banque Misr Liban	85	0.892786	0.157614	0.1345	0.109514	0.105376	0.0347702	0.301737	0	3.83018	0.237986	0	0	0	0.022	0	-0.689259	3.21135	0.90943
Banque Misr SAE	Commercial banks	Private	EGYPT	2013	2013Banque Misr SAE	287	0.888828	0.23136	0	0.430254	0.0265711	0.0187916	0.134068	0	3.60585	0.259961	0	0	0	0.0221561	0.0711816	-0.759251	5.27379	0.890107
Banque Nationale Agricole	Commercial banks	Public	TUNISIA	2013	2013Banque Nationale Agricole	162	0.772537	0.756918	0	0.150303	0.201632	0.17365	0.577274	0.146862	0.298022	0.403247	0.2354	0	0	0.0399767	-0.0513812	-0.217519	3.9223	0.787046
Banque Nationale d_Alg?rie	Commercial banks	Private	AlGERIA	2013	2013Banque Nationale d_Alg?rie	270	0.69708	0.550545	0	0.255508	0.0771858	0.21916	0.0310005	0	0.0425872	0.425248	1	1	0	0.0337477	-0.0889459	-0.885959	0	0.701028
Banque Saudi Fransi JSC	Commercial banks	Public	SAUDI ARABIA	2013	2013Banque Saudi Fransi JSC	289	0.77966	0.651459	0.1465	0.0929278	0.0604881	0.308249	0.379657	0.286309	3.4149	0.582944	0.3111	0	0.3111	0.0538447	-0.0288596	-0.349657	5.19804	0.795435
Barclays Bank - Egypt S.A.E.	Commercial banks	Private	EGYPT	2013	2013Barclays Bank - Egypt S.A.E.	119	0.835973	0.343684	0	0.145758	0.0064334	0.0118268	0.27285	0	2.53846	0.259961	0	0	0	0.0221561	0.0711816	-0.759251	4.25164	0.800614
BBAC sal	Commercial banks	Private	lebanon	2013	2013BBAC sal	186	0.906116	0.239591	0.1182	0.243685	0.0320023	0.0162128	0.261435	0	4.10928	0.237986	0	0	0	0.022	0	-0.689259	3.86746	0.90489
BBK B.S.C.	Commercial banks	Public	BAHRAIN	2013	2013BBK B.S.C.	213	0.806989	0.482269	0.1291	0.177758	0.101723	0.582717	0.426863	0.0789039	3.84768	0.356871	0.2536	0	0.187	0.0372811	-0.0275455	-0.0960988	3.49243	0.801901
BLOM Bank Egypt SAE	Commercial banks	Private	EGYPT	2013	2013BLOM Bank Egypt SAE	116	0.84742	0.260518	0	0.295364	0.0231788	0.0130431	0.231587	0	2.56747	0.259961	0.9942	0	0	0.0221561	0.0711816	-0.759251	4.00501	0.84209
BLOM Bank s.a.l.	Commercial banks	Public	Lebanon	2013	2013BLOM Bank s.a.l.	269	0.888213	0.240923	0	0.356023	0.0219901	0.0160454	0.359052	0.0713183	2.34983	0.237986	0.3437	0	0	0.022	0	-0.689259	4.39821	0.886712
BNP Paribas El Djaza?r	Commercial banks	Private	AlGERIA	2013	2013BNP Paribas El Djaza?r	114	0.755095	0.393794	0	0.551736	0.0113444	0.000787	0.712304	0	3.20055	0.425248	0	0	0	0.0337477	-0.0889459	-0.885959	0	0.822855
BSL Bank SAL	Commercial banks	Private	lebanon	2013	2013BSL Bank SAL	64	0.90011	0.166435	0	0.159927	0.0314404	0.0280366	0.261438	0	0	0.237986	0	0	0	0.022	0	-0.689259	3.13593	0.900697
Burgan Bank KPSC	Commercial banks	Public	KUWAIT	2013	2013Burgan Bank KPSC	252	0.827554	0.565019	0.12	0.247166	0.211981	0.227152	0.514466	0.159396	2.94674	0.583909	0.6	0.0791	0	0.0662639	-0.0319934	-0.0615121	3.77619	0.851736
Byblos Bank S.A.L.	Commercial banks	Public	LEBANON	2013	2013Byblos Bank S.A.L.	247	0.839003	0.242142	0.137	0.198743	0.0624983	0.0144742	0.466838	0.116328	4.17346	0.237986	0.2912	0	0.2912	0.022	0	-0.689259	4.40909	0.851918
Byblos Bank Syria SA	Commercial banks	Public	SYRIAN ARAB REPUBLIC	2013	2013Byblos Bank Syria SA	23	0.669023	0.391684	0	0.48559	0.0788416	0.150397	0.0112003	0.0122802	2.91239	0.399347	0	0	0	0	-0.367023	-1.59076	0	0.760326
Cairo Amman Bank	Commercial banks	Public	JORDAN	2013	2013Cairo Amman Bank	139	0.829175	0.497604	0.1402	0.182433	0.165743	0.494255	0.263755	0.119536	3.32077	0.414089	0.1078	0	0.1078	0.026512	-0.0452036	-0.105804	3.30627	0.7723
Capital Bank of Jordan	Commercial banks	Public	JORDAN	2013	2013Capital Bank of Jordan	126	0.813678	0.38789	0.1795	0.14948	0.265774	0.84854	0.53152	0.155088	3.29691	0.414089	0	0	0	0.026512	-0.0452036	-0.105804	3.20599	0.792749
Commercial Bank International P	Commercial banks	Public	UNITED ARAB EMIRATES	2013	2013Commercial Bank International P	164	0.775011	0.686168	0.1568	0.099299	0.0996445	0.155885	0.403372	0.0114719	2.8201	0.527827	0.4	0	0.4	0.0679262	0	0.56522	0	0.78142
Commercial Bank of Dubai P.S.C.	Commercial banks	Public	UNITED ARAB EMIRATES	2013	2013Commercial Bank of Dubai P.S.C.	236	0.692064	0.692191	0.1759	0.140881	0.015991	0.0881746	0.300108	0.208701	3.54169	0.527827	0	0	0	0.0679262	0	0.56522	4.59437	0.70694
Commercial Bank of Kuwait K.P.S	Commercial banks	Public	KUWAIT	2013	2013Commercial Bank of Kuwait K.P.S	229	0.8382	0.580055	0.1674	0.170879	0.265823	0.377498	0.291971	0.187511	3.14938	0.583909	0.2311	0	0	0.0662639	-0.0319934	-0.0615121	0	0.843899
Commercial International Bank (	Commercial banks	Public	EGYPT	2013	2013Commercial International Bank (	256	0.856817	0.433161	0.1433	0.132898	0.0220413	0.827226	0.241308	0.343853	2.62114	0.259961	0	0	0	0.0221561	0.0711816	-0.759251	0	0.864177
Cooperative & Agricultural Cred	Commercial banks	Private	YEMEN	2013	2013Cooperative & Agricultural Cred	96	0.930891	0.100941	0	0.149643	0.086628	0.0470273	0.177329	0	3.0387	0	0	0	0	0.0239299	-0.0988539	-1.37724	0	0.939251
Credit Agricole Egypt SAE	Commercial banks	Public	EGYPT	2013	2013Credit Agricole Egypt SAE	157	0.872287	0.459786	0	0.253093	0.0727635	0.550566	0.310285	0.534438	2.7819	0.259961	0.4738	0	0.4738	0.0221561	0.0711816	-0.759251	4.44889	0.85578
Cr?dit du Maroc	Commercial banks	Public	MOROCCO	2013	2013Cr?dit du Maroc	175	0.734163	0.74575	0	0.10188	0.0332805	0.144324	0.132742	0.247896	-0.0177052	0.262176	0.77	0	0	0.0300996	-0.0127874	-0.310735	0	0.754699
Cr?dit Immobilier et Hotelier	Commercial banks	Public	MOROCCO	2013	2013Cr?dit Immobilier et Hotelier	165	0.614309	0.805046	0	0.0307749	0.0899345	0.13505	0.162004	0.20572	-0.233419	0.262176	0.7494	0.7494	0	0.0300996	-0.0127874	-0.310735	0	0.645069
Cr?dit Libanais S.A.L.	Commercial banks	Private	Lebanon	2013	2013Cr?dit Libanais S.A.L.	214	0.886944	0.27135	0.1162	0.198186	0.0125299	0.0150007	0.327869	0	4.06039	0.237986	0	0	0	0.022	0	-0.689259	0	0.870288
CreditBank SAL	Commercial banks	Private	Lebanon	2013	2013CreditBank SAL	134	0.898339	0.486954	0	0.178587	0.0512996	0.446737	0.535745	0	2.64606	0.237986	0.4859	0	0	0.022	0	-0.689259	6.52442	0.901378
Dar Es Salaam Investment Bank-D	Commercial banks	Public	IRAQ	2013	2013Dar Es Salaam Investment Bank-D	15	0.769287	0.0157197	0	0.742572	0.116765	0.0922045	0.0148809	0.0100339	-0.125202	0	0	0	0	0.139364	-0.060891	-1.34072	0	0.729625
Doha Bank	Commercial banks	Public	QATAR	2013	2013Doha Bank	255	0.780937	0.611724	0.109	0.163088	0.200417	0.275404	0.334709	0.128194	3.27962	0.594175	0	0	0	0.0468726	-0.0186659	0.676528	4.74204	0.752942
Emirates Lebanon Bank SAL	Commercial banks	Private	lebanon	2013	2013Emirates Lebanon Bank SAL	84	0.761689	0.392931	0	0.319537	0.021982	0.460076	0.333017	0	2.51311	0.237986	0.6733	0	0.6733	0.022	0	-0.689259	3.33968	0.771945
Emirates NBD PJSC	Commercial banks	Public	UNITED ARAB EMIRATES	2013	2013Emirates NBD PJSC	306	0.782541	0.707635	0.1383	0.115369	0.110237	0.0891289	0.327098	0.22962	3.10383	0.527827	0.556	0	0	0.0679262	0	0.56522	5.48897	0.781628
Export Development Bank of Egyp	Commercial banks	Public	EGYPT	2013	2013Export Development Bank of Egyp	22	0.84142	0.426414	0	0.110824	0.106743	0.938063	0.0274653	0.322098	0	0.259961	0.4075	0.0066	0	0.0221561	0.0711816	-0.759251	0	0.862618
Fenicia Bank SAL	Commercial banks	Private	Lebanon	2013	2013Fenicia Bank SAL	88	0.847784	0.255593	0.1394	0.132183	0.0011683	0.0177477	0.278378	0	2.54717	0.237986	0	0	0	0.022	0	-0.689259	3.28451	0.835861
FIBI Bank	Commercial banks	Public	ISRAEL	2013	2013FIBI Bank	272	0.817855	0.642305	0.0965	0.226229	0.0239486	0.178745	0.396312	0.228474	3.67046	0.219637	0.5353	0.0019	0	0.023818	-0.0170761	0.644034	5.02401	0.820865
Fransabank sal	Commercial banks	Private	LEBANON	2013	2013Fransabank sal	248	0.847826	0.307236	0.1132	0.224124	0.0216034	0.0117549	0.265551	0	4.32953	0.237986	0.3648	0	0	0.022	0	-0.689259	4.37556	0.856732
Future Bank B.S.C.	Commercial banks	Private	BAHRAIN	2013	2013Future Bank B.S.C.	82	0.687957	0.206259	0.2151	0.661786	0.621974	0.409538	0.0292683	0	3.14886	0.356871	0.3333	0	0.3333	0.0372811	-0.0275455	-0.0960988	2.73751	0.682101
Groupe Banque Centrale Populair	Commercial banks	Private	MOROCCO	2013	2013Groupe Banque Centrale Populair	275	0.83853	0.677033	0	0.140573	0.0509828	0.275524	0.290251	0	2.69401	0.262176	0	0	0	0.0300996	-0.0127874	-0.310735	5.19448	0.823181
Gulf Bank Algeria	Commercial banks	Private	AlGERIA	2013	2013Gulf Bank Algeria	93	0.623295	0.617159	0	0.3016	0.0020703	0.0002417	0.649273	0	-0.206804	0.425248	0.95	0	0.95	0.0337477	-0.0889459	-0.885959	5.02218	0.719358
Gulf Bank KSC (The)	Commercial banks	Public	KUWAIT	2013	2013Gulf Bank KSC (The)	243	0.871044	0.685532	0.141	0.125552	0.230718	0.237616	0.346325	0.196439	2.73648	0.583909	0.1608	0	0	0.0662639	-0.0319934	-0.0615121	3.68544	0.867537
Gulf Commercial Bank	Commercial banks	Public	IRAQ	2013	2013Gulf Commercial Bank	38	0.613937	0.504617	0	0.321259	0	0.0837196	0.0128481	0.283988	-0.21012	0	0.0493	0	0	0.139364	-0.060891	-1.34072	5.62815	0.533787
Gulf International Bank BSC	Commercial banks	Private	BAHRAIN	2013	2013Gulf International Bank BSC	258	0.716885	0.401603	0.174	0.374006	0.198735	0.489077	0.458823	0	3.13684	0.356871	0.9722	0	0.9722	0.0372811	-0.0275455	-0.0960988	4.24809	0.760182
Housing and Development Bank	Commercial banks	Public	EGYPT	2013	2013Housing and Development Bank	9	0.627892	0.442938	0	0.115539	0.0038945	0.789793	0.488698	0.566535	0	0.259961	0.2981	0.1489	0.0974	0.0221561	0.0711816	-0.759251	4.11409	0.619902
Housing Bank for Trade & Financ	Commercial banks	Public	JORDAN	2013	2013Housing Bank for Trade & Financ	220	0.811383	0.378462	0.1888	0.234686	0.17845	0.783721	0.410021	0.0737633	3.6987	0.414089	0.345	0	0.345	0.026512	-0.0452036	-0.105804	0	0.811307
Housing Bank for Trade and Fina	Commercial banks	Private	AlGERIA	2013	2013Housing Bank for Trade and Fina	27	0.427331	0.291391	0	0.557362	0.000479	0.0013287	0.0102149	0	2.78744	0.425248	0.6117	0	0	0.0337477	-0.0889459	-0.885959	0	0.481318
HSBC Bank Egypt S A E	Commercial banks	Private	EGYPT	2013	2013HSBC Bank Egypt S A E	198	0.893648	0.363203	0	0.194337	0.0201152	0.946346	0.28903	0	2.67286	0.259961	0.9453	0	0	0.0221561	0.0711816	-0.759251	4.73195	0.886444
HSBC Bank Middle East Limited	Commercial banks	Private	UNITED ARAB EMIRATES	2013	2013HSBC Bank Middle East Limited	168	0.788564	0.423732	0	0.248531	0.285593	0.607819	0.538649	0	-0.477121	0.527827	0	0	0	0.0679262	0	0.56522	7.23621	0.770677
IBL Bank sal	Commercial banks	Private	LEBANON	2013	2013IBL Bank sal	179	0.90927	0.198619	0	0.481381	0.0140213	0.0196633	0.397952	0	3.32976	0.237986	0	0	0	0.022	0	-0.689259	3.81763	0.918825
International Bank for Trade an	Commercial banks	Public	SYRIAN ARAB REPUBLIC	2013	2013International Bank for Trade an	44	0.784901	0.401314	0	0.545848	0.138126	4.35e-06	0	0.202635	3.38273	0.399347	0.4906	0	0.4906	0	-0.367023	-1.59076	0	0.841715
International Bank of Qatar Q.S	Commercial banks	Private	QATAR	2013	2013International Bank of Qatar Q.S	206	0.841949	0.615059	0	0.197677	0.177614	0.22285	0.260411	0	3.55267	0.594175	0.3	0	0.3	0.0468726	-0.0186659	0.676528	0	0.814715
International Bank of Yemen YSC	Commercial banks	Private	YEMEN	2013	2013International Bank of Yemen YSC	109	0.89136	0.147241	0	0.240089	0.0136925	0.0222103	0.232084	0	2.96643	0	0	0	0	0.0239299	-0.0988539	-1.37724	5.45781	0.902376
Invest Bank P.S.C.	Commercial banks	Public	UNITED ARAB EMIRATES	2013	2013Invest Bank P.S.C.	155	0.748817	0.713557	0.2297	0.154046	0.0028442	0.09835	0.247084	0.177754	2.67326	0.527827	0.1553	0	0.0728	0.0679262	0	0.56522	4.05727	0.751075
Iraqi Middle East Investment Ba	Commercial banks	Public	IRAQ	2013	2013Iraqi Middle East Investment Ba	16	0.731035	0.240956	0	0.566454	0.0061579	0.22436	0.928895	0.0101884	0.131607	0	0.0712	0	0.0712	0.139364	-0.060891	-1.34072	0	0.688902
Israel Discount Bank LTD	Commercial banks	Public	ISRAEL	2013	2013Israel Discount Bank LTD	294	0.806479	0.593532	0.093	0.136509	0.0291465	0.42385	0.477922	0.338605	3.70471	0.219637	0	0	0	0.023818	-0.0170761	0.644034	5.30322	0.78679
Jammal Trust Bank SAL	Commercial banks	Private	Lebanon	2013	2013Jammal Trust Bank SAL	53	0.895694	0.380018	0	0.0854137	0.0003165	0.932962	0.237251	0	0	0.237986	0	0	0	0.022	0	-0.689259	6.00831	0.896158
Jordan Ahli Bank Plc	Commercial banks	Public	JORDAN	2013	2013Jordan Ahli Bank Plc	137	0.777912	0.4807	0.1138	0.205713	0.128341	0.399228	0.362942	0.137283	3.38778	0.414089	0.1038	0.0238	0.1038	0.026512	-0.0452036	-0.105804	3.4233	0.589136
Jordan Commercial Bank	Commercial banks	Public	JORDAN	2013	2013Jordan Commercial Bank	111	0.863437	0.521734	0.1221	0.170674	0.151578	0.366401	0.343949	0.249125	2.92222	0.414089	0	0	0	0.026512	-0.0452036	-0.105804	2.9265	0.872607
Jordan Kuwait Bank	Commercial banks	Public	JORDAN	2013	2013Jordan Kuwait Bank	152	0.802747	0.587774	0.1601	0.224228	0.293129	0.253864	0.306123	0.122197	2.22112	0.414089	0.5093	0	0	0.026512	-0.0452036	-0.105804	3.38194	0.801097
Lebanese Swiss Bank SAL (The)	Commercial banks	Private	Lebanon	2013	2013Lebanese Swiss Bank SAL (The)	102	0.905582	0.201522	0	0.188075	0.008328	0.0233023	0.390949	0	3.52171	0.237986	0	0	0	0.022	0	-0.689259	3.29966	0.911267
Mashreqbank PSC	Commercial banks	Public	UNITED ARAB EMIRATES	2013	2013Mashreqbank PSC	271	0.720705	0.542107	0.172	0.254239	0.117018	0.222393	0.575324	0.0167219	3.29233	0.527827	0	0	0.0966	0.0679262	0	0.56522	4.883	0.738911
Mercantile Discount Bank Ltd.	Commercial banks	Private	ISRAEL	2013	2013Mercantile Discount Bank Ltd.	196	0.850283	0.6268	0.105	0.139691	0.0134764	0.325003	0.347865	0	3.77269	0.219637	1	0	0	0.023818	-0.0170761	0.644034	4.42374	0.865464
Mizrahi Tefahot Bank Ltd.	Commercial banks	Public	ISRAEL	2013	2013Mizrahi Tefahot Bank Ltd.	295	0.800545	0.794911	0.0855	0.118169	0.0138664	0.0966521	0.329856	0.239747	3.85622	0.219637	0.1298	0.0038	0.1298	0.023818	-0.0170761	0.644034	5.21016	0.798088
National Bank of Bahrain	Commercial banks	Public	BAHRAIN	2013	2013National Bank of Bahrain	197	0.87467	0.317336	0.258	0.242409	0.0725699	0.0131177	0.254042	0.0989939	4.22303	0.356871	0.5611	0.5611	0	0.0372811	-0.0275455	-0.0960988	3.424	0.860687
National Bank of Egypt	Commercial banks	Private	EGYPT	2013	2013National Bank of Egypt	301	0.880907	0.296342	0.0694	0.0623282	0.0154296	0.016446	0.195765	0	3.7751	0.259961	0	0	0	0.0221561	0.0711816	-0.759251	5.50713	0.878455
National Bank of Fujairah PJSC	Commercial banks	Public	UNITED ARAB EMIRATES	2013	2013National Bank of Fujairah PJSC	200	0.744229	0.695143	0.123	0.197046	0.0472613	0.0599767	0.427255	0.0140602	3.27096	0.527827	0.3942	0	0	0.0679262	0	0.56522	4.24414	0.775736
National Bank of Kuwait S.A.K.	Commercial banks	Public	KUWAIT	2013	2013National Bank of Kuwait S.A.K.	302	0.828425	0.597884	0.177	0.177596	0.30411	0.270493	0.286544	0.108753	3.57925	0.583909	0	0	0	0.0662639	-0.0319934	-0.0615121	4.21729	0.842141
National Bank of Oman (SAOG)	Commercial banks	Public	OMAN	2013	2013National Bank of Oman (SAOG)	203	0.826385	0.753251	0.117	0.170423	0.100324	0.06184	0.337728	0.130488	2.83767	0.476063	0.349	0	0.349	0.0933268	-0.029107	0.147128	3.40446	0.830577
National Bank of Ras Al-Khaimah	Commercial banks	Public	UnITED ARAB EMIRATES	2013	2013National Bank of Ras Al-Khaimah	218	0.768933	0.744342	0.2878	0.0900731	0.011158	0.0770059	0.237488	0.150288	2.57268	0.527827	0.5275	0	0	0.0679262	0	0.56522	0	0.765846
National Bank of Umm Al-Qaiwain	Commercial banks	Public	UNITED ARAB EMIRATES	2013	2013National Bank of Umm Al-Qaiwain	143	0.594805	0.551371	0.309	0.22172	9.62e-05	0.142865	0.173633	0.0101083	3.11701	0.527827	0.3	0	0	0.0679262	0	0.56522	0	0.59546
National Bank of Yemen	Commercial banks	Private	YEMEN	2013	2013National Bank of Yemen	37	0.839537	0.0778076	0	0.232541	0.00404	0.0589076	0.125948	0	4.21054	0	0	0	0	0.0239299	-0.0988539	-1.37724	5.10426	0.86363
National Commercial Bank (The)	Commercial banks	Public	SAUDI ARABIA	2013	2013National Commercial Bank (The)	308	0.866317	0.473444	0.165	0.151223	0.0602278	0.648061	0.380416	0	3.38337	0.582944	0	0	0	0.0538447	-0.0288596	-0.349657	5.53815	0.862297
National Credit Bank (Closed Sh	Commercial banks	Public	SYRIAN ARAB REPUBLIC	2013	2013National Credit Bank (Closed Sh	39	0.825723	0.417786	0.1929	0.375477	0.0571509	0.22645	0.997741	0.22562	3.28994	0.399347	0.47	0	0.47	0	-0.367023	-1.59076	0	0.836361
Natixis Algerie	Commercial banks	Private	AlGERIA	2013	2013Natixis Algerie	68	0.613134	0.568499	0	0.34074	9.31e-05	0.0003153	0.461154	0	0.244612	0.425248	1	0	1	0.0337477	-0.0889459	-0.885959	4.94247	0.677108
Oman Arab Bank SAOC	Commercial banks	Private	Oman	2013	2013Oman Arab Bank SAOC	174	0.795972	0.682137	0	0.251751	0.0547305	0.0425334	0.388158	0	3.59448	0.476063	0.5099	0	0	0.0933268	-0.029107	0.147128	3.13685	0.791747
Qatar National Bank	Commercial banks	Public	Qatar	2013	2013Qatar National Bank	309	0.79727	0.681297	0.21	0.131497	0.0699863	0.220269	0.205268	0.0542502	3.75303	0.594175	0.5	0	0	0.0468726	-0.0186659	0.676528	5.56449	0.786481
Qatar National Bank Tunisia	Commercial banks	Private	TUNISIA	2013	2013Qatar National Bank Tunisia	14	0.874322	0.620865	0	0.261334	0.161762	0.117165	0.154362	0	0	0.403247	0.5	0	0	0.0399767	-0.0513812	-0.217519	2.75686	0.921369
QNB Al Ahli	Commercial banks	Public	EGYPT	2013	2013QNB Al Ahli	240	0.820952	0.536372	0.1311	0.100835	0.0230077	0.486126	0.266543	0.614785	2.3173	0.259961	0.971	0.0022	0.19	0.0221561	0.0711816	-0.759251	0	0.838788
Quds Bank Public Shareholding C	Commercial banks	Private	PALESTINIAN TERRITORIES	2013	2013Quds Bank Public Shareholding C	32	0	0	0	0	0	0	0	0	0	0	0	0.0521	0.05	0	0	0	0	0.853549
Riyad Bank	Commercial banks	Public	SAUDI ARABIA	2013	2013Riyad Bank	297	0.801225	0.617679	0.153	0.127314	0.0404456	0.315574	0.404606	0.139355	3.47617	0.582944	0.5901	0	0	0.0538447	-0.0288596	-0.349657	5.27917	0.78334
Samba Financial Group	Commercial banks	Public	SAUDI ARABIA	2013	2013Samba Financial Group	300	0.806595	0.525971	0.19	0.151661	0.0744071	0.530367	0.412001	0.256435	3.40659	0.582944	0.4941	0	0	0.0538447	-0.0288596	-0.349657	5.29934	0.808684
Saradar Bank SAL	Commercial banks	Private	Lebanon	2013	2013Saradar Bank SAL	13	0.923353	0.23255	0	0.2806	0.0318535	0.0137692	0.489722	0	3.17508	0.237986	0	0	0	0.022	0	-0.689259	2.7572	0.859203
Saudi British Bank JSC (The)	Commercial banks	Public	SAUDI ARABIA	2013	2013Saudi British Bank JSC (The)	291	0.806863	0.61345	0.1199	0.139891	0.0471784	0.302964	0.419065	0.0998962	3.27627	0.582944	0.4	0	0	0.0538447	-0.0288596	-0.349657	5.19494	0.805192
Saudi Hollandi Bank	Commercial banks	Private	SAUDI ARABIA	2013	2013Saudi Hollandi Bank	267	0.808528	0.660913	0.1241	0.113803	0.0266282	0.251192	0.434518	0	3.33092	0.582944	0	0	0	0.0538447	-0.0288596	-0.349657	4.83573	0.79994
Saudi Investment Bank (The)	Commercial banks	Public	SAUDI ARABIA	2013	2013Saudi Investment Bank (The)	262	0.790339	0.576479	0.174	0.159149	0.0471824	0.343351	0.394679	0.271145	3.25645	0.582944	0.173	0.388	0.075	0.0538447	-0.0288596	-0.349657	4.77134	0.830757
Soci?t? Arabe Internationale de	Commercial banks	Public	EGYPT	2013	2013Soci?t? Arabe Internationale de	187	0.848367	0.255093	0	0.0453732	0.070165	0.0238238	0.259016	0.013483	3.41877	0.259961	0.4608	0.2107	0.1069	0.0221561	0.0711816	-0.759251	0	0.853455
Soci?t? G?n?rale Alg?rie	Commercial banks	Private	AlGERIA	2013	2013Soci?t? G?n?rale Alg?rie	113	0.758279	0.508513	0	0.456711	0.0008604	0.0008265	0.498657	0	0.216565	0.425248	0.51	0	0	0.0337477	-0.0889459	-0.885959	0	0.790366
Soci?t? G?n?rale de Banque au L	Commercial banks	Private	LEBANON	2013	2013Soci?t? G?n?rale de Banque au L	238	0.921352	0.257191	0.0789	0.308416	0.0479499	0.0129192	0.31939	0	2.94099	0.237986	0	0	0	0.022	0	-0.689259	0	0.908594
Soci?t? g?n?rale de Banque-Jord	Commercial banks	Public	JORDAN	2013	2013Soci?t? g?n?rale de Banque-Jord	98	0.764546	0.356621	0.3607	0.205839	0.110475	0.88784	0.379747	0.0932796	3.41464	0.414089	0	0	0	0.026512	-0.0452036	-0.105804	0	0.70927
Soci?t? G?n?rale Marocaine de B	Commercial banks	Private	MOROCCO	2013	2013Soci?t? G?n?rale Marocaine de B	204	0.695192	0.811009	0.1053	0.0768773	0.0779276	0.0685284	0.217874	0	2.82159	0.262176	0.56	0	0.56	0.0300996	-0.0127874	-0.310735	0	0.742301
Soci?t? Tunisienne de Banque	Commercial banks	Public	TUNISIA	2013	2013Soci?t? Tunisienne de Banque	153	0.869452	0.73189	0	0.141419	0.170251	0.100804	0.669027	0.265335	0.101967	0.403247	0	0	0	0.0399767	-0.0513812	-0.217519	0	0.932293
Suez Canal Bank	Commercial banks	Public	EGYPT	2013	2013Suez Canal Bank	128	0.877383	0.295047	0	0.0999508	0.142517	0.0100651	0.171652	0.618946	3.06649	0.259961	0.4148	0	0.2771	0.0221561	0.0711816	-0.759251	4.23212	0.879224
Syria Gulf Bank SA	Commercial banks	Public	SYRIAN ARAB REPUBLIC	2013	2013Syria Gulf Bank SA	311	0.886966	0.503259	0.1465	0.35809	0.294194	0.06063	0.89793	0.129179	3.0143	0.399347	0.35	0	0.35	0	-0.367023	-1.59076	4.41636	0.91465
The Commercial Bank (QSC)	Commercial banks	Public	QATAR	2013	2013The Commercial Bank (QSC)	279	0.662929	0.607144	0.1542	0.140514	0.18706	0.329564	0.445891	0.125751	3.92706	0.594175	0	0	0	0.0468726	-0.0186659	0.676528	0	0.762727
The National Bank of Kuwait - E	Commercial banks	Public	EGYPT	2013	2013The National Bank of Kuwait - E	170	0.824967	0.402892	0	0.147765	0.100129	0.90448	0.265686	0.0101083	2.82176	0.259961	0.985	0	0.985	0.0221561	0.0711816	-0.759251	0	0.872424
Tunis International Bank	Commercial banks	Private	TUNISIA	2013	2013Tunis International Bank	17	0.794212	0.175426	0.5268	0.632812	0.421417	0.0128313	0.90106	0	0.0745038	0.403247	0.87	0	0.87	0.0399767	-0.0513812	-0.217519	2.75066	0.771057
Union Bancaire pour le Commerce	Commercial banks	Public	TUNISIA	2013	2013Union Bancaire pour le Commerce	86	0.755778	0.746886	0	0.108131	0.121925	0.144678	0.372906	0.248093	0.402054	0.403247	0.5	0	0	0.0399767	-0.0513812	-0.217519	0	0.754982
Union Bank of Israel Ltd	Commercial banks	Public	ISRAEL	2013	2013Union Bank of Israel Ltd	216	0.801932	0.60716	0.0866	0.223387	0.007869	0.227052	0.357629	0.377408	3.73916	0.219637	0.0312	0	0	0.023818	-0.0170761	0.644034	4.58911	0.780805
Union Internationale de Banques	Commercial banks	Public	TUNISIA	2013	2013Union Internationale de Banques	110	0.843308	0.884171	0	0.0561038	0.0342841	0.0186438	0.376164	0.154753	0	0.403247	0.57	0	0	0.0399767	-0.0513812	-0.217519	3.52029	0.847508
Union National Bank - Egypt SAE	Commercial banks	Public	EGYPT	2013	2013Union National Bank - Egypt SAE	95	0.819248	0.482349	0	0.0932797	0.119019	0.656689	0.0925439	0.571909	2.69848	0.259961	0.949	0	0	0.0221561	0.0711816	-0.759251	3.73573	0.844604
United Arab Bank PJSC	Commercial banks	Public	UnITED ARAB EMIRATES	2013	2013United Arab Bank PJSC	189	0.759879	0.696822	0.183	0.17178	0.149323	0.0635099	0.364754	0.0103798	2.34909	0.527827	0.4	0	0.4	0.0679262	0	0.56522	4.19357	0.748592
United Bank (The)	Commercial banks	Private	EGYPT	2013	2013United Bank (The)	144	0.762244	0.263931	0	0.0824309	0.0344922	0.0149176	0.363249	0	2.37932	0.259961	0	0	0	0.0221561	0.0711816	-0.759251	4.21315	0.764433
United Bank for Investment	Commercial banks	Public	Iraq	2013	2013United Bank for Investment	10	0.349222	0.543553	0	0.268998	0.465234	0.0374953	0.725349	0.0102348	0	0	0.1	0	0.1	0.139364	-0.060891	-1.34072	5.84906	0.463023
United Gulf Bank (BSC) EC	Commercial banks	Public	BAHRAIN	2013	2013United Gulf Bank (BSC) EC	124	0.256772	0.0035085	0.2322	0.110966	0.795043	0.200245	0.0179877	0.172825	2.48021	0.356871	0.96	0	0.96	0.0372811	-0.0275455	-0.0960988	3.08835	0.475449
A_Ayan Leasing & Investment Com	Islamic banks	Public	KUWAIT	2013	2013A_Ayan Leasing & Investment Com	67	0.73251	0.102639	0	0.108933	0	0.0290658	0.0352308	0.0517241	0	0.583909	0	0	0	0.0662639	-0.0319934	-0.0615121	0	0.614562
ABC Islamic Bank (E.C.)	Islamic banks	Private	BAHRAIN	2013	2013ABC Islamic Bank (E.C.)	75	0.135827	0.828084	0	0.0070304	0.639061	0.19357	0.19375	0	2.34672	0.356871	1	0	0	0.0372811	-0.0275455	-0.0960988	3.02808	0.181092
Abu Dhabi Islamic Bank	Islamic banks	Public	uNITED ARAB EMIRATES	2013	2013Abu Dhabi Islamic Bank	130	0.921331	0.3529	0	0.204705	0.0253896	0.377699	0.164789	0.546529	1.81325	0.527827	0.4962	0.003	0.4962	0.0679262	0	0.56522	4.15946	0.891613
Abu Dhabi Islamic Bank - Public	Islamic banks	Public	UNITED ARAB EMIRATES	2013	2013Abu Dhabi Islamic Bank - Public	273	0.748805	0.594731	0.1843	0.246668	0.0486177	0.113542	0.170574	0.15479	3.42107	0.527827	0.4066	0.0768	0	0.0679262	0	0.56522	0	0.79246
Ahli United Bank KSC	Islamic banks	Public	KUWAIT	2013	2013Ahli United Bank KSC	228	0.872384	0.656349	0.1638	0.283072	0.217946	0.0502602	0.21875	0.228133	3.34577	0.583909	0	0.1097	0	0.0662639	-0.0319934	-0.0615121	3.42043	0.882591
Ajman Bank	Islamic banks	Private	unITED ARAB EMIRATES	2013	2013Ajman Bank	148	0.790244	0.826566	0.247	0.0343188	9.22e-05	0.104623	0.326441	0	0	0.527827	0.25	0	0	0.0679262	0	0.56522	3.73955	0.821137
Al Baraka Bank Egypt SAE	Islamic banks	Private	EGYPT	2013	2013Al Baraka Bank Egypt SAE	145	0.885978	0.407568	0	0.0181544	0.0309313	0.0105518	0.14031	0	2.4559	0.259961	0.7368	0.0556	0.7368	0.0221561	0.0711816	-0.759251	4.22475	0.881988
Al Baraka Bank Syria SA	Islamic banks	Private	SYRIAN ARAB REPUBLIC	2013	2013Al Baraka Bank Syria SA	103	0.590649	0.112448	0.41	0.810219	0.356997	0.0146141	0.0145808	0	2.96132	0.399347	0.23	0	0.23	0	-0.367023	-1.59076	4.62686	0.861363
Al Rajhi Bank Public Joint Stoc	Islamic banks	Public	SAUDI ARABIA	2013	2013Al Rajhi Bank Public Joint Stoc	303	0.836366	0.644147	0.1468	0.135468	0.0099951	0.22894	0.416438	0.186819	2.91716	0.582944	0.199	0	0	0.0538447	-0.0288596	-0.349657	0	0.840491
Albaraka Bank Tunisia	Islamic banks	Private	TUNISIA	2013	2013Albaraka Bank Tunisia	42	0	0	0	0	0	0	0	0	0	0.403247	0.784	0	0	0.0399767	-0.0513812	-0.217519	0	0.80574
Albaraka Banking Group B.S.C.	Islamic banks	Public	BAHRAIN	2013	2013Albaraka Banking Group B.S.C.	261	0.860541	0.636874	0.1847	0.112353	0.0592949	0.173774	0.606744	0.22599	3.45108	0.356871	0.3011	0	0	0.0372811	-0.0275455	-0.0960988	4.28001	0.846282
Albaraka Islamic Bank BSC	Islamic banks	Private	BAHRAIN	2013	2013Albaraka Islamic Bank BSC	105	0.175234	0.148464	0	0.401279	0.481593	0.0185762	0.688884	0	-0.477121	0.356871	0.9112	0	0	0.0372811	-0.0275455	-0.0960988	5.72815	0.867862
Al-Salam Bank-Bahrain B.S.C.	Islamic banks	Public	BAHRAIN	2013	2013Al-Salam Bank-Bahrain B.S.C.	163	0.758862	0.347591	0.209	0.489174	0.127133	0.647628	0.883333	0.721469	2.54843	0.356871	0.1143	0	0	0.0372811	-0.0275455	-0.0960988	2.97414	0.724708
Amlak Finance PJSC	Islamic banks	Public	UNITED ARAB EMIRATES	2013	2013Amlak Finance PJSC	106	0	0	0	0	0	0	0	0.0108837	2.91265	0.527827	0.4808	0	0	0.0679262	0	0.56522	0	0.842956
Ansar Bank	Islamic banks	Public	Iran	2013	2013Ansar Bank	191	0.814801	0.565747	0	0.124391	0.0257669	0.041343	0.704298	0.197364	0	0	0	0	0	-0.0660869	-0.273574	-1.09696	3.86625	0.840704
Arab Islamic Bank	Islamic banks	Private	PALESTINIAN TERRITORIES	2013	2013Arab Islamic Bank	28	0.816898	0.457889	0.2325	0.213486	0.0688418	0.393957	0.253425	0	2.9939	0	0.2098	0.0804	0.0937	0	0	0	2.57426	0.843904
Bahrain Islamic Bank B.S.C.	Islamic banks	Public	BAHRAIN	2013	2013Bahrain Islamic Bank B.S.C.	120	0.898655	0.498079	0	0.256964	0.117183	0.470812	0.255144	0.203856	-0.727588	0.356871	0.3966	0	0.1764	0.0372811	-0.0275455	-0.0960988	2.92054	0.899154
Bank AlJazira JSC	Islamic banks	Public	SAUDI ARABIA	2013	2013Bank AlJazira JSC	239	0.865697	0.588735	0.1212	0.183177	0.0747476	0.313548	0.422008	0.508488	2.80025	0.582944	0	0	0.0583	0.0538447	-0.0288596	-0.349657	4.7057	0.874364
Bank Alkhair BSC	Islamic banks	Private	BAHRAIN	2013	2013Bank Alkhair BSC	18	0.500452	0.195839	0.2256	0.358435	0.691821	0.0241493	0.962264	0	2.24705	0.356871	0	0	0	0.0372811	-0.0275455	-0.0960988	2.64562	0.562117
Bank Mellat	Islamic banks	Public	Iran	2013	2013Bank Mellat	293	0.845362	0.607403	0	0.143895	0.149901	0.0857884	0.0101353	0.0105371	0.328339	0	0.24	0	0	-0.0660869	-0.273574	-1.09696	5.89184	0.908529
Bank Nizwa SAOG	Islamic banks	Public	oMAN	2013	2013Bank Nizwa SAOG	52	0.0024446	0	0	0.718201	0	0	0.0199446	0.0261559	0	0.476063	0.36	0	0	0.0933268	-0.029107	0.147128	5.17133	0.271596
Bank Pasargad	Islamic banks	Private	Iran	2013	2013Bank Pasargad	244	0.741633	0.555526	0	0.173916	0.101248	0.131917	0.0136387	0	-0.304532	0	0.1917	0	0	-0.0660869	-0.273574	-1.09696	5.36582	0.703126
Bank Saderat Iran	Islamic banks	Public	Iran	2013	2013Bank Saderat Iran	278	0.824213	0.65282	0	0.134772	0.260776	0.120237	0.0140407	0.0101271	0.234439	0	0.4	0	0	-0.0660869	-0.273574	-1.09696	5.79355	0.830886
Bank Sepah	Islamic banks	Private	Iran	2013	2013Bank Sepah	251	0.865187	0.67019	0	0.177918	0.213458	0.0262442	0.72269	0	-0.0891481	0	0	0	0	-0.0660869	-0.273574	-1.09696	5.50069	0.891834
Bank Tejarat	Islamic banks	Public	Iran	2013	2013Bank Tejarat	277	0.835614	0.586948	0	0.171725	0.149962	0.109004	0.673119	0.219417	2.86789	0	0	0	0	-0.0660869	-0.273574	-1.09696	5.71271	0.834629
Banque Zitouna	Islamic banks	Private	TUNISIA	2013	2013Banque Zitouna	51	0.879961	0.622494	0	0.276143	0.0214876	0.0109557	0.345929	0	0	0.403247	0	0	0	0.0399767	-0.0513812	-0.217519	5.83952	0.89528
Barwa Bank	Islamic banks	Private	QATAR	2013	2013Barwa Bank	225	0.775089	0.606961	0	0.30967	0.130653	0.442712	0.222336	0	3.5216	0.594175	0	0	0	0.0468726	-0.0186659	0.676528	4.40243	0.80443
Boubyan Bank KSCP	Islamic banks	Public	KUWAIT	2013	2013Boubyan Bank KSCP	215	0.851117	0.673847	0.2385	0.25065	0.129107	0.136908	0.133443	0.128899	2.75103	0.583909	0.584	0	0	0.0662639	-0.0319934	-0.0615121	3.27524	0.863777
Cham Islamic Bank SA	Islamic banks	Private	SYRIAN ARAB REPUBLIC	2013	2013Cham Islamic Bank SA	26	0.7922	0.248587	0.4466	0.685253	0.680923	0.0340005	0.0125898	0	3.32126	0.399347	0.3226	0	0.3226	0	-0.367023	-1.59076	4.41679	0.863304
Cihan Bank for Islamic Investme	Islamic banks	Private	IRAQ	2013	2013Cihan Bank for Islamic Investme	25	0.377946	0.26229	0	0.534115	0	0.58409	0.884653	0	0	0	0	0	0	0.139364	-0.060891	-1.34072	0	0.43164
Dubai Islamic Bank PJSC	Islamic banks	Public	UNITED ARAB EMIRATES	2013	2013Dubai Islamic Bank PJSC	284	0.761866	0.559599	0.139	0.147871	0.111848	0.315729	0.385243	0.157891	3.01923	0.527827	0	0	0	0.0679262	0	0.56522	4.99393	0.721085
Eghtesad Novin Bank PJSC-EN Ban	Islamic banks	Public	Iran	2013	2013Eghtesad Novin Bank PJSC-EN Ban	224	0.867064	0.698683	0	0.185174	0.0961135	0.0947754	0.646121	0.345243	-0.305863	0	0	0	0	-0.0660869	-0.273574	-1.09696	0	0.87395
Emirates Islamic Bank PJSC	Islamic banks	Public	UNITED ARAB EMIRATES	2013	2013Emirates Islamic Bank PJSC	232	0.770109	0.532031	0	0.348504	0.105376	0.180785	0.626189	0.01	2.91044	0.527827	1	0	0	0.0679262	0	0.56522	4.57129	0.734381
Faisal Islamic Bank of Egypt	Islamic banks	Public	EGYPT	2013	2013Faisal Islamic Bank of Egypt	190	0.90874	0.0782713	0.145	0.0880984	0.0013045	0.0600046	0.0446493	0.362755	3.22952	0.259961	0.1535	0	0	0.0221561	0.0711816	-0.759251	4.61363	0.899076
First energy bank	Islamic banks	Private	BAHRAIN	2013	2013First energy bank	62	0.045698	0	0	0.142306	0.630619	0.0213034	0.0137577	0	3.26063	0.356871	0.2185	0	0.2185	0.0372811	-0.0275455	-0.0960988	3.14628	0.0950449
GFH Financial Group B.S.C.	Islamic banks	Public	BAHRAIN	2013	2013GFH Financial Group B.S.C.	122	0.405615	0	0	0.215609	0.993355	0.0859137	0.0281121	0.700435	1.63728	0.356871	0	0	0	0.0372811	-0.0275455	-0.0960988	2.94963	0.149791
Ibdar Bank BSC	Islamic banks	Private	BAHRAIN	2013	2013Ibdar Bank BSC	2	0.105277	0.053814	0	0.542842	0.967742	0.11438	0.805085	0	2.72175	0.356871	0	0	0	0.0372811	-0.0275455	-0.0960988	2.58297	0.0647042
Islamic Corporation for the Dev	Islamic banks	Private	Lebanon	2013	2013Islamic Corporation for the Dev	99	0.190982	0.114852	0	0.283692	0.701794	0.0304057	0.0145774	0	-0.167933	0.237986	0	0	0	0.022	0	-0.689259	0	0.171349
Islamic Development Bank	Islamic banks	Private	SAUDI ARABIA	2013	2013Islamic Development Bank	253	0	0.638009	0	0.159653	0	0.238865	0.274609	0	0.572396	0.582944	0	0	0	0.0538447	-0.0288596	-0.349657	4.05868	0.0428537
Islamic International Arab Bank	Islamic banks	Private	Jordan	2013	2013Islamic International Arab Bank	117	0.889334	0.640228	0.2404	0.0988243	0.0449277	0.0414753	0.0267482	0	3.59099	0.414089	1	0	0	0.026512	-0.0452036	-0.105804	3.06959	0.885965
Jordan Dubai Islamic Bank	Islamic banks	Public	JORDAN	2013	2013Jordan Dubai Islamic Bank	63	0.704634	0.555472	0.427	0.0743597	0.0317285	0.141305	0.0100797	0.210528	3.04462	0.414089	0	0	0	0.026512	-0.0452036	-0.105804	5.67689	0.725611
Jordan Islamic Bank	Islamic banks	Public	JORDAN	2013	2013Jordan Islamic Bank	178	0.9025	0.678927	0.1921	0.210627	0.0045855	0.0829294	0.299578	0.143669	3.49487	0.414089	0.6601	0.0437	0.6601	0.026512	-0.0452036	-0.105804	3.48008	0.901237
Karafarin Bank	Islamic banks	Public	Iran	2013	2013Karafarin Bank	154	0.769849	0.675178	0	0.0477573	0.179022	0.065722	0.361555	0.598784	-0.101303	0	0.7096	0	0.7096	-0.0660869	-0.273574	-1.09696	4.7815	0.789127
Khaleeji Commercial Bank	Islamic banks	Public	BAHRAIN	2013	2013Khaleeji Commercial Bank	100	0.723945	0.519371	0	0.217033	0.3349	0.469422	0.136393	0.275247	2.74699	0.356871	0.4697	0	0.1401	0.0372811	-0.0275455	-0.0960988	2.67501	0.791842
Kurdistan International Bank fo	Islamic banks	Public	IRAQ	2013	2013Kurdistan International Bank fo	49	0.557005	0.0020349	0	0.875185	0.485148	0.010619	0.0168787	0.25804	-0.0161187	0	0.099	0	0.5303	0.139364	-0.060891	-1.34072	0	0.523623
Kuwait Finance House	Islamic banks	Public	KUWAIT	2013	2013Kuwait Finance House	296	0.768038	0.564941	0.1357	0.136024	0.16825	0.302102	0.752269	0	2.99929	0.583909	1	0	0.93	0.0662639	-0.0319934	-0.0615121	4.16741	0.822372
Kuwait International Bank	Islamic banks	Public	KUWAIT	2013	2013Kuwait International Bank	184	0.805682	0.62569	0	0.256102	0.220423	0.14603	0.248337	0.138304	0	0.583909	0.0725	0.0594	0	0.0662639	-0.0319934	-0.0615121	3.09674	0.827724
Masraf Al Rayan (Q.S.C.)	Islamic banks	Public	QATAR	2013	2013Masraf Al Rayan (Q.S.C.)	254	0.833926	0.676949	0.1688	0.0530324	0.124216	0.348749	0.497631	0.1245	2.61323	0.594175	0	0	0	0.0468726	-0.0186659	0.676528	4.78978	0.827925
Noor Bank	Islamic banks	Private	UNITED ARAB EMIRATES	2013	2013Noor Bank	217	0.86042	0.6058	0.141	0.22837	0.0404829	0.146232	0.645407	0	2.53425	0.527827	0.95	0	0	0.0679262	0	0.56522	4.25418	0.842999
Palestine Islamic Bank	Islamic banks	Private	PALESTINIAN TERRITORIES	2013	2013Palestine Islamic Bank	33	0.833278	0.494975	0.3201	0.395525	0.0477117	0.0286833	0.278574	0	3.50852	0	0	0	0	0	0	0	5.62645	0.842226
Parsian Bank	Islamic banks	Public	Iran	2013	2013Parsian Bank	246	0.855809	0.665026	0.1135	0.0819466	0.0912824	0.0558635	0.394013	0.266776	-0.477121	0	0	0	0	-0.0660869	-0.273574	-1.09696	4.40844	0.877475
Qatar International Islamic Ban	Islamic banks	Public	QATAR	2013	2013Qatar International Islamic Ban	219	0.722214	0.513852	0.1862	0.206888	0.0394993	0.441182	0.208954	0.117905	2.69983	0.594175	0.167	0	0	0.0468726	-0.0186659	0.676528	0	0.760324
Qatar Islamic Bank SAQ	Islamic banks	Public	QATAR	2013	2013Qatar Islamic Bank SAQ	281	0.731211	0.589371	0	0.155504	0.193791	0.345977	0.191855	0.0706621	3.05066	0.594175	0.2	0	0	0.0468726	-0.0186659	0.676528	4.86446	0.734979
Sharjah Islamic Bank	Islamic banks	Public	UNITED ARAB EMIRATES	2013	2013Sharjah Islamic Bank	199	0.644495	0.586879	0.3443	0.253726	0.0398316	0.180246	0.308871	0.169989	3.42466	0.527827	0.274	0	0.2	0.0679262	0	0.56522	4.26284	0.607742
Syria International Islamic Ban	Islamic banks	Public	SYRIAN ARAB REPUBLIC	2013	2013Syria International Islamic Ban	81	0.870218	0.26018	0.4897	0.676605	0.478769	0.0223	0.0102012	0.17752	2.98444	0.399347	0	0	0.2	0	-0.367023	-1.59076	0	0.888397
Tamweel PJSC	Islamic banks	Private	UNITED ARAB EMIRATES	2013	2013Tamweel PJSC	83	0.209667	0.852552	0	0.107684	0.647834	0.0388768	0.479642	0	1.69985	0.527827	0.5825	0.0022	0	0.0679262	0	0.56522	4.03929	0.554813
Warba Bank	Islamic banks	Public	KUWAIT	2013	2013Warba Bank	118	0.558199	0.371007	0.7639	0.45844	0.37295	0.395008	0.829556	0	3.45231	0.583909	0	0	0	0.0662639	-0.0319934	-0.0615121	5.34918	0.769315
Abu Dhabi Commercial Bank	Commercial banks	Public	UNITED ARAB EMIRATES	2014	2014Abu Dhabi Commercial Bank	299	0.73088	0.718832	0.1662	0.0804942	0.120674	0.187069	0.279397	0.296325	3.23578	0.561845	0.5815	0.5815	0.0609	0.047289	0	0.622046	5.26279	0.710909
Ahli Bank QSC	Commercial banks	Public	QATAR	2014	2014Ahli Bank QSC	207	0.830627	0.662347	0	0.0972182	0.131198	0.284697	0.190891	0.215065	3.79508	0.538419	0.381	0.1765	0.381	0.0441027	-0.0313157	0.684699	4.41792	0.790732
Ahli Bank SAOG	Commercial banks	Public	OMAN	2014	2014Ahli Bank SAOG	172	0.80657	0.82486	0.1221	0.11452	0.115976	0.0722773	0.197425	0.144427	3.47424	0.488216	0.35	0.0682	0.35	0.0437262	-0.0124542	0.127053	3.12694	0.809703
Ahli United Bank (Egypt) SAE	Commercial banks	Private	EGYPT	2014	2014Ahli United Bank (Egypt) SAE	149	0.881835	0.468227	0	0.104372	0.0316987	0.695428	0.312945	0	2.5852	0.282245	0.854	0	0.854	0.0218547	0.0942158	-0.912077	4.30013	0.885841
Ahli United Bank BSC	Commercial banks	Public	BAHRAIN	2014	2014Ahli United Bank BSC	280	0.847314	0.530003	0.109	0.154515	0.157838	0.485145	0.279453	0.150187	4.02756	0.367165	0.1002	0.1795	0	0.0541684	-0.0330548	-0.115422	4.51391	0.8494
Al Ahli Bank of Kuwait (KSC)	Commercial banks	Public	KUWAIT	2014	2014Al Ahli Bank of Kuwait (KSC)	231	0.810028	0.685666	0.2534	0.0622906	0.247129	0.318141	0.299049	0.157809	3.1801	0.590824	0.1013	0.1013	0.4314	0.0114904	-0.027027	-0.0760651	3.50421	0.817977
Al Khalij Commercial Bank	Commercial banks	Public	Qatar	2014	2014Al Khalij Commercial Bank	234	0.795166	0.501083	0.167	0.11425	0.160426	0.684237	0.394566	0.128854	3.19127	0.538419	0.1724	0.1724	0	0.0441027	-0.0313157	0.684699	4.61552	0.823063
Al khaliji France SA	Commercial banks	Private	UNITED ARAB EMIRATES	2014	2014Al khaliji France SA	61	0.6452	0.605583	0	0.125185	0.006295	0.258154	0.401515	0	2.47123	0.561845	0	0	0	0.047289	0	0.622046	3.46319	0.776436
Alubaf Arab International Bank	Commercial banks	Private	BAHRAIN	2014	2014Alubaf Arab International Bank	79	0.701571	0.327676	0	0.529789	0.990093	0.406041	0.37182	0	2.91059	0.367165	0.995	0	0.995	0.0541684	-0.0330548	-0.115422	3.04446	0.714689
Amen Bank	Commercial banks	Public	TUNISIA	2014	2014Amen Bank	150	0.882617	0.756521	0	0.076256	0.240198	0.179855	0.491766	0.0460924	0.634121	0.412134	0.3018	0.0011	0	0.0299566	-0.0579854	-0.274738	3.86053	0.875823
Arab African International Bank	Commercial banks	Private	EGYPT	2014	2014Arab African International Bank	230	0.832353	0.386058	0	0.261728	0.0833745	0.888617	0.325867	0	3.62174	0.282245	0.4937	0	0.4937	0.0218547	0.0942158	-0.912077	3.96552	0.838421
Arab Bank for Investment & Fore	Commercial banks	Private	UNITED ARAB EMIRATES	2014	2014Arab Bank for Investment & Fore	158	0.729069	0.437797	0.257	0.435158	0.32472	0.145646	0.540293	0	3.2531	0.561845	0.4228	0	0.4228	0.047289	0	0.622046	0	0.736334
Arab Bank Group (Combined)	Commercial banks	Private	JORDAN	2014	2014Arab Bank Group (Combined)	290	0.806442	0.459517	0.1515	0.241491	0.178943	0.534001	0.45828	0	3.54326	0.395479	0	0	0	0.0282921	-0.0483007	-0.1442	4.66651	0.799998
Arab Bank Plc	Commercial banks	Public	JORDAN	2014	2014Arab Bank Plc	282	0.805468	0.429502	0.1458	0.264349	0.200907	0.55671	0.367296	0.163471	3.70223	0.395479	0.155	0	0.1983	0.0282921	-0.0483007	-0.1442	4.38985	0.82042
Arab Bank Syria SA	Commercial banks	Public	SYRIAN ARAB REPUBLIC	2014	2014Arab Bank Syria SA	24	0.795095	0.354016	0.2076	0.498886	0.0080092	0.071901	0.0169964	0.365712	3.41649	0.353029	0.5129	0	0.5129	0	0	-1.6884	4.63469	0.796218
Arab Banking Corporation - Alge	Commercial banks	Private	AlGERIA	2014	2014Arab Banking Corporation - Alge	19	0.609355	0.55643	0	0.375624	0.179105	0.0639568	0.418123	0	2.7885	0.580025	0.876	0	0.876	0.0276764	-0.0325368	-0.826458	0	0.571043
Arab Banking Corporation - Egyp	Commercial banks	Private	EGYPT	2014	2014Arab Banking Corporation - Egyp	73	0.811672	0.235217	0	0.233481	0.092449	0.0166535	0.259087	0	3.79158	0.282245	0.996	0	0.996	0.0218547	0.0942158	-0.912077	0	0.820446
Arab Banking Corporation (Jorda	Commercial banks	Public	JORDAN	2014	2014Arab Banking Corporation (Jorda	80	0.807906	0.508418	0.2312	0.126111	0.235698	0.545131	0.283251	0.127659	3.74247	0.395479	0.87	0.0206	0.87	0.0282921	-0.0483007	-0.1442	0	0.83147
Arab Banking Corporation BSC-Ba	Commercial banks	Public	BAHRAIN	2014	2014Arab Banking Corporation BSC-Ba	265	0.696063	0.514334	0.1786	0.249237	0.285328	0.398047	0.472579	0.255405	3.09536	0.367165	0	0	0	0.0541684	-0.0330548	-0.115422	0	0.671924
Arab International Bank	Commercial banks	Private	EGYPT	2014	2014Arab International Bank	138	0.70917	0.425194	0	0.231633	0.274005	0.701006	0.385965	0	3.40679	0.282245	0.3876	0	0.3876	0.0218547	0.0942158	-0.912077	3.50255	0.729488
Arab Investment Bank-Federal Ar	Commercial banks	Private	EGYPT	2014	2014Arab Investment Bank-Federal Ar	92	0.85597	0.449231	0	0.140569	0.0054311	0.646669	0.464597	0	2.73995	0.282245	0	0	0	0.0218547	0.0942158	-0.912077	0	0.881464
Arab National Bank Public Joint	Commercial banks	Public	SAUDI ARABIA	2014	2014Arab National Bank Public Joint	288	0.826574	0.641286	0.1507	0.0857249	0.0670191	0.319586	0.394439	0.14601	3.50786	0.58475	0.4	0	0.4	0.0266991	-0.0350626	-0.335918	0	0.841976
Arab Tunisian Bank	Commercial banks	Public	Tunisia	2014	2014Arab Tunisian Bank	121	0.8891	0.550696	0	0.373858	0.154904	0.507487	0.724277	0.191506	0.804296	0.412134	0.6424	0	0.6424	0.0299566	-0.0579854	-0.274738	3.68939	0.882636
Attijari Bank	Commercial banks	Public	TUNISIA	2014	2014Attijari Bank	133	0.827126	0.724001	0.1171	0.195921	0.0731897	0.091228	0.513321	0.157368	0	0.412134	0.5998	0	0.5998	0.0299566	-0.0579854	-0.274738	3.72231	0.816082
Attijariwafa Bank	Commercial banks	Public	MOROCCO	2014	2014Attijariwafa Bank	285	0.756945	0.639782	0.0994	0.188721	0.055875	0.31725	0.444417	0.138934	3.04905	0.299229	0.4804	0.0176	0	0.0453545	-0.018875	-0.326975	5.58611	0.745579
Bahrain Commercial Facilities C	Commercial banks	Public	BAHRAIN	2014	2014Bahrain Commercial Facilities C	46	0.0778312	0.762134	0	0.0100568	0.992525	0.0195531	0.842308	0.191651	0.0836675	0.367165	0.311	0.1657	0	0.0541684	-0.0330548	-0.115422	0	0.20641
Bank al Etihad	Commercial banks	Public	JORDAN	2014	2014Bank al Etihad	135	0.780227	0.526376	0.1515	0.155662	0.198511	0.419709	0.237189	0.134108	3.27676	0.395479	0.2206	0	0.2206	0.0282921	-0.0483007	-0.1442	3.28508	0.841753
Bank Audi Private Bank	Commercial banks	Private	lebanon	2014	2014Bank Audi Private Bank	77	0.867572	0.16354	0	0.780084	0.0031568	0.34379	0.612704	0	0.267825	0.227889	1	0	0	0.009	-0.0554383	-0.711113	3.34254	0.883595
Bank Audi SAE	Commercial banks	Private	EGYPT	2014	2014Bank Audi SAE	169	0.875723	0.476133	0	0.0958207	0.0031467	0.735612	0.269437	0	1.93881	0.282245	1	0	1	0.0218547	0.0942158	-0.912077	4.35506	0.894833
Bank Audi SAL	Commercial banks	Public	lebanon	2014	2014Bank Audi SAL	286	0.896727	0.408078	0.095	0.171416	0.0378537	0.752703	0.411517	0.127798	3.92105	0.227889	0.292	0	0.292	0.009	-0.0554383	-0.711113	4.73686	0.890198
Bank Dhofar SAOG	Commercial banks	Public	OMAN	2014	2014Bank Dhofar SAOG	210	0.820603	0.741422	0.1107	0.179128	0.0497194	0.0898865	0.322905	0.143205	3.44261	0.488216	0.278	0.1	0	0.0437262	-0.0124542	0.127053	3.41587	0.831909
Bank Hapoalim BM	Commercial banks	Public	ISRAEL	2014	2014Bank Hapoalim BM	305	0.743864	0.665147	0.0969	0.126064	0.020928	0.279383	0.475158	0.119753	3.48823	0.242194	0.202	0.0075	0	0.0437633	-0.0152587	0.642546	5.57981	0.740256
Bank Leumi Le Israel BM	Commercial banks	Public	ISRAEL	2014	2014Bank Leumi Le Israel BM	304	0.777845	0.644609	0.0943	0.151079	0.0161567	0.319907	0.559458	0.165628	3.57083	0.242194	0.05	0.0097	0.05	0.0437633	-0.0152587	0.642546	5.5735	0.780026
Bank Muscat SAOG	Commercial banks	Public	OMAN	2014	2014Bank Muscat SAOG	274	0.753149	0.723844	0.1315	0.170777	0.109315	0.0993528	0.350512	0.155141	3.75893	0.488216	0.2356	0	0.1251	0.0437262	-0.0124542	0.127053	3.92873	0.772684
Bank of Alexandria	Commercial banks	Private	EGYPT	2014	2014Bank of Alexandria	185	0.836866	0.479017	0	0.204102	0.0093562	0.551033	0.168758	0	2.95682	0.282245	0.7025	0	0.7025	0.0218547	0.0942158	-0.912077	4.61194	0.830555
Bank of Baghdad	Commercial banks	Public	IRAQ	2014	2014Bank of Baghdad	74	0.789609	0.117958	0	0.484823	0.115404	0.0197026	0.0137109	0.294073	2.98493	0	0.5179	0	0.5179	0.0657216	-0.018795	-1.35513	6.24672	0.816194
Bank of Beirut S.A.L.	Commercial banks	Public	LEBANON	2014	2014Bank of Beirut S.A.L.	237	0.852952	0.283891	0.1331	0.344985	0.112139	0.0127216	0.354017	0	3.95231	0.227889	0.2802	0	0.2802	0.009	-0.0554383	-0.711113	4.31233	0.846955
Bank of Jordan Plc	Commercial banks	Public	Jordan	2014	2014Bank of Jordan Plc	132	0.821513	0.507391	0.1549	0.154124	0.0949478	0.445317	0.32662	0.11836	3.21758	0.395479	0.032	0.0015	0.0455	0.0282921	-0.0483007	-0.1442	3.31742	0.82408
Bank of Palestine Plc	Commercial banks	Public	PALESTINIAN TERRITORIES	2014	2014Bank of Palestine Plc	125	0.814778	0.470017	0	0.358816	0.127855	0.173667	0.402839	0.13489	3.43678	0	0.0763	0	0	0	0	0	3.3707	0.835698
Bank of Sharjah	Commercial banks	Private	UNITED ARAB EMIRATES	2014	2014Bank of Sharjah	193	0.73967	0.525967	0	0.263534	0.0052676	0.143539	0.456519	0	3.03545	0.561845	0.1502	0	0.0794	0.047289	0	0.622046	4.39746	0.755999
Bank of Syria and Overseas SA	Commercial banks	Public	SYRIAN ARAB REPUBLIC	2014	2014Bank of Syria and Overseas SA	87	0.907127	0.104628	0.0981	0.796394	0.264771	0.211938	0.0133168	0.263265	3.24939	0.353029	0.49	0	0.49	0	0	-1.6884	4.96325	0.889464
Bank Sohar SAOG	Commercial banks	Public	OMAN	2014	2014Bank Sohar SAOG	182	0.865295	0.660798	0.1002	0.222317	0.146605	0.164906	0.243243	0.184033	3.15912	0.488216	0.15	0	0	0.0437262	-0.0124542	0.127053	0	0.865231
Bankmed, sal	Commercial banks	Private	Lebanon	2014	2014Bankmed, sal	233	0.865448	0.322967	0.1261	0.347703	0.0323311	0.836649	0.580589	0	3.7	0.227889	0	0	0	0.009	-0.0554383	-0.711113	4.31783	0.846479
Banque BEMO Sal	Commercial banks	Public	lebanon	2014	2014Banque BEMO Sal	90	0.863393	0.412106	0.1363	0.295811	0.052975	0.666281	0.374956	0.026455	3.82347	0.227889	0.6176	0	0	0.009	-0.0554383	-0.711113	3.34988	0.871199
Banque Bemo Saudi Fransi SA	Commercial banks	Public	SYRIAN ARAB REPUBLIC	2014	2014Banque Bemo Saudi Fransi SA	107	0.869819	0.20386	0.2176	0.479692	0.0302252	0.986763	0.0136645	0.392139	3.16752	0.353029	0.27	0	0.27	0	0	-1.6884	5.06902	0.886457
Banque Centrale Populaire SA	Commercial banks	Public	MOROCCO	2014	2014Banque Centrale Populaire SA	249	0.825874	0.490865	0	0.322534	0.645374	0.665676	0.0106166	0.0771808	0.56065	0.299229	0.4542	0.0641	0	0.0453545	-0.018875	-0.326975	5.2426	0.835075
Banque de l_Agriculture et du D	Commercial banks	Private	AlGERIA	2014	2014Banque de l_Agriculture et du D	235	0.897438	0.44448	0	0.407668	0.0328467	0.267658	0.502747	0	-0.419172	0.580025	0	0	0	0.0276764	-0.0325368	-0.826458	0	0.910493
Banque de l_Habitat	Commercial banks	Private	TUNISIA	2014	2014Banque de l_Habitat	141	0.684087	0.736364	0	0.0861704	0.0004945	0.181607	0.649241	0	0.257927	0.412134	0.3262	0	0	0.0299566	-0.0579854	-0.274738	0	0.728188
Banque de l_Industrie et du Tra	Commercial banks	Private	Lebanon	2014	2014Banque de l_Industrie et du Tra	41	0.878523	0.294617	0.1398	0.193101	0.0220201	0.0148833	0.0980306	0	4.46424	0.227889	0	0	0	0.009	-0.0554383	-0.711113	3.03827	0.880376
Banque de Tunisie	Commercial banks	Public	TUNISIA	2014	2014Banque de Tunisie	112	0.716959	0.750024	0	0.0673664	0.133216	0.172912	0.548604	0.139842	0.151122	0.412134	0.3352	0.0012	0	0.0299566	-0.0579854	-0.274738	3.61545	0.697768
Banque du Caire SAE	Commercial banks	Private	EGYPT	2014	2014Banque du Caire SAE	222	0.892883	0.373931	0	0.11838	0.0074578	0.0125493	0.147488	0	2.81165	0.282245	0	0	0	0.0218547	0.0942158	-0.912077	4.81369	0.893768
Banque Ext?rieure d_Alg?rie	Commercial banks	Private	AlGERIA	2014	2014Banque Ext?rieure d_Alg?rie	260	0.795954	0.355819	0	0.48952	0.0006756	0.277002	0.802165	0	0.132431	0.580025	0	0	0	0.0276764	-0.0325368	-0.826458	0	0.81236
Banque Libano-Francaise	Commercial banks	Private	LEBANON	2014	2014Banque Libano-Francaise	221	0.891875	0.333103	0.1308	0.345246	0.0364839	0.87964	0.341446	0	3.91972	0.227889	0.35	0	0	0.009	-0.0554383	-0.711113	4.22218	0.875179
Banque Marocaine du Commerce Ex	Commercial banks	Public	MOROCCO	2014	2014Banque Marocaine du Commerce Ex	266	0.807008	0.56472	0.0907	0.312691	0.142975	0.325068	0.367136	0.275552	3.29392	0.299229	0.2815	0.0846	0.26	0.0453545	-0.018875	-0.326975	0	0.817308
Banque Marocaine pour le Commer	Commercial banks	Public	MOROCCO	2014	2014Banque Marocaine pour le Commer	188	0.732865	0.777312	0.1349	0.0607197	0.10105	0.151711	0.218685	0.0826861	2.90533	0.299229	0	0	0	0.0453545	-0.018875	-0.326975	0	0.742748
Banque Misr Liban	Commercial banks	Private	lebanon	2014	2014Banque Misr Liban	85	0.90943	0.164997	0.1326	0.13564	0.0560454	0.0335157	0.276868	0	3.83082	0.227889	0.92	0	0	0.009	-0.0554383	-0.711113	3.25173	0.918397
Banque Misr SAE	Commercial banks	Private	EGYPT	2014	2014Banque Misr SAE	287	0.890107	0.224564	0	0.172102	0.0275642	0.021072	0.234734	0	3.67429	0.282245	0	0	0	0.0218547	0.0942158	-0.912077	5.33878	0.888627
Banque Nationale Agricole	Commercial banks	Public	TUNISIA	2014	2014Banque Nationale Agricole	162	0.787046	0.804013	0	0.107141	0.142755	0.134893	0.675614	0.107722	0.467991	0.412134	0.2354	0	0	0.0299566	-0.0579854	-0.274738	3.91026	0.786937
Banque Nationale d_Alg?rie	Commercial banks	Private	AlGERIA	2014	2014Banque Nationale d_Alg?rie	270	0.701028	0.602028	0	0.218345	0.0221201	0.189773	0.0300143	0	0.0405521	0.580025	1	1	0	0.0276764	-0.0325368	-0.826458	0	0.727055
Banque Saudi Fransi JSC	Commercial banks	Public	SAUDI ARABIA	2014	2014Banque Saudi Fransi JSC	289	0.795435	0.654528	0.139	0.0718719	0.0271156	0.328014	0.380433	0.128562	3.39094	0.58475	0.3111	0	0.3111	0.0266991	-0.0350626	-0.335918	5.23059	0.802829
Barclays Bank - Egypt S.A.E.	Commercial banks	Private	EGYPT	2014	2014Barclays Bank - Egypt S.A.E.	119	0.800614	0.320936	0	0.13823	0.0014217	0.0135075	0.206417	0	2.84935	0.282245	1	0	0	0.0218547	0.0942158	-0.912077	4.23825	0.790224
BBAC sal	Commercial banks	Private	lebanon	2014	2014BBAC sal	186	0.90489	0.261127	0.1326	0.221426	0.0261597	0.0147248	0.31563	0	4.1136	0.227889	0.37	0	0	0.009	-0.0554383	-0.711113	3.88645	0.903073
BBK B.S.C.	Commercial banks	Public	BAHRAIN	2014	2014BBK B.S.C.	213	0.801901	0.500975	0.1247	0.111679	0.0700583	0.664799	0.432384	0.0739697	3.82647	0.367165	0.254	0	0.187	0.0541684	-0.0330548	-0.115422	3.5093	0.859865
BLOM Bank Egypt SAE	Commercial banks	Private	EGYPT	2014	2014BLOM Bank Egypt SAE	116	0.84209	0.275832	0	0.269993	0.0065765	0.0130449	0.206291	0	2.67393	0.282245	0.9942	0	0	0.0218547	0.0942158	-0.912077	4.06553	0.862415
BLOM Bank s.a.l.	Commercial banks	Public	Lebanon	2014	2014BLOM Bank s.a.l.	269	0.886712	0.242633	0	0.384892	0.0266348	0.0145826	0.391629	0.0699388	2.30233	0.227889	0.3437	0	0	0.009	-0.0554383	-0.711113	4.41748	0.882273
BNP Paribas El Djaza?r	Commercial banks	Private	AlGERIA	2014	2014BNP Paribas El Djaza?r	114	0.822855	0.470533	0	0.456781	0.0207223	0.000767	0.313879	0	3.30137	0.580025	0	0	0	0.0276764	-0.0325368	-0.826458	0	0.8106
BSL Bank SAL	Commercial banks	Private	lebanon	2014	2014BSL Bank SAL	64	0.900697	0.174839	0	0.209937	0.0284847	0.0248643	0.391813	0	2.87552	0.227889	0	0	0	0.009	-0.0554383	-0.711113	3.18631	0.904395
Burgan Bank KPSC	Commercial banks	Public	KUWAIT	2014	2014Burgan Bank KPSC	252	0.851736	0.552748	0.099	0.250238	0.238579	0.25162	0.438792	0.231006	3.05377	0.590824	0.6	0.0791	0	0.0114904	-0.027027	-0.0760651	3.8546	0.817697
Byblos Bank S.A.L.	Commercial banks	Public	LEBANON	2014	2014Byblos Bank S.A.L.	247	0.851918	0.246979	0.132	0.174268	0.0633999	0.0141962	0.520503	0.121643	4.19396	0.227889	0.2924	0	0.2924	0.009	-0.0554383	-0.711113	4.44508	0.859869
Byblos Bank Syria SA	Commercial banks	Public	SYRIAN ARAB REPUBLIC	2014	2014Byblos Bank Syria SA	23	0.760326	0.252442	0	0.597287	0.179728	0.131234	0.0173697	0.155138	2.88788	0.353029	0.5237	0	0.5237	0	0	-1.6884	0	0.828833
Cairo Amman Bank	Commercial banks	Public	JORDAN	2014	2014Cairo Amman Bank	139	0.7723	0.441076	0.1494	0.211161	0.165643	0.614448	0.283721	0.141527	3.48657	0.395479	0.1139	0	0.1078	0.0282921	-0.0483007	-0.1442	3.34498	0.82043
Capital Bank of Jordan	Commercial banks	Public	JORDAN	2014	2014Capital Bank of Jordan	126	0.792749	0.358529	0.1754	0.184353	0.237564	0.88842	0.647655	0.323943	3.28811	0.395479	0.0998	0	0.0499	0.0282921	-0.0483007	-0.1442	3.27568	0.795897
Citibank N.A., United Arab Emir	Commercial banks	Private	UnITED ARAB EMIRATES	2014	2014Citibank N.A., United Arab Emir	205	0	0	0	0	0	0	0	0	0	0.561845	0	0	0	0.047289	0	0.622046	0	0.524853
Commercial Bank International P	Commercial banks	Public	UNITED ARAB EMIRATES	2014	2014Commercial Bank International P	164	0.78142	0.716869	0.1493	0.0462919	0.0930506	0.111624	0.365398	0.0151437	2.89765	0.561845	0.4	0	0.4	0.047289	0	0.622046	0	0.801932
Commercial Bank of Dubai P.S.C.	Commercial banks	Public	UNITED ARAB EMIRATES	2014	2014Commercial Bank of Dubai P.S.C.	236	0.70694	0.68098	0.1767	0.128192	0.01588	0.13818	0.303655	0.248694	3.5319	0.561845	0.2	0	0	0.047289	0	0.622046	4.64813	0.721229
Commercial Bank of Kuwait K.P.S	Commercial banks	Public	KUWAIT	2014	2014Commercial Bank of Kuwait K.P.S	229	0.843899	0.589642	0.1551	0.211325	0.206749	0.289189	0.384788	0.112401	3.10549	0.590824	0.2311	0	0	0.0114904	-0.027027	-0.0760651	0	0.844664
Commercial International Bank (	Commercial banks	Public	EGYPT	2014	2014Commercial International Bank (	256	0.864177	0.373165	0.1246	0.115217	0.0148125	0.011886	0.248893	0.469233	2.76907	0.282245	0.065	0.0497	0.9086	0.0218547	0.0942158	-0.912077	0	0.857415
Cooperative & Agricultural Cred	Commercial banks	Private	YEMEN	2014	2014Cooperative & Agricultural Cred	96	0.939251	0.104392	0	0.141594	0.0346724	0.0518836	0.0875666	0	3.24308	0	0	0	0	0.0482352	-0.109684	-1.34648	0	0.925516
Credit Agricole Egypt SAE	Commercial banks	Public	EGYPT	2014	2014Credit Agricole Egypt SAE	157	0.85578	0.419571	0	0.302956	0.0017235	0.570125	0.342078	0.368368	2.84759	0.282245	0.474	0	0.474	0.0218547	0.0942158	-0.912077	4.45653	0.856072
Cr?dit du Maroc	Commercial banks	Public	MOROCCO	2014	2014Cr?dit du Maroc	175	0.754699	0.733219	0.0996	0.153794	0.0298219	0.160281	0.17999	0.376603	0.0642041	0.299229	0.786	0	0	0.0453545	-0.018875	-0.326975	0	0.780538
Cr?dit Immobilier et Hotelier	Commercial banks	Public	MOROCCO	2014	2014Cr?dit Immobilier et Hotelier	165	0.645069	0.766953	0	0.0712835	0.0927029	0.135283	0.257907	0.290105	-0.141099	0.299229	0.7586	0.7586	0	0.0453545	-0.018875	-0.326975	0	0.615571
Cr?dit Libanais S.A.L.	Commercial banks	Private	Lebanon	2014	2014Cr?dit Libanais S.A.L.	214	0.870288	0.302033	0.1484	0.183354	0.0161051	0.0123985	0.313523	0	4.04564	0.227889	0.6374	0	0	0.009	-0.0554383	-0.711113	0	0.88066
CreditBank SAL	Commercial banks	Private	Lebanon	2014	2014CreditBank SAL	134	0.901378	0.491234	0	0.254443	0.0429258	0.35724	0.36595	0	2.81052	0.227889	0	0	0	0.009	-0.0554383	-0.711113	6.60039	0.916173
Dar Es Salaam Investment Bank-D	Commercial banks	Public	IRAQ	2014	2014Dar Es Salaam Investment Bank-D	15	0.729625	0.041509	0	0.727103	0.116236	0.0487186	0.0142127	0.61252	-0.123334	0	0.701	0	0	0.0657216	-0.018795	-1.35513	0	0.691531
Doha Bank	Commercial banks	Public	QATAR	2014	2014Doha Bank	255	0.752942	0.614952	0	0.161501	0.153852	0.278086	0.295734	0.284546	3.28828	0.538419	0.1666	0.0047	0	0.0441027	-0.0313157	0.684699	4.82588	0.780254
Emirates Lebanon Bank SAL	Commercial banks	Private	lebanon	2014	2014Emirates Lebanon Bank SAL	84	0.771945	0.409958	0	0.365032	0.0229844	0.313953	0.445557	0	2.64508	0.227889	0.8	0	0.8	0.009	-0.0554383	-0.711113	3.33831	0.775355
Emirates NBD PJSC	Commercial banks	Public	UNITED ARAB EMIRATES	2014	2014Emirates NBD PJSC	306	0.781628	0.703222	0.1527	0.122374	0.103498	0.0845877	0.344627	0.489072	3.23047	0.561845	0.56	0.5564	0	0.047289	0	0.622046	5.5341	0.763807
Export Development Bank of Egyp	Commercial banks	Public	EGYPT	2014	2014Export Development Bank of Egyp	22	0.862618	0.39846	0	0.0978264	0.100314	0.979712	0.153339	0.368631	0	0.282245	0.4075	0.0066	0.1143	0.0218547	0.0942158	-0.912077	0	0.84999
Fenicia Bank SAL	Commercial banks	Private	Lebanon	2014	2014Fenicia Bank SAL	88	0.835861	0.26738	0.1606	0.128348	0.0023979	0.0159809	0.335059	0	2.78054	0.227889	0	0	0	0.009	-0.0554383	-0.711113	3.32231	0.847356
FIBI Bank	Commercial banks	Public	ISRAEL	2014	2014FIBI Bank	272	0.820865	0.619242	0.0998	0.246051	0.0217876	0.197325	0.550744	0.208774	3.83017	0.242194	0.54	0.0047	0	0.0437633	-0.0152587	0.642546	5.04528	0.824909
Fransabank sal	Commercial banks	Private	LEBANON	2014	2014Fransabank sal	248	0.856732	0.310556	0.1341	0.221546	0.0284049	0.0111095	0.311922	0	4.31324	0.227889	0.3948	0	0.06	0.009	-0.0554383	-0.711113	4.4078	0.842018
Future Bank B.S.C.	Commercial banks	Private	BAHRAIN	2014	2014Future Bank B.S.C.	82	0.682101	0.19575	0.2262	0.691949	0.60157	0.343796	0.0287081	0	3.25703	0.367165	0	0	0	0.0541684	-0.0330548	-0.115422	2.76253	0.673979
Groupe Banque Centrale Populair	Commercial banks	Private	MOROCCO	2014	2014Groupe Banque Centrale Populair	275	0.823181	0.676473	0	0.150141	0.049124	0.284227	0.30863	0	2.71351	0.299229	0	0	0	0.0453545	-0.018875	-0.326975	5.2426	0.847157
Gulf Bank Algeria	Commercial banks	Private	AlGERIA	2014	2014Gulf Bank Algeria	93	0.719358	0.584625	0	0.336779	0.0832131	0.0001889	0.566999	0	-0.119576	0.580025	0.9131	0	0.9131	0.0276764	-0.0325368	-0.826458	5.1429	0.747142
Gulf Bank KSC (The)	Commercial banks	Public	KUWAIT	2014	2014Gulf Bank KSC (The)	243	0.867537	0.663639	0.151	0.132858	0.242973	0.234219	0.285629	0.102512	2.73832	0.590824	0.1608	0	0	0.0114904	-0.027027	-0.0760651	3.70456	0.880733
Gulf Commercial Bank	Commercial banks	Public	IRAQ	2014	2014Gulf Commercial Bank	38	0.533787	0.366708	0	0.418021	0	0.226062	0.0121858	0.280493	-0.135112	0	0	0	0	0.0657216	-0.018795	-1.35513	5.89292	0.557531
Gulf International Bank BSC	Commercial banks	Private	BAHRAIN	2014	2014Gulf International Bank BSC	258	0.760182	0.39312	0.169	0.405258	0.10858	0.443576	0.498742	0	3.15358	0.367165	0.9722	0	0.9722	0.0541684	-0.0330548	-0.115422	4.32545	0.738209
Housing and Development Bank	Commercial banks	Public	EGYPT	2014	2014Housing and Development Bank	9	0.619902	0.417145	0	0.155431	0.0195229	0.825659	0.538781	0.239602	0	0.282245	0.2981	0.1489	0.0974	0.0218547	0.0942158	-0.912077	4.16412	0.726353
Housing Bank for Trade & Financ	Commercial banks	Public	JORDAN	2014	2014Housing Bank for Trade & Financ	220	0.811307	0.368447	0.1913	0.202778	0.131323	0.871602	0.4413	0.0768457	3.69617	0.395479	0.3448	0	0.3448	0.0282921	-0.0483007	-0.1442	0	0.819892
Housing Bank for Trade and Fina	Commercial banks	Private	AlGERIA	2014	2014Housing Bank for Trade and Fina	27	0.481318	0.346368	0	0.462341	8.99e-05	0.0009804	0.784494	0	2.7299	0.580025	0.612	0	0	0.0276764	-0.0325368	-0.826458	0	0.44362
HSBC Bank Egypt S A E	Commercial banks	Private	EGYPT	2014	2014HSBC Bank Egypt S A E	198	0.886444	0.321833	0	0.166879	0.0503008	0.864747	0.204528	0	2.88323	0.282245	0.9452	0	0	0.0218547	0.0942158	-0.912077	4.76776	0.876991
IBL Bank sal	Commercial banks	Private	LEBANON	2014	2014IBL Bank sal	179	0.918825	0.189557	0.1197	0.445985	0.0118065	0.0222105	0.190876	0	3.38077	0.227889	0	0	0	0.009	-0.0554383	-0.711113	3.85367	0.913412
International Bank for Trade an	Commercial banks	Public	SYRIAN ARAB REPUBLIC	2014	2014International Bank for Trade an	44	0.841715	0.300247	0.1912	0.616228	0.115243	0	0.0134306	0.562553	3.38273	0.353029	0.491	0	0.491	0	0	-1.6884	0	0.836633
International Bank of Qatar Q.S	Commercial banks	Private	QATAR	2014	2014International Bank of Qatar Q.S	206	0.814715	0.593936	0	0.0959307	0.0658095	0.435399	0.234932	0	3.75842	0.538419	0.3	0	0.3	0.0441027	-0.0313157	0.684699	0	0.827084
International Bank of Yemen YSC	Commercial banks	Private	YEMEN	2014	2014International Bank of Yemen YSC	109	0.902376	0.13283	0	0.143776	0.042678	0.0284138	0.0863022	0	3.02095	0	0	0	0	0.0482352	-0.109684	-1.34648	5.54111	0.882166
Invest Bank P.S.C.	Commercial banks	Public	UNITED ARAB EMIRATES	2014	2014Invest Bank P.S.C.	155	0.751075	0.712585	0.2147	0.133341	0.0248871	0.09722	0.267105	0.433164	2.80415	0.561845	0.1553	0	0.0805	0.047289	0	0.622046	4.08988	0.753684
Iraqi Middle East Investment Ba	Commercial banks	Public	IRAQ	2014	2014Iraqi Middle East Investment Ba	16	0.688902	0.267093	0	0.545171	0.0163652	0.101286	0.703134	0.307574	0.23453	0	0.0712	0	0.0712	0.0657216	-0.018795	-1.35513	0	0.500273
Israel Discount Bank LTD	Commercial banks	Public	ISRAEL	2014	2014Israel Discount Bank LTD	294	0.78679	0.586982	0.101	0.137711	0.032867	0.413417	0.477024	0.209786	3.82326	0.242194	0.25	0	0	0.0437633	-0.0152587	0.642546	5.30213	0.788213
Jammal Trust Bank SAL	Commercial banks	Private	Lebanon	2014	2014Jammal Trust Bank SAL	53	0.896158	0.390758	0.107	0.12614	0.0244638	0.808991	0.303847	0	3.29619	0.227889	0	0	0	0.009	-0.0554383	-0.711113	6.09814	0.89311
Jordan Ahli Bank Plc	Commercial banks	Public	JORDAN	2014	2014Jordan Ahli Bank Plc	137	0.589136	0.448457	0.119	0.152964	0.0822761	0.463091	0.301449	0.11836	3.5108	0.395479	0.1038	0.0238	0.1038	0.0282921	-0.0483007	-0.1442	3.43178	0.831921
Jordan Commercial Bank	Commercial banks	Public	JORDAN	2014	2014Jordan Commercial Bank	111	0.872607	0.490332	0.1237	0.146825	0.192918	0.486163	0.392962	0.283703	3.15552	0.395479	0.265	0.1984	0.265	0.0282921	-0.0483007	-0.1442	3.02325	0.845384
Jordan Kuwait Bank	Commercial banks	Public	JORDAN	2014	2014Jordan Kuwait Bank	152	0.801097	0.523722	0.1602	0.244819	0.216598	0.320698	0.313539	0.223988	2.50194	0.395479	0.5119	0	0.509	0.0282921	-0.0483007	-0.1442	3.40697	0.801893
Lebanese Swiss Bank SAL (The)	Commercial banks	Private	Lebanon	2014	2014Lebanese Swiss Bank SAL (The)	102	0.911267	0.213531	0	0.232724	0.009624	0.0200326	0.366276	0	3.39064	0.227889	0	0	0	0.009	-0.0554383	-0.711113	3.35489	0.909286
Mashreqbank PSC	Commercial banks	Public	UNITED ARAB EMIRATES	2014	2014Mashreqbank PSC	271	0.738911	0.562502	0.164	0.243056	0.0996	0.195634	0.596183	0.0127855	3.2922	0.561845	0	0	0.0966	0.047289	0	0.622046	4.95257	0.735367
Mercantile Discount Bank Ltd.	Commercial banks	Private	ISRAEL	2014	2014Mercantile Discount Bank Ltd.	196	0.865464	0.625466	0.105	0.132848	0.0266055	0.34075	0.416455	0	3.82783	0.242194	1	0	0	0.0437633	-0.0152587	0.642546	4.45402	0.864228
Mizrahi Tefahot Bank Ltd.	Commercial banks	Public	ISRAEL	2014	2014Mizrahi Tefahot Bank Ltd.	295	0.798088	0.773162	0.0901	0.15412	0.0146707	0.0760852	0.410085	0.141493	3.90747	0.242194	0.2224	0.0048	0.13	0.0437633	-0.0152587	0.642546	5.25434	0.77534
National Bank of Bahrain	Commercial banks	Public	BAHRAIN	2014	2014National Bank of Bahrain	197	0.860687	0.300742	0.292	0.104976	0.106838	0.0185844	0.269185	0.253556	4.22718	0.367165	0.5609	0.5609	0.4392	0.0541684	-0.0330548	-0.115422	3.43921	0.847654
National Bank of Egypt	Commercial banks	Private	EGYPT	2014	2014National Bank of Egypt	301	0.878455	0.293541	0	0.0375118	0.0276031	0.0188117	0.200042	0	3.65636	0.282245	1	1	0	0.0218547	0.0942158	-0.912077	5.56358	0.875519
National Bank of Fujairah PJSC	Commercial banks	Public	UNITED ARAB EMIRATES	2014	2014National Bank of Fujairah PJSC	200	0.775736	0.646126	0	0.245058	0.0990514	0.0416085	0.424777	0.014589	3.28803	0.561845	0.4011	0	0	0.047289	0	0.622046	4.33159	0.773536
National Bank of Kuwait S.A.K.	Commercial banks	Public	KUWAIT	2014	2014National Bank of Kuwait S.A.K.	302	0.842141	0.575013	0.168	0.181176	0.331073	0.315404	0.281494	0.131811	3.57065	0.590824	0.0333	0.0504	0	0.0114904	-0.027027	-0.0760651	4.26952	0.855693
National Bank of Oman (SAOG)	Commercial banks	Public	OMAN	2014	2014National Bank of Oman (SAOG)	203	0.830577	0.7213	0.118	0.215137	0.0941137	0.0640271	0.301251	0.152415	2.84261	0.488216	0.349	0	0.349	0.0437262	-0.0124542	0.127053	3.46184	0.76607
National Bank of Ras Al-Khaimah	Commercial banks	Public	UnITED ARAB EMIRATES	2014	2014National Bank of Ras Al-Khaimah	218	0.765846	0.728893	0.2901	0.0683909	0.0001474	0.120618	0.22801	0.277068	2.6654	0.561845	0.4932	0	0	0.047289	0	0.622046	0	0.729631
National Bank of Umm Al-Qaiwain	Commercial banks	Public	UNITED ARAB EMIRATES	2014	2014National Bank of Umm Al-Qaiwain	143	0.59546	0.563008	0.324	0.194553	8.06e-05	0.183409	0.279572	0.0116689	3.18607	0.561845	0.3	0	0	0.047289	0	0.622046	0	0.608038
National Bank of Yemen	Commercial banks	Private	YEMEN	2014	2014National Bank of Yemen	37	0.86363	0.0870169	0	0.181648	2.33e-05	0.059003	0.117987	0	4.22614	0	0	0	0	0.0482352	-0.109684	-1.34648	5.14417	0.876212
National Commercial Bank (The)	Commercial banks	Public	SAUDI ARABIA	2014	2014National Commercial Bank (The)	308	0.862297	0.497464	0.162	0.105663	0.0536219	0.658823	0.367637	0	3.3739	0.58475	0	0	0	0.0266991	-0.0350626	-0.335918	5.57667	0.848217
National Credit Bank (Closed Sh	Commercial banks	Public	SYRIAN ARAB REPUBLIC	2014	2014National Credit Bank (Closed Sh	39	0.836361	0.341361	0.3399	0.413073	0.0730526	0.302623	0.014888	0.453318	3.42424	0.353029	0.47	0	0.47	0	0	-1.6884	0	0.822752
Natixis Algerie	Commercial banks	Private	AlGERIA	2014	2014Natixis Algerie	68	0.677108	0.54162	0	0.406141	0	0.0002616	0.188802	0	0.316578	0.580025	1	0	1	0.0276764	-0.0325368	-0.826458	5.02882	0.731229
Oman Arab Bank SAOC	Commercial banks	Private	Oman	2014	2014Oman Arab Bank SAOC	174	0.791747	0.739014	0.1328	0.184908	0.0033822	0.0483522	0.399061	0	3.54643	0.488216	0.5099	0	0	0.0437262	-0.0124542	0.127053	3.16328	0.811739
[truncated: 857 more rows]

## Sheet: mean test roe and cir
	Two-sample	t	test	with	unequal	variances
[truncated: 19 more rows]

## Sheet: mean test
		Two-sample	t	test	with	unequal	variances
[truncated: 255 more rows]

[truncated: 6 more sheets: All Banks (new variables), All banks, CB (new variables), Source(commercial banks), IBs (new variables), Source (Islamic banks)]
