# Supplementary material for: Efficiency, market concentration and bank performance during the COVID-19 outbreak: Evidence from the MENA region
Source: PLoS One. 2023 May 10;18(5):e0285403. doi: 10.1371/journal.pone.0285403 (PMC10171612; doi:10.1371/journal.pone.0285403)
Supplement: S2 File — (XLSX) [file pone.0285403.s009.xlsx]

## Sheet: Source data (CB, 2006-20)final 
banks	specialisation	specification	mapping	y	code	index	deposit_asset	loan_asset	roa	ROE	ROA*islamic	EC/TA	(NPL/GL)	Net Loans/Dep.ST Funding	NL/TA	CAR	marketshare	GrossLoanGrowth	DEA	CRS_TE	VRS_TE	SCALE	CR3ratio	CR3ratio^2	CR3ratioislamic	HHI	HHI*H-Stat	H-Stat^2	(HHI^2)	HHI*CAR	HHI*Islamic	luqidasset	Total EquityTotal Assets	cir	logz	insitution	ownership_concentration	ownership_government	ownership_foreign	gdp_growth	inflation	GDP_per_Capita	DomesticCredit_PrivateSector(Growth)	size	islamic_d	listed_d	crisis_d	COVID-19_dummy	y2005
Abu Dhabi Commercial Bank	Commercial banks	Public	United Arab Emirates	2006	2006Abu Dhabi Commercial Bank	299	0	0	0	0	0	0.163626	0	1.1923	0.7698	0	0	0	0.853933	0.846255	0.970926	0.871596	0.503954	0.25397	0	0.180998	0	0.630079	0.0327603	0	0	0	0	0	3.65296	0.451041	0	0.6484	0	0.0485514	0	4.62229	0	0	0	1	0	0	0
Ahli Bank QSC	Commercial banks	Public	Qatar	2006	2006Ahli Bank QSC	207	0	0	0	0	0	0	0	0	0	0	0	0	0	0	0	0	0.936435	0.87691	0	0.411669	0	0	0.169472	0	0	0	0	0	2.87669	0.418997	0	0	0.6	0.0749276	0.088144	4.77474	0.0632231	0	0	1	0	0	0
Ahli Bank SAOG	Commercial banks	Public	Oman	2006	2006Ahli Bank SAOG	172	0	0	0	0	0	0	0	0	0	0	0	0	0	0	0	0	1	1	0	0	0	0	0	0	0	0	0	0	2.46212	0.207539	0	0	0	0.0249022	0.0190984	4.15898	0.00261271	0	0	1	0	0	0
Ahli United Bank (Egypt) SAE	Commercial banks	Private	Egypt, Arab Rep.	2006	2006Ahli United Bank (Egypt) SAE	149	0	0	0	0	0	0	0	0	0	0	0	0	0	0	0	0	0.831019	0.690593	0	0.519784	0	1.07703	0.270175	0	0	0	0	0	0.416146	-0.664254	0.498	0	0.498	0.0447174	0.048694	3.14533	-0.0380283	0	0	0	0	0	0
Ahli United Bank BSC	Commercial banks	Public	Bahrain	2006	2006Ahli United Bank BSC	280	0	0	0	0	0	0	0	0	0	0	0	0	0	0	0	0	0.978037	0.956557	0	0.904096	0	0.482701	0.81739	0	0	0	0	0	3.34614	0.0636991	0	0	0	0.06769	0.0258621	4.28573	0.0265923	0	0	1	0	0	0
Al Ahli Bank of Kuwait (KSC)	Commercial banks	Public	Kuwait	2006	2006Al Ahli Bank of Kuwait (KSC)	231	0	0	0	0	0	0.175961	0	0.68	0.5592	0	0	0	1	1	1	1	0.675802	0.456708	0	0.195409	-0.258331	0	0.0381848	0	0	0	0	0	0	0.23056	0	0	0	0.10609	0.0414298	4.63125	-0.0195885	0	0	1	0	0	0
Al Khalij Commercial Bank	Commercial banks	Public	Qatar	2006	2006Al Khalij Commercial Bank	234	0	0	0	0	0	0	0	0	0	0	0	0	0	0	0	0	0.936435	0.87691	0	0.411669	0	0	0.169472	0	0	0	0	0	0	0.418997	0	0	0	0.0749276	0.088144	4.77474	0.0632231	0	0	1	0	0	0
Al khaliji France SA	Commercial banks	Private	United Arab Emirates	2006	2006Al khaliji France SA	61	0	0	0	0	0	0	0	0	0	0	0	0	0	0	0	0	0.503954	0.25397	0	0.180998	0	0.630079	0.0327603	0	0	0	0	0	0	0.451041	0	0	0	0.0485514	0	4.62229	0	0	0	0	0	0	0
Alubaf Arab International Bank	Commercial banks	Private	Bahrain	2006	2006Alubaf Arab International Bank	79	0	0	0	0	0	0	0	0	0	0	0	0	0	0	0	0	0.978037	0.956557	0	0.904096	0	0.482701	0.81739	0	0	0	0	0	0	0.0636991	0	0	0	0.06769	0.0258621	4.28573	0.0265923	0	0	0	0	0	0
Amen Bank	Commercial banks	Public	Tunisia	2006	2006Amen Bank	150	0	0	0	0	0	0	0	0	0	0	0	0	0	0	0	0	0	0	0	0.226209	0	0	0.0511707	0	0	0	0	0	-0.192824	-0.0686326	0	0	0	0.0348655	0.0201779	3.52763	-0.0168119	0	0	1	0	0	0
Arab African International Bank	Commercial banks	Private	Egypt, Arab Rep.	2006	2006Arab African International Bank	230	0	0	0	0	0	0	0	0	0	0	0	0	0	0	0	0	0.831019	0.690593	0	0.519784	0	1.07703	0.270175	0	0	0	0	0	0.298496	-0.664254	0.4937	0	0.4937	0.0447174	0.048694	3.14533	-0.0380283	0	0	0	0	0	0
Arab Bank for Investment & Fore	Commercial banks	Private	United Arab Emirates	2006	2006Arab Bank for Investment & Fore	158	0	0	0	0	0	0	0	0	0	0	0	0	0	0	0	0	0.503954	0.25397	0	0.180998	0	0.630079	0.0327603	0	0	0	0	0	3.50269	0.451041	0	0	0	0.0485514	0	4.62229	0	0	0	0	0	0	0
Arab Bank Group (Combined)	Commercial banks	Private	Jordan	2006	2006Arab Bank Group (Combined)	290	0	0	0	0	0	0	0	0	0	0	0	0	0	0	0	0	1	1	0	0.685812	0	0	0.470338	0	0	0	0	0	3.90624	-0.0592245	0	0	0	0.0814659	0.0349369	3.4002	0.0400429	0	0	0	0	0	0
Arab Bank Plc	Commercial banks	Public	Jordan	2006	2006Arab Bank Plc	282	0	0	0	0	0	0.178976	0	0.5591	0.4363	0	0	0	1	0.6323	0.895034	0.706454	1	1	0	0.685812	0	0	0.470338	0	0	0	0	0	4.12028	-0.0592245	0.143	0	0.0893	0.0814659	0.0349369	3.4002	0.0400429	0	0	1	0	0	0
Arab Bank Syria SA	Commercial banks	Public	Syrian Arab Republic	2006	2006Arab Bank Syria SA	24	0	0	0	0	0	0	0	0	0	0	0	0	0	0	0	0	0	0	0	0	0	0	0	0	0	0	0	0	-0.477121	-1.05211	0.49	0	0	0.0621508	0.0724035	3.24277	0.00797338	0	0	1	0	0	0
Arab Banking Corporation - Alge	Commercial banks	Private	Algeria	2006	2006Arab Banking Corporation - Alge	19	0	0	0	0	0	0	0	0	0	0	0	0	0	0	0	0	0	0	0	0	0	0	0	0	0	0	0	0	-0.0939333	-0.719575	0.7	0	0.7	0.059	0.0138245	3.54142	0.0155111	0	0	0	0	0	0
Arab Banking Corporation - Egyp	Commercial banks	Private	Egypt, Arab Rep.	2006	2006Arab Banking Corporation - Egyp	73	0	0	0	0	0	0	0	0	0	0	0	0	0	0	0	0	0.831019	0.690593	0	0.519784	0	1.07703	0.270175	0	0	0	0	0	0.143678	-0.664254	0.98	0	0.98	0.0447174	0.048694	3.14533	-0.0380283	0	0	0	0	0	0
Arab Banking Corporation (Jorda	Commercial banks	Public	Jordan	2006	2006Arab Banking Corporation (Jorda	80	0	0	0	0	0	0	0	0	0	0	0	0	0	0	0	0	1	1	0	0.685812	0	0	0.470338	0	0	0	0	0	3.31396	-0.0592245	0	0	0	0.0814659	0.0349369	3.4002	0.0400429	0	0	1	0	0	0
Arab Banking Corporation BSC-Ba	Commercial banks	Public	Bahrain	2006	2006Arab Banking Corporation BSC-Ba	265	0	0	0	0	0	0.0557986	0	0.4884	0.3849	0	0	0	0.991178	0.631306	0.969388	0.651242	0.978037	0.956557	0	0.904096	0.210654	0.482701	0.81739	0	0	0	0	0	3.16151	0.0636991	0.2846	0	0.2861	0.06769	0.0258621	4.28573	0.0265923	0	0	1	0	0	0
Arab International Bank	Commercial banks	Private	Egypt, Arab Rep.	2006	2006Arab International Bank	138	0	0	0	0	0	0	0	0	0	0	0	0	0	0	0	0	0.831019	0.690593	0	0.519784	0	1.07703	0.270175	0	0	0	0	0	3.56424	-0.664254	0	0	0.3001	0.0447174	0.048694	3.14533	-0.0380283	0	0	0	0	0	0
Arab Investment Bank-Federal Ar	Commercial banks	Private	Egypt, Arab Rep.	2006	2006Arab Investment Bank-Federal Ar	92	0	0	0	0	0	0	0	0	0	0	0	0	0	0	0	0	0.831019	0.690593	0	0.519784	0	1.07703	0.270175	0	0	0	0	0	-0.559088	-0.664254	0.1568	0	0	0.0447174	0.048694	3.14533	-0.0380283	0	0	0	0	0	0
Arab National Bank Public Joint	Commercial banks	Public	Saudi Arabia	2006	2006Arab National Bank Public Joint	288	0	0	0	0	0	0.141824	0	0.7669	0.6375	0	0.393856	0	1	0	0	0	0.492496	0.242552	0	0.124296	-0.0222489	0	0.0154494	0	0	0	0	0	3.41952	-0.448599	0	0	0	0.0557385	0.0047923	4.18709	-0.0502399	0	0	1	0	0	0
Arab Tunisian Bank	Commercial banks	Public	Tunisia	2006	2006Arab Tunisian Bank	121	0	0	0	0	0	0	0	0	0	0	0	0	0	0	0	0	0	0	0	0.226209	0	0	0.0511707	0	0	0	0	0	-0.187744	-0.0686326	0.6424	0	0.6424	0.0348655	0.0201779	3.52763	-0.0168119	0	0	1	0	0	0
Attijari Bank	Commercial banks	Public	Tunisia	2006	2006Attijari Bank	133	0	0	0	0	0	0	0	0	0	0	0	0	0	0	0	0	0	0	0	0.226209	0	0	0.0511707	0	0	0	0	0	-0.527183	-0.0686326	0	0	0.5354	0.0348655	0.0201779	3.52763	-0.0168119	0	0	1	0	0	0
Attijariwafa Bank	Commercial banks	Public	Morocco	2006	2006Attijariwafa Bank	285	0	0	0	0	0	0	0	0	0	0	0	0	0	0	0	0	0	0	0	0	0	0	0	0	0	0	0	0	0	-0.368485	0.0349	0	0	0.0329164	0.00982642	3.34163	0	0	0	1	0	0	0
Bahrain Commercial Facilities C	Commercial banks	Public	Bahrain	2006	2006Bahrain Commercial Facilities C	46	0	0	0	0	0	0	0	0	0	0	0	0	0	0	0	0	0.978037	0.956557	0	0.904096	0	0.482701	0.81739	0	0	0	0	0	0	0.0636991	0	0	0	0.06769	0.0258621	4.28573	0.0265923	0	0	1	0	0	0
Bank al Etihad	Commercial banks	Public	Jordan	2006	2006Bank al Etihad	135	0	0	0	0	0	0	0	0	0	0	0	0	0	0	0	0	1	1	0	0.685812	0	0	0.470338	0	0	0	0	0	2.65723	-0.0592245	0	0	0.205	0.0814659	0.0349369	3.4002	0.0400429	0	0	1	0	0	0
Bank Audi Private Bank	Commercial banks	Private	Lebanon	2006	2006Bank Audi Private Bank	77	0	0	0	0	0	0	0	0	0	0	0	0	0	0	0	0	1	1	0	0.352992	0	0	0.124603	0	0	0	0	0	2.50202	-0.707287	0	0	0	0.0268578	0	3.66529	0.0298222	0	0	0	0	0	0
Bank Audi SAE	Commercial banks	Private	Egypt, Arab Rep.	2006	2006Bank Audi SAE	169	0	0	0	0	0	0	0	0	0	0	0	0	0	0	0	0	0.831019	0.690593	0	0.519784	0	1.07703	0.270175	0	0	0	0	0	0	-0.664254	0.9999	0	0.9999	0.0447174	0.048694	3.14533	-0.0380283	0	0	0	0	0	0
Bank Audi SAL	Commercial banks	Public	Lebanon	2006	2006Bank Audi SAL	286	0	0	0	0	0	0.100873	0	0.2664	0.2284	0	0.356849	0	1	0	0	0	1	1	0	0.352992	0	0	0.124603	0	0	0	0	0	3.99489	-0.707287	0	0	0.2994	0.0268578	0	3.66529	0.0298222	0	0	1	0	0	0
Bank Dhofar SAOG	Commercial banks	Public	Oman	2006	2006Bank Dhofar SAOG	210	0	0	0	0	0	0	0	0	0	0	0	0	0	0	0	0	1	1	0	0	0	0	0	0	0	0	0	0	3.70018	0.207539	0.3006	0	0	0.0249022	0.0190984	4.15898	0.00261271	0	0	1	0	0	0
Bank Hapoalim BM	Commercial banks	Public	Israel	2006	2006Bank Hapoalim BM	305	0	0	0	0	0	0.0302419	0	0.8235	0.6618	0	0	0	1	0.591618	0.993244	0.595643	0.805643	0.649061	0	0.244128	-0.986033	0	0.0595985	0	0	0	0	0	3.61294	0.612518	0.1644	0.001	0.0974	0.0415881	0.0131266	4.3392	-0.0306884	0	0	1	0	0	0
Bank Leumi Le Israel BM	Commercial banks	Public	Israel	2006	2006Bank Leumi Le Israel BM	304	0	0	0	0	0	0.0543931	0	0.7726	0.6388	0	0	0	1	0.569559	0.986228	0.577513	0.805643	0.649061	0	0.244128	-0.986033	0	0.0595985	0	0	0	0	0	3.71034	0.612518	0.1978	0	0.1	0.0415881	0.0131266	4.3392	-0.0306884	0	0	1	0	0	0
Bank Muscat SAOG	Commercial banks	Public	Oman	2006	2006Bank Muscat SAOG	274	0	0	0	0	0	0.210824	0	0.8298	0.6209	0	0.383714	0	1	0	0	0	1	1	0	0	0	0	0	0	0	0	0	0	3.15557	0.207539	0.2006	0	0.0916	0.0249022	0.0190984	4.15898	0.00261271	0	0	1	0	0	0
Bank of Alexandria	Commercial banks	Private	Egypt, Arab Rep.	2006	2006Bank of Alexandria	185	0	0	0	0	0	0.0657857	0	0.3123	0.2742	0	0	0	1	0.725175	0.938462	0.772727	0.831019	0.690593	0	0.519784	0	1.07703	0.270175	0	0	0	0	0	3.57268	-0.664254	0.8	0	0	0.0447174	0.048694	3.14533	-0.0380283	0	0	0	0	0	0
Bank of Baghdad	Commercial banks	Public	Iraq	2006	2006Bank of Baghdad	74	0	0	0	0	0	0	0	0	0	0	0	0	0	0	0	0	0	0	0	0	0	0	0	0	0	0	0	0	-0.142634	-1.72471	0	0	0.25	0.0167189	0.369595	3.37534	0.31264	0	0	1	0	0	0
Bank of Beirut S.A.L.	Commercial banks	Public	Lebanon	2006	2006Bank of Beirut S.A.L.	237	0	0	0	0	0	0	0	0	0	0	0	0	0	0	0	0	1	1	0	0.352992	0	0	0.124603	0	0	0	0	0	3.80303	-0.707287	0	0	0	0.0268578	0	3.66529	0.0298222	0	0	1	0	0	0
Bank of Jordan Plc	Commercial banks	Public	Jordan	2006	2006Bank of Jordan Plc	132	0	0	0	0	0	0	0	0	0	0	0	0	0	0	0	0	1	1	0	0.685812	0	0	0.470338	0	0	0	0	0	2.44114	-0.0592245	0.265	0	0.069	0.0814659	0.0349369	3.4002	0.0400429	0	0	1	0	0	0
Bank of Palestine Plc	Commercial banks	Public	PALESTINIAN TERRITORIES	2006	2006Bank of Palestine Plc	125	0	0	0	0	0	0	0	0	0	0	0	0	0	0	0	0	0	0	0	0	0	0	0	0	0	0	0	0	3.23402	0	0	0	0	0	0	0	0	0	0	1	0	0	0
Bank of Sharjah	Commercial banks	Private	United Arab Emirates	2006	2006Bank of Sharjah	193	0	0	0	0	0	0	0	0	0	0	0	0	0	0	0	0	0.503954	0.25397	0	0.180998	0	0.630079	0.0327603	0	0	0	0	0	2.82098	0.451041	0	0	0.12	0.0485514	0	4.62229	0	0	0	0	0	0	0
Bank of Syria and Overseas SA	Commercial banks	Public	Syrian Arab Republic	2006	2006Bank of Syria and Overseas SA	87	0	0	0	0	0	0	0	0	0	0	0	0	0	0	0	0	0	0	0	0	0	0	0	0	0	0	0	0	0	-1.05211	0.39	0	0	0.0621508	0.0724035	3.24277	0.00797338	0	0	1	0	0	0
Bank Otsar Hahayal Ltd	Commercial banks	Private	Israel	2006	2006Bank Otsar Hahayal Ltd	161	0	0	0	0	0	0	0	0	0	0	0	0	0	0	0	0	0.805643	0.649061	0	0.244128	0	0	0.0595985	0	0	0	0	0	3.43658	0.612518	0	0	0	0.0415881	0.0131266	4.3392	-0.0306884	0	0	0	0	0	0
Bank Sohar SAOG	Commercial banks	Public	Oman	2006	2006Bank Sohar SAOG	182	0	0	0	0	0	0	0	0	0	0	0	0	0	0	0	0	1	1	0	0	0	0	0	0	0	0	0	0	0	0.207539	0	0	0	0.0249022	0.0190984	4.15898	0.00261271	0	0	1	0	0	0
Bankmed, sal	Commercial banks	Private	Lebanon	2006	2006Bankmed, sal	233	0	0	0	0	0	0	0	0	0	0	0	0	0	0	0	0	1	1	0	0.352992	0	0	0.124603	0	0	0	0	0	3.71207	-0.707287	1	0	0	0.0268578	0	3.66529	0.0298222	0	0	0	0	0	0
Banque BEMO Sal	Commercial banks	Public	Lebanon	2006	2006Banque BEMO Sal	90	0	0	0	0	0	0	0	0	0	0	0	0	0	0	0	0	1	1	0	0.352992	0	0	0.124603	0	0	0	0	0	3.30432	-0.707287	0	0	0	0.0268578	0	3.66529	0.0298222	0	0	1	0	0	0
Banque Bemo Saudi Fransi SA	Commercial banks	Public	Syrian Arab Republic	2006	2006Banque Bemo Saudi Fransi SA	107	0	0	0	0	0	0	0	0	0	0	0	0	0	0	0	0	0	0	0	0	0	0	0	0	0	0	0	0	0	-1.05211	0.27	0	0.27	0.0621508	0.0724035	3.24277	0.00797338	0	0	1	0	0	0
Banque Centrale Populaire SA	Commercial banks	Public	Morocco	2006	2006Banque Centrale Populaire SA	249	0	0	0	0	0	0	0	0	0	0	0	0	0	0	0	0	0	0	0	0	0	0	0	0	0	0	0	0	0.509174	-0.368485	0	0	0	0.0329164	0.00982642	3.34163	0	0	0	1	0	0	0
Banque de l_Agriculture et du D	Commercial banks	Private	Algeria	2006	2006Banque de l_Agriculture et du D	235	0	0	0	0	0	0	0	0	0	0	0	0	0	0	0	0	0	0	0	0	0	0	0	0	0	0	0	0	0.131535	-0.719575	0	0	0	0.059	0.0138245	3.54142	0.0155111	0	0	0	0	0	0
Banque de l_Habitat	Commercial banks	Private	Tunisia	2006	2006Banque de l_Habitat	141	0	0	0	0	0	0	0	0	0	0	0	0	0	0	0	0	0	0	0	0.226209	0	0	0.0511707	0	0	0	0	0	-0.1887	-0.0686326	0.3262	0	0	0.0348655	0.0201779	3.52763	-0.0168119	0	0	0	0	0	0
Banque de l_Industrie et du Tra	Commercial banks	Private	Lebanon	2006	2006Banque de l_Industrie et du Tra	41	0	0	0	0	0	0	0	0	0	0	0	0	0	0	0	0	1	1	0	0.352992	0	0	0.124603	0	0	0	0	0	4.11965	-0.707287	0	0	0	0.0268578	0	3.66529	0.0298222	0	0	0	0	0	0
Banque de Tunisie	Commercial banks	Public	Tunisia	2006	2006Banque de Tunisie	112	0	0	0	0	0	0	0	0	0	0	0	0	0	0	0	0	0	0	0	0.226209	0	0	0.0511707	0	0	0	0	0	0	-0.0686326	0.18	0	0.5965	0.0348655	0.0201779	3.52763	-0.0168119	0	0	1	0	0	0
Banque du Caire SAE	Commercial banks	Private	Egypt, Arab Rep.	2006	2006Banque du Caire SAE	222	0	0	0	0	0	0.0726249	0	0.5393	0.4806	0	0	0	1	1	1	1	0.831019	0.690593	0	0.519784	0.602949	1.07703	0.270175	0	0	0	0	0	2.95677	-0.664254	0	0	0	0.0447174	0.048694	3.14533	-0.0380283	0	0	0	0	0	0
Banque Ext?rieure d_Alg?rie	Commercial banks	Private	Algeria	2006	2006Banque Ext?rieure d_Alg?rie	260	0	0	0	0	0	0	0	0	0	0	0	0	0	0	0	0	0	0	0	0	0	0	0	0	0	0	0	0	0.376364	-0.719575	0	0	0	0.059	0.0138245	3.54142	0.0155111	0	0	0	0	0	0
Banque Libano-Francaise	Commercial banks	Private	Lebanon	2006	2006Banque Libano-Francaise	221	0	0	0	0	0	0	0	0	0	0	0	0	0	0	0	0	1	1	0	0.352992	0	0	0.124603	0	0	0	0	0	3.24405	-0.707287	0	0	0.1	0.0268578	0	3.66529	0.0298222	0	0	0	0	0	0
Banque Marocaine du Commerce Ex	Commercial banks	Public	Morocco	2006	2006Banque Marocaine du Commerce Ex	266	0	0	0	0	0	0	0	0	0	0	0	0	0	0	0	0	0	0	0	0	0	0	0	0	0	0	0	0	0	-0.368485	0.2766	0	0.1	0.0329164	0.00982642	3.34163	0	0	0	1	0	0	0
Banque Marocaine pour le Commer	Commercial banks	Public	Morocco	2006	2006Banque Marocaine pour le Commer	188	0	0	0	0	0	0	0	0	0	0	0	0	0	0	0	0	0	0	0	0	0	0	0	0	0	0	0	0	0	-0.368485	0.6503	0	0.6503	0.0329164	0.00982642	3.34163	0	0	0	1	0	0	0
Banque Misr Liban	Commercial banks	Private	Lebanon	2006	2006Banque Misr Liban	85	0	0	0	0	0	0	0	0	0	0	0	0	0	0	0	0	1	1	0	0.352992	0	0	0.124603	0	0	0	0	0	0	-0.707287	0	0	0	0.0268578	0	3.66529	0.0298222	0	0	0	0	0	0
Banque Misr SAE	Commercial banks	Private	Egypt, Arab Rep.	2006	2006Banque Misr SAE	287	0	0	0	0	0	0.0288844	0	0.3148	0.291	0	0	0	0.786252	0.621324	0.766968	0.810103	0.831019	0.690593	0	0.519784	0	1.07703	0.270175	0	0	0	0	0	3.18977	-0.664254	1	1	0	0.0447174	0.048694	3.14533	-0.0380283	0	0	0	0	0	0
Banque Nationale Agricole	Commercial banks	Public	Tunisia	2006	2006Banque Nationale Agricole	162	0	0	0	0	0	0	0	0	0	0	0	0	0	0	0	0	0	0	0	0.226209	0	0	0.0511707	0	0	0	0	0	-0.198026	-0.0686326	0	0	0	0.0348655	0.0201779	3.52763	-0.0168119	0	0	1	0	0	0
Banque Nationale d_Alg?rie	Commercial banks	Private	Algeria	2006	2006Banque Nationale d_Alg?rie	270	0	0	0	0	0	0	0	0	0	0	0	0	0	0	0	0	0	0	0	0	0	0	0	0	0	0	0	0	-0.362273	-0.719575	0	0	0	0.059	0.0138245	3.54142	0.0155111	0	0	0	0	0	0
Banque Saudi Fransi JSC	Commercial banks	Public	Saudi Arabia	2006	2006Banque Saudi Fransi JSC	289	0	0	0	0	0	0.221674	0	0.7812	0.6425	0	0.522776	0	1	0	0	0	0.492496	0.242552	0	0.124296	-0.0222489	0	0.0154494	0	0	0	0	0	3.16058	-0.448599	0.311	0	0.311	0.0557385	0.0047923	4.18709	-0.0502399	0	0	1	0	0	0
Barclays Bank - Egypt S.A.E.	Commercial banks	Private	Egypt, Arab Rep.	2006	2006Barclays Bank - Egypt S.A.E.	119	0	0	0	0	0	0	0	0	0	0	0	0	0	0	0	0	0.831019	0.690593	0	0.519784	0	1.07703	0.270175	0	0	0	0	0	0.498091	-0.664254	0	0	0	0.0447174	0.048694	3.14533	-0.0380283	0	0	0	0	0	0
BBAC sal	Commercial banks	Private	Lebanon	2006	2006BBAC sal	186	0	0	0	0	0	0	0	0	0	0	0	0	0	0	0	0	1	1	0	0.352992	0	0	0.124603	0	0	0	0	0	3.70471	-0.707287	0	0	0	0.0268578	0	3.66529	0.0298222	0	0	0	0	0	0
BBK B.S.C.	Commercial banks	Public	Bahrain	2006	2006BBK B.S.C.	213	0	0	0	0	0	0.10199	0	0.754	0.5538	0	0	0	1	0.727214	0.964628	0.753881	0.978037	0.956557	0	0.904096	0	0.482701	0.81739	0	0	0	0	0	3.35581	0.0636991	0	0	0.2017	0.06769	0.0258621	4.28573	0.0265923	0	0	1	0	0	0
BLOM Bank Egypt SAE	Commercial banks	Private	Egypt, Arab Rep.	2006	2006BLOM Bank Egypt SAE	116	0	0	0	0	0	0	0	0	0	0	0	0	0	0	0	0	0.831019	0.690593	0	0.519784	0	1.07703	0.270175	0	0	0	0	0	2.26679	-0.664254	0.9937	0	0.9937	0.0447174	0.048694	3.14533	-0.0380283	0	0	0	0	0	0
BLOM Bank s.a.l.	Commercial banks	Public	Lebanon	2006	2006BLOM Bank s.a.l.	269	0	0	0	0	0	0.0795721	0	0.1569	0.1399	0	0.239369	0	1	0	0	0	1	1	0	0.352992	0	0	0.124603	0	0	0	0	0	0	-0.707287	0.3437	0	0.3437	0.0268578	0	3.66529	0.0298222	0	0	1	0	0	0
BNP Paribas El Djaza?r	Commercial banks	Private	Algeria	2006	2006BNP Paribas El Djaza?r	114	0	0	0	0	0	0	0	0	0	0	0	0	0	0	0	0	0	0	0	0	0	0	0	0	0	0	0	0	2.68372	-0.719575	1	0	0	0.059	0.0138245	3.54142	0.0155111	0	0	0	0	0	0
BSL Bank SAL	Commercial banks	Private	Lebanon	2006	2006BSL Bank SAL	64	0	0	0	0	0	0	0	0	0	0	0	0	0	0	0	0	1	1	0	0.352992	0	0	0.124603	0	0	0	0	0	0	-0.707287	0	0	0	0.0268578	0	3.66529	0.0298222	0	0	0	0	0	0
Burgan Bank KPSC	Commercial banks	Public	Kuwait	2006	2006Burgan Bank KPSC	252	0	0	0	0	0	0.228417	0	0.518	0.4282	0	0	0	0.923019	0.655973	0.987726	0.664125	0.675802	0.456708	0	0.195409	-0.258331	0	0.0381848	0	0	0	0	0	0	0.23056	0	0.0489	0	0.10609	0.0414298	4.63125	-0.0195885	0	0	1	0	0	0
Byblos Bank S.A.L.	Commercial banks	Public	Lebanon	2006	2006Byblos Bank S.A.L.	247	0	0	0	0	0	0.0724806	0	0.2465	0.2136	0	0.542454	0	1	0	0	0	1	1	0	0.352992	0	0	0.124603	0	0	0	0	0	3.79398	-0.707287	0.4096	0	0.4096	0.0268578	0	3.66529	0.0298222	0	0	1	0	0	0
Byblos Bank Syria SA	Commercial banks	Public	Syrian Arab Republic	2006	2006Byblos Bank Syria SA	23	0	0	0	0	0	0	0	0	0	0	0	0	0	0	0	0	0	0	0	0	0	0	0	0	0	0	0	0	0	-1.05211	0.415	0	0	0.0621508	0.0724035	3.24277	0.00797338	0	0	1	0	0	0
Cairo Amman Bank	Commercial banks	Public	Jordan	2006	2006Cairo Amman Bank	139	0	0	0	0	0	0.254024	0	0.5309	0.4316	0	0	0	1	0.42763	0.761664	0.561442	1	1	0	0.685812	0	0	0.470338	0	0	0	0	0	3.20047	-0.0592245	0	0	0	0.0814659	0.0349369	3.4002	0.0400429	0	0	1	0	0	0
Capital Bank of Jordan	Commercial banks	Public	Jordan	2006	2006Capital Bank of Jordan	126	0	0	0	0	0	0	0	0	0	0	0	0	0	0	0	0	1	1	0	0.685812	0	0	0.470338	0	0	0	0	0	3.34067	-0.0592245	0	0	0.0665	0.0814659	0.0349369	3.4002	0.0400429	0	0	1	0	0	0
Citibank N.A., United Arab Emir	Commercial banks	Private	United Arab Emirates	2006	2006Citibank N.A., United Arab Emir	205	0	0	0	0	0	0	0	0	0	0	0	0	0	0	0	0	0.503954	0.25397	0	0.180998	0	0.630079	0.0327603	0	0	0	0	0	0	0.451041	0	0	0	0.0485514	0	4.62229	0	0	0	0	0	0	0
Commercial Bank International P	Commercial banks	Public	United Arab Emirates	2006	2006Commercial Bank International P	164	0	0	0	0	0	0	0	0	0	0	0	0	0	0	0	0	0.503954	0.25397	0	0.180998	0	0.630079	0.0327603	0	0	0	0	0	0.413655	0.451041	0	0	0	0.0485514	0	4.62229	0	0	0	1	0	0	0
Commercial Bank of Dubai P.S.C.	Commercial banks	Public	United Arab Emirates	2006	2006Commercial Bank of Dubai P.S.C.	236	0	0	0	0	0	0.275726	0	0.8971	0.6759	0	0	0	0.752475	0.712603	0.86	0.828608	0.503954	0.25397	0	0.180998	0.0718562	0.630079	0.0327603	0	0	0	0	0	3.78586	0.451041	0	0	0	0.0485514	0	4.62229	0	0	0	1	0	0	0
Commercial Bank of Kuwait K.P.S	Commercial banks	Public	Kuwait	2006	2006Commercial Bank of Kuwait K.P.S	229	0	0	0	0	0	0.12146	0	0.6507	0.5173	0	0.263962	0	1	1	1	1	0.675802	0.456708	0	0.195409	-0.258331	0	0.0381848	0	0	0	0	0	3.41451	0.23056	0	0	0	0.10609	0.0414298	4.63125	-0.0195885	0	0	1	0	0	0
Commercial Bank of Syria	Commercial banks	Private	Syrian Arab Republic	2006	2006Commercial Bank of Syria	245	0	0	0	0	0	0	0	0	0	0	0	0	0	0	0	0	0	0	0	0	0	0	0	0	0	0	0	0	0	-1.05211	1	1	0	0.0621508	0.0724035	3.24277	0.00797338	0	0	0	0	0	0
Commercial International Bank (	Commercial banks	Public	Egypt, Arab Rep.	2006	2006Commercial International Bank (	256	0	0	0	0	0	0.0797092	0	0.5328	0.4651	0	0	0	1	1	1	1	0.831019	0.690593	0	0.519784	0.602949	1.07703	0.270175	0	0	0	0	0	0	-0.664254	0	0.051	0	0.0447174	0.048694	3.14533	-0.0380283	0	0	1	0	0	0
Cooperative & Agricultural Cred	Commercial banks	Private	Yemen, Rep.	2006	2006Cooperative & Agricultural Cred	96	0	0	0	0	0	0	0	0	0	0	0	0	0	0	0	0	0	0	0	0	0	0	0	0	0	0	0	0	0	-1.00539	0	0	0	0.0559175	0.118113	2.96446	-0.00415823	0	0	0	0	0	0
Credit Agricole Egypt SAE	Commercial banks	Public	Egypt, Arab Rep.	2006	2006Credit Agricole Egypt SAE	157	0	0	0	0	0	0	0	0	0	0	0	0	0	0	0	0	0.831019	0.690593	0	0.519784	0	1.07703	0.270175	0	0	0	0	0	0	-0.664254	0	0	0.75	0.0447174	0.048694	3.14533	-0.0380283	0	0	1	0	0	0
Cr?dit du Maroc	Commercial banks	Public	Morocco	2006	2006Cr?dit du Maroc	175	0	0	0	0	0	0	0	0	0	0	0	0	0	0	0	0	0	0	0	0	0	0	0	0	0	0	0	0	0	-0.368485	0	0	0	0.0329164	0.00982642	3.34163	0	0	0	1	0	0	0
Cr?dit Immobilier et Hotelier	Commercial banks	Public	Morocco	2006	2006Cr?dit Immobilier et Hotelier	165	0	0	0	0	0	0	0	0	0	0	0	0	0	0	0	0	0	0	0	0	0	0	0	0	0	0	0	0	0	-0.368485	0	0	0	0.0329164	0.00982642	3.34163	0	0	0	1	0	0	0
Cr?dit Libanais S.A.L.	Commercial banks	Private	Lebanon	2006	2006Cr?dit Libanais S.A.L.	214	0	0	0	0	0	0	0	0	0	0	0	0	0	0	0	0	1	1	0	0.352992	0	0	0.124603	0	0	0	0	0	3.87988	-0.707287	0	0	0	0.0268578	0	3.66529	0.0298222	0	0	0	0	0	0
CreditBank SAL	Commercial banks	Private	Lebanon	2006	2006CreditBank SAL	134	0	0	0	0	0	0	0	0	0	0	0	0	0	0	0	0	1	1	0	0.352992	0	0	0.124603	0	0	0	0	0	0	-0.707287	0	0	0.3095	0.0268578	0	3.66529	0.0298222	0	0	0	0	0	0
Dar Es Salaam Investment Bank-D	Commercial banks	Public	Iraq	2006	2006Dar Es Salaam Investment Bank-D	15	0	0	0	0	0	0	0	0	0	0	0	0	0	0	0	0	0	0	0	0	0	0	0	0	0	0	0	0	2.6889	-1.72471	0	0	0	0.0167189	0.369595	3.37534	0.31264	0	0	1	0	0	0
Doha Bank	Commercial banks	Public	Qatar	2006	2006Doha Bank	255	0	0	0	0	0	0.130885	0	0.7951	0.6282	0	0.316856	0	1	0	0	0	0.936435	0.87691	0	0.411669	-0.102506	0	0.169472	0	0	0	0	0	2.87411	0.418997	0	0	0	0.0749276	0.088144	4.77474	0.0632231	0	0	1	0	0	0
Emirates Lebanon Bank SAL	Commercial banks	Private	Lebanon	2006	2006Emirates Lebanon Bank SAL	84	0	0	0	0	0	0	0	0	0	0	0	0	0	0	0	0	1	1	0	0.352992	0	0	0.124603	0	0	0	0	0	0	-0.707287	0	0	0	0.0268578	0	3.66529	0.0298222	0	0	0	0	0	0
Emirates NBD PJSC	Commercial banks	Public	United Arab Emirates	2006	2006Emirates NBD PJSC	306	0	0	0	0	0	0.0908775	0	0.9128	0.6867	0	0	0	0.785641	0.728406	0.922341	0.789736	0.503954	0.25397	0	0.180998	0.0718562	0.630079	0.0327603	0	0	0	0	0	0	0.451041	0	0	0	0.0485514	0	4.62229	0	0	0	1	0	0	0
Export Development Bank of Egyp	Commercial banks	Public	Egypt, Arab Rep.	2006	2006Export Development Bank of Egyp	22	0	0	0	0	0	0	0	0	0	0	0	0	0	0	0	0	0.831019	0.690593	0	0.519784	0	1.07703	0.270175	0	0	0	0	0	0	-0.664254	0.4075	0	0	0.0447174	0.048694	3.14533	-0.0380283	0	0	1	0	0	0
Fenicia Bank SAL	Commercial banks	Private	Lebanon	2006	2006Fenicia Bank SAL	88	0	0	0	0	0	0	0	0	0	0	0	0	0	0	0	0	1	1	0	0.352992	0	0	0.124603	0	0	0	0	0	0	-0.707287	0	0	0	0.0268578	0	3.66529	0.0298222	0	0	0	0	0	0
FIBI Bank	Commercial banks	Public	Israel	2006	2006FIBI Bank	272	0	0	0	0	0	0.0622116	0	0.7088	0.6062	0	0	0	1	0.692098	0.966718	0.715925	0.805643	0.649061	0	0.244128	-0.986033	0	0.0595985	0	0	0	0	0	3.72424	0.612518	0.6968	0	0	0.0415881	0.0131266	4.3392	-0.0306884	0	0	1	0	0	0
Fransabank sal	Commercial banks	Private	Lebanon	2006	2006Fransabank sal	248	0	0	0	0	0	0	0	0	0	0	0	0	0	0	0	0	1	1	0	0.352992	0	0	0.124603	0	0	0	0	0	3.53345	-0.707287	0.36	0	0.06	0.0268578	0	3.66529	0.0298222	0	0	0	0	0	0
Fransabank-Syria S.A.	Commercial banks	Public	Syrian Arab Republic	2006	2006Fransabank-Syria S.A.	5	0	0	0	0	0	0	0	0	0	0	0	0	0	0	0	0	0	0	0	0	0	0	0	0	0	0	0	0	0	-1.05211	0	0	0.51	0.0621508	0.0724035	3.24277	0.00797338	0	0	1	0	0	0
Future Bank B.S.C.	Commercial banks	Private	Bahrain	2006	2006Future Bank B.S.C.	82	0	0	0	0	0	0	0	0	0	0	0	0	0	0	0	0	0.978037	0.956557	0	0.904096	0	0.482701	0.81739	0	0	0	0	0	0	0.0636991	0.3333	0	0.3333	0.06769	0.0258621	4.28573	0.0265923	0	0	0	0	0	0
Groupe Banque Centrale Populair	Commercial banks	Private	Morocco	2006	2006Groupe Banque Centrale Populair	275	0	0	0	0	0	0	0	0	0	0	0	0	0	0	0	0	0	0	0	0	0	0	0	0	0	0	0	0	0	-0.368485	0	0	0	0.0329164	0.00982642	3.34163	0	0	0	0	0	0	0
Gulf Bank Algeria	Commercial banks	Private	Algeria	2006	2006Gulf Bank Algeria	93	0	0	0	0	0	0	0	0	0	0	0	0	0	0	0	0	0	0	0	0	0	0	0	0	0	0	0	0	0	-0.719575	0	0	0	0.059	0.0138245	3.54142	0.0155111	0	0	0	0	0	0
Gulf Bank KSC (The)	Commercial banks	Public	Kuwait	2006	2006Gulf Bank KSC (The)	243	0	0	0	0	0	0.0847889	0	0.7378	0.6252	0	0.238721	0	1	1	1	1	0.675802	0.456708	0	0.195409	-0.258331	0	0.0381848	0	0	0	0	0	3.53847	0.23056	0	0	0.4649	0.10609	0.0414298	4.63125	-0.0195885	0	0	1	0	0	0
Gulf Commercial Bank	Commercial banks	Public	Iraq	2006	2006Gulf Commercial Bank	38	0	0	0	0	0	0	0	0	0	0	0	0	0	0	0	0	0	0	0	0	0	0	0	0	0	0	0	0	0	-1.72471	0	0	0	0.0167189	0.369595	3.37534	0.31264	0	0	1	0	0	0
Gulf International Bank BSC	Commercial banks	Private	Bahrain	2006	2006Gulf International Bank BSC	258	0	0	0	0	0	0.059801	0	0.4083	0.3286	0	0	0	1	1	1	1	0.978037	0.956557	0	0.904096	0	0.482701	0.81739	0	0	0	0	0	3.50768	0.0636991	0	0	0.275	0.06769	0.0258621	4.28573	0.0265923	0	0	0	0	0	0
Housing and Development Bank	Commercial banks	Public	Egypt, Arab Rep.	2006	2006Housing and Development Bank	9	0	0	0	0	0	0	0	0	0	0	0	0	0	0	0	0	0.831019	0.690593	0	0.519784	0	1.07703	0.270175	0	0	0	0	0	0	-0.664254	0	0	0.0782	0.0447174	0.048694	3.14533	-0.0380283	0	0	1	0	0	0
Housing Bank for Trade & Financ	Commercial banks	Public	Jordan	2006	2006Housing Bank for Trade & Financ	220	0	0	0	0	0	0.181167	0	0.5058	0.3881	0	0	0	1	0.564904	0.783064	0.721403	1	1	0	0.685812	0	0	0.470338	0	0	0	0	0	3.77973	-0.0592245	0	0	0.206	0.0814659	0.0349369	3.4002	0.0400429	0	0	1	0	0	0
Housing Bank for Trade and Fina	Commercial banks	Private	Algeria	2006	2006Housing Bank for Trade and Fina	27	0	0	0	0	0	0	0	0	0	0	0	0	0	0	0	0	0	0	0	0	0	0	0	0	0	0	0	0	0	-0.719575	0.52	0	0	0.059	0.0138245	3.54142	0.0155111	0	0	0	0	0	0
HSBC Bank Egypt S A E	Commercial banks	Private	Egypt, Arab Rep.	2006	2006HSBC Bank Egypt S A E	198	0	0	0	0	0	0	0	0	0	0	0	0	0	0	0	0	0.831019	0.690593	0	0.519784	0	1.07703	0.270175	0	0	0	0	0	0.52782	-0.664254	0.9453	0	0	0.0447174	0.048694	3.14533	-0.0380283	0	0	0	0	0	0
HSBC Bank Middle East	Commercial banks	Private	United Arab Emirates	2006	2006HSBC Bank Middle East	60	0	0	0	0	0	0.711741	0	0.6908	0.5421	0	0	0	1	0.704737	0.975116	0.722721	0.503954	0.25397	0	0.180998	0.0718562	0.630079	0.0327603	0	0	0	0	0	-1.17791	0.451041	0	0	0	0.0485514	0	4.62229	0	0	0	0	0	0	0
HSBC Bank Middle East Limited	Commercial banks	Private	United Arab Emirates	2006	2006HSBC Bank Middle East Limited	168	0	0	0	0	0	0.711741	0	0.6908	0.5421	0	0	0	1	0.704737	0.975116	0.722721	0.503954	0.25397	0	0.180998	0.0718562	0.630079	0.0327603	0	0	0	0	0	0	0.451041	0	0	0	0.0485514	0	4.62229	0	0	0	0	0	0	0
IBL Bank sal	Commercial banks	Private	Lebanon	2006	2006IBL Bank sal	179	0	0	0	0	0	0	0	0	0	0	0	0	0	0	0	0	1	1	0	0.352992	0	0	0.124603	0	0	0	0	0	0	-0.707287	0	0	0	0.0268578	0	3.66529	0.0298222	0	0	0	0	0	0
International Bank for Trade an	Commercial banks	Public	Syrian Arab Republic	2006	2006International Bank for Trade an	44	0	0	0	0	0	0	0	0	0	0	0	0	0	0	0	0	0	0	0	0	0	0	0	0	0	0	0	0	0	-1.05211	0.49	0	0.49	0.0621508	0.0724035	3.24277	0.00797338	0	0	1	0	0	0
International Bank of Qatar Q.S	Commercial banks	Private	Qatar	2006	2006International Bank of Qatar Q.S	206	0	0	0	0	0	0	0	0	0	0	0	0	0	0	0	0	0.936435	0.87691	0	0.411669	0	0	0.169472	0	0	0	0	0	2.75626	0.418997	0	0	0.8	0.0749276	0.088144	4.77474	0.0632231	0	0	0	0	0	0
International Bank of Yemen YSC	Commercial banks	Private	Yemen, Rep.	2006	2006International Bank of Yemen YSC	109	0	0	0	0	0	0	0	0	0	0	0	0	0	0	0	0	0	0	0	0	0	0	0	0	0	0	0	0	0	-1.00539	0.15	0	0.15	0.0559175	0.118113	2.96446	-0.00415823	0	0	0	0	0	0
Invest Bank P.S.C.	Commercial banks	Public	United Arab Emirates	2006	2006Invest Bank P.S.C.	155	0	0	0	0	0	0	0	0	0	0	0	0	0	0	0	0	0.503954	0.25397	0	0.180998	0	0.630079	0.0327603	0	0	0	0	0	2.6449	0.451041	0.1502	0	0	0.0485514	0	4.62229	0	0	0	1	0	0	0
Iraqi Middle East Investment Ba	Commercial banks	Public	Iraq	2006	2006Iraqi Middle East Investment Ba	16	0	0	0	0	0	0	0	0	0	0	0	0	0	0	0	0	0	0	0	0	0	0	0	0	0	0	0	0	-0.477121	-1.72471	0	0	0	0.0167189	0.369595	3.37534	0.31264	0	0	1	0	0	0
Israel Discount Bank LTD	Commercial banks	Public	Israel	2006	2006Israel Discount Bank LTD	294	0	0	0	0	0	0.0349264	0	0.6518	0.5564	0	0	0	1	0.519114	0.974691	0.532594	0.805643	0.649061	0	0.244128	-0.986033	0	0.0595985	0	0	0	0	0	3.65424	0.612518	0	0	0.0578	0.0415881	0.0131266	4.3392	-0.0306884	0	0	1	0	0	0
Jammal Trust Bank SAL	Commercial banks	Private	Lebanon	2006	2006Jammal Trust Bank SAL	53	0	0	0	0	0	0	0	0	0	0	0	0	0	0	0	0	1	1	0	0.352992	0	0	0.124603	0	0	0	0	0	0	-0.707287	0	0	0	0.0268578	0	3.66529	0.0298222	0	0	0	0	0	0
Jordan Ahli Bank Plc	Commercial banks	Public	Jordan	2006	2006Jordan Ahli Bank Plc	137	0	0	0	0	0	0	0	0	0	0	0	0	0	0	0	0	1	1	0	0.685812	0	0	0.470338	0	0	0	0	0	2.86413	-0.0592245	0	0.0633	0.1071	0.0814659	0.0349369	3.4002	0.0400429	0	0	1	0	0	0
Jordan Commercial Bank	Commercial banks	Public	Jordan	2006	2006Jordan Commercial Bank	111	0	0	0	0	0	0	0	0	0	0	0	0	0	0	0	0	1	1	0	0.685812	0	0	0.470338	0	0	0	0	0	2.69937	-0.0592245	0	0	0.49	0.0814659	0.0349369	3.4002	0.0400429	0	0	1	0	0	0
Jordan Kuwait Bank	Commercial banks	Public	Jordan	2006	2006Jordan Kuwait Bank	152	0	0	0	0	0	0	0	0	0	0	0	0	0	0	0	0	1	1	0	0.685812	0	0	0.470338	0	0	0	0	0	0	-0.0592245	0	0	0.44	0.0814659	0.0349369	3.4002	0.0400429	0	0	1	0	0	0
Lebanese Swiss Bank SAL (The)	Commercial banks	Private	Lebanon	2006	2006Lebanese Swiss Bank SAL (The)	102	0	0	0	0	0	0	0	0	0	0	0	0	0	0	0	0	1	1	0	0.352992	0	0	0.124603	0	0	0	0	0	3.6126	-0.707287	0	0	0	0.0268578	0	3.66529	0.0298222	0	0	0	0	0	0
Mashreqbank PSC	Commercial banks	Public	United Arab Emirates	2006	2006Mashreqbank PSC	271	0	0	0	0	0	0.056825	0	0.6869	0.5181	0	0	0	1	0.71152	0.934438	0.761442	0.503954	0.25397	0	0.180998	0.0718562	0.630079	0.0327603	0	0	0	0	0	3.33239	0.451041	0	0	0	0.0485514	0	4.62229	0	0	0	1	0	0	0
Mercantile Discount Bank Ltd.	Commercial banks	Private	Israel	2006	2006Mercantile Discount Bank Ltd.	196	0	0	0	0	0	0	0	0	0	0	0	0	0	0	0	0	0.805643	0.649061	0	0.244128	0	0	0.0595985	0	0	0	0	0	3.76343	0.612518	1	0	0	0.0415881	0.0131266	4.3392	-0.0306884	0	0	0	0	0	0
Mizrahi Tefahot Bank Ltd.	Commercial banks	Public	Israel	2006	2006Mizrahi Tefahot Bank Ltd.	295	0	0	0	0	0	0.0216015	0	0.9121	0.7729	0	0	0	1	0.571762	0.981255	0.582685	0.805643	0.649061	0	0.244128	-0.986033	0	0.0595985	0	0	0	0	0	4.10474	0.612518	0	0.0037	0.5368	0.0415881	0.0131266	4.3392	-0.0306884	0	0	1	0	0	0
National Bank of Bahrain	Commercial banks	Public	Bahrain	2006	2006National Bank of Bahrain	197	0	0	0	0	0	0	0	0	0	0	0	0	0	0	0	0	0.978037	0.956557	0	0.904096	0	0.482701	0.81739	0	0	0	0	0	4.20199	0.0636991	0	0	0	0.06769	0.0258621	4.28573	0.0265923	0	0	1	0	0	0
National Bank of Egypt	Commercial banks	Private	Egypt, Arab Rep.	2006	2006National Bank of Egypt	301	0	0	0	0	0	0.0209644	0	0.4385	0.3808	0	0	0	1	1	1	1	0.831019	0.690593	0	0.519784	0.602949	1.07703	0.270175	0	0	0	0	0	3.914	-0.664254	1	1	0	0.0447174	0.048694	3.14533	-0.0380283	0	0	0	0	0	0
National Bank of Fujairah PJSC	Commercial banks	Public	United Arab Emirates	2006	2006National Bank of Fujairah PJSC	200	0	0	0	0	0	0.264744	0	0.7916	0.5895	0	0	0	0.76	0.672475	0.812548	0.827613	0.503954	0.25397	0	0.180998	0.0718562	0.630079	0.0327603	0	0	0	0	0	3.34087	0.451041	0.3928	0	0	0.0485514	0	4.62229	0	0	0	1	0	0	0
National Bank of Kuwait S.A.K.	Commercial banks	Public	Kuwait	2006	2006National Bank of Kuwait S.A.K.	302	0	0	0	0	0	0.115684	0	0.6451	0.5457	0	0.333351	0	1	0.726384	1	0.726384	0.675802	0.456708	0	0.195409	-0.258331	0	0.0381848	0	0	0	0	0	3.58795	0.23056	0	0	0	0.10609	0.0414298	4.63125	-0.0195885	0	0	1	0	0	0
National Bank of Oman (SAOG)	Commercial banks	Public	Oman	2006	2006National Bank of Oman (SAOG)	203	0	0	0	0	0	0	0	0	0	0	0	0	0	0	0	0	1	1	0	0	0	0	0	0	0	0	0	0	2.75079	0.207539	0.3485	0	0.3485	0.0249022	0.0190984	4.15898	0.00261271	0	0	1	0	0	0
National Bank of Ras Al-Khaimah	Commercial banks	Public	United Arab Emirates	2006	2006National Bank of Ras Al-Khaimah	218	0	0	0	0	0	0.299966	0	1.1199	0.7706	0	0	0	1	0.784358	0.968625	0.809764	0.503954	0.25397	0	0.180998	0.0718562	0.630079	0.0327603	0	0	0	0	0	0	0.451041	0.5275	0	0	0.0485514	0	4.62229	0	0	0	1	0	0	0
National Bank of Umm Al-Qaiwain	Commercial banks	Public	United Arab Emirates	2006	2006National Bank of Umm Al-Qaiwain	143	0	0	0	0	0	0	0	0	0	0	0	0	0	0	0	0	0.503954	0.25397	0	0.180998	0	0.630079	0.0327603	0	0	0	0	0	2.63417	0.451041	0.3	0	0	0.0485514	0	4.62229	0	0	0	1	0	0	0
National Bank of Yemen	Commercial banks	Private	Yemen, Rep.	2006	2006National Bank of Yemen	37	0	0	0	0	0	0	0	0	0	0	0	0	0	0	0	0	0	0	0	0	0	0	0	0	0	0	0	0	3.7589	-1.00539	0	0	0	0.0559175	0.118113	2.96446	-0.00415823	0	0	0	0	0	0
National Commercial Bank (The)	Commercial banks	Public	Saudi Arabia	2006	2006National Commercial Bank (The)	308	0	0	0	0	0	0.169855	0	0.6209	0.4961	0	0.336926	0	1	0	0	0	0.492496	0.242552	0	0.124296	-0.0222489	0	0.0154494	0	0	0	0	0	2.57989	-0.448599	0.693	0	0	0.0557385	0.0047923	4.18709	-0.0502399	0	0	1	0	0	0
National Credit Bank (Closed Sh	Commercial banks	Public	Syrian Arab Republic	2006	2006National Credit Bank (Closed Sh	39	0	0	0	0	0	0	0	0	0	0	0	0	0	0	0	0	0	0	0	0	0	0	0	0	0	0	0	0	-0.477121	-1.05211	0	0	0	0.0621508	0.0724035	3.24277	0.00797338	0	0	1	0	0	0
Natixis Algerie	Commercial banks	Private	Algeria	2006	2006Natixis Algerie	68	0	0	0	0	0	0	0	0	0	0	0	0	0	0	0	0	0	0	0	0	0	0	0	0	0	0	0	0	-0.195485	-0.719575	1	0	0	0.059	0.0138245	3.54142	0.0155111	0	0	0	0	0	0
Oman Arab Bank SAOC	Commercial banks	Private	Oman	2006	2006Oman Arab Bank SAOC	174	0	0	0	0	0	0	0	0	0	0	0	0	0	0	0	0	1	1	0	0	0	0	0	0	0	0	0	0	3.54792	0.207539	0.5099	0	0	0.0249022	0.0190984	4.15898	0.00261271	0	0	0	0	0	0
Qatar National Bank	Commercial banks	Public	Qatar	2006	2006Qatar National Bank	309	0	0	0	0	0	0.0843587	0	0.7451	0.6451	0	0.22591	0	1	0	0	0	0.936435	0.87691	0	0.411669	-0.102506	0	0.169472	0	0	0	0	0	3.65244	0.418997	0.5	0	0	0.0749276	0.088144	4.77474	0.0632231	0	0	1	0	0	0
Qatar National Bank Tunisia	Commercial banks	Private	Tunisia	2006	2006Qatar National Bank Tunisia	14	0	0	0	0	0	0	0	0	0	0	0	0	0	0	0	0	0	0	0	0.226209	0	0	0.0511707	0	0	0	0	0	0	-0.0686326	0	0	0	0.0348655	0.0201779	3.52763	-0.0168119	0	0	0	0	0	0
QNB Al Ahli	Commercial banks	Public	Egypt, Arab Rep.	2006	2006QNB Al Ahli	240	0	0	0	0	0	0	0	0	0	0	0	0	0	0	0	0	0.831019	0.690593	0	0.519784	0	1.07703	0.270175	0	0	0	0	0	0	-0.664254	0	0	0	0.0447174	0.048694	3.14533	-0.0380283	0	0	1	0	0	0
Quds Bank Public Shareholding C	Commercial banks	Private	PALESTINIAN TERRITORIES	2006	2006Quds Bank Public Shareholding C	32	0	0	0	0	0	0	0	0	0	0	0	0	0	0	0	0	0	0	0	0	0	0	0	0	0	0	0	0	0	0	0	0	0.05	0	0	0	0	0	0	0	0	0	0
Riyad Bank	Commercial banks	Public	Saudi Arabia	2006	2006Riyad Bank	297	0	0	0	0	0	0.126131	0	0.6746	0.555	0	0.452948	0	1	0	0	0	0.492496	0.242552	0	0.124296	-0.0222489	0	0.0154494	0	0	0	0	0	3.43496	-0.448599	0	0	0	0.0557385	0.0047923	4.18709	-0.0502399	0	0	1	0	0	0
Samba Financial Group	Commercial banks	Public	Saudi Arabia	2006	2006Samba Financial Group	300	0	0	0	0	0	0.341727	0	0.666	0.5405	0	0.464456	0	1	0	0	0	0.492496	0.242552	0	0.124296	-0.0222489	0	0.0154494	0	0	0	0	0	3.36096	-0.448599	0	0	0.0234	0.0557385	0.0047923	4.18709	-0.0502399	0	0	1	0	0	0
Saradar Bank SAL	Commercial banks	Private	Lebanon	2006	2006Saradar Bank SAL	13	0	0	0	0	0	0	0	0	0	0	0	0	0	0	0	0	1	1	0	0.352992	0	0	0.124603	0	0	0	0	0	3.11838	-0.707287	0	0	0	0.0268578	0	3.66529	0.0298222	0	0	0	0	0	0
Saudi British Bank JSC (The)	Commercial banks	Public	Saudi Arabia	2006	2006Saudi British Bank JSC (The)	291	0	0	0	0	0	0	0	0.691	0.5499	0	0.552357	0	1	0	0	0	0.492496	0.242552	0	0.124296	-0.0222489	0	0.0154494	0	0	0	0	0	3.38012	-0.448599	0	0	0.6	0.0557385	0.0047923	4.18709	-0.0502399	0	0	1	0	0	0
Saudi Hollandi Bank	Commercial banks	Private	Saudi Arabia	2006	2006Saudi Hollandi Bank	267	0	0	0	0	0	0	0	0	0	0	0	0	0	0	0	0	0.492496	0.242552	0	0.124296	0	0	0.0154494	0	0	0	0	0	3.4746	-0.448599	0	0	0	0.0557385	0.0047923	4.18709	-0.0502399	0	0	0	0	0	0
Saudi Investment Bank (The)	Commercial banks	Public	Saudi Arabia	2006	2006Saudi Investment Bank (The)	262	0	0	0	0	0	0.473955	0	0.6391	0.5066	0	0.390742	0	1	0	0	0	0.492496	0.242552	0	0.124296	-0.0222489	0	0.0154494	0	0	0	0	0	3.825	-0.448599	0	0	0.075	0.0557385	0.0047923	4.18709	-0.0502399	0	0	1	0	0	0
Soci?t? Arabe Internationale de	Commercial banks	Public	Egypt, Arab Rep.	2006	2006Soci?t? Arabe Internationale de	187	0	0	0	0	0	0	0	0	0	0	0	0	0	0	0	0	0.831019	0.690593	0	0.519784	0	1.07703	0.270175	0	0	0	0	0	0.748999	-0.664254	0	0	0	0.0447174	0.048694	3.14533	-0.0380283	0	0	1	0	0	0
Soci?t? G?n?rale Alg?rie	Commercial banks	Private	Algeria	2006	2006Soci?t? G?n?rale Alg?rie	113	0	0	0	0	0	0	0	0	0	0	0	0	0	0	0	0	0	0	0	0	0	0	0	0	0	0	0	0	-0.259265	-0.719575	1	0	0	0.059	0.0138245	3.54142	0.0155111	0	0	0	0	0	0
Soci?t? G?n?rale de Banque au L	Commercial banks	Private	Lebanon	2006	2006Soci?t? G?n?rale de Banque au L	238	0	0	0	0	0	0	0	0	0	0	0	0	0	0	0	0	1	1	0	0.352992	0	0	0.124603	0	0	0	0	0	0	-0.707287	0	0	0	0.0268578	0	3.66529	0.0298222	0	0	0	0	0	0
Soci?t? g?n?rale de Banque-Jord	Commercial banks	Public	Jordan	2006	2006Soci?t? g?n?rale de Banque-Jord	98	0	0	0	0	0	0	0	0	0	0	0	0	0	0	0	0	1	1	0	0.685812	0	0	0.470338	0	0	0	0	0	2.7911	-0.0592245	0	0	0.5007	0.0814659	0.0349369	3.4002	0.0400429	0	0	1	0	0	0
Soci?t? G?n?rale Marocaine de B	Commercial banks	Private	Morocco	2006	2006Soci?t? G?n?rale Marocaine de B	204	0	0	0	0	0	0	0	0	0	0	0	0	0	0	0	0	0	0	0	0	0	0	0	0	0	0	0	0	0	-0.368485	0.5191	0	0.5191	0.0329164	0.00982642	3.34163	0	0	0	0	0	0	0
Soci?t? Tunisienne de Banque	Commercial banks	Public	Tunisia	2006	2006Soci?t? Tunisienne de Banque	153	0	0	0	0	0	0	0	0	0	0	0	0	0	0	0	0	0	0	0	0.226209	0	0	0.0511707	0	0	0	0	0	-0.266948	-0.0686326	0.248	0	0	0.0348655	0.0201779	3.52763	-0.0168119	0	0	1	0	0	0
Suez Canal Bank	Commercial banks	Public	Egypt, Arab Rep.	2006	2006Suez Canal Bank	128	0	0	0	0	0	0	0	0	0	0	0	0	0	0	0	0	0.831019	0.690593	0	0.519784	0	1.07703	0.270175	0	0	0	0	0	2.83509	-0.664254	0.3304	0	0.2	0.0447174	0.048694	3.14533	-0.0380283	0	0	1	0	0	0
Syria Gulf Bank SA	Commercial banks	Public	Syrian Arab Republic	2006	2006Syria Gulf Bank SA	311	0	0	0	0	0	0	0	0	0	0	0	0	0	0	0	0	0	0	0	0	0	0	0	0	0	0	0	0	0	-1.05211	0	0	0.26	0.0621508	0.0724035	3.24277	0.00797338	0	0	1	0	0	0
The Commercial Bank (QSC)	Commercial banks	Public	Qatar	2006	2006The Commercial Bank (QSC)	279	0	0	0	0	0	0.259971	0	0.8731	0.5718	0	0.492696	0	1	0	0	0	0.936435	0.87691	0	0.411669	-0.102506	0	0.169472	0	0	0	0	0	3.35866	0.418997	0	0	0.62	0.0749276	0.088144	4.77474	0.0632231	0	0	1	0	0	0
The National Bank of Kuwait - E	Commercial banks	Public	Egypt, Arab Rep.	2006	2006The National Bank of Kuwait - E	170	0	0	0	0	0	0	0	0	0	0	0	0	0	0	0	0	0.831019	0.690593	0	0.519784	0	1.07703	0.270175	0	0	0	0	0	2.17084	-0.664254	0	0	0	0.0447174	0.048694	3.14533	-0.0380283	0	0	1	0	0	0
Tunis International Bank	Commercial banks	Private	Tunisia	2006	2006Tunis International Bank	17	0	0	0	0	0	0	0	0	0	0	0	0	0	0	0	0	0	0	0	0.226209	0	0	0.0511707	0	0	0	0	0	0	-0.0686326	0	0	0.77	0.0348655	0.0201779	3.52763	-0.0168119	0	0	0	0	0	0
Union Bancaire pour le Commerce	Commercial banks	Public	Tunisia	2006	2006Union Bancaire pour le Commerce	86	0	0	0	0	0	0	0	0	0	0	0	0	0	0	0	0	0	0	0	0.226209	0	0	0.0511707	0	0	0	0	0	-0.200464	-0.0686326	0	0	0	0.0348655	0.0201779	3.52763	-0.0168119	0	0	1	0	0	0
Union Bank of Israel Ltd	Commercial banks	Public	Israel	2006	2006Union Bank of Israel Ltd	216	0	0	0	0	0	0	0	0	0	0	0	0	0	0	0	0	0.805643	0.649061	0	0.244128	0	0	0.0595985	0	0	0	0	0	3.62114	0.612518	0	0	0	0.0415881	0.0131266	4.3392	-0.0306884	0	0	1	0	0	0
Union Internationale de Banques	Commercial banks	Public	Tunisia	2006	2006Union Internationale de Banques	110	0	0	0	0	0	0	0	0	0	0	0	0	0	0	0	0	0	0	0	0.226209	0	0	0.0511707	0	0	0	0	0	0	-0.0686326	0.5234	0	0.5234	0.0348655	0.0201779	3.52763	-0.0168119	0	0	1	0	0	0
Union National Bank - Egypt SAE	Commercial banks	Public	Egypt, Arab Rep.	2006	2006Union National Bank - Egypt SAE	95	0	0	0	0	0	0	0	0	0	0	0	0	0	0	0	0	0.831019	0.690593	0	0.519784	0	1.07703	0.270175	0	0	0	0	0	-0.0533717	-0.664254	0.948	0	0.948	0.0447174	0.048694	3.14533	-0.0380283	0	0	1	0	0	0
United Arab Bank PJSC	Commercial banks	Public	United Arab Emirates	2006	2006United Arab Bank PJSC	189	0	0	0	0	0	0.411176	0	0.9277	0.6975	0	0	0	0.752475	0.722811	0.891304	0.810959	0.503954	0.25397	0	0.180998	0	0.630079	0.0327603	0	0	0	0	0	0	0.451041	0	0	0	0.0485514	0	4.62229	0	0	0	1	0	0	0
United Bank (The)	Commercial banks	Private	Egypt, Arab Rep.	2006	2006United Bank (The)	144	0	0	0	0	0	0	0	0	0	0	0	0	0	0	0	0	0.831019	0.690593	0	0.519784	0	1.07703	0.270175	0	0	0	0	0	0	-0.664254	0	0	0	0.0447174	0.048694	3.14533	-0.0380283	0	0	0	0	0	0
United Bank for Investment	Commercial banks	Public	Iraq	2006	2006United Bank for Investment	10	0	0	0	0	0	0	0	0	0	0	0	0	0	0	0	0	0	0	0	0	0	0	0	0	0	0	0	0	0	-1.72471	0	0	0	0.0167189	0.369595	3.37534	0.31264	0	0	1	0	0	0
United Gulf Bank (BSC) EC	Commercial banks	Public	Bahrain	2006	2006United Gulf Bank (BSC) EC	124	0	0	0	0	0	0	0	0	0	0	0	0	0	0	0	0	0.978037	0.956557	0	0.904096	0	0.482701	0.81739	0	0	0	0	0	2.94284	0.0636991	0.7792	0	0.7792	0.06769	0.0258621	4.28573	0.0265923	0	0	1	0	0	0
Abu Dhabi Commercial Bank	Commercial banks	Public	United Arab Emirates	2007	2007Abu Dhabi Commercial Bank	299	0.645657	0.769834	0.0264797	0.20022	0	0.125072	0.0155011	0.625	0.5374	0.2226	1.36486	0	1	0	0	0	0.574948	0.330565	0	0.226994	0.0987219	0.481664	0.0515262	0.094722	0	0.148495	0.0413773	0.24341	2.08594	0	0.0763	0	0	0.0983732	0	4.62128	0	4.90896	0	1	0	0	0
Ahli Bank QSC	Commercial banks	Public	Qatar	2007	2007Ahli Bank QSC	207	0.855406	0.658658	0.0211586	0	0	0.21626	0	0.8609	0.6301	0.1197	0	0	0.939488	0.58225	0.873571	0.666517	0.882416	0.778658	0	0.390968	0.0733362	0.803119	0.152856	0.0136098	0	0.197543	0.141353	0.37234	2.84801	-0.0885594	0.1626	0	0	0.261702	0.118358	4.81572	0.134194	3.98029	0	0	0	0	0
Ahli Bank SAOG	Commercial banks	Public	Oman	2007	2007Ahli Bank SAOG	172	0.612443	0.857877	0.0222603	0	0	0.0520683	0	0.0251	0.0213	0.1421	0.189632	0	0.577725	0	0	0	1	1	0	0	0.0967532	0.528205	0	0.0492782	0	0.0667808	0.0945451	0.39474	1.20058	0.393387	0.49	0	0.49	0.0537189	0.0354499	4.19971	0.135604	2.24353	0	1	0	0	0
Ahli United Bank (Egypt) SAE	Commercial banks	Private	Egypt, Arab Rep.	2007	2007Ahli United Bank (Egypt) SAE	149	0.733371	0.266877	4.96e-05	0	0	0.0340423	0	0.7039	0.5973	0	0	0	0.703914	0.07474	0.857143	0.087197	0.819223	0.671127	0	0.514355	-0.0419482	0	0.264561	0	0	0.347612	0.565488	0.99901	2.68215	0.875357	0.776	0	0	0.0684384	0.0764453	3.22202	-0.0829559	3.60522	0	0	0	0	0
Ahli United Bank BSC	Commercial banks	Public	Bahrain	2007	2007Ahli United Bank BSC	280	0.786888	0.426628	0.0123949	0	0	0.161744	0	0.9001	0.7592	0.1431	0.846276	0	1	0	0	0	0.974969	0.950564	0	0.91641	0	0	0.839808	0	0	0.345417	0	0.43085	0	0.875345	0.278	0	0.3797	0.06467	0.0200747	4.32173	0.155132	4.31804	0	1	0	0	0
Al Ahli Bank of Kuwait (KSC)	Commercial banks	Public	Kuwait	2007	2007Al Ahli Bank of Kuwait (KSC)	231	0.83873	0.591421	0.0247474	0.228035	0	0.0953235	0.0597766	0.3665	0.3159	0.143	0.661902	0	0.855524	0	0	0	0.644924	0.415927	0	0.179801	0.0661792	0.853815	0.0323285	0.0129816	0	0.336977	0.074324	0.20154	2.33019	-0.0885628	0	0	0	0.0751477	0.0305701	4.6607	0.161553	3.38462	0	0	0	0	0
Al Khalij Commercial Bank	Commercial banks	Public	Qatar	2007	2007Al Khalij Commercial Bank	234	0	0	0	0	0	0.08782	0	0.4491	0.3926	0.208	0.74235	0	0.814993	0	0	0	0.882416	0.778658	0	0.390968	0.0661792	0.853815	0.152856	0.0188824	0	0	0	0	2.38304	-0.0885628	0.6106	0	0	0.261702	0.118358	4.81572	0.134194	0	0	1	0	0	0
Al khaliji France SA	Commercial banks	Private	United Arab Emirates	2007	2007Al khaliji France SA	61	0	0	0	0	0	0.0519921	0	0.1778	0.1475	0.134	0.267098	0	0.635379	0	0	0	0.574948	0.330565	0	0.226994	0.0967532	0.528205	0.0515262	0.0464693	0	0	0	0	1.30839	0.393387	0.27	0	0.27	0.0983732	0	4.62128	0	0	0	1	0	0	0
Alubaf Arab International Bank	Commercial banks	Private	Bahrain	2007	2007Alubaf Arab International Bank	79	0	0	0	0	0	0.131618	0	0.722	0.6039	0	0.732464	0	0.904239	0	0	0	0.974969	0.950564	0	0.91641	0.0953267	0.723187	0.839808	0	0	0	0.132253	0	4.99525	-0.0885607	0.509	0.0609	0.05	0.06467	0.0200747	4.32173	0.155132	0	0	1	0	0	0
Amen Bank	Commercial banks	Public	Tunisia	2007	2007Amen Bank	150	0.811384	0.73549	0.0083866	0	0	0.10819	0	0.7507	0.6484	0	0	0	0.719485	0.418978	0.827163	0.506524	0	0	0	0.226071	0.0956709	0.718331	0.0511081	0	0	0.0942871	0.0313238	0.5	0	-1.05247	0	0	0	0.052441	0.0322525	3.577	0.00903885	3.38176	0	0	0	0	0
Arab African International Bank	Commercial banks	Private	Egypt, Arab Rep.	2007	2007Arab African International Bank	230	0.923748	0.275117	0.0150267	0	0	0.0791559	0	0.9627	0.7128	0	1.07113	0	1	0	0	0	0.819223	0.671127	0	0.514355	0.0672933	0.834865	0.264561	0	0	0.491531	0.383855	0.31773	0	0.875348	0.3262	0	0	0.0684384	0.0764453	3.22202	-0.0829559	3.69178	0	0	0	0	0
Arab Bank for Investment & Fore	Commercial banks	Private	United Arab Emirates	2007	2007Arab Bank for Investment & Fore	158	0.686585	0.33443	0.0280467	0	0	0	0	0	0	0.2204	0	0	0	0	0	0	0.574948	0.330565	0	0.226994	0	0.853815	0.0515262	0	0	0.55602	0.0633827	0.28567	0	-0.0885628	0	0	0	0.0983732	0	4.62128	0	0	0	0	0	0	0
Arab Bank Group (Combined)	Commercial banks	Private	Jordan	2007	2007Arab Bank Group (Combined)	290	0.780345	0.43632	0.0192389	0	0	0.166443	0	1.048	0.7335	0.0943	0.549794	0	0.939954	0	0	0	1	1	0	0.676145	0.0672933	0.834865	0.457172	0.00910439	0	0.355899	0.144999	0.41915	2.28654	0.875348	0.34	0.0018	0.34	0.0809297	0.0625172	3.43702	-0.00150233	4.51142	0	1	0	0	0
Arab Bank Plc	Commercial banks	Public	Jordan	2007	2007Arab Bank Plc	282	0.805581	0.428946	0.0142787	0.106135	0	0.059818	0.0299341	0.3643	0.3229	0	0	0	0.534158	0.196617	1	0.196617	1	1	0	0.676145	-0.124932	0	0.457172	0	0	0.393187	0.208136	0.46744	2.129	-1.05248	0	0	0	0.0809297	0.0625172	3.43702	-0.00150233	4.26576	0	0	0	0	0
Arab Bank Syria SA	Commercial banks	Public	Syrian Arab Republic	2007	2007Arab Bank Syria SA	24	0.704831	0.210545	-0.0021961	0	0	0	0	0	0	0.1287	0	0	0.968072	0.94009	1	0.94009	0	0	0	0	0.0956709	0.718331	0	0.0238621	0	0.615415	0	0.119035	0	-1.05247	0	0	0	0.050462	0.100241	3.30806	0.0148408	4.03126	0	0	0	0	0
Arab Banking Corporation - Alge	Commercial banks	Private	Algeria	2007	2007Arab Banking Corporation - Alge	19	0.579085	0.246746	-0.0211704	0	0	0.0586191	0	0.3888	0.3297	0.121	0.296386	0	0.764005	0	0	0	0	0	0	0	0.0661792	0.853815	0	0.0109845	0	0.509498	0	0.05146	2.30432	-0.0885628	0.35	0	0.0896	0.017	0.023115	3.59623	0.0672053	0	0	0	0	0	0
Arab Banking Corporation - Egyp	Commercial banks	Private	Egypt, Arab Rep.	2007	2007Arab Banking Corporation - Egyp	73	0.737741	0.418754	0.0135706	0	0	0.0864265	0	0.7498	0.5876	0.1527	0.747435	0	0.538034	0	0	0	0.819223	0.671127	0	0.514355	0.0953267	0.723187	0.264561	0.0278325	0	0.477218	0	0.74398	0	-0.0885607	0.2983	0.0846	0.2621	0.0684384	0.0764453	3.22202	-0.0829559	0	0	1	0	0	0
Arab Banking Corporation (Jorda	Commercial banks	Public	Jordan	2007	2007Arab Banking Corporation (Jorda	80	0.732664	0.464555	0.0212478	0	0	0.207833	0	1.0317	0.7731	0.1263	0.494944	0	1	0	0	0	1	1	0	0.676145	0.0953267	0.723187	0.457172	0.0230206	0	0.358509	0	0.48315	0	-0.0885607	0.6674	0	0.6674	0.0809297	0.0625172	3.43702	-0.00150233	0	0	1	0	0	0
Arab Banking Corporation BSC-Ba	Commercial banks	Public	Bahrain	2007	2007Arab Banking Corporation BSC-Ba	265	0.749888	0.384876	0.009151	0.0967894	0	0.10959	0.0423192	0.297	0.267	0.1314	0.11074	0	0.750284	0	0	0	0.974969	0.950564	0	0.91641	0.0661792	0.853815	0.839808	0.0119286	0	0.23172	0	0.54132	2.15914	-0.0885628	0.92	0	0	0.06467	0.0200747	4.32173	0.155132	0	0	0	0	0	0
Arab International Bank	Commercial banks	Private	Egypt, Arab Rep.	2007	2007Arab International Bank	138	0.860151	0.0962507	0.0058184	0	0	0.0806918	0	0.3319	0.2974	0	0	0	2	0.199346	1	0.199346	0.819223	0.671127	0	0.514355	-0.124932	0	0.264561	0	0	0.533932	0.203696	0.57886	2.43171	-1.05248	1	1	0	0.0684384	0.0764453	3.22202	-0.0829559	3.5835	0	0	0	0	0
Arab Investment Bank-Federal Ar	Commercial banks	Private	Egypt, Arab Rep.	2007	2007Arab Investment Bank-Federal Ar	92	0	0	0	0	0	0.0917988	0	0.8869	0.7358	0	0.42423	0	0.480083	0	0	0	0.819223	0.671127	0	0.514355	0.0672933	0.834865	0.264561	0	0	0	0.105112	0	2.64215	0.875348	0.2354	0	0	0.0684384	0.0764453	3.22202	-0.0829559	0	0	1	0	0	0
Arab National Bank Public Joint	Commercial banks	Public	Saudi Arabia	2007	2007Arab National Bank Public Joint	288	0.831318	0.637495	0.032097	0.31387	0	0	0.0232676	0	0	0.1726	0	0	0.777152	0.700298	0.943189	0.742479	0.494647	0.244675	0	0.126892	0.0956709	0.718331	0.0161016	0.0320016	0	0.100586	0.191252	0.33073	0	-1.05247	1	1	0	0.027884	0.0220902	4.21792	0.0902847	0	0	0	0	0	0
Arab Tunisian Bank	Commercial banks	Public	Tunisia	2007	2007Arab Tunisian Bank	121	0.866184	0.520636	0.0103183	0	0	0.180156	0	0.7955	0.6364	0	0.476395	0	1	0	0	0	0	0	0	0.226071	0.0860173	0.849117	0.0511081	0	0	0.405806	0.0583492	0.53772	3.63573	0.875346	0.311	0	0.311	0.052441	0.0322525	3.577	0.00903885	3.33858	0	1	0	0	0
Attijari Bank	Commercial banks	Public	Tunisia	2007	2007Attijari Bank	133	0.824702	0.678284	-0.0498989	0	0	0	0	0	0	0.1331	0	0	0	0	0	0	0	0	0	0.226071	0	0	0.0511081	0	0	0.216977	0.117297	0.66036	0	-1.05248	1	0	0	0.052441	0.0322525	3.577	0.00903885	3.34762	0	0	0	0	0
Attijariwafa Bank	Commercial banks	Public	Morocco	2007	2007Attijariwafa Bank	285	0.796232	0.501763	0.013101	0	0	0.049646	0	0.2912	0.2592	0.1563	0.294153	0	0.754176	0	0	0	1	1	0	0	0.0661792	0.853815	0	0.014189	0	0.203175	0.109185	0.46988	2.49514	-0.0885628	0.37	0	0	0.0757463	0.0328476	3.39781	0	5.26138	0	0	0	0	0
Bahrain Commercial Facilities C	Commercial banks	Public	Bahrain	2007	2007Bahrain Commercial Facilities C	46	0	0	0	0	0	0.100173	0	0.5998	0.4773	0.1846	0	0	0.688532	0.470279	0.904474	0.519947	0.974969	0.950564	0	0.91641	-0.0670467	0	0.839808	0.0280019	0	0	0.0581601	0	4.42161	0.393391	0.25	0	0.187	0.06467	0.0200747	4.32173	0.155132	0	0	1	0	0	0
Bank al Etihad	Commercial banks	Public	Jordan	2007	2007Bank al Etihad	135	0.814848	0.490075	0.013906	0	0	0.138818	0	0.3456	0.3097	0.1703	0	0	0.908908	0.156667	0.850837	0.184132	1	1	0	0.676145	-0.124932	0	0.457172	0.0335581	0	0.368285	0	0.34016	2.03212	-1.05248	0.9942	0	0	0.0809297	0.0625172	3.43702	-0.00150233	2.95022	0	0	0	0	0
Bank Audi Private Bank	Commercial banks	Private	Lebanon	2007	2007Bank Audi Private Bank	77	0.91664	0.265096	0.002494	0	0	0.0534435	0	0.2791	0.2406	0.103	0.352918	0	1	0	0	0	1	1	0	0.355514	0.0661792	0.853815	0.126391	0.00935042	0	0.619218	0	0.68259	4.71385	-0.0885628	0.3437	0.0011	0	0.0154951	0	3.71665	0.0309734	3.1997	0	1	0	0	0
Bank Audi SAE	Commercial banks	Private	Egypt, Arab Rep.	2007	2007Bank Audi SAE	169	0.889608	0.175783	0.0002656	0	0	0	0	0	0	0	0	0	0.681538	0.670177	0.85	0.788444	0.819223	0.671127	0	0.514355	0.0956709	0.718331	0.264561	0	0	0.790492	0	0.92499	0	-1.05247	1	0	1	0.0684384	0.0764453	3.22202	-0.0829559	3.75611	0	0	0	0	0
Bank Audi SAL	Commercial banks	Public	Lebanon	2007	2007Bank Audi SAL	286	0.858197	0.228395	0.0115865	0.112088	0	0.107546	0.0328146	0.1641	0.1455	0.135	0.350596	0	0.72277	0	0	0	1	1	0	0.355514	0.0661792	0.853815	0.126391	0.0122554	0	0.485468	0.128372	0.53057	3.84086	-0.0885628	0	0	0	0.0154951	0	3.71665	0.0309734	4.32947	0	0	0	0	0
Bank Dhofar SAOG	Commercial banks	Public	Oman	2007	2007Bank Dhofar SAOG	210	0.720639	0.789868	0.0289292	0	0	0.123982	0	0.7006	0.5811	0.1723	0.523432	0	0.534	0.299873	0.878645	0.34129	1	1	0	0	0.0415657	0.465833	0	0.0330036	0	0.163788	0.0301276	0.38968	2.7861	-0.0885615	0	0	0	0.0537189	0.0354499	4.19971	0.135604	2.84186	0	1	0	0	0
Bank Hapoalim BM	Commercial banks	Public	Israel	2007	2007Bank Hapoalim BM	305	0.803655	0.660742	0.011875	0.180387	0	0.106211	0.055655	0.2919	0.2487	0.2421	0.415736	0	0.668934	0	0	0	0.804685	0.647518	0	0.245654	0.0661792	0.853815	0.0603461	0.021978	0	0.150949	0.0950121	0.58934	3.9351	-0.0885628	0.2912	0	0.2912	0.0577682	0.020608	4.39662	-0.104124	5.45158	0	1	0	0	0
Bank Leumi Le Israel BM	Commercial banks	Public	Israel	2007	2007Bank Leumi Le Israel BM	304	0.826388	0.638026	0.0122388	0.200306	0	0.180481	0.0478055	0.2841	0.1665	0.1495	0.100195	0	0.626113	0	0	0	0.804685	0.647518	0	0.245654	0.0967532	0.528205	0.0603461	0.0518444	0	0.18911	0.157659	0.67268	0	0.393387	0.5987	0	0.5987	0.0577682	0.020608	4.39662	-0.104124	5.46053	0	1	0	0	0
Bank Muscat SAOG	Commercial banks	Public	Oman	2007	2007Bank Muscat SAOG	274	0.748249	0.620901	0.0204406	0.1888	0	0	0.0459135	0	0	0.188	0	0	0	0	0	0	1	1	0	0	0	0.53479	0	0	0	0.216894	0.0409548	0.39614	3.00858	-0.0885613	0.1139	0	0.1078	0.0537189	0.0354499	4.19971	0.135604	3.47054	0	1	0	0	0
Bank of Alexandria	Commercial banks	Private	Egypt, Arab Rep.	2007	2007Bank of Alexandria	185	0.878051	0.274197	0.0034494	0.0644547	0	0.219007	0.191068	0.6349	0.4835	0.1496	0.0187292	0	1	0.5	0.856106	0.58404	0.819223	0.671127	0	0.514355	0.0843594	0.53479	0.264561	0.0441264	0	0.268435	0.109514	0.45991	2.49723	-0.0885613	0.0998	0	0.0499	0.0684384	0.0764453	3.22202	-0.0829559	4.49447	0	1	0	0	0
Bank of Baghdad	Commercial banks	Public	Iraq	2007	2007Bank of Baghdad	74	0.731613	0.130719	0.0107711	0	0	0.0129224	0	0.4531	0.3474	0.125	0	0	0	0	0	0	0	0	0	0	0.0733362	0.803119	0	0.0142124	0	0.581945	0.171928	0.32198	0	-0.0885594	0	0	0	0.056463	0.53231	3.50283	0.0855533	5.5201	0	0	0	0	0
Bank of Beirut S.A.L.	Commercial banks	Public	Lebanon	2007	2007Bank of Beirut S.A.L.	237	0.759994	0.176268	0.0079972	0	0	0.211366	0	0.8457	0.6533	0.1808	0.0178206	0	0.912621	0.586286	0.890805	0.658154	1	1	0	0.355514	0.0733362	0.803119	0.126391	0.0205569	0	0.328281	0.120557	0.57536	0	-0.0885594	0.4	0	0.4	0.0154951	0	3.71665	0.0309734	3.84388	0	1	0	0	0
Bank of Jordan Plc	Commercial banks	Public	Jordan	2007	2007Bank of Jordan Plc	132	0.874582	0.483941	0.0186019	0	0	0.13007	0	0.8672	0.6548	0.1815	0.0751204	0	0.968721	0.612607	0.912391	0.671431	1	1	0	0.676145	0.0733362	0.803119	0.457172	0.0206365	0	0.40699	0.0633173	0.44803	3.43691	-0.0885594	0.2	0	0	0.0809297	0.0625172	3.43702	-0.00150233	3.13868	0	1	0	0	0
Bank of Palestine Plc	Commercial banks	Public	PALESTINIAN TERRITORIES	2007	2007Bank of Palestine Plc	125	0.874876	0.432127	0.0230667	0	0	0.145567	0	0.6578	0.5455	0.3918	0.768613	0	1	0.914421	1	0.914421	0	0	0	0	0.0415657	0.465833	0	0.0750482	0	0.521241	0	0.44706	0	-0.0885615	0.2311	0	0	0	0	0	0	2.78003	0	1	0	0	0
Bank of Sharjah	Commercial banks	Private	United Arab Emirates	2007	2007Bank of Sharjah	193	0.637019	0.492585	0.0419732	0	0	0.105164	0	0.2377	0.1892	0.1677	0.190298	0	1	0	0	0	0.574948	0.330565	0	0.226994	0.0967532	0.528205	0.0515262	0.0581559	0	0.343456	0	0.20094	1.6187	0.393387	1	1	0	0.0983732	0	4.62128	0	3.88231	0	0	0	0	0
Bank of Syria and Overseas SA	Commercial banks	Public	Syrian Arab Republic	2007	2007Bank of Syria and Overseas SA	87	0	0	0	0	0	0.163588	0	0.363	0.3185	0.222	0.712224	0	0.690896	0.198238	1	0.198238	0	0	0	0	-0.124932	0	0	0.0437457	0	0	0	0	0	-1.05248	0.065	0.0497	0.9086	0.050462	0.100241	3.30806	0.0148408	0	0	1	0	0	0
Bank Otsar Hahayal Ltd	Commercial banks	Private	Israel	2007	2007Bank Otsar Hahayal Ltd	161	0.826985	0.706626	0.0041516	0	0	0.10237	0	0.0998	0.0909	0.1431	0.983882	0	1	0	0	0	0.804685	0.647518	0	0.245654	0.102821	0.724569	0.0603461	0.028026	0	0.211471	0	0.81317	0	-2.01639	0	0	0	0.0577682	0.020608	4.39662	-0.104124	4.04831	0	0	0	0	0
Bank Sohar SAOG	Commercial banks	Public	Oman	2007	2007Bank Sohar SAOG	182	0	0	0	0	0	0.0979624	0	0.44	0.378	0	0.0952742	0	0.422175	0.058843	0.573276	0.102643	1	1	0	0	-0.124932	0	0	0	0	0	0.133405	0	1.60319	-1.05248	0	0	0	0.0537189	0.0354499	4.19971	0.135604	0	0	1	0	0	0
Bankmed, sal	Commercial banks	Private	Lebanon	2007	2007Bankmed, sal	233	0.894555	0.220369	0.0004936	0	0	0	0	0	0	0.1565	0.663473	0	0.912234	0	0	0	1	1	0	0.355514	0.0953267	0.723187	0.126391	0.0285251	0	0.21346	0.142318	0.68311	0	-0.0885607	0.787	0	0	0.0154951	0	3.71665	0.0309734	3.99278	0	1	0	0	0
Banque BEMO Sal	Commercial banks	Public	Lebanon	2007	2007Banque BEMO Sal	90	0.827927	0.330376	0.0098963	0	0	0	0	0	0	0.1577	0.473416	0	0.461439	0	0	0	1	1	0	0.355514	0.0953267	0.723187	0.126391	0.0287438	0	0.46496	0.0653433	0.61824	0	-0.0885607	0.7072	0.7072	0	0.0154951	0	3.71665	0.0309734	3.02885	0	1	0	0	0
Banque Bemo Saudi Fransi SA	Commercial banks	Public	Syrian Arab Republic	2007	2007Banque Bemo Saudi Fransi SA	107	0.914126	0.187133	0.0061266	0	0	0	0	0	0	0.1045	0.466584	0	0.643351	0	0	0	0	0	0	0	0.0661792	0.853815	0	0.00948659	0	0.775156	0.117805	0	0	-0.0885628	0.6374	0	0	0.050462	0.100241	3.30806	0.0148408	4.79325	0	0	0	0	0
Banque Centrale Populaire SA	Commercial banks	Public	Morocco	2007	2007Banque Centrale Populaire SA	249	0.917101	0.0897855	0.0077212	0	0	0.118506	0	0.5892	0.5178	0.244	0.277348	0	0.631347	0	0	0	1	1	0	0	0.0661792	0.853815	0	0.0221505	0	0.309534	0.0940546	0.106095	1.60657	-0.0885628	0.4859	0	0	0.0757463	0.0328476	3.39781	0	4.87447	0	0	0	0	0
Banque de l_Agriculture et du D	Commercial banks	Private	Algeria	2007	2007Banque de l_Agriculture et du D	235	0	0	0	0	0	0.607636	0	0.4458	0.2802	0.1503	0.0213726	0	0	0.035376	0.424242	0.083386	0	0	0	0	0.0325459	0.579655	0	0.0145585	0	0	0.379042	0	0	-2.49834	0	0	0	0.017	0.023115	3.59623	0.0672053	0	0	1	0	0	0
Banque de l_Habitat	Commercial banks	Private	Tunisia	2007	2007Banque de l_Habitat	141	0.624319	0.76446	0.0083642	0	0	0.104687	0	0.8061	0.655	0.1994	0.475521	0	1	0	0	0	0	0	0	0.226071	0.0631528	0.453872	0.0511081	0.0611294	0	0.153002	0.0343888	0.47546	3.17026	0.875344	0.139	0.0028	0	0.052441	0.0322525	3.577	0.00903885	0	0	1	0	0	0
Banque de l_Industrie et du Tra	Commercial banks	Private	Lebanon	2007	2007Banque de l_Industrie et du Tra	41	0.892559	0.322617	0.000558	0	0	0.303782	0	0.4869	0.3782	0.2106	0.807706	0	1	0	0	0	1	1	0	0.355514	0.0661792	0.853815	0.126391	0.0191184	0	0.264131	0.138656	0.95614	3.04241	-0.0885628	0.8	0	0.8	0.0154951	0	3.71665	0.0309734	2.74332	0	0	0	0	0
Banque de Tunisie	Commercial banks	Public	Tunisia	2007	2007Banque de Tunisie	112	0.481571	0.700946	0.0256745	0	0	0.0833289	0	0.847	0.6482	0.1161	0.24321	0	0.937098	0.586286	0.914468	0.641123	0	0	0	0.226071	0.0733362	0.803119	0.0511081	0.0132005	0	0.18042	0.1503	0.28606	3.41269	-0.0885594	0.5564	0.5564	0	0.052441	0.0322525	3.577	0.00903885	3.33165	0	1	0	0	0
Banque du Caire SAE	Commercial banks	Private	Egypt, Arab Rep.	2007	2007Banque du Caire SAE	222	0.891241	0.480792	0.0007179	0.011209	0	0.127547	0.208436	0.4229	0.3623	0.1625	0.0228484	0	0.723865	0.127059	0.777926	0.16333	0.819223	0.671127	0	0.514355	-0.124932	0	0.264561	0.0320211	0	0.189157	0	0.90775	0	-1.05248	0.4075	0.0066	0.1143	0.0684384	0.0764453	3.22202	-0.0829559	4.65983	0	1	0	0	0
Banque Ext?rieure d_Alg?rie	Commercial banks	Private	Algeria	2007	2007Banque Ext?rieure d_Alg?rie	260	0.871701	0.148594	0.0041663	0	0	0.127697	0	0.3259	0.2797	0.1424	0.569321	0	0.71997	0	0	0	0	0	0	0	0.0661792	0.853815	0	0.0129272	0	0.649735	0.0651407	0.13199	2.48128	-0.0885628	0	0	0	0.017	0.023115	3.59623	0.0672053	0	0	0	0	0	0
Banque Libano-Francaise	Commercial banks	Private	Lebanon	2007	2007Banque Libano-Francaise	221	0.882341	0.282587	0.0081855	0	0	0.0131069	0	0.7278	0.6097	0.1507	0.0672486	0	0.720954	0.076331	0.868742	0.087863	1	1	0	0.355514	-0.0419482	0	0.126391	0.0308371	0	0.450965	0.0827937	0.50067	3.67521	0.875357	0.4834	0.0047	0	0.0154951	0	3.71665	0.0309734	3.88328	0	1	0	0	0
Banque Marocaine du Commerce Ex	Commercial banks	Public	Morocco	2007	2007Banque Marocaine du Commerce Ex	266	0	0	0	0	0	0.0668299	0	0.3811	0.3133	0.1857	0.269887	0	0.722784	0	0	0	1	1	0	0	0.0661792	0.853815	0	0.016858	0	0	0.123664	0	2.35552	-0.0885628	0.3959	0	0.06	0.0757463	0.0328476	3.39781	0	0	0	0	0	0	0
Banque Marocaine pour le Commer	Commercial banks	Public	Morocco	2007	2007Banque Marocaine pour le Commer	188	0	0	0	0	0	0.0886701	0	0.22	0.1658	0.2642	0.0897976	0	0.804367	0	0	0	1	1	0	0	0.0967532	0.528205	0	0.0916208	0	0	0	0	0.698854	0.393387	0.5567	0	0.5567	0.0757463	0.0328476	3.39781	0	0	0	1	0	0	0
Banque Misr Liban	Commercial banks	Private	Lebanon	2007	2007Banque Misr Liban	85	0	0	0	0	0	0.583137	0	0.4215	0.1955	0.134	0	0	0.611442	0.466372	0.813978	0.572954	1	1	0	0.355514	-0.0670467	0	0.126391	0.0203264	0	0	0.111259	0	2.6451	0.393391	0	0	0	0.0154951	0	3.71665	0.0309734	0	0	0	0	0	0
Banque Misr SAE	Commercial banks	Private	Egypt, Arab Rep.	2007	2007Banque Misr SAE	287	0.924299	0.296469	0.0013146	0.0402914	0	0.131618	0.150171	0.722	0.6039	0	0.732464	0	0.904239	0	0	0	0.819223	0.671127	0	0.514355	0.0953267	0.723187	0.264561	0	0	0.323939	0.0963929	0.45529	0	-0.0885607	0	0	0	0.0684384	0.0764453	3.22202	-0.0829559	5.04259	0	0	0	0	0
Banque Nationale Agricole	Commercial banks	Public	Tunisia	2007	2007Banque Nationale Agricole	162	0.695003	0.691539	0.004752	0	0	0.120746	0	0.8651	0.6224	0.1545	0	0	0.798416	0.49084	0.770717	0.636861	0	0	0	0.226071	0.0956709	0.718331	0.0511081	0.0286457	0	0.18024	0.158695	0.62024	1.79791	-1.05247	0.8601	0	0.8601	0.052441	0.0322525	3.577	0.00903885	3.6753	0	0	0	0	0
Banque Nationale d_Alg?rie	Commercial banks	Private	Algeria	2007	2007Banque Nationale d_Alg?rie	270	0.781946	0.492815	0.0060893	0	0	0.172139	0	0.7331	0.6303	0.7381	0.623081	0	0.808219	0.738257	0.952101	0.775398	0	0	0	0	0.0415657	0.465833	0	0.141381	0	0.311115	0.172926	0	1.17234	-0.0885615	0.1608	0	0	0.017	0.023115	3.59623	0.0672053	0	0	1	0	0	0
Banque Saudi Fransi JSC	Commercial banks	Public	Saudi Arabia	2007	2007Banque Saudi Fransi JSC	289	0.822488	0.642493	0.0377841	0.319725	0	0.752512	0.0171735	0.6099	0.3585	0.196	0.048063	0	0	0.177966	0.815691	0.218178	0.494647	0.244675	0	0.126892	0.0325459	0.579655	0.0161016	0.0189851	0	0.133429	0.157447	0.21362	2.0661	-2.49834	0	0	0	0.027884	0.0220902	4.21792	0.0902847	4.90081	0	1	0	0	0
Barclays Bank - Egypt S.A.E.	Commercial banks	Private	Egypt, Arab Rep.	2007	2007Barclays Bank - Egypt S.A.E.	119	0.908138	0.287618	0.0191125	0	0.0406487	0.178818	0	0.3611	0.2389	0	1	0	0.4433	0.379906	0.5	0.759812	0.819223	0.671127	0	0.514355	-0.258331	0	0.264561	0	0.195409	0.486312	0.114943	0.33762	-0.477121	0.23056	0	0	0.038	0.0684384	0.0764453	3.22202	-0.0829559	4.13165	1	1	0	0	0
BBAC sal	Commercial banks	Private	Lebanon	2007	2007BBAC sal	186	0.89799	0.161387	0.0063	0	0.0064375	0	0	0	0	0	0	0	0	0	0	0	1	1	0	0.355514	0	0.482701	0.126391	0	0	0.50698	0.0980119	0.54938	-0.477121	0.0636991	1	0	0	0.0154951	0	3.71665	0.0309734	3.60805	1	0	0	0	0
BBK B.S.C.	Commercial banks	Public	Bahrain	2007	2007BBK B.S.C.	213	0.734502	0.553784	0.0193647	0.174278	0	0	0.048084	0	0	0	0	0	0	0	0	0	0.974969	0.950564	0	0.91641	0	0.630079	0.839808	0	0	0.153147	0.118478	0.41395	0	0.451041	0	0	0	0.06467	0.0200747	4.32173	0.155132	3.22886	1	1	0	0	0
BLOM Bank Egypt SAE	Commercial banks	Private	Egypt, Arab Rep.	2007	2007BLOM Bank Egypt SAE	116	0.803293	0.369423	0.012938	0	0.0157617	0.263875	0	0.7007	0.5631	0	0	0	1	0.621662	0.908163	0.684526	0.819223	0.671127	0	0.514355	0.0718562	0.630079	0.264561	0	0.180998	0.302563	0.0751199	0.57995	3.02918	0.451041	0	0	0.58	0.0684384	0.0764453	3.22202	-0.0829559	3.69295	1	1	0	0	0
BLOM Bank s.a.l.	Commercial banks	Public	Lebanon	2007	2007BLOM Bank s.a.l.	269	0	0	0	0.176537	0.0256038	0	0.0810083	0	0	0	0	0	0	0	0	0	1	1	0	0.355514	0	0	0.126391	0	0	0	0.10658	0	3.40238	0.23056	0.75	0	0	0.0154951	0	3.71665	0.0309734	0	1	1	0	0	0
BNP Paribas El Djaza?r	Commercial banks	Private	Algeria	2007	2007BNP Paribas El Djaza?r	114	0.513731	0.383487	0.0172826	0	0	0	0	0	0	0	0	0	0	0	0	0	0	0	0	0	0	0.630079	0	0	0	0.261177	0.109795	0.39888	0	0.451041	0	0	0	0.017	0.023115	3.59623	0.0672053	0	1	0	0	0	0
BSL Bank SAL	Commercial banks	Private	Lebanon	2007	2007BSL Bank SAL	64	0	0	0	0	0.0005585	0	0	0	0	0	0	0	0	0	0	0	1	1	0	0.355514	0	1.07703	0.126391	0	0	0	0	0	-0.0119865	-0.664254	0.7368	0	0.7368	0.0154951	0	3.71665	0.0309734	0	1	0	0	0	0
Burgan Bank KPSC	Commercial banks	Public	Kuwait	2007	2007Burgan Bank KPSC	252	0	0	0	0.214212	0	0	0.0414665	0	0	0	0	0	0	0	0	0	0.644924	0.415927	0	0.179801	0	0	0.0323285	0	0	0	0	0	0	-1.05211	0	0	0	0.0751477	0.0305701	4.6607	0.161553	0	1	0	0	0	0
Byblos Bank S.A.L.	Commercial banks	Public	Lebanon	2007	2007Byblos Bank S.A.L.	247	0.832649	0.208972	0.0093781	0.126893	0.069404	0.178653	0.0530344	0.8515	0.6574	0	0.227504	0	1	0	0	0	1	1	0	0.355514	-0.0222489	0	0.126391	0	0.124296	0.385219	0.142375	0.5358	2.33571	-0.448599	0	0	0	0.0154951	0	3.71665	0.0309734	4.10234	1	1	0	0	0
Byblos Bank Syria SA	Commercial banks	Public	Syrian Arab Republic	2007	2007Byblos Bank Syria SA	23	0.779562	0.449602	-0.0088575	0	0	0	0	0	0	0	0	0	0	0	0	0	0	0	0	0	0	0	0	0	0	0.45039	0.124367	2.25465	0	-0.0686326	0.784	0	0	0.050462	0.100241	3.30806	0.0148408	0	1	0	0	0	0
Cairo Amman Bank	Commercial banks	Public	Jordan	2007	2007Cairo Amman Bank	139	0.821513	0.42696	0.0162877	0.146393	0.0162212	0	0.0804044	0	0	0	0	0	0	0	0	0	1	1	0	0.676145	0	0.482701	0.457172	0	0	0.357143	0.216281	0.49506	-0.20152	0.0636991	0.3011	0	0.3011	0.0809297	0.0625172	3.43702	-0.00150233	3.07144	1	1	0	0	0
Capital Bank of Jordan	Commercial banks	Public	Jordan	2007	2007Capital Bank of Jordan	126	0.64199	0.571812	0.021135	0	0	0	0	0	0	0	0	0	0	0	0	0	1	1	0	0.676145	0	0.482701	0.457172	0	0	0.339911	0.0801063	0.34795	0	0.0636991	0.783	0	0.1	0.0809297	0.0625172	3.43702	-0.00150233	2.93268	1	0	0	0	0
Citibank N.A., United Arab Emir	Commercial banks	Private	United Arab Emirates	2007	2007Citibank N.A., United Arab Emir	205	0	0	0	0	0	0	0	0	0	0.5258	0	0	0	0	0	0	0.574948	0.330565	0	0.226994	0	0.482701	0.0515262	0	0	0	0.0814726	0	0	0.0636991	0	0	0.05	0.0983732	0	4.62128	0	0	1	1	0	0	0
Commercial Bank International P	Commercial banks	Public	United Arab Emirates	2007	2007Commercial Bank International P	164	0.787621	0.650213	0.0011788	0	0.0258412	0.419467	0	1.6447	0.8176	0	0	0	1	1	1	1	0.574948	0.330565	0	0.226994	0.0718562	0.630079	0.0515262	0	0.180998	0.217392	0.491333	0.96396	2.93835	0.451041	0.4808	0	0	0.0983732	0	4.62128	0	0	1	1	0	0	0
Commercial Bank of Dubai P.S.C.	Commercial banks	Public	United Arab Emirates	2007	2007Commercial Bank of Dubai P.S.C.	236	0.753395	0.675901	0.0321522	0.157837	0	0	0.0140303	0	0	0	0	0	0	0	0	0	0.574948	0.330565	0	0.226994	0	0	0.0515262	0	0	0.208059	0.111317	0.3093	0	-0.993973	0	0	0	0.0983732	0	4.62128	0	4.27195	1	1	0	0	0
Commercial Bank of Kuwait K.P.S	Commercial banks	Public	Kuwait	2007	2007Commercial Bank of Kuwait K.P.S	229	0.795009	0.517311	0.0342794	0.206374	0.017792	0	0.0984223	0	0	0	0	0	0	0	0	0	0.644924	0.415927	0	0.179801	0	0	0.0323285	0	0	0.34228	0.402652	0.18585	-0.345768	0	0	0	0	0.0751477	0.0305701	4.6607	0.161553	0	1	0	0	0	0
Commercial Bank of Syria	Commercial banks	Private	Syrian Arab Republic	2007	2007Commercial Bank of Syria	245	0	0	0	0	0.0507442	0	0	0	0	0	0	0	0	0	0	0	0	0	0	0	0	0.482701	0	0	0	0	0.0968051	0	2.343	0.0636991	0.81	0	0	0.050462	0.100241	3.30806	0.0148408	0	1	0	0	0	0
Commercial International Bank (	Commercial banks	Public	Egypt, Arab Rep.	2007	2007Commercial International Bank (	256	0.876835	0.46506	0.0200943	0.252074	0.0300115	0.0893589	0.0561473	0.2663	0.2154	0	0	0	0.916999	0.625956	1	0.625956	0.819223	0.671127	0	0.514355	0.210654	0.482701	0.264561	0	0.904096	0.276305	0.0706527	0.43098	-0.314644	0.0636991	0	0	0	0.0684384	0.0764453	3.22202	-0.0829559	0	1	1	0	0	0
Cooperative & Agricultural Cred	Commercial banks	Private	Yemen, Rep.	2007	2007Cooperative & Agricultural Cred	96	0	0	0	0	0.125521	0.642315	0	0.5654	0.3991	0	0.906251	0	1	0	0	0	0	0	0	0	0	0	0	0	0	0	0.0731813	0	2.89077	-0.448599	0	0	0	0.0317041	0.108448	3.00745	0.155234	0	1	1	0	0	0
Credit Agricole Egypt SAE	Commercial banks	Public	Egypt, Arab Rep.	2007	2007Credit Agricole Egypt SAE	157	0	0	0	0	0.102625	0	0	0	0	0	0	0	0	0	0	0	0.819223	0.671127	0	0.514355	0	0.482701	0.264561	0	0	0	0	0	-0.477121	0.0636991	0	0	0	0.0684384	0.0764453	3.22202	-0.0829559	0	1	0	0	0	0
Cr?dit du Maroc	Commercial banks	Public	Morocco	2007	2007Cr?dit du Maroc	175	0	0	0	0	0.0043099	0	0	0	0	0	0	0	0	0	0	0	1	1	0	0	0	0	0	0	0	0	0	0	-0.19112	-0.993973	0	0	0	0.0757463	0.0328476	3.39781	0	0	1	1	0	0	0
Cr?dit Immobilier et Hotelier	Commercial banks	Public	Morocco	2007	2007Cr?dit Immobilier et Hotelier	165	0	0	0	0	0	0	0	0	0	0	0	0	0	0	0	0	1	1	0	0	0	0	0	0	0	0	0	0	0	0.207539	0	0	0	0.0757463	0.0328476	3.39781	0	0	1	1	0	0	0
Cr?dit Libanais S.A.L.	Commercial banks	Private	Lebanon	2007	2007Cr?dit Libanais S.A.L.	214	0.868606	0.188509	0.0086067	0	0	0	0	0	0	0	0	0	0	0	0	0	1	1	0	0.355514	0	0	0.126391	0	0	0.367865	0.12615	0.59418	0	-0.993973	0	0	0	0.0154951	0	3.71665	0.0309734	0	1	0	0	0	0
CreditBank SAL	Commercial banks	Private	Lebanon	2007	2007CreditBank SAL	134	0	0	0	0	0.0162616	0	0	0	0	0	0	0	0	0	0	0	1	1	0	0.355514	0	0	0.126391	0	0	0	0.166725	0	-0.0195441	-0.993973	0	0	0	0.0154951	0	3.71665	0.0309734	0	1	1	0	0	0
Dar Es Salaam Investment Bank-D	Commercial banks	Public	Iraq	2007	2007Dar Es Salaam Investment Bank-D	15	0	0	0	0	0	0	0	0	0	0	0	0	0	0	0	0	0	0	0	0	0	0	0	0	0	0	0.165308	0	0	-0.993973	0	0	0	0.056463	0.53231	3.50283	0.0855533	0	1	0	0	0	0
Doha Bank	Commercial banks	Public	Qatar	2007	2007Doha Bank	255	0.790047	0.628222	0.0342916	0.268776	0.0001429	0	0.0496463	0	0	0	0	0	0	0	0	0	0.882416	0.778658	0	0.390968	0	0	0.152856	0	0	0.235704	0.187498	0.28364	-0.0627013	-0.993973	0	0	0	0.261702	0.118358	4.81572	0.134194	4.33639	1	0	0	0	0
Emirates Lebanon Bank SAL	Commercial banks	Private	Lebanon	2007	2007Emirates Lebanon Bank SAL	84	0	0	0	0	0.0046836	0	0	0	0	0	0	0	0	0	0	0	1	1	0	0.355514	0	0	0.126391	0	0	0	0	0	0.148514	-0.993973	0	0	0	0.0154951	0	3.71665	0.0309734	0	1	1	0	0	0
Emirates NBD PJSC	Commercial banks	Public	United Arab Emirates	2007	2007Emirates NBD PJSC	306	0.732835	0.686669	0.0196948	0.212692	0	0	0.0135018	0	0	0	0	0	0	0	0	0	0.574948	0.330565	0	0.226994	0	0	0.0515262	0	0	0.174843	0	0.39599	0	-0.0686326	0	0	0	0.0983732	0	4.62128	0	4.98172	1	0	0	0	0
Export Development Bank of Egyp	Commercial banks	Public	Egypt, Arab Rep.	2007	2007Export Development Bank of Egyp	22	0	0	0	0	0	0	0	0	0	0	0	0	0	0	0	0	0.819223	0.671127	0	0.514355	0	0	0.264561	0	0	0	0	0	0	0.418997	0	0	0	0.0684384	0.0764453	3.22202	-0.0829559	0	1	0	0	0	0
Fenicia Bank SAL	Commercial banks	Private	Lebanon	2007	2007Fenicia Bank SAL	88	0	0	0	0	0.0204244	0.272294	0	0.3286	0.2448	0	0	0	1	0.935554	1	0.935554	1	1	0	0.355514	-0.258331	0	0.126391	0	0.195409	0	0.948964	0	-0.477121	0.23056	0	0	0	0.0154951	0	3.71665	0.0309734	0	1	1	0	0	0
FIBI Bank	Commercial banks	Public	Israel	2007	2007FIBI Bank	272	0.854857	0.605112	0.0060597	0.101072	0	0	0.0504498	0	0	0	0	0	0	0	0	0	0.804685	0.647518	0	0.245654	0	0	0.0603461	0	0	0.145687	0.0709065	0.62714	0	-1.05211	0.1	0	0.1	0.0577682	0.020608	4.39662	-0.104124	4.93605	1	0	0	0	0
Fransabank sal	Commercial banks	Private	Lebanon	2007	2007Fransabank sal	248	0.890902	0.162804	0.0103637	0	0	0	0	0	0	0	0	0	0	0	0	0	1	1	0	0.355514	0	0	0.126391	0	0	0.291526	0.636585	0.57507	0	-1.72471	0	0	0	0.0154951	0	3.71665	0.0309734	3.89924	1	0	0	0	0
Fransabank-Syria S.A.	Commercial banks	Public	Syrian Arab Republic	2007	2007Fransabank-Syria S.A.	5	0	0	0	0	0.0244871	0.243093	0	0.673	0.5472	0	0	0	0.790709	0.619824	0.882424	0.70241	0	0	0	0	0.0718562	0.630079	0	0	0.180998	0	0.13146	0	0	0.451041	0	0.298	0.039	0.050462	0.100241	3.30806	0.0148408	0	1	1	0	0	0
Future Bank B.S.C.	Commercial banks	Private	Bahrain	2007	2007Future Bank B.S.C.	82	0.873173	0.17119	0.0159186	0	0	0	0	0	0	0	0	0	0	0	0	0	0.974969	0.950564	0	0.91641	0	0	0.839808	0	0	0.797495	0.167019	0.2561	0	-0.993973	0	0	0	0.06467	0.0200747	4.32173	0.155132	2.58343	1	1	0	0	0
Groupe Banque Centrale Populair	Commercial banks	Private	Morocco	2007	2007Groupe Banque Centrale Populair	275	0	0	0	0	0.0112185	0	0	0	0	0	0	0	0	0	0	0	1	1	0	0	0	0.630079	0	0	0	0	0.173798	0	-0.477121	0.451041	0	0	0	0.0757463	0.0328476	3.39781	0	4.87447	1	1	0	0	0
Gulf Bank Algeria	Commercial banks	Private	Algeria	2007	2007Gulf Bank Algeria	93	0.706394	0.574826	0.0330556	0	0.0061606	0	0	0	0	0	0	0	0	0	0	0	0	0	0	0	0	1.07703	0	0	0	0.229041	0.114129	0.25169	2.50377	-0.664254	0	0	0	0.017	0.023115	3.59623	0.0672053	4.00398	1	1	0	0	0
Gulf Bank KSC (The)	Commercial banks	Public	Kuwait	2007	2007Gulf Bank KSC (The)	243	0.847364	0.625197	0.0260837	0.26547	0	0	0.0277756	0	0	0	0	0	0	0	0	0	0.644924	0.415927	0	0.179801	0	0.482701	0.0323285	0	0	0.29601	0.142571	0.18807	0	0.0636991	0	0	0	0.0751477	0.0305701	4.6607	0.161553	3.60853	1	0	0	0	0
Gulf Commercial Bank	Commercial banks	Public	Iraq	2007	2007Gulf Commercial Bank	38	0	0	0	0	0.141182	0	0	0	0	0	0	0	0	0	0	0	0	0	0	0	0	0.482701	0	0	0	0	0.439214	0	0.0647733	0.0636991	0	0	0.0795	0.056463	0.53231	3.50283	0.0855533	0	1	1	0	0	0
Gulf International Bank BSC	Commercial banks	Private	Bahrain	2007	2007Gulf International Bank BSC	258	0.770047	0.328597	0.0103077	0.137617	0	0	0.0100875	0	0	0	0	0	0	0	0	0	0.974969	0.950564	0	0.91641	0	0.482701	0.839808	0	0	0.311762	0.0776276	0.3552	0	0.0636991	0	0	0	0.06467	0.0200747	4.32173	0.155132	4.39423	1	0	0	0	0
Housing and Development Bank	Commercial banks	Public	Egypt, Arab Rep.	2007	2007Housing and Development Bank	9	0.537267	0.477462	0.012075	0	0	0	0	0	0	0	0	0	0	0	0	0	0.819223	0.671127	0	0.514355	0	0	0.264561	0	0	0.114444	0.043297	0.60289	0	-0.448599	0	0	0	0.0684384	0.0764453	3.22202	-0.0829559	3.9599	1	0	0	0	0
Housing Bank for Trade & Financ	Commercial banks	Public	Jordan	2007	2007Housing Bank for Trade & Financ	220	0.767437	0.388052	0.0231196	0.113393	0.0252809	0	0.0242653	0	0	0	0	0	0	0	0	0	1	1	0	0.676145	0	0	0.457172	0	0	0.359415	0.400666	0.34185	-0.190698	-0.707287	0	0	0	0.0809297	0.0625172	3.43702	-0.00150233	0	1	0	0	0	0
Housing Bank for Trade and Fina	Commercial banks	Private	Algeria	2007	2007Housing Bank for Trade and Fina	27	0.414327	0.392228	0.0010843	0	0.0244177	0	0	0	0	0	0	0	0	0	0	0	0	0	0	0	0	0	0	0	0	0.33661	0.0919981	0.71176	0.165146	-0.448599	0	0	0	0.017	0.023115	3.59623	0.0672053	0	1	0	0	0	0
HSBC Bank Egypt S A E	Commercial banks	Private	Egypt, Arab Rep.	2007	2007HSBC Bank Egypt S A E	198	0.868118	0.296613	0.0340557	0	0.0139179	0	0	0	0	0	0	0	0	0	0	0	0.819223	0.671127	0	0.514355	0	0	0.264561	0	0	0.558607	0	0.30714	3.66581	-0.0592245	0	0	0	0.0684384	0.0764453	3.22202	-0.0829559	4.24892	1	0	0	0	0
HSBC Bank Middle East	Commercial banks	Private	United Arab Emirates	2007	2007HSBC Bank Middle East	60	0	0	0	0.281834	0	0	0.0160398	0	0	0	0	0	0	0	0	0	0.574948	0.330565	0	0.226994	0	0	0.0515262	0	0	0	0.103933	0	0	-0.0592245	0	0	0	0.0983732	0	4.62128	0	0	1	1	0	0	0
HSBC Bank Middle East Limited	Commercial banks	Private	United Arab Emirates	2007	2007HSBC Bank Middle East Limited	168	0	0	0	0.281834	0.0105976	0	0.0160398	0	0	0	0	0	0	0	0	0	0.574948	0.330565	0	0.226994	0	0	0.0515262	0	0	0	0.0703942	0	3.80018	-0.0592245	0.555	0	0.555	0.0983732	0	4.62128	0	0	1	1	0	0	0
IBL Bank sal	Commercial banks	Private	Lebanon	2007	2007IBL Bank sal	179	0	0	0	0	0	0	0	0	0	0	0	0	0	0	0	0	1	1	0	0.355514	0	0	0.126391	0	0	0	0.094169	0	0	-0.993973	0	0	0.71	0.0154951	0	3.71665	0.0309734	0	1	1	0	0	0
International Bank for Trade an	Commercial banks	Public	Syrian Arab Republic	2007	2007International Bank for Trade an	44	0	0	0	0	0.0829714	0	0	0	0	0	0	0	0	0	0	0	0	0	0	0	0	0.482701	0	0	0	0	0.201864	0	0	0.0636991	0	0	0	0.050462	0.100241	3.30806	0.0148408	0	1	1	0	0	0
International Bank of Qatar Q.S	Commercial banks	Private	Qatar	2007	2007International Bank of Qatar Q.S	206	0.785762	0.560491	0.0226048	0	0.005004	0	0	0	0	0	0	0	0	0	0	0	0.882416	0.778658	0	0.390968	0	0	0.152856	0	0	0.280634	0	0.35543	0	-1.72471	0	0	0	0.261702	0.118358	4.81572	0.134194	0	1	1	0	0	0
International Bank of Yemen YSC	Commercial banks	Private	Yemen, Rep.	2007	2007International Bank of Yemen YSC	109	0	0	0	0	0.0305996	0.116878	0	0.7123	0.5426	0	0.301253	0	1	0.635797	0.862085	0.737511	0	0	0	0	-0.258331	0	0	0	0.195409	0	0.15069	0	1.0518	0.23056	0	0.4285	0	0.0317041	0.108448	3.00745	0.155234	0	1	1	0	0	0
Invest Bank P.S.C.	Commercial banks	Public	United Arab Emirates	2007	2007Invest Bank P.S.C.	155	0.746789	0.579607	0.0275421	0	0	0	0	0	0	0	0	0	0	0	0	0	0.574948	0.330565	0	0.226994	0	0	0.0515262	0	0	0.358941	0.147846	0.2414	0	0.23056	0	0	0	0.0983732	0	4.62128	0	3.80453	1	1	0	0	0
Iraqi Middle East Investment Ba	Commercial banks	Public	Iraq	2007	2007Iraqi Middle East Investment Ba	16	0.799464	0	0.0189809	0	0	0	0	0	0	0	0	0	0	0	0	0	0	0	0	0	0	0	0	0	0	0.535818	0.160287	0.5445	0	0.418997	0	0	0	0.056463	0.53231	3.50283	0.0855533	0	1	1	0	0	0
Israel Discount Bank LTD	Commercial banks	Public	Israel	2007	2007Israel Discount Bank LTD	294	0.853297	0.554122	0.0056578	0.0999163	0	0	0.0633346	0	0	0	0	0	0	0	0	0	0.804685	0.647518	0	0.245654	0	0.630079	0.0603461	0	0	0.175473	0.0886506	0.81639	0	0.451041	0	0	0	0.0577682	0.020608	4.39662	-0.104124	5.21019	1	0	0	0	0
Jammal Trust Bank SAL	Commercial banks	Private	Lebanon	2007	2007Jammal Trust Bank SAL	53	0	0	0	0	0	0	0	0	0	0	0	0	0	0	0	0	1	1	0	0.355514	0	0	0.126391	0	0	0	0.128503	0	0	0	0	0	0	0.0154951	0	3.71665	0.0309734	0	1	0	0	0	0
Jordan Ahli Bank Plc	Commercial banks	Public	Jordan	2007	2007Jordan Ahli Bank Plc	137	0.762868	0.357077	0.0116039	0	0	0	0	0	0	0	0	0	0	0	0	0	1	1	0	0.676145	0	0	0.457172	0	0	0.453585	0.129705	0.56974	0	-0.993973	0.62	0	0.62	0.0809297	0.0625172	3.43702	-0.00150233	3.24075	1	1	0	0	0
Jordan Commercial Bank	Commercial banks	Public	Jordan	2007	2007Jordan Commercial Bank	111	0.724864	0.530982	0.0208496	0	0	0.363025	0	0.5325	0.431	0	0.175904	0	1	0	0	0	1	1	0	0.676145	-0.102506	0	0.457172	0	0.411669	0.305339	0.0803	0.58738	0	0.418997	0.824	0	0.824	0.0809297	0.0625172	3.43702	-0.00150233	2.71029	1	1	0	0	0
Jordan Kuwait Bank	Commercial banks	Public	Jordan	2007	2007Jordan Kuwait Bank	152	0	0	0	0	0.0691603	0	0	0	0	0	0	0	0	0	0	0	1	1	0	0.676145	0	0	0.457172	0	0	0	0.0625315	0	2.91222	0.418997	0	0	0	0.0809297	0.0625172	3.43702	-0.00150233	0	1	1	0	0	0
Lebanese Swiss Bank SAL (The)	Commercial banks	Private	Lebanon	2007	2007Lebanese Swiss Bank SAL (The)	102	0.87233	0.177804	0.013156	0	0.026251	0	0	0	0	0	0	0	0	0	0	0	1	1	0	0.355514	0	0.630079	0.126391	0	0	0.582943	0.0817766	0.41572	-0.104932	0.451041	0.274	0	0	0.0154951	0	3.71665	0.0309734	2.80194	1	1	0	0	0
Mashreqbank PSC	Commercial banks	Public	United Arab Emirates	2007	2007Mashreqbank PSC	271	0.733883	0.518128	0.0289488	0.206661	0	0	0.030465	0	0	0	0	0	0	0	0	0	0.574948	0.330565	0	0.226994	0	0	0.0515262	0	0	0.371083	0.0859796	0.36484	0	-0.993973	0	0	0	0.0983732	0	4.62128	0	4.75393	1	0	0	0	0
Mercantile Discount Bank Ltd.	Commercial banks	Private	Israel	2007	2007Mercantile Discount Bank Ltd.	196	0.862491	0.731542	0.0035407	0	0	0	0	0	0	0	0	0	0	0	0	0	0.804685	0.647518	0	0.245654	0	0	0.0603461	0	0	0.135593	0.101152	0.71111	0	-1.05211	0	0	0	0.0577682	0.020608	4.39662	-0.104124	4.23623	1	1	0	0	0
Mizrahi Tefahot Bank Ltd.	Commercial banks	Public	Israel	2007	2007Mizrahi Tefahot Bank Ltd.	295	0.847061	0.772448	0.0071034	0.1269	0.261104	0	0.0392847	0	0	0	0	0	0	0	0	0	0.804685	0.647518	0	0.245654	0	0.630079	0.0603461	0	0	0.119609	0.169306	0.66115	2.42811	0.451041	0.5	0	0	0.0577682	0.020608	4.39662	-0.104124	4.95674	1	0	0	0	0
National Bank of Bahrain	Commercial banks	Public	Bahrain	2007	2007National Bank of Bahrain	197	0.850811	0.467848	0.0220115	0	0	0	0	0	0	0	0	0	0	0	0	0	0.974969	0.950564	0	0.91641	0	0	0.839808	0	0	0.275591	0.100542	0.35938	0	0.23056	0	0	0	0.06467	0.0200747	4.32173	0.155132	3.22438	1	1	0	0	0
National Bank of Egypt	Commercial banks	Private	Egypt, Arab Rep.	2007	2007National Bank of Egypt	301	0.868421	0.38519	0.0019559	0.0527697	0	0.129363	0.127766	1.1724	0.7125	0	0	0	1	0.733606	1	0.733606	0.819223	0.671127	0	0.514355	0	0.929516	0.264561	0	0	0.335645	0.0626928	0.47591	3.62233	0.483457	0	0	0	0.0684384	0.0764453	3.22202	-0.0829559	5.26736	0	1	0	0	0
National Bank of Fujairah PJSC	Commercial banks	Public	United Arab Emirates	2007	2007National Bank of Fujairah PJSC	200	0.791896	0.626838	0.0292889	0.15069	0	0	0.0203765	0	0	0	0	0	0	0	0	0	0.574948	0.330565	0	0.226994	0	0.308221	0.0515262	0	0	0.354967	0.131775	0.2908	2.91184	0.327415	0	0	0	0.0983732	0	4.62128	0	3.90914	0	1	0	0	0
National Bank of Kuwait S.A.K.	Commercial banks	Public	Kuwait	2007	2007National Bank of Kuwait S.A.K.	302	0.845802	0.545662	0.0321335	0.23811	0	0	0.0288146	0	0	0	0	0	0	0	0	0	0.644924	0.415927	0	0.179801	0	0	0.0323285	0	0	0.34943	0.181085	0.25006	2.75602	0.264805	0.35	0	0.35	0.0751477	0.0305701	4.6607	0.161553	3.89753	0	1	0	0	0
National Bank of Oman (SAOG)	Commercial banks	Public	Oman	2007	2007National Bank of Oman (SAOG)	203	0.770418	0.650222	0.0280857	0	0	0	0	0	0	0	0	0	0	0	0	0	1	1	0	0	0	0.911043	0	0	0	0.26469	0.240122	0.44952	0.41662	-0.564828	0.498	0	0.498	0.0537189	0.0354499	4.19971	0.135604	3.03439	0	0	0	0	0
National Bank of Ras Al-Khaimah	Commercial banks	Public	United Arab Emirates	2007	2007National Bank of Ras Al-Khaimah	218	0	0	0	0.20753	0	0	0.0278443	0	0	0	0	0	0	0	0	0	0.574948	0.330565	0	0.226994	0	0.644205	0.0515262	0	0	0	0.105318	0	3.45064	0.130699	0	0.1738	0	0.0983732	0	4.62128	0	0	0	1	0	0	0
National Bank of Umm Al-Qaiwain	Commercial banks	Public	United Arab Emirates	2007	2007National Bank of Umm Al-Qaiwain	143	0.510816	0.797763	0.0170272	0	0	0.131391	0	0.7103	0.6101	0	0	0	1	0.464578	1	0.464578	0.574948	0.330565	0	0.226994	-0.00719205	0	0.0515262	0	0	0.117294	0.286925	0.38549	2.31531	0.234971	0	0	0	0.0983732	0	4.62128	0	0	0	1	0	0	0
National Bank of Yemen	Commercial banks	Private	Yemen, Rep.	2007	2007National Bank of Yemen	37	0.861863	0.085173	0.0204616	0	0	1.27954	0	1.5387	0.1494	0	0.0374383	0	1	0	0	0	0	0	0	0	0	0.308221	0	0	0	0.409831	0	0.20924	0	0.327415	0	0	0	0.0317041	0.108448	3.00745	0.155234	4.92048	0	1	0	0	0
National Commercial Bank (The)	Commercial banks	Public	Saudi Arabia	2007	2007National Commercial Bank (The)	308	0.798981	0.496091	0.0402887	0.26139	0	0	0.0363954	0	0	0	0	0	0	0	0	0	0.494647	0.244675	0	0.126892	0	0.929516	0.0161016	0	0	0.104321	0.12176	0.26787	0	0.483457	0	0	0	0.027884	0.0220902	4.21792	0.0902847	5.19231	0	0	0	0	0
National Credit Bank (Closed Sh	Commercial banks	Public	Syrian Arab Republic	2007	2007National Credit Bank (Closed Sh	39	0.848597	0.273095	2.81e-05	0	0	0	0	0	0	0	0	0	0	0	0	0	0	0	0	0	0	0.644205	0	0	0	0.666717	0.108436	0.88258	0	0.130699	0	0	0	0.050462	0.100241	3.30806	0.0148408	0	0	0	0	0	0
Natixis Algerie	Commercial banks	Private	Algeria	2007	2007Natixis Algerie	68	0.755	0.502589	0.0068484	0	0	0	0	0	0	0	0	0	0	0	0	0	0	0	0	0	0	0	0	0	0	0.13494	0.0895381	0	-0.097283	-0.146981	0	0	0	0.017	0.023115	3.59623	0.0672053	4.43416	0	1	0	0	0
Oman Arab Bank SAOC	Commercial banks	Private	Oman	2007	2007Oman Arab Bank SAOC	174	0.811806	0.613805	0.0279423	0	0	0	0	0	0	0	0	0	0	0	0	0	1	1	0	0	0	0.911043	0	0	0	0.3453	0.0688935	0.43377	0.352781	-0.564828	0.4937	0	0.4937	0.0537189	0.0354499	4.19971	0.135604	2.73272	0	0	0	0	0
Qatar National Bank	Commercial banks	Public	Qatar	2007	2007Qatar National Bank	309	0.865463	0.645055	0.0278791	0.246148	0	0	0.00642635	0	0	0	0	0	0	0	0	0	0.882416	0.778658	0	0.390968	0	0.929516	0.152856	0	0	0.212968	0.0875696	0.29652	3.57119	0.483457	0.4228	0	0.4228	0.261702	0.118358	4.81572	0.134194	4.85529	0	0	0	0	0
Qatar National Bank Tunisia	Commercial banks	Private	Tunisia	2007	2007Qatar National Bank Tunisia	14	0.475028	0.598224	0.0066593	0	0	0	0	0	0	0	0	0	0	0	0	0	0	0	0	0.226071	0	0.296648	0.0511081	0	0	0.172031	0.0551356	0.80488	3.78961	0.0344316	0	0	0	0.052441	0.0322525	3.577	0.00903885	1.95472	0	0	0	0	0
QNB Al Ahli	Commercial banks	Public	Egypt, Arab Rep.	2007	2007QNB Al Ahli	240	0	0	0	0	0	0.22124	0	0.6536	0.5083	0	0	0	1	0.441791	0.889622	0.496605	0.819223	0.671127	0	0.514355	0.0595007	0.296648	0.264561	0	0	0	0.199931	0	3.93317	0.0344316	0.1487	0	0.0702	0.0684384	0.0764453	3.22202	-0.0829559	0	0	1	0	0	0
Quds Bank Public Shareholding C	Commercial banks	Private	PALESTINIAN TERRITORIES	2007	2007Quds Bank Public Shareholding C	32	0	0	0	0	0	0	0	0	0	0	0	0	0	0	0	0	0	0	0	0	0	0	0	0	0	0	0.113999	0	0	-1.02445	0.49	0	0.49	0	0	0	0	0	0	1	0	0	0
Riyad Bank	Commercial banks	Public	Saudi Arabia	2007	2007Riyad Bank	297	0.822824	0.555047	0.0309374	0.242542	0	0	0.0275263	0	0	0	0	0	0	0	0	0	0.494647	0.244675	0	0.126892	0	0	0.0161016	0	0	0.115804	0.0736087	0.32848	-0.283384	-0.775486	0.7	0	0.7	0.027884	0.0220902	4.21792	0.0902847	4.9732	0	0	0	0	0
Samba Financial Group	Commercial banks	Public	Saudi Arabia	2007	2007Samba Financial Group	300	0.811526	0.540481	0.0420143	0.340556	0	0	0.0398916	0	0	0	0	0	0	0	0	0	0.494647	0.244675	0	0.126892	0	0.911043	0.0161016	0	0	0.147632	0.0931783	0.24732	0.163141	-0.564828	0.98	0	0.98	0.027884	0.0220902	4.21792	0.0902847	5.09347	0	0	0	0	0
Saradar Bank SAL	Commercial banks	Private	Lebanon	2007	2007Saradar Bank SAL	13	0.863514	0.147595	-0.016448	0	0	0	0	0	0	0	0	0	0	0	0	0	1	1	0	0.355514	0	0.296648	0.126391	0	0	0.281697	0.20916	0.146069	3.33329	0.0344316	0.87	0	0.87	0.0154951	0	3.71665	0.0309734	2.33777	0	1	0	0	0
Saudi British Bank JSC (The)	Commercial banks	Public	Saudi Arabia	2007	2007Saudi British Bank JSC (The)	291	0.795828	0.549949	0.0393875	0.323276	0	0.0610799	0.011588	0.4589	0.3765	0	0	0	0.897749	0.268454	1	0.268454	0.494647	0.244675	0	0.126892	0.38031	0.644205	0.0161016	0	0	0.141632	0.0944067	0.30073	3.1722	0.130699	0.2846	0	0.2846	0.027884	0.0220902	4.21792	0.0902847	4.88756	0	1	0	0	0
Saudi Hollandi Bank	Commercial banks	Private	Saudi Arabia	2007	2007Saudi Hollandi Bank	267	0.871031	0.566535	0.0203851	0	0	0	0	0	0	0	0	0	0	0	0	0	0.494647	0.244675	0	0.126892	0	0.911043	0.0161016	0	0	0.189283	0.107358	0.33138	3.54792	-0.564828	0	0	0	0.027884	0.0220902	4.21792	0.0902847	4.66969	0	0	0	0	0
Saudi Investment Bank (The)	Commercial banks	Public	Saudi Arabia	2007	2007Saudi Investment Bank (The)	262	0.792709	0.506586	0.0491203	0.334303	0	0	0.0362056	0	0	0	0	0	0	0	0	0	0.494647	0.244675	0	0.126892	0	0.911043	0.0161016	0	0	0.175311	0.0876067	0.17737	-0.559088	-0.564828	0.1568	0	0	0.027884	0.0220902	4.21792	0.0902847	4.61113	0	0	0	0	0
Soci?t? Arabe Internationale de	Commercial banks	Public	Egypt, Arab Rep.	2007	2007Soci?t? Arabe Internationale de	187	0.764462	0.327264	0.0180917	0	0	0.143121	0	0.7822	0.647	0	0.31544	0	1	0	0	0	0.819223	0.671127	0	0.514355	-0.0356566	0	0.264561	0	0	0.303296	0.396165	0.49679	3.31138	-0.393316	0.4	0	0.4	0.0684384	0.0764453	3.22202	-0.0829559	0	0	1	0	0	0
Soci?t? G?n?rale Alg?rie	Commercial banks	Private	Algeria	2007	2007Soci?t? G?n?rale Alg?rie	113	0.731442	0.523916	0.0097837	0	0	0	0	0	0	0	0	0	0	0	0	0	0	0	0	0	0	0	0	0	0	0.40347	0	0.63675	-0.0913752	-0.146981	0.6424	0	0.6424	0.017	0.023115	3.59623	0.0672053	0	0	1	0	0	0
Soci?t? G?n?rale de Banque au L	Commercial banks	Private	Lebanon	2007	2007Soci?t? G?n?rale de Banque au L	238	0.908224	0.515767	0.0035733	0	0	0	0	0	0	0	0	0	0	0	0	0	1	1	0	0.355514	0	0	0.126391	0	0	0.211952	0.0913301	0.63597	0	-0.146981	0	0	0	0.0154951	0	3.71665	0.0309734	0	0	1	0	0	0
Soci?t? g?n?rale de Banque-Jord	Commercial banks	Public	Jordan	2007	2007Soci?t? g?n?rale de Banque-Jord	98	0.788698	0.611179	0.0202703	0	0	0	0	0	0	0	0	0	0	0	0	0	1	1	0	0.676145	0	0	0.457172	0	0	0.355651	0.125441	0.53125	2.34624	-0.372999	0.0349	0	0	0.0809297	0.0625172	3.43702	-0.00150233	0	0	1	0	0	0
Soci?t? G?n?rale Marocaine de B	Commercial banks	Private	Morocco	2007	2007Soci?t? G?n?rale Marocaine de B	204	0	0	0	0	0	0	0	0	0	0	0	0	0	0	0	0	1	1	0	0	0	0.644205	0	0	0	0	0.103807	0	0	0.130699	0	0	0	0.0757463	0.0328476	3.39781	0	0	0	1	0	0	0
Soci?t? Tunisienne de Banque	Commercial banks	Public	Tunisia	2007	2007Soci?t? Tunisienne de Banque	153	0.678011	0.765791	0.0052185	0	0	0	0	0	0	0	0	0	0	0	0	0	0	0	0	0.226071	0	0.296648	0.0511081	0	0	0.0944322	0.183788	0.59572	2.74491	0.0344316	0	0	0	0.052441	0.0322525	3.577	0.00903885	0	0	1	0	0	0
Suez Canal Bank	Commercial banks	Public	Egypt, Arab Rep.	2007	2007Suez Canal Bank	128	0.873221	0.478975	0	0	0	0	0	0	0	0	0	0	0	0	0	0	0.819223	0.671127	0	0.514355	0	0.384708	0.264561	0	0	0.19705	0.0852359	0.38787	2.47228	-0.793076	1	0	0	0.0684384	0.0764453	3.22202	-0.0829559	4.08838	0	0	0	0	0
Syria Gulf Bank SA	Commercial banks	Public	Syrian Arab Republic	2007	2007Syria Gulf Bank SA	311	0	0	0	0	0	0	0	0	0	0	0	0	0	0	0	0	0	0	0	0	0	0.911043	0	0	0	0	0.0979877	0	0	-0.564828	1	0	1	0.050462	0.100241	3.30806	0.0148408	0	0	0	0	0	0
The Commercial Bank (QSC)	Commercial banks	Public	Qatar	2007	2007The Commercial Bank (QSC)	279	0.655625	0.571835	0.0284176	0.153192	0	0.150106	0.00803694	0.3148	0.2691	0	0.440404	0	1	0	0	0	0.882416	0.778658	0	0.390968	0.0526161	0.384708	0.152856	0	0	0.214488	0.169751	0.2654	4.00504	-0.793076	0.2988	0	0.2988	0.261702	0.118358	4.81572	0.134194	0	0	1	0	0	0
The National Bank of Kuwait - E	Commercial banks	Public	Egypt, Arab Rep.	2007	2007The National Bank of Kuwait - E	170	0.86336	0.513315	0.0093968	0	0	0	0	0	0	0	0	0	0	0	0	0	0.819223	0.671127	0	0.514355	0	0	0.264561	0	0	0.158791	0.0879712	0.77437	3.61658	0.264805	0.3	0	0	0.0684384	0.0764453	3.22202	-0.0829559	0	0	1	0	0	0
Tunis International Bank	Commercial banks	Private	Tunisia	2007	2007Tunis International Bank	17	0.833833	0.256511	0.0311132	0	0	0.0459636	0	0.8393	0.677	0	0	0	1	0.691164	1	0.691164	0	0	0	0.226071	-0.0712398	0	0.0511081	0	0	0.534224	0.368315	0.26984	3.53245	0.584655	0.2026	0	0	0.052441	0.0322525	3.577	0.00903885	2.63739	0	1	0	0	0
Union Bancaire pour le Commerce	Commercial banks	Public	Tunisia	2007	2007Union Bancaire pour le Commerce	86	0.763779	0.732213	0.0111783	0	0	0.045579	0	0.811	0.6593	0	0	0	1	0.516242	0.988844	0.522066	0	0	0	0.226071	-0.0712398	0	0.0511081	0	0	0.160293	0.115527	0.69659	3.59088	0.584655	0.1915	0	0	0.052441	0.0322525	3.577	0.00903885	0	0	1	0	0	0
Union Bank of Israel Ltd	Commercial banks	Public	Israel	2007	2007Union Bank of Israel Ltd	216	0.879886	0.597209	0.0041896	0	0	0.157417	0	0.8957	0.637	0	0.40785	0	1	0	0	0	0.804685	0.647518	0	0.245654	0	0	0.0603461	0	0	0.181607	0	0.70771	3.21797	0.264805	0.1705	0	0.15	0.0577682	0.020608	4.39662	-0.104124	4.46061	0	1	0	0	0
Union Internationale de Banques	Commercial banks	Public	Tunisia	2007	2007Union Internationale de Banques	110	0.872335	0.760984	-0.0008077	0	0	0.0677617	0	0.2893	0.257	0	0	0	1	0.550562	1	0.550562	0	0	0	0.226071	0	0.911043	0.0511081	0	0	0.12255	0.0824068	0.78198	3.58117	-0.564828	0.8	0	0.8	0.052441	0.0322525	3.577	0.00903885	3.26886	0	0	0	0	0
Union National Bank - Egypt SAE	Commercial banks	Public	Egypt, Arab Rep.	2007	2007Union National Bank - Egypt SAE	95	0.99	0.354244	-0.0462425	0	0	0	0	0	0	0	0	0	0	0	0	0	0.819223	0.671127	0	0.514355	0	0	0.264561	0	0	0.200772	0.330572	0.76276	-0.0668063	-1.68017	0	0	0	0.0684384	0.0764453	3.22202	-0.0829559	3.27697	0	1	0	0	0
United Arab Bank PJSC	Commercial banks	Public	United Arab Emirates	2007	2007United Arab Bank PJSC	189	0	0	0	0.144714	0	0	0.0281845	0	0	0	0	0	0	0	0	0	0.574948	0.330565	0	0.226994	0	0.384708	0.0515262	0	0	0	0	0	3.91084	-0.793076	0.3166	0	0.3166	0.0983732	0	4.62128	0	0	0	1	0	0	0
United Bank (The)	Commercial banks	Private	Egypt, Arab Rep.	2007	2007United Bank (The)	144	0	0	0	0	0	0	0	0	0	0	0	0	0	0	0	0	0.819223	0.671127	0	0.514355	0	0.296648	0.264561	0	0	0	0.115074	0	2.61469	0.0344316	0.251	0	0	0.0684384	0.0764453	3.22202	-0.0829559	0	0	1	0	0	0
United Bank for Investment	Commercial banks	Public	Iraq	2007	2007United Bank for Investment	10	0	0	0	0	0	0	0	0	0	0	0	0	0	0	0	0	0	0	0	0	0	0	0	0	0	0	0.0599876	0	3.24754	0	0	0	0	0.056463	0.53231	3.50283	0.0855533	0	0	1	0	0	0
United Gulf Bank (BSC) EC	Commercial banks	Public	Bahrain	2007	2007United Gulf Bank (BSC) EC	124	0.474369	0.13111	0.0510486	0	0	0	0	0	0	0	0	0	0	0	0	0	0.974969	0.950564	0	0.91641	0	0.929516	0.839808	0	0	0.361765	0.112199	0.34608	2.90241	0.483457	0	0	0	0.06467	0.0200747	4.32173	0.155132	3.3712	0	0	0	0	0
Abu Dhabi Commercial Bank	Commercial banks	Public	United Arab Emirates	2008	2008Abu Dhabi Commercial Bank	299	0.86	0.537427	1.54	0.1827	0	0	0.00928384	0	0	0	0	0.594351	0	0	0	0	0.563972	0.318065	0	0.224726	0	0	0.0505016	0	0	0.287954	0	0.5907	0	-1.02445	0.39	0	0.39	0.0318439	0	4.64835	0	6.61475	0	1	0	0	0
Ahli Bank QSC	Commercial banks	Public	Qatar	2008	2008Ahli Bank QSC	207	0.73	0.630144	1.47	0	0	0	0.0848701	0	0	0	0	0.126652	0	0	0	0	0.858616	0.737222	0	0.364498	0	0	0.132858	0	0	0.206751	0	0.3725	3.5064	0.584655	0	0	0.24	0.179857	0.137582	4.90436	-0.0190106	6.86796	0	0	0	0	0
Ahli Bank SAOG	Commercial banks	Public	Oman	2008	2008Ahli Bank SAOG	172	0.85	0.0212597	4.61	0	0	0	0.602127	0	0	0	0	-0.198538	0	0	0	0	1	1	0	0	0	0	0	0	0	0.93162	0	0.2134	0	0.264805	0	0	0	0.0445268	0.0583048	4.34517	-0.0121664	5.96154	0	1	0	0	0
Ahli United Bank (Egypt) SAE	Commercial banks	Private	Egypt, Arab Rep.	2008	2008Ahli United Bank (Egypt) SAE	149	0.85	0.597349	0.42	0	0	0	0.0113059	0	0	0	0	0.0638508	0	0	0	0	0.861508	0.742196	0	0.540138	0	0.384708	0.291749	0	0	0.322366	0.0588846	0.7566	3.69326	-0.793076	0	0	0	0.0708783	0.0931897	3.31059	-0.0635015	6.73262	0	0	0	0	0
Ahli United Bank BSC	Commercial banks	Public	Bahrain	2008	2008Ahli United Bank BSC	280	0	0	0	0	0	0	0.018372	0	0	0	0	0.161185	0	0	0	0	0.964289	0.929854	0	0.728819	0	0.384708	0.531178	0	0	0	0.0264208	0	3.3695	-0.793076	0.5574	0	0	0.0829396	0.0325667	4.36298	0.172788	0	0	1	0	0	0
Al Ahli Bank of Kuwait (KSC)	Commercial banks	Public	Kuwait	2008	2008Al Ahli Bank of Kuwait (KSC)	231	0.86	0.315915	0.82	0.238303	0	0	0.0654362	0	0	0	0	-0.00194135	0	0	0	0	0.641096	0.411004	0	0.179701	0	0	0.0322926	0	0	0.215088	0.103231	0.5283	0	-1.02445	0.27	0	0.27	0.0599158	0.0548495	4.74425	-0.0404167	7.20471	0	1	0	0	0
Al Khalij Commercial Bank	Commercial banks	Public	Qatar	2008	2008Al Khalij Commercial Bank	234	0.87	0.392588	0.93	0.0162913	0	0	0.0083468	0	0	0	0	0.0228939	0	0	0	0	0.858616	0.737222	0	0.364498	0	0	0.132858	0	0	0.339205	0.0505461	0.579	0.520142	-0.372999	0	0	0	0.179857	0.137582	4.90436	-0.0190106	6.24508	0	1	0	0	0
Al khaliji France SA	Commercial banks	Private	United Arab Emirates	2008	2008Al khaliji France SA	61	0.83	0.147482	5.09	0	0	0	0.125522	0	0	0	0	-0.162313	0	0	0	0	0.563972	0.318065	0	0.224726	0	0	0.0505016	0	0	0.735221	0.157338	0.3845	0.099099	-0.775486	0	0	0	0.0318439	0	4.64835	0	6.0417	0	0	0	0	0
Alubaf Arab International Bank	Commercial banks	Private	Bahrain	2008	2008Alubaf Arab International Bank	79	0.84	0.542809	0.89	0	0	0	0.05818	0	0	0	0	0.00444779	0	0	0	0	0.964289	0.929854	0	0.728819	0	0	0.531178	0	0	0.242966	0	0.8425	-0.102849	-0.146981	0.3262	0	0	0.0829396	0.0325667	4.36298	0.172788	7.54204	0	0	0	0	0
Amen Bank	Commercial banks	Public	Tunisia	2008	2008Amen Bank	150	0.86	0.648366	0.76	0	0	0	0.128057	0	0	0	0	0.150825	0	0	0	0	0	0	0	0.22491	0	0.384708	0.0505846	0	0	0.221108	0.125209	0.5469	4.38747	-0.793076	0	0	0	0.0670952	0.0296694	3.63419	0.0340568	0	0	0	0	0	0
Arab African International Bank	Commercial banks	Private	Egypt, Arab Rep.	2008	2008Arab African International Bank	230	0.77	0.736194	1.27	0	0	0	0.143445	0	0	0	0	-0.00880669	0	0	0	0	0.861508	0.742196	0	0.540138	0	0	0.291749	0	0	0.0426792	0	0.8747	-0.477121	-0.146981	0	0	0	0.0708783	0.0931897	3.31059	-0.0635015	0	0	1	0	0	0
Arab Bank for Investment & Fore	Commercial banks	Private	United Arab Emirates	2008	2008Arab Bank for Investment & Fore	158	0	0	0	0	0	0.0823978	0	0.1565	0.1376	0	0	0	0.997835	0.556818	1	0.556818	0.563972	0.318065	0	0.224726	0.426915	0.911043	0.0505016	0	0	0	0.119158	0	2.92939	-0.564828	0	0	0	0.0318439	0	4.64835	0	0	0	0	0	0	0
Arab Bank Group (Combined)	Commercial banks	Private	Jordan	2008	2008Arab Bank Group (Combined)	290	0.74	0.753114	2.39	0	0	0	0.0671612	0	0	0	0	-0.0704871	0	0	0	0	1	1	0	0.69503	0	0	0.483067	0	0	0.0672299	0.117648	0.669	0.0021433	-0.775486	1	1	0	0.0817617	0.0474391	3.53854	-0.168251	6.3344	0	0	0	0	0
Arab Bank Plc	Commercial banks	Public	Jordan	2008	2008Arab Bank Plc	282	0.89	0.322866	1.98	0.113013	0	0	0.0485319	0	0	0	0	-0.455479	0	0	0	0	1	1	0	0.69503	0	0.384708	0.483067	0	0	0.451424	0	0.4025	3.40076	-0.793076	0	0	0	0.0817617	0.0474391	3.53854	-0.168251	6.86001	0	0	0	0	0
Arab Bank Syria SA	Commercial banks	Public	Syrian Arab Republic	2008	2008Arab Bank Syria SA	24	0.8	0.617385	1.34	0	0	0	0	0	0	0	0	0.247434	0	0	0	0	0	0	0	0	0	0	0	0	0	0.231339	0.107931	0.2338	0	-0.372999	0.3134	0	0	0.0567459	0.0390771	3.40777	0	0	0	1	0	0	0
Arab Banking Corporation - Alge	Commercial banks	Private	Algeria	2008	2008Arab Banking Corporation - Alge	19	0.85	0.329729	0.92	0	0	0	0.0405261	0	0	0	0	-0.000381992	0	0	0	0	0	0	0	0	0	0	0	0	0	0.324076	0.117102	0.5027	0	-0.372999	0.6467	0	0.6467	0.034	0.03679	3.6923	-0.0151844	7.10431	0	1	0	0	0
Arab Banking Corporation - Egyp	Commercial banks	Private	Egypt, Arab Rep.	2008	2008Arab Banking Corporation - Egyp	73	0.81	0.549853	0.97	0	0	0	0.0466094	0	0	0	0	0.0241655	0	0	0	0	0.861508	0.742196	0	0.540138	0	0.384708	0.291749	0	0	0.273934	0.16193	0.5628	0	-0.793076	0	0	0	0.0708783	0.0931897	3.31059	-0.0635015	0	0	0	0	0	0
Arab Banking Corporation (Jorda	Commercial banks	Public	Jordan	2008	2008Arab Banking Corporation (Jorda	80	0.75	0.773145	0.68	0	0	0.0425696	0.0932702	0.3385	0.3109	0	0	0.0120586	0.754906	0.203838	0.641158	0.317922	1	1	0	0.69503	0	0.911043	0.483067	0	0	0.0683416	0	0.5153	3.18586	-0.564828	1	1	0	0.0817617	0.0474391	3.53854	-0.168251	0	0	0	0	0	0
Arab Banking Corporation BSC-Ba	Commercial banks	Public	Bahrain	2008	2008Arab Banking Corporation BSC-Ba	265	0.9	0.267011	2.08	0.0690774	0	0	0.0612222	0	0	0	0	0.481847	0	0	0	0	0.964289	0.929854	0	0.728819	0	0	0.531178	0	0	0.179242	0.103456	0.3522	-0.100473	-0.146981	0.1811	0	0	0.0829396	0.0325667	4.36298	0.172788	6.22014	0	1	0	0	0
Arab International Bank	Commercial banks	Private	Egypt, Arab Rep.	2008	2008Arab International Bank	138	0.9	0.297408	1.45	0	0	0	0.0350456	0	0	0	0	0.654625	0	0	0	0	0.861508	0.742196	0	0.540138	0	0	0.291749	0	0	0.349428	0.135171	0.294	-0.262372	-0.775486	0	0	0	0.0708783	0.0931897	3.31059	-0.0635015	7.68638	0	0	0	0	0
Arab Investment Bank-Federal Ar	Commercial banks	Private	Egypt, Arab Rep.	2008	2008Arab Investment Bank-Federal Ar	92	0.85	0.757908	1.8	0	0	0.145994	0.153011	0.7287	0.5997	0	0.330947	-0.0657729	1	0	0	0	0.861508	0.742196	0	0.540138	-0.0356566	0	0.291749	0	0	0.07092	0.130642	1.0973	3.14632	-0.393316	0	0	0	0.0708783	0.0931897	3.31059	-0.0635015	6.62433	0	1	0	0	0
Arab National Bank Public Joint	Commercial banks	Public	Saudi Arabia	2008	2008Arab National Bank Public Joint	288	0.78	0.487067	1.13	0.233852	0	0	0	0	0	0	0	-0.113982	0	0	0	0	0.470165	0.221055	0	0.123345	0	0.911043	0.0152141	0	0	0.166187	0.16463	0.2338	0.497954	-0.564828	0	0	0	0.0184713	0.0416782	4.30273	0.0162598	0	0	0	0	0	0
Arab Tunisian Bank	Commercial banks	Public	Tunisia	2008	2008Arab Tunisian Bank	121	0.81	0.63638	1.81	0	0	0	0.0226838	0	0	0	0	0.0503869	0	0	0	0	0	0	0	0.22491	0	0.384708	0.0505846	0	0	0.183427	0.0625339	0.3411	3.84099	-0.793076	0	0	0.0889	0.0670952	0.0296694	3.63419	0.0340568	7.73438	0	0	0	0	0
Attijari Bank	Commercial banks	Public	Tunisia	2008	2008Attijari Bank	133	0	0	0	0	0	0.103809	0	0.7597	0.5389	0	0	0	1	0.504003	0.89543	0.562861	0	0	0	0.22491	0	0.644205	0.0505846	0	0	0	0.0731824	0	3.40757	0.130699	0	0	0.0402	0.0670952	0.0296694	3.63419	0.0340568	0	0	1	0	0	0
Attijariwafa Bank	Commercial banks	Public	Morocco	2008	2008Attijariwafa Bank	285	0.89	0.259168	0.82	0	0	0	0.099088	0	0	0	0	0.082353	0	0	0	0	1	1	0	0.693314	0	0.911043	0.480685	0	0	0.234764	0.103651	0.4626	1.97482	-0.564828	0.9937	0	0	0.0353159	0.0204209	3.46095	0	6.81152	0	0	0	0	0
Bahrain Commercial Facilities C	Commercial banks	Public	Bahrain	2008	2008Bahrain Commercial Facilities C	46	0.8	0.477275	1.54	0	0	0.100367	0.0670006	0.1862	0.1664	0	0.244484	0.0163127	1	0	0	0	0.964289	0.929854	0	0.728819	0.0526161	0.384708	0.531178	0	0	0.173734	0.0794564	0.398	0	-0.793076	0.3437	0	0	0.0829396	0.0325667	4.36298	0.172788	6.99331	0	1	0	0	0
Bank al Etihad	Commercial banks	Public	Jordan	2008	2008Bank al Etihad	135	0.9	0.309697	2.29	0	0	0	0.0353281	0	0	0	0	-0.360716	0	0	0	0	1	1	0	0.69503	0	0	0.483067	0	0	0.42686	0.187709	0.3309	2.77535	-0.775486	1	0	1	0.0817617	0.0474391	3.53854	-0.168251	6.18507	0	0	0	0	0
Bank Audi Private Bank	Commercial banks	Private	Lebanon	2008	2008Bank Audi Private Bank	77	0.86	0.241675	1.58	0	0	0	0.0375679	0	0	0	0	-0.00452582	0	0	0	0	1	1	0	0.354257	0	0.384708	0.125498	0	0	0.440535	0.113725	0.6868	0	-0.793076	0	0	0	0.0931062	0	3.78614	0.0284345	7.47009	0	0	0	0	0
Bank Audi SAE	Commercial banks	Private	Egypt, Arab Rep.	2008	2008Bank Audi SAE	169	0.81	0.587824	1.46	0	0	0.127893	0	0.5969	0.4991	0	0	0.0188168	1	0.461855	1	0.461855	0.861508	0.742196	0	0.540138	-0.00719205	0	0.291749	0	0	0.298877	0	0.5508	0	0.234971	0	0	0	0.0708783	0.0931897	3.31059	-0.0635015	0	0	1	0	0	0
Bank Audi SAL	Commercial banks	Public	Lebanon	2008	2008Bank Audi SAL	286	0.89	0.145527	0.53	0.12527	0	0.100204	0.0348885	0.2759	0.2346	0	0.444285	-0.102733	1	0	0	0	1	1	0	0.354257	0.0526161	0.384708	0.125498	0	0	0.197076	0	0.7482	3.92569	-0.793076	0.4313	0	0.4313	0.0931062	0	3.78614	0.0284345	6.06056	0	1	0	0	0
Bank Dhofar SAOG	Commercial banks	Public	Oman	2008	2008Bank Dhofar SAOG	210	0.81	0.584696	0.95	0	0	0	0.0471719	0	0	0	0	0.0544309	0	0	0	0	1	1	0	0	0	0	0	0	0	0.27719	0.0994735	0.9698	0	-1.02445	0.415	0	0.415	0.0445268	0.0583048	4.34517	-0.0121664	7.37553	0	1	0	0	0
Bank Hapoalim BM	Commercial banks	Public	Israel	2008	2008Bank Hapoalim BM	305	0.85	0.249061	0.81	0.142596	0	0.129538	0.0295259	0.4871	0.4089	0	0	0.0401006	1	0.366635	0.766081	0.478585	0.788994	0.622511	0	0.237924	0.0595007	0.296648	0.056608	0	0	0.424521	0.158896	0.9423	3.23227	0.0344316	0.1134	0	0	0.0610187	0.00459816	4.47082	0.0397362	7.3174	0	1	0	0	0
Bank Leumi Le Israel BM	Commercial banks	Public	Israel	2008	2008Bank Leumi Le Israel BM	304	0.59	0.166488	9.36	0.170805	0	0	0.485452	0	0	0	0	-0.227823	0	0	0	0	0.788994	0.622511	0	0.237924	0	0.296648	0.056608	0	0	0.70206	0.115075	0.4734	3.50615	0.0344316	0	0	0	0.0610187	0.00459816	4.47082	0.0397362	0	0	1	0	0	0
Bank Muscat SAOG	Commercial banks	Public	Oman	2008	2008Bank Muscat SAOG	274	0.8	0.544432	0	0.134259	0	0	0.0339577	0	0	0	0	0	0	0	0	0	1	1	0	0	0	0.929516	0	0	0	0.244237	0.11926	0.5868	0	0.483457	0	0	0	0.0445268	0.0583048	4.34517	-0.0121664	0	0	0	0	0	0
Bank of Alexandria	Commercial banks	Private	Egypt, Arab Rep.	2008	2008Bank of Alexandria	185	0.76	0.483466	0.81	0.290566	0	0	0.0538763	0	0	0	0	0.0710802	0	0	0	0	0.861508	0.742196	0	0.540138	0	0.929516	0.291749	0	0	0.184656	0.107164	0.5934	2.16069	0.483457	0	0	0	0.0708783	0.0931897	3.31059	-0.0635015	6.45136	0	1	0	0	0
Bank of Baghdad	Commercial banks	Public	Iraq	2008	2008Bank of Baghdad	74	0.77	0.347399	0.71	0	0	0.159273	0.072291	0.8509	0.6826	0	0	-0.0659532	0.79798	0.532146	0.959091	0.554844	0	0	0	0	0.196123	0.929516	0	0	0	0.430633	0.177706	0.5842	3.86669	0.483457	0	0	0	0.0188557	-0.100675	3.6662	0.0769571	0	0	1	0	0	0
Bank of Beirut S.A.L.	Commercial banks	Public	Lebanon	2008	2008Bank of Beirut S.A.L.	237	0.77	0.653284	0.68	0	0	0.128822	0.0616746	0.6074	0.5162	0	0.230698	0.14944	1	0.450613	1	0.450613	1	1	0	0.354257	-0.00719205	0	0.125498	0	0	0.128129	0.145583	0.5447	3.37028	0.234971	0	0	0	0.0931062	0	3.78614	0.0284345	0	0	1	0	0	0
Bank of Jordan Plc	Commercial banks	Public	Jordan	2008	2008Bank of Jordan Plc	132	0.76	0.654848	1.65	0	0	0	0.0587809	0	0	0	0	0.0790907	0	0	0	0	1	1	0	0.69503	0	0	0.483067	0	0	0.162871	0.0856446	0.3536	0	-1.02445	1	1	0	0.0817617	0.0474391	3.53854	-0.168251	7.24176	0	0	0	0	0
Bank of Palestine Plc	Commercial banks	Public	PALESTINIAN TERRITORIES	2008	2008Bank of Palestine Plc	125	0.83	0.54553	1.23	0	0	0.0991786	0.0590387	0.4893	0.4275	0	0	-0.0212616	1	0.563218	1	0.563218	0	0	0	0	0.426915	0.911043	0	0	0	0.329329	0.138962	0.2791	-0.477121	-0.564828	0	0	0	0	0	0	0	0	0	1	0	0	0
Bank of Sharjah	Commercial banks	Private	United Arab Emirates	2008	2008Bank of Sharjah	193	0.8	0.189165	2.86	0	0	0	0.0900631	0	0	0	0	-0.118511	0	0	0	0	0.563972	0.318065	0	0.224726	0	0	0.0505016	0	0	0.572852	0.139212	0.0686	0	-1.00121	0	0	0	0.0318439	0	4.64835	0	6.94163	0	0	0	0	0
Bank of Syria and Overseas SA	Commercial banks	Public	Syrian Arab Republic	2008	2008Bank of Syria and Overseas SA	87	0.88	0.322201	2.69	0	0	0	0.103302	0	0	0	0	-0.334335	0	0	0	0	0	0	0	0	0	0.911043	0	0	0	0.331231	0.0726487	0.5428	0	-0.564828	0	0	0	0.0567459	0.0390771	3.40777	0	0	0	1	0	0	0
Bank Otsar Hahayal Ltd	Commercial banks	Private	Israel	2008	2008Bank Otsar Hahayal Ltd	161	0.91	0.0909481	0.58	0	0	0	0.365164	0	0	0	0.378156	-0.0329337	1	0	0	0	0.788994	0.622511	0	0.237924	0	0	0.056608	0	0	0.168462	0.0904377	0.874	0	-0.372999	0	0	0	0.0610187	0.00459816	4.47082	0.0397362	0	0	1	0	0	0
Bank Sohar SAOG	Commercial banks	Public	Oman	2008	2008Bank Sohar SAOG	182	0.86	0.376755	3.47	0	0	0	0.0737867	0	0	0	0	-0.444391	0	0	0	0	1	1	0	0	0	0	0	0	0	0.526867	0.434338	0.6114	0	-0.372999	0	0	0	0.0445268	0.0583048	4.34517	-0.0121664	6.40603	0	1	0	0	0
Bankmed, sal	Commercial banks	Private	Lebanon	2008	2008Bankmed, sal	233	0.8	0.714242	0.6	0	0	0	0.0927801	0	0	0	0	-0.0102384	0	0	0	0	1	1	0	0.354257	0	0.384708	0.125498	0	0	0.152845	0	1.1188	3.97593	-0.793076	0	0	0	0.0931062	0	3.78614	0.0284345	0	0	0	0	0	0
Banque BEMO Sal	Commercial banks	Public	Lebanon	2008	2008Banque BEMO Sal	90	0.65	0.747614	0.96	0	0	0	0.0368902	0	0	0	0	0.0670331	0	0	0	0	1	1	0	0.354257	0	0.384708	0.125498	0	0	0.0846494	0.071422	1.1781	0	-0.793076	0	0	0.4294	0.0931062	0	3.78614	0.0284345	0	0	0	0	0	0
Banque Bemo Saudi Fransi SA	Commercial banks	Public	Syrian Arab Republic	2008	2008Banque Bemo Saudi Fransi SA	107	0.89	0.301051	0.68	0	0	0	0.0183468	0	0	0	0	0.0810415	0	0	0	0	0	0	0	0	0	0	0	0	0	0.236577	0.0846514	0.5741	2.6889	-1.68017	0	0	0	0.0567459	0.0390771	3.40777	0	0	0	1	0	0	0
Banque Centrale Populaire SA	Commercial banks	Public	Morocco	2008	2008Banque Centrale Populaire SA	249	0.88	0.517803	1.15	0	0	0.148905	0.0332631	0.784	0.6368	0	0.321103	0.0820236	0.604938	0	0	0	1	1	0	0.693314	0.0371419	0.308221	0.480685	0	0	0.296119	0.134255	0.3605	2.95296	0.327415	0	0	0	0.0353159	0.0204209	3.46095	0	6.54521	0	1	0	0	0
Banque de l_Agriculture et du D	Commercial banks	Private	Algeria	2008	2008Banque de l_Agriculture et du D	235	0.63	0.280157	0.4	0	0	0	0	0	0	0	0	0.0285692	0	0	0	0	0	0	0	0	0	0.384708	0	0	0	0.504922	0.150146	0	0	-0.793076	1	0	1	0.034	0.03679	3.6923	-0.0151844	0	0	0	0	0	0
Banque de l_Habitat	Commercial banks	Private	Tunisia	2008	2008Banque de l_Habitat	141	0.81	0.654969	1.21	0	0	0.0801954	0.0391139	0.8272	0.6557	0	0	0.0681547	1	0.525341	0.947369	0.554527	0	0	0	0.22491	0.196123	0.929516	0.0505846	0	0	0.163463	0.0665909	0.4046	-0.477121	0.483457	0	0	0	0.0670952	0.0296694	3.63419	0.0340568	7.3949	0	1	0	0	0
Banque de l_Industrie et du Tra	Commercial banks	Private	Lebanon	2008	2008Banque de l_Industrie et du Tra	41	0.78	0.378179	0.89	0	0	0	0.0322324	0	0	0	0	-0.0166915	0	0	0	0	1	1	0	0.354257	0	0.911043	0.125498	0	0	0.399934	0.0597827	0.5767	0	-0.564828	0	0.0083	0	0.0931062	0	3.78614	0.0284345	6.20098	0	1	0	0	0
Banque de Tunisie	Commercial banks	Public	Tunisia	2008	2008Banque de Tunisie	112	0.77	0.6482	1.69	0	0	0	0.077356	0	0	0	0	0.0712112	0	0	0	0	0	0	0	0.22491	0	0.384708	0.0505846	0	0	0.258993	0.0872947	0.3284	0	-0.793076	0.1576	0	0.1576	0.0670952	0.0296694	3.63419	0.0340568	8.08632	0	0	0	0	0
Banque du Caire SAE	Commercial banks	Private	Egypt, Arab Rep.	2008	2008Banque du Caire SAE	222	0.86	0.362265	1.45	0.0213331	0	0.105936	0.0855448	0.7089	0.6009	0	0	-0.108164	1	0.465352	0.990515	0.469808	0.861508	0.742196	0	0.540138	-0.0712398	0	0.291749	0	0	0.33474	0.0499032	0.7025	3.7159	0.584655	0	0	0	0.0708783	0.0931897	3.31059	-0.0635015	0	0	1	0	0	0
Banque Ext?rieure d_Alg?rie	Commercial banks	Private	Algeria	2008	2008Banque Ext?rieure d_Alg?rie	260	0.86	0.279688	0.66	0	0	0	0.0613374	0	0	0	0	0.0477296	0	0	0	0	0	0	0	0	0	0.384708	0	0	0	0.181226	0.15777	0.476	3.56706	-0.793076	0.3599	0	0.06	0.034	0.03679	3.6923	-0.0151844	6.21139	0	0	0	0	0
Banque Libano-Francaise	Commercial banks	Private	Lebanon	2008	2008Banque Libano-Francaise	221	0.85	0.585703	0.44	0	0	0	0.0107448	0	0	0	0	0.0803477	0	0	0	0	1	1	0	0.354257	0	0	0.125498	0	0	0.236889	0.035216	0.7064	0	-1.02445	0	0	0	0.0931062	0	3.78614	0.0284345	7.522	0	1	0	0	0
Banque Marocaine du Commerce Ex	Commercial banks	Public	Morocco	2008	2008Banque Marocaine du Commerce Ex	266	0.82	0.313283	0.98	0	0	0	0.0398429	0	0	0	0	0.0341036	0	0	0	0	1	1	0	0.693314	0	0.644205	0.480685	0	0	0.247052	0.118966	0.5221	2.51842	0.130699	0.3333	0	0.3333	0.0353159	0.0204209	3.46095	0	7.3192	0	0	0	0	0
Banque Marocaine pour le Commer	Commercial banks	Public	Morocco	2008	2008Banque Marocaine pour le Commer	188	0.75	0.165771	11.03	0	0	0	0.255117	0	0	0	0	-0.0477605	0	0	0	0	1	1	0	0.693314	0	0	0.480685	0	0	0.608689	0.129316	0.207	0	-0.372999	0	0	0	0.0353159	0.0204209	3.46095	0	5.73983	0	0	0	0	0
Banque Misr Liban	Commercial banks	Private	Lebanon	2008	2008Banque Misr Liban	85	0.46	0.19548	2.18	0	0	0	0.266142	0	0	0	0	-0.39572	0	0	0	0	1	1	0	0.354257	0	0	0.125498	0	0	0.6759	0.158618	0.2512	0	-0.775486	0	0	0	0.0931062	0	3.78614	0.0284345	5.91013	0	0	0	0	0
Banque Misr SAE	Commercial banks	Private	Egypt, Arab Rep.	2008	2008Banque Misr SAE	287	0	0	0	0.028744	0	0.094342	0.05818	0.7484	0.6431	0	0.173686	0.00444779	1	0.450187	1	0.450187	0.861508	0.742196	0	0.540138	-0.00719205	0	0.291749	0	0	0	0.147583	0	3.53468	0.234971	0	0	0	0.0708783	0.0931897	3.31059	-0.0635015	0	0	1	0	0	0
Banque Nationale Agricole	Commercial banks	Public	Tunisia	2008	2008Banque Nationale Agricole	162	0.72	0.622394	1.44	0	0	0	0.025681	0	0	0	0	0.0904927	0	0	0	0	0	0	0	0.22491	0	0	0.0505846	0	0	0.197978	0.162779	0.579	0	-1.68017	0	0	0	0.0670952	0.0296694	3.63419	0.0340568	6.23387	0	1	0	0	0
Banque Nationale d_Alg?rie	Commercial banks	Private	Algeria	2008	2008Banque Nationale d_Alg?rie	270	0.86	0.630314	0.79	0	0	0.126601	0.0824302	0.5247	0.4207	0	0	-0.0515939	1	0.384961	0.986427	0.390258	0	0	0	0	0	0.644205	0	0	0	0.166475	0.133931	0.3754	3.60226	0.130699	0	0	0	0.034	0.03679	3.6923	-0.0151844	7.25182	0	0	0	0	0
Banque Saudi Fransi JSC	Commercial banks	Public	Saudi Arabia	2008	2008Banque Saudi Fransi JSC	289	0.59	0.358531	0.73	0.241188	0	0	0.0464254	0	0	0	0	-0.125925	0	0	0	0	0.470165	0.221055	0	0.123345	0	0.911043	0.0152141	0	0	0.387881	0.151098	0.7333	0	-0.564828	0	0.141	0	0.0184713	0.0416782	4.30273	0.0162598	5.83157	0	1	0	0	0
Barclays Bank - Egypt S.A.E.	Commercial banks	Private	Egypt, Arab Rep.	2008	2008Barclays Bank - Egypt S.A.E.	119	0.661542	0.238837	0.0406487	0	0	0.235604	0.190682	0.5468	0.4254	0.1859	0	0	0.560695	0.495067	0.829631	0.596731	0.861508	0.742196	0	0.540138	-0.0670467	0	0.291749	0.0281991	0	0.135847	0.121625	0.60814	2.18146	0.393391	0.9722	0	0.9722	0.0708783	0.0931897	3.31059	-0.0635015	0	0	0	0	0	0
BBAC sal	Commercial banks	Private	Lebanon	2008	2008BBAC sal	186	0.168104	0.663671	0.0064375	0	0	0.149732	0	0.6556	0.2735	0.1808	0.0259423	0	0.567697	0.306078	0.861548	0.355265	1	1	0	0.354257	-0.124932	0	0.125498	0.0356272	0	0.0024292	0	0.46789	2.15765	-1.05248	0.2981	0.16	0.0974	0.0931062	0	3.78614	0.0284345	2.91556	0	1	0	0	0
BBK B.S.C.	Commercial banks	Public	Bahrain	2008	2008BBK B.S.C.	213	0	0	0	0.126156	0	0.174869	0	0.6216	0.5169	0.33	0.264424	0	0.664404	0.476355	0.874419	0.544768	0.964289	0.929854	0	0.728819	0.0843594	0.53479	0.531178	0.0973377	0	0	0	0	0	-0.0885613	0.345	0	0.345	0.0829396	0.0325667	4.36298	0.172788	0	0	1	0	0	0
BLOM Bank Egypt SAE	Commercial banks	Private	Egypt, Arab Rep.	2008	2008BLOM Bank Egypt SAE	116	0.803733	0.563143	0.0157617	0	0	0.267519	0.0119329	0.8248	0.3319	0.1575	0	0	1	1	1	1	0.861508	0.742196	0	0.540138	0.0956709	0.718331	0.291749	0.0292019	0	0.329765	0	0.37451	0	-1.05247	0.85	0	0	0.0708783	0.0931897	3.31059	-0.0635015	0	0	0	0	0	0
BLOM Bank s.a.l.	Commercial banks	Public	Lebanon	2008	2008BLOM Bank s.a.l.	269	0.829636	0.478387	0.0256038	0.17988	0	0.128947	0.0400511	0.3712	0.3233	0.1562	0	0	0.643774	0.153675	0.859924	0.178707	1	1	0	0.354257	-0.124932	0	0.125498	0.0307797	0	0.412667	0.705843	0.32212	1.44073	-1.05248	0.9453	0	0	0.0931062	0	3.78614	0.0284345	3.28542	0	0	0	0	0
BNP Paribas El Djaza?r	Commercial banks	Private	Algeria	2008	2008BNP Paribas El Djaza?r	114	0	0	0	0	0	0.045348	0	0.7953	0.5434	0.1562	0	0	0.944145	0.512347	0.943646	0.542944	0	0	0	0	0.0733362	0.803119	0	0.0177599	0	0	0	0	0	-0.0885594	0	0	1	0.034	0.03679	3.6923	-0.0151844	0	0	0	0	0	0
BSL Bank SAL	Commercial banks	Private	Lebanon	2008	2008BSL Bank SAL	64	0.893258	0.455354	0.0005585	0	0	0.045348	0	0.7953	0.5434	0.1166	0	0	0.944145	0.512347	0.943646	0.542944	1	1	0	0.354257	0.0733362	0.803119	0.125498	0.0132574	0	0.0927109	0.888337	0.51547	5.50732	-0.0885594	0	0	0	0.0931062	0	3.78614	0.0284345	3.86576	0	0	0	0	0
Burgan Bank KPSC	Commercial banks	Public	Kuwait	2008	2008Burgan Bank KPSC	252	0	0	0	0.213072	0	0.0433642	0	0.1425	0.1182	0.1815	0.0574918	0	0.775295	0	0	0	0.641096	0.411004	0	0.179701	0.0661792	0.853815	0.0322926	0.0164767	0	0	0	0	1.96098	-0.0885628	0	0	0	0.0599158	0.0548495	4.74425	-0.0404167	0	0	0	0	0	0
Byblos Bank S.A.L.	Commercial banks	Public	Lebanon	2008	2008Byblos Bank S.A.L.	247	0.754268	0.665831	0.069404	0.149337	0	0.101841	0.0472035	0.1512	0.1152	0.1655	0.164636	0	0.571245	0	0	0	1	1	0	0.354257	0.0967532	0.528205	0.125498	0.057393	0	0.287124	0.997777	0.20866	0	0.393387	0.4906	0	0.4906	0.0931062	0	3.78614	0.0284345	0	0	1	0	0	0
Byblos Bank Syria SA	Commercial banks	Public	Syrian Arab Republic	2008	2008Byblos Bank Syria SA	23	0	0	0	0	0	0.118176	0	0.746	0.5957	0.4183	0.257057	0	0.866426	0	0	0	0	0	0	0	0.0631528	0.453872	0	0.128237	0	0	0	0	0	0.875344	0.3	0	0.3	0.0567459	0.0390771	3.40777	0	0	0	0	0	0	0
Cairo Amman Bank	Commercial banks	Public	Jordan	2008	2008Cairo Amman Bank	139	0.80604	0.595046	0.0162212	0.144162	0	0.0798215	0	0.0705	0.0644	0.2018	0.156268	0	1	0	0	0	1	1	0	0.69503	0.102821	0.724569	0.483067	0.0395223	0	0.238742	0.111929	0.49881	1.37515	-2.01639	0	0	0	0.0817617	0.0474391	3.53854	-0.168251	3.88229	0	0	0	0	0
Capital Bank of Jordan	Commercial banks	Public	Jordan	2008	2008Capital Bank of Jordan	126	0	0	0	0	0	0.224922	0	0.9228	0.7413	0.09	0.0184998	0	1	0.640108	0.994253	0.643808	1	1	0	0.69503	0.0733362	0.803119	0.483067	0.010233	0	0	0.120725	0	2.13732	-0.0885594	0.1553	0	0.0868	0.0817617	0.0474391	3.53854	-0.168251	0	0	1	0	0	0
Citibank N.A., United Arab Emir	Commercial banks	Private	United Arab Emirates	2008	2008Citibank N.A., United Arab Emir	205	0	0	0	0	0	0.763066	0	0.387	0.186	0.148	0.0514288	0	0	0.190476	0.717949	0.265306	0.563972	0.318065	0	0.224726	0.0325459	0.579655	0.0505016	0.0143357	0	0	0.155109	0	0	-2.49834	0.0999	0	0.0712	0.0318439	0	4.64835	0	0	0	1	0	0	0
Commercial Bank International P	Commercial banks	Public	United Arab Emirates	2008	2008Commercial Bank International P	164	0.497127	0.821311	0.0258412	0	0	0.0395625	0.0104226	0.7796	0.6444	0.1332	0.107566	0	0.830651	0.087828	0.884077	0.099345	0.563972	0.318065	0	0.224726	-0.0419482	0	0.0505016	0.0272561	0	0.0534858	0.40774	0.39936	3.67405	0.875357	0	0	0	0.0318439	0	4.64835	0	3.70296	0	1	0	0	0
Commercial Bank of Dubai P.S.C.	Commercial banks	Public	United Arab Emirates	2008	2008Commercial Bank of Dubai P.S.C.	236	0	0	0	0.196667	0	0.12799	0	0.5294	0.4749	0.1436	1.37369	0	1	0	0	0	0.563972	0.318065	0	0.224726	0.0661792	0.853815	0.0505016	0.0130361	0	0	0.566693	0	1.95185	-0.0885628	0	0	0	0.0318439	0	4.64835	0	0	0	0	0	0	0
Commercial Bank of Kuwait K.P.S	Commercial banks	Public	Kuwait	2008	2008Commercial Bank of Kuwait K.P.S	229	0.390055	0.422901	0.017792	0.228373	0	0.16159	0	0.6032	0.514	0.1313	0.0227066	0	0.957522	0.309176	0.89529	0.345336	0.641096	0.411004	0	0.179701	0.0843594	0.53479	0.0322926	0.0387286	0	0.314325	0.247978	0.57547	2.64771	-0.0885613	0.1038	0.1001	0.1038	0.0599158	0.0548495	4.74425	-0.0404167	2.34084	0	1	0	0	0
Commercial Bank of Syria	Commercial banks	Private	Syrian Arab Republic	2008	2008Commercial Bank of Syria	245	0.55405	0.0520368	0.0507442	0	0	0.189092	0	0.5875	0.5011	0.1668	0.0178296	0	0.691123	0.335131	0.816753	0.410321	0	0	0	0	0.0843594	0.53479	0	0.0491998	0	0.114932	0.0903793	0.49487	2.66242	-0.0885613	0.265	0.1988	0.265	0.0567459	0.0390771	3.40777	0	3.4326	0	1	0	0	0
Commercial International Bank (	Commercial banks	Public	Egypt, Arab Rep.	2008	2008Commercial International Bank (	256	0.814433	0.277663	0.0300115	0.286063	0	0.163344	0.0204756	0.6633	0.5281	0	0.0444542	0	0.722386	0.318044	0.837492	0.379758	0.861508	0.742196	0	0.540138	0.0843594	0.53479	0.291749	0	0	0.446735	0	0.3785	2.47867	-0.0885613	0.5093	0	0.5093	0.0708783	0.0931897	3.31059	-0.0635015	2.63998	0	1	0	0	0
Cooperative & Agricultural Cred	Commercial banks	Private	Yemen, Rep.	2008	2008Cooperative & Agricultural Cred	96	0.705834	0.399105	0.125521	0	0	0.100595	0.0537491	0.2958	0.2619	0.1662	0.171367	0	0.771923	0	0	0	0	0	0	0	0.0661792	0.853815	0	0.0150878	0	0.519999	0	0.2015	2.10709	-0.0885628	0	0	0	0.0333843	0.0790512	3.08964	-0.0621892	4.19626	0	0	0	0	0
Credit Agricole Egypt SAE	Commercial banks	Public	Egypt, Arab Rep.	2008	2008Credit Agricole Egypt SAE	157	0	0.0951244	0.102625	0	0	0.0338646	0	0.66	0.4966	0.145	0.0567334	0	0.854978	0.455856	0.784743	0.580899	0.861508	0.742196	0	0.540138	0.0733362	0.803119	0.291749	0.0164864	0	0.357654	0	0.55007	3.22086	-0.0885594	0.3947	0	0.13115	0.0708783	0.0931897	3.31059	-0.0635015	2.46731	0	1	0	0	0
Cr?dit du Maroc	Commercial banks	Public	Morocco	2008	2008Cr?dit du Maroc	175	0.728968	0.534795	0.0043099	0.177462	0	0.00485807	0	0.7969	0.684	0.1297	0	0	0.816192	0.089603	0.932151	0.096125	1	1	0	0.693314	-0.0419482	0	0.480685	0.0265399	0	0.175002	0.167763	0.82898	2.6048	0.875357	1	0	0	0.0353159	0.0204209	3.46095	0	5.37866	0	0	0	0	0
Cr?dit Immobilier et Hotelier	Commercial banks	Public	Morocco	2008	2008Cr?dit Immobilier et Hotelier	165	0	0	0	0	0	0.0185092	0	0.9546	0.7449	0.343	0.155135	0	0.832064	0.075897	0.928877	0.081709	1	1	0	0.693314	-0.0419482	0	0.480685	0.0701866	0	0	0	0	3.89356	0.875357	0.2196	0.0085	0.13	0.0353159	0.0204209	3.46095	0	0	0	1	0	0	0
Cr?dit Libanais S.A.L.	Commercial banks	Private	Lebanon	2008	2008Cr?dit Libanais S.A.L.	214	0	0	0	0	0	0.109764	0	0.3554	0.3016	0.1053	0.202556	0	0.493156	0.407531	0.962091	0.423589	1	1	0	0.354257	-0.0670467	0	0.125498	0.0159729	0	0	0.16546	0	2.73428	0.393391	0.4418	0	0	0.0931062	0	3.78614	0.0284345	0	0	1	0	0	0
CreditBank SAL	Commercial banks	Private	Lebanon	2008	2008CreditBank SAL	134	0.295196	0.576928	0.0162616	0	0	0.0548154	0	0.3539	0.3137	0.176	0	0	1	0.189655	0.941871	0.20136	1	1	0	0.354257	-0.124932	0	0.125498	0.0346813	0	0.16672	0.0586706	0.70793	2.27711	-1.05248	1	1	0	0.0931062	0	3.78614	0.0284345	5.40626	0	0	0	0	0
Dar Es Salaam Investment Bank-D	Commercial banks	Public	Iraq	2008	2008Dar Es Salaam Investment Bank-D	15	0	0	0	0	0	0.0855736	0	0.7707	0.6397	0.1452	0.0313191	0	0.976562	0.571871	0.87931	0.650364	0	0	0	0	0.0733362	0.803119	0	0.0165092	0	0	0.0562061	0	2.72462	-0.0885594	0.4011	0	0	0.0188557	-0.100675	3.6662	0.0769571	0	0	1	0	0	0
Doha Bank	Commercial banks	Public	Qatar	2008	2008Doha Bank	255	0.663448	0.510162	0.0001429	0.256002	0	0.123522	0	0.6682	0.5624	0.146	0.717044	0	0.867187	0.781083	1	0.781083	0.858616	0.737222	0	0.364498	0.0415657	0.465833	0.132858	0.0279659	0	0.232699	0	0.71762	3.42806	-0.0885615	0.0553	0.0503	0	0.179857	0.137582	4.90436	-0.0190106	5.1853	0	1	0	0	0
Emirates Lebanon Bank SAL	Commercial banks	Private	Lebanon	2008	2008Emirates Lebanon Bank SAL	84	0.644598	0.626473	0.0046836	0	0	0.167316	0	1.1113	0.7559	0.2392	0.371386	0	0.873563	0	0	0	1	1	0	0.354257	-0.315501	0	0.125498	0.0603743	0	0.2913	0	0.46721	2.32529	0.875345	0.349	0	0.349	0.0931062	0	3.78614	0.0284345	5.31142	0	1	0	0	0
Emirates NBD PJSC	Commercial banks	Public	United Arab Emirates	2008	2008Emirates NBD PJSC	306	0	0	0	0.110137	0	0.135273	0	0.9264	0.6757	0.311	0.0427678	0	1	0.535919	0.88423	0.606086	0.563972	0.318065	0	0.224726	0.0733362	0.803119	0.0505016	0.0353605	0	0	0.170242	0	0	-0.0885594	0.4935	0	0	0.0318439	0	4.64835	0	0	0	1	0	0	0
Export Development Bank of Egyp	Commercial banks	Public	Egypt, Arab Rep.	2008	2008Export Development Bank of Egyp	22	0	0	0	0	0	0.35094	0	0.9698	0.65	0.48	0.0295282	0	0.999601	0.594166	0.860061	0.690842	0.861508	0.742196	0	0.540138	0.0733362	0.803119	0.291749	0.0545758	0	0	0.10653	0	0	-0.0885594	0	0	0	0.0708783	0.0931897	3.31059	-0.0635015	0	0	1	0	0	0
Fenicia Bank SAL	Commercial banks	Private	Lebanon	2008	2008Fenicia Bank SAL	88	0.745191	0.135634	0.0204244	0	0	0.129394	0.0166288	0.0427	0.0377	0.172	0.110587	0	1	0	0	0	1	1	0	0.354257	0.102821	0.724569	0.125498	0.033686	0	0.7674	0	0.43636	1.95169	-2.01639	1	1	0	0.0931062	0	3.78614	0.0284345	2.70269	0	0	0	0	0
FIBI Bank	Commercial banks	Public	Israel	2008	2008FIBI Bank	272	0	0	0	0.127747	0	0.132957	0	0.7014	0.5729	0.3325	0.510933	0	0.666219	0	0	0	0.788994	0.622511	0	0.237924	0.0860173	0.849117	0.056608	0.0396682	0	0	0	0	3.19055	0.875346	0.442	0.1004	0.2071	0.0610187	0.00459816	4.47082	0.0397362	0	0	1	0	0	0
Fransabank sal	Commercial banks	Private	Lebanon	2008	2008Fransabank sal	248	0	0	0	0	0	0.127669	0	0.1503	0.1075	0	0.146796	0	0.692512	0	0	0	1	1	0	0.354257	0.0967532	0.528205	0.125498	0	0	0	0.70716	0	0	0.393387	0.47	0	0.47	0.0931062	0	3.78614	0.0284345	0	0	1	0	0	0
Fransabank-Syria S.A.	Commercial banks	Public	Syrian Arab Republic	2008	2008Fransabank-Syria S.A.	5	0.812963	0.547158	0.0244871	0	0	0.162946	0.0251283	0.6991	0.5179	0.1514	0	0	0.642597	0.404293	0.62893	0.642826	0	0	0	0	0.0956709	0.718331	0	0.0280709	0	0.288016	0.0561956	0.40902	1.98993	-1.05247	1	0	1	0.0567459	0.0390771	3.40777	0	4.80911	0	0	0	0	0
Future Bank B.S.C.	Commercial banks	Private	Bahrain	2008	2008Future Bank B.S.C.	82	0	0	0	0	0	0.189116	0	0.967	0.7719	0.162	0.952804	0	1	0	0	0	0.964289	0.929854	0	0.728819	-0.315501	0	0.531178	0.0408889	0	0	0.0772293	0	2.26204	0.875345	0.5099	0	0	0.0829396	0.0325667	4.36298	0.172788	0	0	0	0	0	0
Groupe Banque Centrale Populair	Commercial banks	Private	Morocco	2008	2008Groupe Banque Centrale Populair	275	0.869035	0.63022	0.0112185	0	0	0.0402178	0	0.8981	0.7231	0	0.846082	0	1	0	0	0	1	1	0	0.693314	0.0631528	0.453872	0.480685	0	0	0.0469553	0	0.32108	3.85124	0.875344	0.5	0	0	0.0353159	0.0204209	3.46095	0	4.0201	0	1	0	0	0
Gulf Bank Algeria	Commercial banks	Private	Algeria	2008	2008Gulf Bank Algeria	93	0.918873	0.730089	0.0061606	0	0	0.266163	0	0.7888	0.7015	0.1551	-0.23092	0	0.487091	0	0	0	0	0	0	0	0.0672933	0.834865	0	0.0149745	0	0.122255	0.151717	0.64062	0.971332	0.875348	0.9996	0	0	0.034	0.03679	3.6923	-0.0151844	4.2841	0	0	0	0	0
Gulf Bank KSC (The)	Commercial banks	Public	Kuwait	2008	2008Gulf Bank KSC (The)	243	0	0	0	0.265859	0	0.150198	0	0.5538	0.4849	0.1698	0	0	2.34	0.132143	0.924476	0.142938	0.641096	0.411004	0	0.179701	-0.124932	0	0.0322926	0.0334596	0	0	0.0553782	0	0	-1.05248	0.9712	0	0.168	0.0599158	0.0548495	4.74425	-0.0404167	0	0	1	0	0	0
Gulf Commercial Bank	Commercial banks	Public	Iraq	2008	2008Gulf Commercial Bank	38	0.464255	0.524152	0.141182	0	0	0.144782	0	0.7305	0.642	0.173	0.716434	0	1	0	0	0	0	0	0	0	0.0987219	0.481664	0	0.0736159	0	0.009994	0.988991	0.32494	0	0	0	0.0394	0.05	0.0188557	-0.100675	3.6662	0.0769571	3.17635	0	0	0	0	0
Gulf International Bank BSC	Commercial banks	Private	Bahrain	2008	2008Gulf International Bank BSC	258	0	0	0	-0.34185	0	0.293339	0	0.8634	0.6567	0.199	0.548128	0	0.755465	0	0	0	0.964289	0.929854	0	0.728819	0.0860173	0.849117	0.531178	0.0237412	0	0	0.361254	0	3.93404	0.875346	0.2175	0	0	0.0829396	0.0325667	4.36298	0.172788	0	0	1	0	0	0
Housing and Development Bank	Commercial banks	Public	Egypt, Arab Rep.	2008	2008Housing and Development Bank	9	0	0	0	0	0	0.239266	0	0.6845	0.541	0.1717	0.448156	0	1	0	0	0	0.861508	0.742196	0	0.540138	0.0860173	0.849117	0.291749	0.0204843	0	0	0.224347	0	3.82097	0.875346	0.2291	0	0	0.0708783	0.0931897	3.31059	-0.0635015	0	0	1	0	0	0
Housing Bank for Trade & Financ	Commercial banks	Public	Jordan	2008	2008Housing Bank for Trade & Financ	220	0	0.651373	0.0252809	0.11122	0	0.182669	0	0.3679	0.3016	0.1751	1.3808	0	0.664478	0	0	0	1	1	0	0.69503	0.0661792	0.853815	0.483067	0.0158957	0	0.031211	0	0.64312	3.37663	-0.0885628	0	0	0	0.0817617	0.0474391	3.53854	-0.168251	0	0	0	0	0	0
Housing Bank for Trade and Fina	Commercial banks	Private	Algeria	2008	2008Housing Bank for Trade and Fina	27	0	0.55942	0.0244177	0	0	0.210356	0	0.8397	0.6502	0	0.446832	0	1	0	0	0	0	0	0	0	0.0860173	0.849117	0	0	0	0.227164	0.457549	0.33086	3.53714	0.875346	0.4	0	0	0.034	0.03679	3.6923	-0.0151844	3.77396	0	1	0	0	0
HSBC Bank Egypt S A E	Commercial banks	Private	Egypt, Arab Rep.	2008	2008HSBC Bank Egypt S A E	198	0.853166	0.477036	0.0139179	0	0	0	0	0	0	0.1708	0	0	0	0	0	0	0.861508	0.742196	0	0.540138	0	0.849117	0.291749	0	0	0.426061	0.133034	0.30508	0	0.875346	0	0	0	0.0708783	0.0931897	3.31059	-0.0635015	2.75952	0	0	0	0	0
HSBC Bank Middle East	Commercial banks	Private	United Arab Emirates	2008	2008HSBC Bank Middle East	60	0	0	0	0.293889	0	0.192826	0	0.8072	0.6475	0.124	0.487333	0	0.78024	0	0	0	0.563972	0.318065	0	0.224726	0.0860173	0.849117	0.0505016	0.0147935	0	0	0.0497154	0	3.77781	0.875346	0.1732	0.1732	0.0749	0.0318439	0	4.64835	0	0	0	1	0	0	0
HSBC Bank Middle East Limited	Commercial banks	Private	United Arab Emirates	2008	2008HSBC Bank Middle East Limited	168	0.866607	0.409613	0.0105976	0.293889	0	0	0	0	0	0	0.0252595	0	1	0.195511	0.988271	0.197831	0.563972	0.318065	0	0.224726	-0.124932	0	0.0505016	0	0	0.45549	0.102903	0.39192	0	-1.05248	0.4608	0.2104	0	0.0318439	0	4.64835	0	3.16513	0	1	0	0	0
IBL Bank sal	Commercial banks	Private	Lebanon	2008	2008IBL Bank sal	179	0	0	0	0	0	0	0	0	0	0.1192	0	0	0.739008	0.483181	0.787762	0.613358	1	1	0	0.354257	0.0956709	0.718331	0.125498	0.0221007	0	0	0.198317	0	0	-1.05247	1	0	1	0.0931062	0	3.78614	0.0284345	0	0	0	0	0	0
International Bank for Trade an	Commercial banks	Public	Syrian Arab Republic	2008	2008International Bank for Trade an	44	0.544748	0.121548	0.0829714	0	0	0	0	0	0	0.3167	0.0868894	0	0.827615	0	0	0	0	0	0	0	0.0661792	0.853815	0	0.0287503	0	0.375294	0	0.34734	0	-0.0885628	0	0	0	0.0567459	0.0390771	3.40777	0	1.9834	0	0	0	0	0
International Bank of Qatar Q.S	Commercial banks	Private	Qatar	2008	2008International Bank of Qatar Q.S	206	0.586211	0	0.005004	0	0	0	0	0	0	0	0.0107184	0	1	1	1	1	0.858616	0.737222	0	0.364498	0.0843594	0.53479	0.132858	0	0	0.905559	0.104916	0.78838	0	-0.0885613	0.8767	0	0.8767	0.179857	0.137582	4.90436	-0.0190106	0	0	1	0	0	0
International Bank of Yemen YSC	Commercial banks	Private	Yemen, Rep.	2008	2008International Bank of Yemen YSC	109	0.74296	0.542637	0.0305996	0	0	0	0.0492671	0	0	0	0.699314	0	1	0	0	0	0	0	0	0	0.0953267	0.723187	0	0	0	0.203126	0.113463	0.39169	0	-0.0885607	0.5701	0	0.5701	0.0333843	0.0790512	3.08964	-0.0621892	3.80029	0	0	0	0	0
Invest Bank P.S.C.	Commercial banks	Public	United Arab Emirates	2008	2008Invest Bank P.S.C.	155	0	0	0	0	0	0	0	0	0	0	19.1653	0	0.724268	0	0	0	0.563972	0.318065	0	0.224726	0.0672933	0.834865	0.0505016	0	0	0	0.0635775	0	0	0.875348	0	0	0	0.0318439	0	4.64835	0	0	0	1	0	0	0
Iraqi Middle East Investment Ba	Commercial banks	Public	Iraq	2008	2008Iraqi Middle East Investment Ba	16	0	0	0	0	0	0.212135	0	0.2994	0.2746	0.0631	0.00802333	0	0.726215	0.172826	0.854967	0.202144	0	0	0	0	0	0	0	0	0	0	0	0	3.15792	-1.05248	0.4148	0	0.2771	0.0188557	-0.100675	3.6662	0.0769571	0	0	1	0	0	0
Israel Discount Bank LTD	Commercial banks	Public	Israel	2008	2008Israel Discount Bank LTD	294	0	0	0	0.0271528	0	0.140115	0	0.1774	0.162	0.1522	0.164791	0	0.396098	0	0	0	0.788994	0.622511	0	0.237924	0.0967532	0.528205	0.056608	0.0527808	0	0	0.138436	0	1.15427	0.393387	0.35	0	0.35	0.0610187	0.00459816	4.47082	0.0397362	0	0	1	0	0	0
Jammal Trust Bank SAL	Commercial banks	Private	Lebanon	2008	2008Jammal Trust Bank SAL	53	0	0	0	0	0	0.12218	0	0.8557	0.5967	0.1803	1.38982	0	1	0	0	0	1	1	0	0.354257	0.0631528	0.453872	0.125498	0.055274	0	0	0.127348	0	0	0.875344	0.1667	0.0076	0	0.0931062	0	3.78614	0.0284345	0	0	1	0	0	0
Jordan Ahli Bank Plc	Commercial banks	Public	Jordan	2008	2008Jordan Ahli Bank Plc	137	0	0	0	0	0	0.0725291	0	0.5337	0.4621	0	0.0210986	0	1	0.134483	1	0.134483	1	1	0	0.69503	-0.124932	0	0.483067	0	0	0	0.124374	0	0	-1.05248	0.985	0	0.985	0.0817617	0.0474391	3.53854	-0.168251	0	0	1	0	0	0
Jordan Commercial Bank	Commercial banks	Public	Jordan	2008	2008Jordan Commercial Bank	111	0	0	0	0	0	0.184234	0.0184052	0.2856	0.2106	0	0.615012	0	1	0	0	0	1	1	0	0.69503	0.0672933	0.834865	0.483067	0	0	0	0.0750545	0	1.92226	0.875348	0.867	0	0.867	0.0817617	0.0474391	3.53854	-0.168251	0	0	0	0	0	0
Jordan Kuwait Bank	Commercial banks	Public	Jordan	2008	2008Jordan Kuwait Bank	152	0.663595	0.480636	0.0691603	0	0	0.115294	0	1.0506	0.7388	0.1563	0.75441	0	0.517665	0	0	0	1	1	0	0.69503	0.0672933	0.834865	0.483067	0.0150903	0	0.285037	0.313669	0.15699	0	0.875348	0.501	0	0	0.0817617	0.0474391	3.53854	-0.168251	4.17285	0	1	0	0	0
Lebanese Swiss Bank SAL (The)	Commercial banks	Private	Lebanon	2008	2008Lebanese Swiss Bank SAL (The)	102	0.58968	0.736443	0.026251	0	0	0.0469672	0	0.7193	0.5779	0	0.0147963	0	0.899981	0.11625	0.954705	0.121765	1	1	0	0.354257	-0.0419482	0	0.125498	0	0	0.0816452	0	0.40712	2.9254	0.875357	0.2292	0	0	0.0931062	0	3.78614	0.0284345	3.88318	0	1	0	0	0
Mashreqbank PSC	Commercial banks	Public	United Arab Emirates	2008	2008Mashreqbank PSC	271	0	0	0	0.162142	0	0.111738	0	1.0836	0.8772	0.2893	0.800623	0	1	0	0	0	0.563972	0.318065	0	0.224726	0.0672933	0.834865	0.0505016	0.0279311	0	0	0.632697	0	1.80484	0.875348	0.5234	0	0	0.0318439	0	4.64835	0	0	0	1	0	0	0
Mercantile Discount Bank Ltd.	Commercial banks	Private	Israel	2008	2008Mercantile Discount Bank Ltd.	196	0	0	0	0	0	0.183922	0	0.3602	0.3274	0.147	0.00893573	0	0.81708	0.178022	0.934082	0.190585	0.788994	0.622511	0	0.237924	-0.124932	0	0.056608	0.0289668	0	0	0.0596217	0	2.86764	-1.05248	0.966	0	0	0.0610187	0.00459816	4.47082	0.0397362	0	0	1	0	0	0
Mizrahi Tefahot Bank Ltd.	Commercial banks	Public	Israel	2008	2008Mizrahi Tefahot Bank Ltd.	295	0.37728	0.791987	0.261104	0.0955101	0	0.153146	0	0.7696	0.628	0.1562	0.0113398	0	0.858844	0.482531	0.81648	0.590989	0.788994	0.622511	0	0.237924	0.0733362	0.803119	0.056608	0.0177599	0	0.11918	0.137727	0.26303	2.14541	-0.0885594	0.4	0	0.4	0.0610187	0.00459816	4.47082	0.0397362	3.51352	0	1	0	0	0
National Bank of Bahrain	Commercial banks	Public	Bahrain	2008	2008National Bank of Bahrain	197	0	0	0	0	0	0.143754	0	0.285	0.2283	0.5053	0	0	0.464879	0.253918	1	0.253918	0.964289	0.929854	0	0.728819	-0.124932	0	0.531178	0.0995708	0	0	0.1085	0	1.44332	-1.05248	0	0	0	0.0829396	0.0325667	4.36298	0.172788	0	0	0	0	0	0
National Bank of Egypt	Commercial banks	Private	Egypt, Arab Rep.	2008	2008National Bank of Egypt	301	0.60772	0.712488	0.0196293	0.04973	0	0.263815	0.0149683	0.4883	0.3857	0	0	0.211788	1	0.403533	0.795962	0.506975	0.861508	0.742196	0	0.540138	0.0595007	0.296648	0.291749	0	0	0.205344	0.0751222	0.26549	3.74855	0.0344316	0.305	0.1861	0.305	0.0708783	0.0931897	3.31059	-0.0635015	5.02618	0	1	0	0	0
National Bank of Fujairah PJSC	Commercial banks	Public	United Arab Emirates	2008	2008National Bank of Fujairah PJSC	200	0.863441	0.648789	0.0199083	-0.0322543	0	0	0	0	0	0	0	0	0	0	0	0	0.563972	0.318065	0	0.224726	0	0	0.0505016	0	0	0.241102	0.0196173	0.32207	-0.477121	-0.775486	0.52	0	0	0.0318439	0	4.64835	0	4.19247	0	0	0	0	0
National Bank of Kuwait S.A.K.	Commercial banks	Public	Kuwait	2008	2008National Bank of Kuwait S.A.K.	302	0.702288	0.782353	0.0071895	0.164212	0	0	0	0	0	0	0	0	0	0	0	0	0.641096	0.411004	0	0.179701	0	0.911043	0.0322926	0	0	0.0300654	0.0771344	0.55844	0.402063	-0.564828	0	0	0	0.0599158	0.0548495	4.74425	-0.0404167	2.48572	0	0	0	0	0
National Bank of Oman (SAOG)	Commercial banks	Public	Oman	2008	2008National Bank of Oman (SAOG)	203	0.802794	0.435373	0.0247975	0	0	0.0230991	0	0.6129	0.501	0	0	0	1	0.431918	0.962991	0.448517	1	1	0	0	0.196123	0.929516	0	0	0	0.452089	0.0592572	0.37075	0	0.483457	0	0	0	0.0445268	0.0583048	4.34517	-0.0121664	3.76275	0	0	0	0	0
National Bank of Ras Al-Khaimah	Commercial banks	Public	United Arab Emirates	2008	2008National Bank of Ras Al-Khaimah	218	0.770932	0.522132	0.0156096	0.305956	0	0.0230991	0	0.6129	0.501	0	0	0	1	0.431918	0.962991	0.448517	0.563972	0.318065	0	0.224726	0.196123	0.929516	0.0505016	0	0	0.239424	0	0.3773	0	0.483457	0	0	0	0.0318439	0	4.64835	0	4.36267	0	0	0	0	0
National Bank of Umm Al-Qaiwain	Commercial banks	Public	United Arab Emirates	2008	2008National Bank of Umm Al-Qaiwain	143	0.866473	0.631501	0.0256653	0	0	0	0.0444761	0	0	0	0	0.387796	0	0	0	0	0.563972	0.318065	0	0.224726	0	0.384708	0.0505016	0	0	0.292382	0.114886	0.25965	0	-0.793076	0	0	0.1744	0.0318439	0	4.64835	0	3.47147	0	0	0	0	0
National Bank of Yemen	Commercial banks	Private	Yemen, Rep.	2008	2008National Bank of Yemen	37	0	0	0	0	0	0	0	0	0	0	0	0	0	0	0	0	0	0	0	0	0	0	0	0	0	0	0	0	0	-1.02445	0.49	0	0.49	0.0333843	0.0790512	3.08964	-0.0621892	0	0	1	0	0	0
National Commercial Bank (The)	Commercial banks	Public	Saudi Arabia	2008	2008National Commercial Bank (The)	308	0	0	0	0.0765232	0	0	0	0	0	0	0	0	0	0	0	0	0.470165	0.221055	0	0.123345	0	0.308221	0.0152141	0	0	0	0	0	2.88339	0.327415	0.245	0	0.3	0.0184713	0.0416782	4.30273	0.0162598	0	0	0	0	0	0
National Credit Bank (Closed Sh	Commercial banks	Public	Syrian Arab Republic	2008	2008National Credit Bank (Closed Sh	39	0	0.824719	0.0898876	0	0	0	0	0	0	0	0	0	0	0	0	0	0	0	0	0	0	0	0	0	0	0.137079	0.199727	0.09091	0	-1.00121	0	0	0	0.0567459	0.0390771	3.40777	0	1.64836	0	0	0	0	0
Natixis Algerie	Commercial banks	Private	Algeria	2008	2008Natixis Algerie	68	0.788916	0.71579	0.0111059	0	0	0	0	0	0	0	0	0	0	0	0	0	0	0	0	0	0	0.929516	0	0	0	0.111672	0.241405	0.47817	2.64243	0.483457	0.1502	0	0	0.034	0.03679	3.6923	-0.0151844	3.443	0	1	0	0	0
Oman Arab Bank SAOC	Commercial banks	Private	Oman	2008	2008Oman Arab Bank SAOC	174	0.926264	0.349877	0.0158576	0	0	0	0	0	0	0	0	0	0	0	0	0	1	1	0	0	0	0	0	0	0	0.580567	0.0588146	0.2708	-0.323204	-1.68017	0	0	0	0.0445268	0.0583048	4.34517	-0.0121664	3.90391	0	1	0	0	0
Qatar National Bank	Commercial banks	Public	Qatar	2008	2008Qatar National Bank	309	0.681251	0.382369	0.0299305	0.227701	0	0.0419846	0	0.7222	0.6062	0	0	0	1	0.464816	0.983974	0.472387	0.858616	0.737222	0	0.364498	-0.0712398	0	0.132858	0	0	0.499582	0.08541	0.26481	3.59922	0.584655	0	0	0	0.179857	0.137582	4.90436	-0.0190106	0	0	1	0	0	0
Qatar National Bank Tunisia	Commercial banks	Private	Tunisia	2008	2008Qatar National Bank Tunisia	14	0.777593	0.508258	0.0202174	0	0	0	0	0	0	0	0	0	0	0	0	0	0	0	0	0.22491	0	0.384708	0.0505846	0	0	0.259759	0.140083	0.40617	0	-0.793076	0	0	0	0.0670952	0.0296694	3.63419	0.0340568	4.58358	0	0	0	0	0
QNB Al Ahli	Commercial banks	Public	Egypt, Arab Rep.	2008	2008QNB Al Ahli	240	0.79115	0.465368	0.0157681	0	0	0	0.0227828	0	0	0	0	0.36535	0	0	0	0	0.861508	0.742196	0	0.540138	0	0.296648	0.291749	0	0	0.345636	0	0.43743	2.95839	0.0344316	0.0989	0	0.0989	0.0708783	0.0931897	3.31059	-0.0635015	4.32675	0	1	0	0	0
Quds Bank Public Shareholding C	Commercial banks	Private	PALESTINIAN TERRITORIES	2008	2008Quds Bank Public Shareholding C	32	0.869273	0.320396	0.0067543	0	0	0	0	0	0	0	0	0	0	0	0	0	0	0	0	0	0	0.296648	0	0	0	0.615209	0	0.56665	2.74514	0.0344316	0	0	0	0	0	0	0	4.32484	0	1	0	0	0
Riyad Bank	Commercial banks	Public	Saudi Arabia	2008	2008Riyad Bank	297	0.649352	0.351393	0.0276634	0.102714	0	0	0	0	0	0	0	0	0	0	0	0	0.470165	0.221055	0	0.123345	0	0.296648	0.0152141	0	0	0.464708	0	0.05708	0	0.0344316	0	0	0	0.0184713	0.0416782	4.30273	0.0162598	0	0	1	0	0	0
Samba Financial Group	Commercial banks	Public	Saudi Arabia	2008	2008Samba Financial Group	300	0.775171	0.23288	0.006896	0.221459	0	0	0	0	0	0	0	0	0	0	0	0	0.470165	0.221055	0	0.123345	0	0.384708	0.0152141	0	0	0.708884	0.115	0.72005	3.64955	-0.793076	0	0	0	0.0184713	0.0416782	4.30273	0.0162598	0	0	0	0	0	0
Saradar Bank SAL	Commercial banks	Private	Lebanon	2008	2008Saradar Bank SAL	13	0.801397	0.444278	0.0176314	0	0	0.0331059	0	0.5735	0.4375	0	0	0	1	0.7	1	0.7	1	1	0	0.354257	0.196123	0.929516	0.125498	0	0	0.366933	0	0.46367	3.33476	0.483457	0	0	0	0.0931062	0	3.78614	0.0284345	0	0	1	0	0	0
Saudi British Bank JSC (The)	Commercial banks	Public	Saudi Arabia	2008	2008Saudi British Bank JSC (The)	291	0.820517	0.376527	0.0045505	0.250994	0	0	0.0252214	0	0	0	0	0.404865	0	0	0	0	0.470165	0.221055	0	0.123345	0	0	0.0152141	0	0	0.193929	0	0.46064	3.78192	0.584655	1	0	0	0.0184713	0.0416782	4.30273	0.0162598	0	0	0	0	0	0
Saudi Hollandi Bank	Commercial banks	Private	Saudi Arabia	2008	2008Saudi Hollandi Bank	267	0.865136	0.16696	0.0073813	0	0	0.0396656	0	0.937	0.7797	0	0	0	1	0.559943	1	0.559943	0.470165	0.221055	0	0.123345	-0.0712398	0	0.0152141	0	0	0.737535	0.108329	0.42593	3.9807	0.584655	0	0	0.13	0.0184713	0.0416782	4.30273	0.0162598	3.62323	0	1	0	0	0
Saudi Investment Bank (The)	Commercial banks	Public	Saudi Arabia	2008	2008Saudi Investment Bank (The)	262	0.924093	0.40982	0	0.080201	0	0	0	0	0	0	0	0	0	0	0	0	0.470165	0.221055	0	0.123345	0	0.644205	0.0152141	0	0	0.392148	0.13773	0.6336	4.12807	0.130699	0.49	0.49	0	0.0184713	0.0416782	4.30273	0.0162598	0	0	1	0	0	0
Soci?t? Arabe Internationale de	Commercial banks	Public	Egypt, Arab Rep.	2008	2008Soci?t? Arabe Internationale de	187	0.827156	0.647013	0.0260534	0	0	0.0221797	0.0179139	0.4078	0.358	0	0	0.220323	0.988889	0.556818	1	0.556818	0.861508	0.742196	0	0.540138	0.426915	0.911043	0.291749	0	0	0.100801	0.167781	0.34532	3.90952	-0.564828	0	0	0	0.0708783	0.0931897	3.31059	-0.0635015	0	0	0	0	0	0
Soci?t? G?n?rale Alg?rie	Commercial banks	Private	Algeria	2008	2008Soci?t? G?n?rale Alg?rie	113	0.861794	0.433026	0.0100704	0	0	0.202789	0	0.7565	0.5763	0	0	0	0.837188	0.508655	0.8245	0.616926	0	0	0	0	0.196123	0.929516	0	0	0	0.457029	0.441404	0.51506	3.38519	0.483457	0.4323	0	0	0.034	0.03679	3.6923	-0.0151844	3.44256	0	1	0	0	0
Soci?t? G?n?rale de Banque au L	Commercial banks	Private	Lebanon	2008	2008Soci?t? G?n?rale de Banque au L	238	0.8507	0.70198	-0.0038516	0	0	0.146178	0	0.6155	0.5131	0	0.286793	0	1	0.434406	0.987473	0.439917	1	1	0	0.354257	-0.00719205	0	0.125498	0	0	0.196264	0.164212	0.61116	3.56143	0.234971	0	0	0	0.0931062	0	3.78614	0.0284345	3.38285	0	1	0	0	0
Soci?t? g?n?rale de Banque-Jord	Commercial banks	Public	Jordan	2008	2008Soci?t? g?n?rale de Banque-Jord	98	0.786668	0.561826	0.0129757	0	0	0	0	0	0	0	0	0	0	0	0	0	1	1	0	0.69503	0	0	0.483067	0	0	0.264142	0.0628396	0.50123	2.8138	0.264805	0.3485	0	0.3485	0.0817617	0.0474391	3.53854	-0.168251	5.32615	0	1	0	0	0
Soci?t? G?n?rale Marocaine de B	Commercial banks	Private	Morocco	2008	2008Soci?t? G?n?rale Marocaine de B	204	0.511601	0.75348	0.0533643	0	0	0.170031	0	1.0936	0.7447	0	0	0	1	1	1	1	1	1	0	0.693314	0.196123	0.929516	0.480685	0	0	0.0464037	0.275436	0.46199	0	0.483457	0	0	0	0.0353159	0.0204209	3.46095	0	0	0	1	0	0	0
Soci?t? Tunisienne de Banque	Commercial banks	Public	Tunisia	2008	2008Soci?t? Tunisienne de Banque	153	0.751896	0.435727	0.0129201	0	0	0	0	0	0	0	0	0	0	0	0	0	0	0	0	0.22491	0	0.929516	0.0505846	0	0	0.429548	0	0.39601	2.71309	0.483457	0.3	0	0	0.0670952	0.0296694	3.63419	0.0340568	3.02861	0	1	0	0	0
Suez Canal Bank	Commercial banks	Public	Egypt, Arab Rep.	2008	2008Suez Canal Bank	128	0.927263	0.262166	0.0047669	0	0	0	0	0	0	0	0	0	0	0	0	0	0.861508	0.742196	0	0.540138	0	0	0.291749	0	0	0.656134	0	0.62053	3.87872	-1.00121	0	0	0	0.0708783	0.0931897	3.31059	-0.0635015	3.27807	0	0	0	0	0
Syria Gulf Bank SA	Commercial banks	Public	Syrian Arab Republic	2008	2008Syria Gulf Bank SA	311	0.843848	0.308244	-0.0052286	0	0	0.160179	0	0.5128	0.4209	0	0.326547	0	1	0	0	0	0	0	0	0	-0.0356566	0	0	0	0	0.599231	0	0.13477	2.66203	-0.393316	0	0	0	0.0567459	0.0390771	3.40777	0	3.90926	0	1	0	0	0
The Commercial Bank (QSC)	Commercial banks	Public	Qatar	2008	2008The Commercial Bank (QSC)	279	0.862201	0.271797	0.011563	0.170612	0	0	0.0242558	0	0	0	0	0.428102	0	0	0	0	0.858616	0.737222	0	0.364498	0	0	0.132858	0	0	0.390046	0.121612	0.55964	-0.47572	-1.02445	0	0	0	0.179857	0.137582	4.90436	-0.0190106	4.41681	0	1	0	0	0
The National Bank of Kuwait - E	Commercial banks	Public	Egypt, Arab Rep.	2008	2008The National Bank of Kuwait - E	170	0.733536	0.737724	0.0238718	0	0	0	0	0	0	0	0	0	0	0	0	0	0.861508	0.742196	0	0.540138	0	0	0.291749	0	0	0.158203	0.1357	0.38182	-0.11949	-0.775486	1	0	1	0.0708783	0.0931897	3.31059	-0.0635015	2.98005	0	0	0	0	0
Tunis International Bank	Commercial banks	Private	Tunisia	2008	2008Tunis International Bank	17	0.806595	0.679528	0.0088418	0	0	0	0.0485227	0	0	0	0	0.194695	0	0	0	0	0	0	0	0.22491	0	0	0.0505846	0	0	0.121033	0.106406	0.65816	3.54733	0.264805	0.5099	0	0	0.0670952	0.0296694	3.63419	0.0340568	5.48143	0	0	0	0	0
Union Bancaire pour le Commerce	Commercial banks	Public	Tunisia	2008	2008Union Bancaire pour le Commerce	86	0.812882	0.65927	0.0111103	0	0	0.0888767	0.0423678	0.7198	0.5777	0	0.302068	0.177287	0.628205	0	0	0	0	0	0	0.22491	0.0371419	0.308221	0.0505846	0	0	0.163726	0.0772597	0.58441	3.63172	0.327415	0.5	0	0	0.0670952	0.0296694	3.63419	0.0340568	5.48022	0	1	0	0	0
Union Bank of Israel Ltd	Commercial banks	Public	Israel	2008	2008Union Bank of Israel Ltd	216	0.711193	0.63703	0.0199872	0	0	0	0.0306779	0	0	0	0	0.443344	0	0	0	0	0.788994	0.622511	0	0.237924	0	0	0.056608	0	0	0.255044	0.116412	0.39328	0	-0.146981	0	0	0	0.0610187	0.00459816	4.47082	0.0397362	3.62508	0	0	0	0	0
Union Internationale de Banques	Commercial banks	Public	Tunisia	2008	2008Union Internationale de Banques	110	0.888367	0.270263	0.0171093	0	0	0	0.17844	0	0	0	0	0.155773	0	0	0	0	0	0	0	0.22491	0	0.911043	0.0505846	0	0	0.457058	0.102373	0.40906	0	-0.564828	0	0	0	0.0670952	0.0296694	3.63419	0.0340568	4.57666	0	1	0	0	0
Union National Bank - Egypt SAE	Commercial banks	Public	Egypt, Arab Rep.	2008	2008Union National Bank - Egypt SAE	95	0.702384	0.144791	0.0456876	0	0	0	0	0	0	0	0	0	0	0	0	0	0.861508	0.742196	0	0.540138	0	0	0.291749	0	0	0.457434	0.117991	0.20294	0	0	0	0	0	0.0708783	0.0931897	3.31059	-0.0635015	5.56077	0	0	0	0	0
United Arab Bank PJSC	Commercial banks	Public	United Arab Emirates	2008	2008United Arab Bank PJSC	189	0.751443	0.202989	0.0083839	0.186533	0	0.15526	0	0.6594	0.5549	0	0.33559	0	0.979899	0	0	0	0.563972	0.318065	0	0.224726	-0.0356566	0	0.0505016	0	0	0.3416	0	0.56171	3.4592	-0.393316	0.2175	0	0	0.0318439	0	4.64835	0	3.89846	0	1	0	0	0
United Bank (The)	Commercial banks	Private	Egypt, Arab Rep.	2008	2008United Bank (The)	144	0.864945	0.50711	0.0167617	0	0	0.117472	0	0.6327	0.5217	0	0.336578	0	1	0	0	0	0.861508	0.742196	0	0.540138	-0.0356566	0	0.291749	0	0	0.381397	0	0.42479	3.29504	-0.393316	0	0	0	0.0708783	0.0931897	3.31059	-0.0635015	3.16307	0	1	0	0	0
United Bank for Investment	Commercial banks	Public	Iraq	2008	2008United Bank for Investment	10	0.869765	0.287366	0.0243011	0	0	0	0	0	0	0	0	0	0	0	0	0	0	0	0	0	0	0.384708	0	0	0	0.660021	0.12146	0.41761	2.88788	-0.793076	0	0	0	0.0188557	-0.100675	3.6662	0.0769571	2.92824	0	0	0	0	0
United Gulf Bank (BSC) EC	Commercial banks	Public	Bahrain	2008	2008United Gulf Bank (BSC) EC	124	0.618294	0.492353	0.0374449	0	0	0.123666	0	0.776	0.6313	0	0.338143	0	1	0	0	0	0.964289	0.929854	0	0.728819	-0.0356566	0	0.531178	0	0	0.334168	0	0.17308	3.30565	-0.393316	0	0	0	0.0829396	0.0325667	4.36298	0.172788	4.03299	0	1	0	0	0
Abu Dhabi Commercial Bank	Commercial banks	Public	United Arab Emirates	2009	2009Abu Dhabi Commercial Bank	299	0	0	0	0.0853572	0	0	0	0	0	0	0	0	0	0	0	0	0.574034	0.329516	0	0.211448	0	0	0.0447102	0	0	0	0.0388615	0	3.56417	-0.393316	0	0	0	0.0319184	0.122504	4.50548	0	0	0	0	0	0	0
Ahli Bank QSC	Commercial banks	Public	Qatar	2009	2009Ahli Bank QSC	207	0.825484	0.691438	0.0093585	0	0	0.182151	0	0.6204	0.4969	0	0.484477	0	1	0	0	0	0.829249	0.687655	0	0.369186	-0.0356566	0	0.136298	0	0	0.186183	0	0.75052	3.40184	-0.393316	0	0	0.075	0.176636	0.150501	4.77155	0.211344	4.08836	0	1	0	0	0
Ahli Bank SAOG	Commercial banks	Public	Oman	2009	2009Ahli Bank SAOG	172	0.862717	0.711159	-0.0059481	0	0	0	0	0	0	0	0	0	0	0	0	0	1	1	0	0	0	0.911043	0	0	0	0.136331	0.0553735	0.77381	0.767467	-0.564828	0.4605	0	0	0.0820008	0.123754	4.22592	0.247837	0	0	1	0	0	0
Ahli United Bank (Egypt) SAE	Commercial banks	Private	Egypt, Arab Rep.	2009	2009Ahli United Bank (Egypt) SAE	149	0.870252	0.225396	0.0044044	0	0	0	0	0	0	0	0	0	0	0	0	0	0.868375	0.754074	0	0.555171	0	0	0.308215	0	0	0.316767	0.0908358	0.62658	-0.152408	-0.775486	1	0	1	0.0715628	0.183168	3.36759	-0.185766	4.13892	0	0	0	0	0
Ahli United Bank BSC	Commercial banks	Public	Bahrain	2009	2009Ahli United Bank BSC	280	0.870852	0.416	0.0101442	0	0	0	0	0	0	0	0	0	0	0	0	0	0.952123	0.906538	0	0.802435	0	0.384708	0.643902	0	0	0.42568	0.205429	0.63976	3.09541	-0.793076	0	0	0	0.0624501	0.03526	4.28681	0.101122	3.06204	0	0	0	0	0
Al Ahli Bank of Kuwait (KSC)	Commercial banks	Public	Kuwait	2009	2009Al Ahli Bank of Kuwait (KSC)	231	0.916374	0.209902	0.0055984	0.147357	0	0	0	0	0	0	0	0	0	0	0	0	0.66211	0.438389	0	0.187559	0	0.296648	0.0351784	0	0	0.754064	0.380275	0.51615	2.86599	0.0344316	0	0	0.5007	0.0247976	0.105827	4.57474	0.275787	4.90321	0	1	0	0	0
Al Khalij Commercial Bank	Commercial banks	Public	Qatar	2009	2009Al Khalij Commercial Bank	234	0.923541	0.153163	0.0068103	0.0227846	0	0	0	0	0	0	0	0	0	0	0	0	0.829249	0.687655	0	0.369186	0	0	0.136298	0	0	0.284261	0	0.51209	0	-0.372999	0.5302	0	0.5302	0.176636	0.150501	4.77155	0.211344	4.90932	0	0	0	0	0
Al khaliji France SA	Commercial banks	Private	United Arab Emirates	2009	2009Al khaliji France SA	61	0.873576	0.451148	-0.0124222	0	0	0	0	0	0	0	0	0	0	0	0	0	0.574034	0.329516	0	0.211448	0	0	0.0447102	0	0	0.279979	0.160915	0.49789	-0.159847	-0.146981	0.2481	0	0.0807	0.0319184	0.122504	4.50548	0	0	0	1	0	0	0
Alubaf Arab International Bank	Commercial banks	Private	Bahrain	2009	2009Alubaf Arab International Bank	79	0.616826	0.763976	0.0139263	0	0	0	0	0	0	0	0	0	0	0	0	0	0.952123	0.906538	0	0.802435	0	0.911043	0.643902	0	0	0.14096	0.0750271	0.46272	2.89939	-0.564828	0.3769	0	0.2	0.0624501	0.03526	4.28681	0.101122	0	0	1	0	0	0
Amen Bank	Commercial banks	Public	Tunisia	2009	2009Amen Bank	150	0.897284	0.339925	0.0007037	0	0	0	0	0	0	0	0	0	0	0	0	0	0	0	0	0.220772	0	0	0.0487401	0	0	0.290812	0.14707	0.100557	0	-1.02445	0	0	0	0.0423778	0.0434503	3.61579	0.0378642	2.78811	0	1	0	0	0
Arab African International Bank	Commercial banks	Private	Egypt, Arab Rep.	2009	2009Arab African International Bank	230	0.505478	0.696143	0.0343958	0	0	0.148167	0	0.8157	0.5512	0	0.525301	0	0.720588	0	0	0	0.868375	0.754074	0	0.555171	0.0371419	0.308221	0.308215	0	0	0.188019	0.117538	0.2687	3.41229	0.327415	0	0	0	0.0715628	0.183168	3.36759	-0.185766	3.38362	0	1	0	0	0
Arab Bank for Investment & Fore	Commercial banks	Private	United Arab Emirates	2009	2009Arab Bank for Investment & Fore	158	0.879186	0.137631	0.0010892	0	0	0	0.042822	0	0	0	0	-0.735408	0	0	0	0	0.574034	0.329516	0	0.211448	0	0.911043	0.0447102	0	0	0.399909	0.0741039	0.99595	2.20602	-0.564828	0.981	0.0083	0.981	0.0319184	0.122504	4.50548	0	4.70325	0	1	0	0	0
Arab Bank Group (Combined)	Commercial banks	Private	Jordan	2009	2009Arab Bank Group (Combined)	290	0.914044	0.125855	0.0078054	0	0	0	0	0	0	0	0	0	0	0	0	0	1	1	0	0.688482	0	0	0.474007	0	0	0.721922	0.0669797	0.25241	-0.477121	-0.146981	0	0	0	0.0723232	0.139712	3.55141	-0.0697602	0	0	0	0	0	0
Arab Bank Plc	Commercial banks	Public	Jordan	2009	2009Arab Bank Plc	282	0.889278	0.283569	0.0088898	0.11185	0	0	0	0	0	0	0	0	0	0	0	0	1	1	0	0.688482	0	0	0.474007	0	0	0.452951	0.169368	0.51938	-0.104067	-0.146981	0	0	0	0.0723232	0.139712	3.55141	-0.0697602	3.95591	0	1	0	0	0
Arab Bank Syria SA	Commercial banks	Public	Syrian Arab Republic	2009	2009Arab Bank Syria SA	24	0.866311	0.555858	0.0078377	0	0	0	0	0	0	0	0	0	0	0	0	0	0	0	0	0	0	0	0	0	0	0.353088	0	0.61216	3.65962	0.584655	0.1963	0	0	0.0447667	0.157453	3.40777	0	0	0	1	0	0	0
Arab Banking Corporation - Alge	Commercial banks	Private	Algeria	2009	2009Arab Banking Corporation - Alge	19	0.89509	0.744043	0.0132984	0	0	0	0	0	0	0	0	0	0	0	0	0	0	0	0	0	0	0	0	0	0	0.188381	0	0.41652	0	-0.146981	0.5234	0	0	0.024	0.0485859	3.58918	0.213331	0	0	1	0	0	0
Arab Banking Corporation - Egyp	Commercial banks	Private	Egypt, Arab Rep.	2009	2009Arab Banking Corporation - Egyp	73	0.908641	0.121227	0.0001583	0	0	0	0	0	0	0	0	0	0	0	0	0	0.868375	0.754074	0	0.555171	0	0.911043	0.308215	0	0	0.252748	0	0.7075	-0.492781	-0.564828	0.949	0	0	0.0715628	0.183168	3.36759	-0.185766	2.83791	0	1	0	0	0
Arab Banking Corporation (Jorda	Commercial banks	Public	Jordan	2009	2009Arab Banking Corporation (Jorda	80	0.918647	0.314983	0.0013912	0	0	0.281767	0.253816	0.8184	0.6377	0	0	0.53613	0.935351	0.525631	0.883059	0.595239	1	1	0	0.688482	0	0.929516	0.474007	0	0	0.346351	0.107026	0.7203	0	0.483457	0.1469	0	0.1469	0.0723232	0.139712	3.55141	-0.0697602	5.13902	0	1	0	0	0
Arab Banking Corporation BSC-Ba	Commercial banks	Public	Bahrain	2009	2009Arab Banking Corporation BSC-Ba	265	0.715568	0.716677	0.0074949	-0.400383	0	0	0	0	0	0	0	0	0	0	0	0	0.952123	0.906538	0	0.802435	0	0.911043	0.643902	0	0	0.166466	0.107189	0.58368	0	-0.564828	0.9999	0	0	0.0624501	0.03526	4.28681	0.101122	3.72621	0	0	0	0	0
Arab International Bank	Commercial banks	Private	Egypt, Arab Rep.	2009	2009Arab International Bank	138	0.799277	0.488712	0.0073566	0	0	0	0	0	0	0	0	0	0	0	0	0	0.868375	0.754074	0	0.555171	0	0	0.308215	0	0	0.324918	0.0647099	0	0	-1.68017	0	0	0	0.0715628	0.183168	3.36759	-0.185766	0	0	1	0	0	0
Arab Investment Bank-Federal Ar	Commercial banks	Private	Egypt, Arab Rep.	2009	2009Arab Investment Bank-Federal Ar	92	0.822878	0.59965	0.0271631	0	0	0	0.0136055	0	0	0	0	0.164751	0	0	0	0	0.868375	0.754074	0	0.555171	0	0.644205	0.308215	0	0	0.156118	0.0890247	0.25616	2.99898	0.130699	0.88	0	0.88	0.0715628	0.183168	3.36759	-0.185766	4.99917	0	1	0	0	0
Arab National Bank Public Joint	Commercial banks	Public	Saudi Arabia	2009	2009Arab National Bank Public Joint	288	0.888432	0.335302	0.0234613	0.196201	0.0466368	0.274315	0	0.327	0.2354	0	1	0	0.365957	0.183178	0.646104	0.283511	0.490532	0.240621	0	0.1292	-0.00719205	0	0.0166928	0	0.179801	0.468882	0.0845083	0.37788	-0.316352	0.234971	0	0	0	0.0624977	0.0987025	4.20718	0.174129	4.25568	1	1	0	0	0
Arab Tunisian Bank	Commercial banks	Public	Tunisia	2009	2009Arab Tunisian Bank	121	0.878942	0.167768	0.0072825	0	0.0372921	0	0	0	0	0	0	0	0	0	0	0	0	0	0	0.220772	0	0.644205	0.0487401	0	0	0.455116	0.0555271	0.51252	-0.301289	0.130699	1	0	0	0.0423778	0.0434503	3.61579	0.0378642	3.64322	1	0	0	0	0
Attijari Bank	Commercial banks	Public	Tunisia	2009	2009Attijari Bank	133	0.709391	0.538877	0.0142891	0	0	0	0.0426967	0	0	0	0	0.195352	0	0	0	0	0	0	0	0.220772	0	0.929516	0.0487401	0	0	0.215723	0.114072	0.37638	0	0.483457	0.49	0	0.49	0.0423778	0.0434503	3.61579	0.0378642	3.32067	1	1	0	0	0
Attijariwafa Bank	Commercial banks	Public	Morocco	2009	2009Attijariwafa Bank	285	0.816084	0.290245	0.0174947	0	0.0174615	0.130556	0	0.7327	0.5626	0	0	0	1	0.42015	0.94782	0.44328	1	1	0	0.694165	0.196123	0.929516	0.481865	0	0.226994	0.493902	0.156716	0.56701	3.15584	0.483457	0	0	0	0.0592328	0.0371484	3.45742	0	3.80085	1	1	0	0	0
Bahrain Commercial Facilities C	Commercial banks	Public	Bahrain	2009	2009Bahrain Commercial Facilities C	46	0	0	0	0	0.0247934	0.105107	0.0584781	0.6627	0.5591	0	0	0.35933	0.903374	0.434389	0.919585	0.472375	0.952123	0.906538	0	0.802435	-0.00719205	0	0.643902	0	0.179801	0	0.06375	0	3.42809	0.234971	0.75	0	0.75	0.0624501	0.03526	4.28681	0.101122	0	1	1	0	0	0
Bank al Etihad	Commercial banks	Public	Jordan	2009	2009Bank al Etihad	135	0.583617	0.475272	0.0199809	0	0	0	0	0	0	0	0	0	0	0	0	0	1	1	0	0.688482	0	0.929516	0.474007	0	0	0.251177	0.0416537	0.42019	0	0.483457	0	0	0	0.0723232	0.139712	3.55141	-0.0697602	0	1	0	0	0	0
Bank Audi Private Bank	Commercial banks	Private	Lebanon	2009	2009Bank Audi Private Bank	77	0	0	0	0	0	0	0	0	0	0	0	0	0	0	0	0	1	1	0	0.359549	0	0.911043	0.129275	0	0	0	0	0	-0.0603606	-0.564828	0.735	0.0227	0.735	0.0906913	0	3.86658	-0.0587216	0	1	0	0	0	0
Bank Audi SAE	Commercial banks	Private	Egypt, Arab Rep.	2009	2009Bank Audi SAE	169	0.836032	0.499069	0.0262687	0	0	0	0.0284976	0	0	0	0	0.568512	0	0	0	0	0.868375	0.754074	0	0.555171	0	0	0.308215	0	0	0.443582	0	0.26371	0	-1.02445	0	0	0	0.0715628	0.183168	3.36759	-0.185766	3.45446	1	0	0	0	0
Bank Audi SAL	Commercial banks	Public	Lebanon	2009	2009Bank Audi SAL	286	0.832433	0.231161	0.0102669	0.13674	0.0516445	0.230424	0.0310787	0.8721	0.6789	0	0.16309	0.242841	1	0	0	0	1	1	0	0.359549	-0.0356566	0	0.129275	0	0.126892	0.402121	0.108653	0.51921	2.42222	-0.393316	0	0	0.41	0.0906913	0	3.86658	-0.0587216	4.1632	1	1	0	0	0
Bank Dhofar SAOG	Commercial banks	Public	Oman	2009	2009Bank Dhofar SAOG	210	0.873746	0.419266	0.0015261	0	0	0	0	0	0	0	0	0	0	0	0	0	1	1	0	0	0	0	0	0	0	0.404646	0.112311	0.81506	0	-0.146981	0.784	0	0	0.0820008	0.123754	4.22592	0.247837	0	1	0	0	0	0
Bank Hapoalim BM	Commercial banks	Public	Israel	2009	2009Bank Hapoalim BM	305	0.821938	0.408884	0.0158429	-0.0509753	0.0198733	0	0.0729253	0	0	0	0	0.0516149	0	0	0	0	0.786013	0.617817	0	0.236809	0	0.644205	0.0560786	0	0	0.372044	0.146331	0.57944	2.66428	0.130699	0.3011	0	0.3011	0.0345886	0.0455721	4.44272	-0.0554691	3.12031	1	1	0	0	0
Bank Leumi Le Israel BM	Commercial banks	Public	Israel	2009	2009Bank Leumi Le Israel BM	304	0.613453	0.529374	0.0143678	0.00486335	0	0	0	0	0	0	0	0	0	0	0	0	0.786013	0.617817	0	0.236809	0	0.644205	0.0560786	0	0	0.295658	0.11636	0.40648	0	0.130699	0.911	0	0	0.0345886	0.0455721	4.44272	-0.0554691	2.97294	1	0	0	0	0
Bank Muscat SAOG	Commercial banks	Public	Oman	2009	2009Bank Muscat SAOG	274	0	0	0	0.131138	0	0	0	0	0	0.4724	0	0	0	0	0	0	1	1	0	0	0	0.644205	0	0	0	0	0.145891	0	0	0.130699	0	0	0	0.0820008	0.123754	4.22592	0.247837	0	1	1	0	0	0
Bank of Alexandria	Commercial banks	Private	Egypt, Arab Rep.	2009	2009Bank of Alexandria	185	0.809466	0.715503	0.0288356	0.183233	0.0320068	0.360516	0	1.1827	0.658	0	0	0	1	0.875	1	0.875	0.868375	0.754074	0	0.555171	0.196123	0.929516	0.308215	0	0.226994	0.163066	0.0932234	0.42412	3.00476	0.483457	0.4808	0	0	0.0715628	0.183168	3.36759	-0.185766	0	1	1	0	0	0
Bank of Baghdad	Commercial banks	Public	Iraq	2009	2009Bank of Baghdad	74	0.8023	0.682649	0.0307498	0	0	0	0.00955436	0	0	0	0	0.636219	0	0	0	0	0	0	0	0	0	0	0	0	0	0.204938	0.090754	0.29405	0	-1.03888	0	0	0	0.0822811	0.126629	3.58591	0.290179	4.48339	1	1	0	0	0
Bank of Beirut S.A.L.	Commercial banks	Public	Lebanon	2009	2009Bank of Beirut S.A.L.	237	0.849859	0.516215	0.0280698	0	0.0109416	0	0.070255	0	0	0	0	0.506123	0	0	0	0	1	1	0	0.359549	0	0	0.129275	0	0	0.369175	0	0.191	-0.218606	0	0	0	0	0.0906913	0	3.86658	-0.0587216	0	1	0	0	0	0
Bank of Jordan Plc	Commercial banks	Public	Jordan	2009	2009Bank of Jordan Plc	132	0	0	0	0	0.0750756	0	0	0	0	0	0	0	0	0	0	0	1	1	0	0.688482	0	0.644205	0.474007	0	0	0	0.137162	0	2.54706	0.130699	0.81	0	0	0.0723232	0.139712	3.55141	-0.0697602	0	1	0	0	0	0
Bank of Palestine Plc	Commercial banks	Public	PALESTINIAN TERRITORIES	2009	2009Bank of Palestine Plc	125	0.875862	0.427473	0.0238174	0	0.0379363	0.211572	0.050535	0.5339	0.3741	0	0	0.208062	0.960989	0.28306	0.939611	0.301253	0	0	0	0	0.38031	0.644205	0	0	0.91641	0.407467	0.0672504	0.37223	-0.207217	0.130699	0	0	0	0	0	0	0	0	1	1	0	0	0
Bank of Sharjah	Commercial banks	Private	United Arab Emirates	2009	2009Bank of Sharjah	193	0	0	0	0	0.0372009	0.227532	0	0.6037	0.4581	0	0.870741	0	1	0	0	0	0.574034	0.329516	0	0.211448	0	0	0.0447102	0	0	0	0.0681267	0	2.66364	-0.393316	0	0	0.0583	0.0319184	0.122504	4.50548	0	0	1	1	0	0	0
Bank of Syria and Overseas SA	Commercial banks	Public	Syrian Arab Republic	2009	2009Bank of Syria and Overseas SA	87	0	0	0	0	0.111036	0	0	0	0	0	0	0	0	0	0	0	0	0	0	0	0	0.644205	0	0	0	0	0.10766	0	2.12279	0.130699	0	0	0	0.0447667	0.157453	3.40777	0	0	1	0	0	0	0
Bank Otsar Hahayal Ltd	Commercial banks	Private	Israel	2009	2009Bank Otsar Hahayal Ltd	161	0.902749	0.652413	0.0129904	0	0.0038723	0	0.0608494	0	0	0	0	0	0	0	0	0	0.786013	0.617817	0	0.236809	0	0	0.0560786	0	0	0.242647	0	0.50448	-0.0943702	-1.03888	0	0	0	0.0345886	0.0455721	4.44272	-0.0554691	0	1	1	0	0	0
Bank Sohar SAOG	Commercial banks	Public	Oman	2009	2009Bank Sohar SAOG	182	0	0	0	0	0	0	0	0	0	0	0	0	0	0	0	0	1	1	0	0	0	0	0	0	0	0	0	0	0	0.264805	0	0	0	0.0820008	0.123754	4.22592	0.247837	0	1	1	0	0	0
Bankmed, sal	Commercial banks	Private	Lebanon	2009	2009Bankmed, sal	233	0.873203	0.202099	0.0080885	0	0	0	0	0	0	0	0	0	0	0	0	0	1	1	0	0.359549	0	0	0.129275	0	0	0.291756	0.0544871	0.58945	0	-1.03888	0.2801	0	0	0.0906913	0	3.86658	-0.0587216	0	1	0	0	0	0
Banque BEMO Sal	Commercial banks	Public	Lebanon	2009	2009Banque BEMO Sal	90	0	0	0	0	0.0077834	0	0	0	0	0	0	0	0	0	0	0	1	1	0	0.359549	0	0	0.129275	0	0	0	0.169971	0	0.0677195	-1.03888	0	0	0	0.0906913	0	3.86658	-0.0587216	0	1	1	0	0	0
Banque Bemo Saudi Fransi SA	Commercial banks	Public	Syrian Arab Republic	2009	2009Banque Bemo Saudi Fransi SA	107	0.825765	0.0401392	0.004973	0	0.077121	0	0	0	0	0	0	0	0	0	0	0	0	0	0	0	0	0	0	0	0	0.913469	0.135084	0.62641	0	-1.03888	0	0	0	0.0447667	0.157453	3.40777	0	0	1	0	0	0	0
Banque Centrale Populaire SA	Commercial banks	Public	Morocco	2009	2009Banque Centrale Populaire SA	249	0.812231	0.636765	0.0308235	0	0.0009351	0	0.0425892	0	0	0	0	0.393898	0	0	0	0	1	1	0	0.694165	0	0	0.481865	0	0	0.236598	0.283378	0.33381	-0.0681799	-1.03888	0	1	0	0.0592328	0.0371484	3.45742	0	4.47796	1	0	0	0	0
Banque de l_Agriculture et du D	Commercial banks	Private	Algeria	2009	2009Banque de l_Agriculture et du D	235	0.622831	0.147868	0.0573198	0	0.0045747	0	0	0	0	0	0	0	0	0	0	0	0	0	0	0	0	0	0	0	0	0.839504	0	0.41717	0.175292	-1.03888	1	1	0	0.024	0.0485859	3.58918	0.213331	1.65834	1	1	0	0	0
Banque de l_Habitat	Commercial banks	Private	Tunisia	2009	2009Banque de l_Habitat	141	0.759766	0.655689	0.010917	0	0	0	0.0117094	0	0	0	0	1.5236	0	0	0	0	0	0	0	0.220772	0	0	0.0487401	0	0	0.179544	0.182924	0.3933	0	-0.146981	0	0	0	0.0423778	0.0434503	3.61579	0.0378642	5.40452	1	0	0	0	0
Banque de l_Industrie et du Tra	Commercial banks	Private	Lebanon	2009	2009Banque de l_Industrie et du Tra	41	0	0	0	0	0	0	0	0	0	0	0	0	0	0	0	0	1	1	0	0.359549	0	0.308221	0.129275	0	0	0	0.023945	0	0	0.327415	0	0	0	0.0906913	0	3.86658	-0.0587216	0	1	0	0	0	0
Banque de Tunisie	Commercial banks	Public	Tunisia	2009	2009Banque de Tunisie	112	0	0	0	0	0.0249363	0.277871	0	0.4456	0.3554	0	0	0	1	0.6125	1	0.6125	0	0	0	0.220772	-0.00719205	0	0.0487401	0	0.179801	0	0.0922121	0	-0.301083	0.234971	0	0	0	0.0423778	0.0434503	3.61579	0.0378642	0	1	1	0	0	0
Banque du Caire SAE	Commercial banks	Private	Egypt, Arab Rep.	2009	2009Banque du Caire SAE	222	0.8474	0.600143	0.0084585	0.0379273	-0.032793	0	0.0483233	0	0	0	0	0.161701	0	0	0	0	0.868375	0.754074	0	0.555171	0	0	0.308215	0	0	0.135943	0.0637922	0.67339	0	-1.02445	0	0	0	0.0715628	0.183168	3.36759	-0.185766	4.96536	1	0	0	0	0
Banque Ext?rieure d_Alg?rie	Commercial banks	Private	Algeria	2009	2009Banque Ext?rieure d_Alg?rie	260	0.857891	0.197859	0.0084149	0	0	0	0	0	0	0	0	0	0	0	0	0	0	0	0	0	0	0	0	0	0	0.269443	0	0.57046	0	-1.68017	0	0	0	0.024	0.0485859	3.58918	0.213331	4.03733	1	0	0	0	0
Banque Libano-Francaise	Commercial banks	Private	Lebanon	2009	2009Banque Libano-Francaise	221	0	0	0	0	0.0297867	0.140795	0	0.6013	0.4805	0	0	0	0.950667	0.417656	0.90899	0.459472	1	1	0	0.359549	0.196123	0.929516	0.129275	0	0.226994	0	0.037081	0	0	0.483457	0	0.3	0	0.0906913	0	3.86658	-0.0587216	0	1	1	0	0	0
Banque Marocaine du Commerce Ex	Commercial banks	Public	Morocco	2009	2009Banque Marocaine du Commerce Ex	266	0.838185	0.167236	0.0178679	0.0888862	0	0	0	0	0	0	0	0	0	0	0	0	1	1	0	0.694165	0	0	0.481865	0	0	0.788597	0.121246	0.208	0	-1.03888	0	0	0	0.0592328	0.0371484	3.45742	0	2.69732	1	1	0	0	0
Banque Marocaine pour le Commer	Commercial banks	Public	Morocco	2009	2009Banque Marocaine pour le Commer	188	0.85478	0.497294	0.0161224	0	0.0140676	0	0	0	0	0	0	0	0	0	0	0	1	1	0	0.694165	0	0.929516	0.481865	0	0	0.17884	0.130201	0.42992	2.2326	0.483457	0	0	0	0.0592328	0.0371484	3.45742	0	4.90932	1	1	0	0	0
Banque Misr Liban	Commercial banks	Private	Lebanon	2009	2009Banque Misr Liban	85	0.781868	0.610561	0.0359979	0	0	0	0	0	0	0	0	0	0	0	0	0	1	1	0	0.359549	0	0.911043	0.129275	0	0	0.20496	0.244625	0	2.53142	-0.564828	0	0	0.0933	0.0906913	0	3.86658	-0.0587216	4.16272	1	1	0	0	0
Banque Misr SAE	Commercial banks	Private	Egypt, Arab Rep.	2009	2009Banque Misr SAE	287	0.859234	0.643097	0.0256546	0.0237197	0	0	0.0259047	0	0	0	0	0.360644	0	0	0	0	0.868375	0.754074	0	0.555171	0	0.644205	0.308215	0	0	0.26538	0.143949	0.18568	0	0.130699	0	0	0	0.0715628	0.183168	3.36759	-0.185766	3.70611	1	0	0	0	0
Banque Nationale Agricole	Commercial banks	Public	Tunisia	2009	2009Banque Nationale Agricole	162	0.748057	0.111141	0.0349186	0	0.152911	0	0	0	0	0	0	0	0	0	0	0	0	0	0	0.220772	0	0.644205	0.0487401	0	0	0.355466	0.0271321	0.42454	0.151844	0.130699	0	0	0	0.0423778	0.0434503	3.61579	0.0378642	5.15185	1	1	0	0	0
Banque Nationale d_Alg?rie	Commercial banks	Private	Algeria	2009	2009Banque Nationale d_Alg?rie	270	0.794091	0.420705	-0.0252821	0	0.0218872	0	0.00594769	0	0	0	0	0.540739	0	0	0	0	0	0	0	0	0	0.644205	0	0	0	0.258653	0.204706	0.41238	0	0.130699	0	0	0	0.024	0.0485859	3.58918	0.213331	4.47645	1	0	0	0	0
Banque Saudi Fransi JSC	Commercial banks	Public	Saudi Arabia	2009	2009Banque Saudi Fransi JSC	289	0.462693	0.443425	0.0172032	0.156668	0	0	0	0	0	0	0	0	0	0	0	0	0.490532	0.240621	0	0.1292	0	0	0.0166928	0	0	0.390372	0.16867	0.62763	0	-0.393316	0	0	0	0.0624977	0.0987025	4.20718	0.174129	4.02542	1	0	0	0	0
Barclays Bank - Egypt S.A.E.	Commercial banks	Private	Egypt, Arab Rep.	2009	2009Barclays Bank - Egypt S.A.E.	119	0.78	0.425442	0.16	0	0.0454298	0	0.0414121	0	0	0	0	0.0675985	0	0	0	0	0.868375	0.754074	0	0.555171	0	0.384708	0.308215	0	0	0.372709	0	0.7521	-0.0939016	-0.793076	0.83	0	0.83	0.0715628	0.183168	3.36759	-0.185766	7.35995	1	0	0	0	0
BBAC sal	Commercial banks	Private	Lebanon	2009	2009BBAC sal	186	0.42	0.27352	2.46	0	0.0200487	0	0.105688	0	0	0	0	-0.449566	0	0	0	0	1	1	0	0.359549	0	0	0.129275	0	0	0.45504	0.164736	0.398	0.265807	-0.393316	0	0	0	0.0906913	0	3.86658	-0.0587216	6.27385	1	0	0	0	0
BBK B.S.C.	Commercial banks	Public	Bahrain	2009	2009BBK B.S.C.	213	0.83	0.516873	1.66	0.151593	0.0183502	0	0.0443079	0	0	0	0	0.145653	0	0	0	0	0.952123	0.906538	0	0.802435	0	0.296648	0.643902	0	0	0.190811	0	0.8457	3.66644	0.0344316	1	0	0	0.0624501	0.03526	4.28681	0.101122	0	1	0	0	0	0
BLOM Bank Egypt SAE	Commercial banks	Private	Egypt, Arab Rep.	2009	2009BLOM Bank Egypt SAE	116	0.4	0.331927	2.1	0	0	0	0	0	0	0	0	0.248353	0	0	0	0	0.868375	0.754074	0	0.555171	0	0.296648	0.308215	0	0	0.309824	0	0.325	0	0.0344316	0	0	0	0.0715628	0.183168	3.36759	-0.185766	0	1	1	0	0	0
BLOM Bank s.a.l.	Commercial banks	Public	Lebanon	2009	2009BLOM Bank s.a.l.	269	0.87	0.323299	4.6	0.191139	0.0143921	0	0.0570929	0	0	0	0	-0.387865	0	0	0	0	1	1	0	0.359549	0	0.296648	0.129275	0	0	0.602581	0.405888	0.2427	3.68598	0.0344316	0.574	0	0.574	0.0906913	0	3.86658	-0.0587216	6.6844	1	1	0	0	0
BNP Paribas El Djaza?r	Commercial banks	Private	Algeria	2009	2009BNP Paribas El Djaza?r	114	0	0	0	0	0	0.092589	0.0516572	0.7355	0.6685	0	1	-0.107917	1	0.448067	0.86747	0.516521	0	0	0	0	0	0	0	0	1	0	0.14828	0	0	-1.03888	0	0	0	0.024	0.0485859	3.58918	0.213331	0	1	1	0	0	0
BSL Bank SAL	Commercial banks	Private	Lebanon	2009	2009BSL Bank SAL	64	0.68	0.543353	1.34	0	0.0773104	0	0.0516572	0	0	0	0	-0.107917	0	0	0	0	1	1	0	0.359549	0	0.644205	0.129275	0	0	0.206672	0.265422	0.5237	2.44652	0.130699	0.4001	0	0	0.0906913	0	3.86658	-0.0587216	7.58736	1	1	0	0	0
Burgan Bank KPSC	Commercial banks	Public	Kuwait	2009	2009Burgan Bank KPSC	252	0.83	0.118239	1.29	0.0472503	0.0474306	0	0.0293006	0	0	0	0	-0.0743576	0	0	0	0	0.66211	0.438389	0	0.187559	0	0	0.0351784	0	0	0.514922	0	0.3531	-0.760034	-1.68017	0	0	0	0.0247976	0.105827	4.57474	0.275787	6.83065	1	1	0	0	0
Byblos Bank S.A.L.	Commercial banks	Public	Lebanon	2009	2009Byblos Bank S.A.L.	247	0.76	0.115165	5.47	0.162412	0.0369861	0.17256	0.44502	0.7512	0.5591	0	0.255319	-0.0643997	1	0.488719	0.882035	0.55408	1	1	0	0.359549	-0.00719205	0	0.129275	0	0.179801	0.807731	0	0.5478	2.81352	0.234971	0	0	0.97	0.0906913	0	3.86658	-0.0587216	0	1	1	0	0	0
Byblos Bank Syria SA	Commercial banks	Public	Syrian Arab Republic	2009	2009Byblos Bank Syria SA	23	0.8	0.595739	1.48	0	0	0	0.00774287	0	0	0	0	0.0276434	0	0	0	0	0	0	0	0	0	0	0	0	0	0.270497	0.113282	0.3726	0	0.234971	0	0	0.0999	0.0447667	0.157453	3.40777	0	0	1	1	0	0	0
Cairo Amman Bank	Commercial banks	Public	Jordan	2009	2009Cairo Amman Bank	139	0.91	0.064316	1.8	0.144304	0.117009	0.491575	0.592779	1.3631	0.6611	0	0.0447402	0.245535	1	0	0	0	1	1	0	0.688482	0.0371419	0.308221	0.474007	0	0.390968	0.220129	0.0953838	0.1744	0	0.327415	0	0	0	0.0723232	0.139712	3.55141	-0.0697602	6.38619	1	1	0	0	0
Capital Bank of Jordan	Commercial banks	Public	Jordan	2009	2009Capital Bank of Jordan	126	0.8	0.74129	1.75	0	0	0	0.0788725	0	0	0	0	0.0965773	0	0	0	0	1	1	0	0.688482	0	0.929516	0.474007	0	0	0.150728	0.13553	0.2549	0	0.483457	0	0	0	0.0723232	0.139712	3.55141	-0.0697602	6.64255	1	0	0	0	0
Citibank N.A., United Arab Emir	Commercial banks	Private	United Arab Emirates	2009	2009Citibank N.A., United Arab Emir	205	0.48	0.186027	1.85	0	0	0	0	0	0	0	0	-0.157269	0	0	0	0	0.574034	0.329516	0	0.211448	0	0	0.0447102	0	0	0.407857	0.122043	0.5756	0	0	0	0	0	0.0319184	0.122504	4.50548	0	0	1	0	0	0	0
Commercial Bank International P	Commercial banks	Public	United Arab Emirates	2009	2009Commercial Bank International P	164	0.82	0.624821	0.46	0	0	0	0.0149261	0	0	0	0	0.123186	0	0	0	0	0.574034	0.329516	0	0.211448	0	0	0.0447102	0	0	0.161875	0.124558	1.4624	0	-1.03888	0.655	0	0.345	0.0319184	0.122504	4.50548	0	7.75669	1	1	0	0	0
Commercial Bank of Dubai P.S.C.	Commercial banks	Public	United Arab Emirates	2009	2009Commercial Bank of Dubai P.S.C.	236	0.9	0.474943	0.35	0.150159	0	0.214658	0.0726799	0.6035	0.441	0	0.127838	0.0410852	0.671233	0	0	0	0.574034	0.329516	0	0.211448	0.0371419	0.308221	0.0447102	0	0.390968	0.151824	0.0871186	0.7017	0	0.327415	0	0	0	0.0319184	0.122504	4.50548	0	5.99868	1	1	0	0	0
Commercial Bank of Kuwait K.P.S	Commercial banks	Public	Kuwait	2009	2009Commercial Bank of Kuwait K.P.S	229	0.85	0.514022	0.24	0.000344863	0.0619991	0	0.0629978	0	0	0	0	0.186241	0	0	0	0	0.66211	0.438389	0	0.187559	0	0.308221	0.0351784	0	0	0.108299	0.238686	0.6955	2.80691	0.327415	0	0	0	0.0247976	0.105827	4.57474	0.275787	6.5983	1	1	0	0	0
Commercial Bank of Syria	Commercial banks	Private	Syrian Arab Republic	2009	2009Commercial Bank of Syria	245	0.85	0.501073	0.68	0	0.0277392	0	0.0337036	0	0	0	0	0.0463816	0	0	0	0	0	0	0	0	0	0.929516	0	0	0	0.0970993	0.234043	0.5873	-0.0161154	0.483457	0	0	0.2	0.0447667	0.157453	3.40777	0	6.25094	1	1	0	0	0
Commercial International Bank (	Commercial banks	Public	Egypt, Arab Rep.	2009	2009Commercial International Bank (	256	0.8	0.528073	1.07	0.246562	0	0	0.0481043	0	0	0	0	0.0655332	0	0	0	0	0.868375	0.754074	0	0.555171	0	0	0.308215	0	0	0.186593	0.0595181	0.4481	0	-1.03888	0	0	0	0.0715628	0.183168	3.36759	-0.185766	6.58649	1	0	0	0	0
Cooperative & Agricultural Cred	Commercial banks	Private	Yemen, Rep.	2009	2009Cooperative & Agricultural Cred	96	0.89	0.261851	1.97	0	0	0	0.0811032	0	0	0	0	0.223933	0	0	0	0	0	0	0	0	0	0	0	0	0	0.153024	0.0868481	0.2746	0	-1.02445	0	0	0.3	0.0364757	0.189763	3.0477	0.00394986	6.28545	1	1	0	0	0
Credit Agricole Egypt SAE	Commercial banks	Public	Egypt, Arab Rep.	2009	2009Credit Agricole Egypt SAE	157	0.7	0.496635	1.64	0	0.0529969	0	0.0492383	0	0	0	0	0.0199238	0	0	0	0	0.868375	0.754074	0	0.555171	0	0.929516	0.308215	0	0	0.272236	0.0867571	0.3952	1.68707	0.483457	0.199	0	0.55	0.0715628	0.183168	3.36759	-0.185766	7.52428	1	0	0	0	0
Cr?dit du Maroc	Commercial banks	Public	Morocco	2009	2009Cr?dit du Maroc	175	0.86	0.684026	0.62	0.15889	0	0	0.0155711	0	0	0	0	0.0928163	0	0	0	0	1	1	0	0.694165	0	0	0.481865	0	0	0.106765	0	0.7126	0	0.234971	0	0	0	0.0592328	0.0371484	3.45742	0	6.92247	1	1	0	0	0
Cr?dit Immobilier et Hotelier	Commercial banks	Public	Morocco	2009	2009Cr?dit Immobilier et Hotelier	165	0.78	0.744922	0.6	0	0	0.123363	0.0083069	1.1372	0.7349	0	0	0.091693	1	1	1	1	1	1	0	0.694165	0	1.03875	0.481865	0	0	0.182604	0	0.5849	3.5895	0.455878	0	0.648	0	0.0592328	0.0371484	3.45742	0	7.77769	0	1	1	0	0
Cr?dit Libanais S.A.L.	Commercial banks	Private	Lebanon	2009	2009Cr?dit Libanais S.A.L.	214	0.85	0.301602	1.95	0	0	0	0.0522935	0	0	0	0	0.0298271	0	0	0	0	1	1	0	0.359549	0	1.57575	0.129275	0	0	0.297394	0.284688	0.3519	2.91441	0.493666	0	0	0	0.0906913	0	3.86658	-0.0587216	6.89861	0	1	0	0	0
CreditBank SAL	Commercial banks	Private	Lebanon	2009	2009CreditBank SAL	134	0.89	0.313718	2.04	0	0	0	0.0386432	0	0	0	0	0.278717	0	0	0	0	1	1	0	0.359549	0	0	0.129275	0	0	0.151321	0.111178	0.2525	2.97811	0.346009	0.35	0	0.35	0.0906913	0	3.86658	-0.0587216	7.89987	0	1	0	0	0
Dar Es Salaam Investment Bank-D	Commercial banks	Public	Iraq	2009	2009Dar Es Salaam Investment Bank-D	15	0.83	0.639745	1.4	0	0	0	0.0501552	0	0	0	0	0.158169	0	0	0	0	0	0	0	0	0	1.01931	0	0	0	0.25036	0.142481	0.3435	0.415558	-0.529911	0	0.2299	0	0.0822811	0.126629	3.58591	0.290179	6.98732	0	0	1	0	0
Doha Bank	Commercial banks	Public	Qatar	2009	2009Doha Bank	255	0.84	0.562364	1.31	0.166408	0	0	0.0467973	0	0	0	0	-0.000546896	0	0	0	0	0.829249	0.687655	0	0.369186	0	1.1068	0.136298	0	0	0.212629	0.15985	0.3381	3.59063	0.118892	0	0	0	0.176636	0.150501	4.77155	0.211344	7.89795	0	1	1	0	0
Emirates Lebanon Bank SAL	Commercial banks	Private	Lebanon	2009	2009Emirates Lebanon Bank SAL	84	0.68	0.755879	1.64	0	0	0.135253	0.0309807	0.7939	0.6902	0	0	0.0924267	1	0.744299	0.986767	0.754281	1	1	0	0.359549	0.167122	0.964365	0.129275	0	0	0.196047	0.102404	0.4604	2.46351	0.188976	0	0.2287	0	0.0906913	0	3.86658	-0.0587216	6.96321	0	1	1	0	0
Emirates NBD PJSC	Commercial banks	Public	United Arab Emirates	2009	2009Emirates NBD PJSC	306	0.73	0.67574	1.6	0.119501	0	0.679556	0.0353745	0.982	0.5839	0	0.608712	0.0433246	1	0	0	0	0.574034	0.329516	0	0.211448	0.905047	1.57575	0.0447102	0	0	0.166483	0.113255	0.3565	0	0.493666	0	0.1736	0	0.0319184	0.122504	4.50548	0	0	0	1	0	0	0
Export Development Bank of Egyp	Commercial banks	Public	Egypt, Arab Rep.	2009	2009Export Development Bank of Egyp	22	0.67	0.649992	2.42	0	0	0	0.0415823	0	0	0	0	-0.00511187	0	0	0	0	0.868375	0.754074	0	0.555171	0	1.03875	0.308215	0	0	0.206787	0.16001	0.2978	0	0.455878	0	0	0	0.0715628	0.183168	3.36759	-0.185766	0	0	0	1	0	0
Fenicia Bank SAL	Commercial banks	Private	Lebanon	2009	2009Fenicia Bank SAL	88	0.88	0.037651	1.56	0	0	0	0.355687	0	0	0	0	-0.017275	0	0	0	0	1	1	0	0.359549	0	1.1068	0.129275	0	0	0.183218	0.112845	0.6436	-0.477121	0.118892	0.9711	0	0.9711	0.0906913	0	3.86658	-0.0587216	5.95697	0	0	1	0	0
FIBI Bank	Commercial banks	Public	Israel	2009	2009FIBI Bank	272	0.82	0.572886	2.11	0.0896808	0	0	0.0228437	0	0	0	0	0.00393353	0	0	0	0	0.786013	0.617817	0	0.236809	0	0	0.0560786	0	0	0.147251	0.105201	0.3962	-0.0106948	-0.185619	0	0	0	0.0345886	0.0455721	4.44272	-0.0554691	8.07204	0	1	1	0	0
Fransabank sal	Commercial banks	Private	Lebanon	2009	2009Fransabank sal	248	0.72	0.107549	12.19	0	0	0	0.450773	0	0	0	0	-0.170342	0	0	0	0	1	1	0	0.359549	0	1.01931	0.129275	0	0	0.795996	0	0.1887	0.360086	-0.529911	0.4937	0	0.4937	0.0906913	0	3.86658	-0.0587216	0	0	0	1	0	0
Fransabank-Syria S.A.	Commercial banks	Public	Syrian Arab Republic	2009	2009Fransabank-Syria S.A.	5	0.74	0.517913	0.75	0	0	0	0.0761841	0	0	0	0	-0.0927099	0	0	0	0	0	0	0	0	0	1.03875	0	0	0	0.440924	0.0773514	0.5293	3.62154	0.455878	0.4228	0	0.4228	0.0447667	0.157453	3.40777	0	6.10277	0	0	1	0	0
Future Bank B.S.C.	Commercial banks	Private	Bahrain	2009	2009Future Bank B.S.C.	82	0.8	0.771936	1.21	0	0	0	0.026723	0	0	0.237	0	0.0523981	0	0	0	0	0.952123	0.906538	0	0.802435	0	0.083666	0.643902	0	0	0.137133	0	0.6271	3.71131	0.034377	0	0	0	0.0624501	0.03526	4.28681	0.101122	6.73023	0	0	1	0	0
Groupe Banque Centrale Populair	Commercial banks	Private	Morocco	2009	2009Groupe Banque Centrale Populair	275	0.81	0.723109	1.97	0	0	0.199532	0.0203009	0.6227	0.4933	0	0	0.343502	1	0.63951	0.843888	0.757814	1	1	0	0.694165	0.00486521	0.083666	0.481865	0	0	0.123615	0.0664231	0.3076	3.81192	0.034377	0.0701	0	0.0701	0.0592328	0.0371484	3.45742	0	8.29605	0	1	1	0	0
Gulf Bank Algeria	Commercial banks	Private	Algeria	2009	2009Gulf Bank Algeria	93	0.9	0.707617	-2.45	0	0	0	0.147087	0	0	0	0	-0.0477893	0	0	0	0	0	0	0	0	0	0	0	0	0	0.187754	0.125874	2.3584	2.97016	-0.952024	0.49	0	0.49	0.024	0.0485859	3.58918	0.213331	5.6986	0	1	1	0	0
Gulf Bank KSC (The)	Commercial banks	Public	Kuwait	2009	2009Gulf Bank KSC (The)	243	0.88	0.490574	2.6	-0.0688312	0	0	0.0479084	0	0	0	0	-0.333062	0	0	0	0	0.66211	0.438389	0	0.187559	0	0	0.0351784	0	0	0.274877	0.0699229	0.4895	-0.176821	-0.805147	0.7	0	0.7	0.0247976	0.105827	4.57474	0.275787	0	0	0	1	0	0
Gulf Commercial Bank	Commercial banks	Public	Iraq	2009	2009Gulf Commercial Bank	38	0.88	0.642002	1.19	0	0	0	0.00733427	0	0	0	0	0.425049	0	0	0	0	0	0	0	0	0	1.01931	0	0	0	0.207329	0.137268	0.6839	0.139736	-0.529911	0.98	0	0.98	0.0822811	0.126629	3.58591	0.290179	0	0	0	1	0	0
Gulf International Bank BSC	Commercial banks	Private	Bahrain	2009	2009Gulf International Bank BSC	258	0.76	0.656695	1.52	-0.0857592	0	0	0.0177165	0	0	0.158	0	-0.0100572	0	0	0	0	0.952123	0.906538	0	0.802435	0	0.083666	0.643902	0	0	0.118691	0.0891058	0.3889	3.37453	0.034377	0.87	0	0.87	0.0624501	0.03526	4.28681	0.101122	7.76367	0	1	1	0	0
Housing and Development Bank	Commercial banks	Public	Egypt, Arab Rep.	2009	2009Housing and Development Bank	9	0.79	0.540996	2.14	0	0	0.105315	0.0147253	0.5235	0.4188	0	0	-0.0372142	1	0.722594	1	0.722594	0.868375	0.754074	0	0.555171	0.892804	1.1068	0.308215	0	0	0.214894	0.0700975	0.3292	3.1731	0.118892	0.2846	0	0.2846	0.0715628	0.183168	3.36759	-0.185766	7.7905	0	1	1	0	0
Housing Bank for Trade & Financ	Commercial banks	Public	Jordan	2009	2009Housing Bank for Trade & Financ	220	0.84	0.302567	0.19	0.0688716	0	0	0.0523948	0	0	0	0	0.364012	0	0	0	0	1	1	0	0.688482	0	1.01931	0.474007	0	0	0.290073	0.101153	1.2349	3.52658	-0.529911	0.3001	0	0.3001	0.0723232	0.139712	3.55141	-0.0697602	6.30589	0	0	1	0	0
Housing Bank for Trade and Fina	Commercial banks	Private	Algeria	2009	2009Housing Bank for Trade and Fina	27	0.77	0.650153	2.08	0	0	0	0.0233315	0	0	0.171	0	-0.0356501	0	0	0	0	0	0	0	0	0	1.01931	0	0	0	0.126234	0.226895	0.2988	-0.559088	-0.529911	0.1568	0	0	0.024	0.0485859	3.58918	0.213331	7.69561	0	0	1	0	0
HSBC Bank Egypt S A E	Commercial banks	Private	Egypt, Arab Rep.	2009	2009HSBC Bank Egypt S A E	198	0	0	0	0	0	0.132639	0	0.7231	0.6155	0	0.336539	0	0.943182	0	0	0	0.868375	0.754074	0	0.555171	-0.0529152	0	0.308215	0	0	0	0.0937066	0	3.32984	-0.328305	0.4	0	0.4	0.0715628	0.183168	3.36759	-0.185766	0	0	1	0	0	0
HSBC Bank Middle East	Commercial banks	Private	United Arab Emirates	2009	2009HSBC Bank Middle East	60	0.8	0.647509	1.13	0.00294386	0	0	0.016244	0	0	0	0	0.00223171	0	0	0	0	0.574034	0.329516	0	0.211448	0	0	0.0447102	0	0	0.085834	0.134274	0.4109	-0.0033273	-0.185619	0.6424	0	0.6424	0.0319184	0.122504	4.50548	0	7.39467	0	1	1	0	0
HSBC Bank Middle East Limited	Commercial banks	Private	United Arab Emirates	2009	2009HSBC Bank Middle East Limited	168	0.87	0.306777	0.93	0.00294386	0	0	0.00917859	0	0	0	0	-0.196452	0	0	0	0	0.574034	0.329516	0	0.211448	0	0	0.0447102	0	0	0.231672	0	0.3444	0	-0.185619	0	0	0	0.0319184	0.122504	4.50548	0	0	0	1	1	0	0
IBL Bank sal	Commercial banks	Private	Lebanon	2009	2009IBL Bank sal	179	0.8	0.655101	2.05	0	0	0	0.0626809	0	0	0	0	0.209144	0	0	0	0	1	1	0	0.359549	0	0	0.129275	0	0	0.257503	0.107946	0.371	2.53377	-0.396399	0.0372	0.0243	0	0.0906913	0	3.86658	-0.0587216	0	0	1	0	0	0
International Bank for Trade an	Commercial banks	Public	Syrian Arab Republic	2009	2009International Bank for Trade an	44	0	0	0	0	0	0	0.0361232	0	0	0	0	0.105839	0	0	0	0	0	0	0	0	0	1.1068	0	0	0	0	0.137925	0	-0.477121	0.118892	0	0.175	0	0.0447667	0.157453	3.40777	0	0	0	1	1	0	0
International Bank of Qatar Q.S	Commercial banks	Private	Qatar	2009	2009International Bank of Qatar Q.S	206	0.88	0.436023	0.87	0	0	0	0.0157845	0	0	0	0	0.311915	0	0	0	0	0.829249	0.687655	0	0.369186	0	0.083666	0.136298	0	0	0.146952	0.077087	0.4045	3.09009	0.034377	0.0132	0	0.0132	0.176636	0.150501	4.77155	0.211344	0	0	1	1	0	0
International Bank of Yemen YSC	Commercial banks	Private	Yemen, Rep.	2009	2009International Bank of Yemen YSC	109	0.75	0.786623	1.01	0	0	0	0.101572	0	0	0	0	-0.00294519	0	0	0	0	0	0	0	0	0	0.1	0	0	0	0.0909629	0.145992	0.473	2.50402	-0.741606	1	0	0	0.0364757	0.189763	3.0477	0.00394986	0	0	0	1	0	0
Invest Bank P.S.C.	Commercial banks	Public	United Arab Emirates	2009	2009Invest Bank P.S.C.	155	0.79	0.665507	0	0	0	0	0	0	0	0.2569	0	-0.132649	0	0	0	0	0.574034	0.329516	0	0.211448	0	1.01931	0.0447102	0	0	0.158673	0.152409	1.5595	0	-0.529911	0.9999	0	0.9999	0.0319184	0.122504	4.50548	0	0	0	0	1	0	0
Iraqi Middle East Investment Ba	Commercial banks	Public	Iraq	2009	2009Iraqi Middle East Investment Ba	16	0.92	0.274619	0.77	0	0	0.144192	0.442673	0.3348	0.2923	0	0.498774	-0.269192	1	0	0	0	0	0	0	0	0.00354257	0.1	0	0	0	0.493696	0.135402	0.4166	3.99624	-0.741606	0.293	0	0.293	0.0822811	0.126629	3.58591	0.290179	6.23908	0	1	1	0	0
Israel Discount Bank LTD	Commercial banks	Public	Israel	2009	2009Israel Discount Bank LTD	294	0.91	0.161973	1.69	0.0961912	0	0	0.591709	0	0	0.1053	0	0.0922503	0	0	0	0	0.786013	0.617817	0	0.236809	0	0	0.0560786	0	0	0.760193	0.178319	0.2979	3.73129	0.346009	0.309	0	0	0.0345886	0.0455721	4.44272	-0.0554691	5.43833	0	1	0	0	0
Jammal Trust Bank SAL	Commercial banks	Private	Lebanon	2009	2009Jammal Trust Bank SAL	53	0.7	0.596698	0.4	0	0	0.0498695	0.0395793	0.9381	0.7247	0.1156	0	0.0258562	1	0.940944	1	0.940944	1	1	0	0.359549	0.215559	0.95184	0.129275	0.0275041	0	0.200534	0.150999	0.4773	3.52361	0.608109	0	0.0038	0	0.0906913	0	3.86658	-0.0587216	0	0	1	1	0	0
Jordan Ahli Bank Plc	Commercial banks	Public	Jordan	2009	2009Jordan Ahli Bank Plc	137	0.87	0.462098	1.85	0	0	0.0477649	0.0520267	0.8553	0.6877	0.1197	0	-0.240696	1	0.789321	0.964006	0.818792	1	1	0	0.688482	0.215559	0.95184	0.474007	0.0284795	0	0.37641	0.144414	0.2359	3.56037	0.608109	0	0.0021	0	0.0723232	0.139712	3.55141	-0.0697602	0	0	1	1	0	0
Jordan Commercial Bank	Commercial banks	Public	Jordan	2009	2009Jordan Commercial Bank	111	0.76	0.120852	2.19	0	0	0.151064	0.036079	0.8021	0.6184	0	0.491022	-0.126935	1	0	0	0	1	1	0	0.688482	0	0	0.474007	0	0	0.638031	0.121598	0.8467	3.32753	0.346009	0.2484	0	0.15	0.0723232	0.139712	3.55141	-0.0697602	5.75353	0	1	0	0	0
Jordan Kuwait Bank	Commercial banks	Public	Jordan	2009	2009Jordan Kuwait Bank	152	0.73	0.761982	1.55	0	0	0.0837391	0.0563933	0.4576	0.4014	0	0	-0.0680646	1	1	1	1	1	1	0	0.688482	0	1.01931	0.474007	0	0	0.0489922	0.0394153	1.3331	2.92092	-0.529911	0.8	0	0.8	0.0723232	0.139712	3.55141	-0.0697602	0	0	0	1	0	0
Lebanese Swiss Bank SAL (The)	Commercial banks	Private	Lebanon	2009	2009Lebanese Swiss Bank SAL (The)	102	0.8	0.577852	-0.12	0	0	0	0.010569	0	0	0	0	0.079443	0	0	0	0	1	1	0	0.359549	0	0	0.129275	0	0	0.16112	0.090906	0.9536	-0.0608655	-1.53131	0	0	0	0.0906913	0	3.86658	-0.0587216	7.02776	0	1	1	0	0
Mashreqbank PSC	Commercial banks	Public	United Arab Emirates	2009	2009Mashreqbank PSC	271	0.81	0.881731	1.79	0.0898535	0	0	0.0862386	0	0	0	0	-0.0454207	0	0	0	0	0.574034	0.329516	0	0.211448	0	0.1	0.0447102	0	0	0.0554819	0.338854	0.9715	4.08803	-0.741606	0.3166	0	0.3166	0.0319184	0.122504	4.50548	0	6.30387	0	1	1	0	0
Mercantile Discount Bank Ltd.	Commercial banks	Private	Israel	2009	2009Mercantile Discount Bank Ltd.	196	0.91	0.327364	0.97	0	0	0	0.0633292	0	0	0	0	-0.344862	0	0	0	0	0.786013	0.617817	0	0.236809	0	0.083666	0.0560786	0	0	0.431099	0.220362	0.505	2.7403	0.034377	0.032	0	0	0.0345886	0.0455721	4.44272	-0.0554691	6.1284	0	1	1	0	0
Mizrahi Tefahot Bank Ltd.	Commercial banks	Public	Israel	2009	2009Mizrahi Tefahot Bank Ltd.	295	0.82	0.627981	-2.33	0.0910675	0	0	0.0689937	0	0	0	0	-0.130747	0	0	0	0	0.786013	0.617817	0	0.236809	0	0	0.0560786	0	0	0.147359	0	0.4326	3.26602	0	0	0	0	0.0345886	0.0455721	4.44272	-0.0554691	6.76243	0	1	0	0	0
National Bank of Bahrain	Commercial banks	Public	Bahrain	2009	2009National Bank of Bahrain	197	0.8	0.228254	1.38	0	0	0	0.235678	0	0	0	0	-0.462786	0	0	0	0	0.952123	0.906538	0	0.802435	0	1.03875	0.643902	0	0	0.630195	0	0.4319	2.96855	0.455878	0	0	0	0.0624501	0.03526	4.28681	0.101122	6.26249	0	0	1	0	0
National Bank of Egypt	Commercial banks	Private	Egypt, Arab Rep.	2009	2009National Bank of Egypt	301	0.789825	0.385709	0.0222107	0.104673	0	1.15092	0.0199603	2.3414	0.6142	0.1536	0.0227862	0.212518	0	0.23893	0.976022	0.2448	0.868375	0.754074	0	0.555171	0.0325459	0.579655	0.308215	0.0148781	0	0.386267	0.0797503	0.35351	2.36726	-2.49834	0.1	0	0.1	0.0715628	0.183168	3.36759	-0.185766	0	0	1	0	0	0
National Bank of Fujairah PJSC	Commercial banks	Public	United Arab Emirates	2009	2009National Bank of Fujairah PJSC	200	0.509552	0.419953	0.0109767	0.0625205	0	0.210381	0	0.5334	0.3942	0	0	0	1	1	1	1	0.574034	0.329516	0	0.211448	-0.0670467	0	0.0447102	0	0	0.360099	0.18579	0.58664	4.53335	0.393391	0	0	0	0.0319184	0.122504	4.50548	0	0	0	1	0	0	0
National Bank of Kuwait S.A.K.	Commercial banks	Public	Kuwait	2009	2009National Bank of Kuwait S.A.K.	302	0.895792	0.367429	0.0329942	0.145016	1.71	0.536666	0	0	0.0184	0.236	0.00247665	0	0.422175	0.362612	0.442934	0.81866	0.66211	0.438389	0	0.187559	0	0.465833	0.0351784	0	0	0.562458	0.16503	0.3082	0	-0.0885615	0.0938	0	0	0.0247976	0.105827	4.57474	0.275787	4.43845	1	1	0	0	0
National Bank of Oman (SAOG)	Commercial banks	Public	Oman	2009	2009National Bank of Oman (SAOG)	203	0	0	0	0	1.54	0.176216	0.0119503	0.651	0.5245	0	0	0.36139	0.912234	0.74125	1	0.74125	1	1	0	0	-0.0670467	0	0	0	0.151689	0	0.070711	0	2.52691	0.393391	1	0	0	0.0820008	0.123754	4.22592	0.247837	0	1	0	0	0	0
National Bank of Ras Al-Khaimah	Commercial banks	Public	United Arab Emirates	2009	2009National Bank of Ras Al-Khaimah	218	0	0	0	0.259619	1.4	0.39645	0.0119503	0.6551	0.5472	0.1436	0.0118582	0.36139	0.461439	0.439229	0.895056	0.490729	0.574034	0.329516	0	0.211448	0	0.803119	0.0447102	0	0	0	0.0784731	0	-0.283713	-0.0885594	0.49	0	0.49	0.0319184	0.122504	4.50548	0	0	1	1	0	0	0
National Bank of Umm Al-Qaiwain	Commercial banks	Public	United Arab Emirates	2009	2009National Bank of Umm Al-Qaiwain	143	0.872639	0.114682	0.0113131	0	1.62	0.134866	0	0.7502	0.6396	0.1631	0.0620499	0	0.643351	0.46717	0.808268	0.577988	0.574034	0.329516	0	0.211448	0.0733362	0.803119	0.0447102	0.0185444	0.1137	0.595641	0.129045	0.36495	0	-0.0885594	0.4003	0.075075	0.0067	0.0319184	0.122504	4.50548	0	3.43194	1	1	0	0	0
National Bank of Yemen	Commercial banks	Private	Yemen, Rep.	2009	2009National Bank of Yemen	37	0	0	0	0	0.99	0.145957	0	0.8472	0.7329	0.1403	0.0607903	0	0.631347	0.643856	0.960526	0.670316	0	0	0	0	0.0415657	0.465833	0	0.0268741	0.191547	0	0	0	2.87278	-0.0885615	0.6733	0.1097	0.6733	0.0364757	0.189763	3.0477	0.00394986	0	1	1	0	0	0
National Commercial Bank (The)	Commercial banks	Public	Saudi Arabia	2009	2009National Commercial Bank (The)	308	0.809927	0.605055	0.0217537	0.13355	0.83	0.178348	0	0.9071	0.7732	0.113	0.0111295	0	0	0.60003	0.92565	0.648226	0.490532	0.240621	0	0.1292	0.0733362	0.803119	0.0166928	0.012848	0.1137	0.287004	0	0.29982	3.14054	-0.0885594	0.25	0	0	0.0624977	0.0987025	4.20718	0.174129	0	1	0	0	0	0
National Credit Bank (Closed Sh	Commercial banks	Public	Syrian Arab Republic	2009	2009National Credit Bank (Closed Sh	39	0	0	0	0	1.43	0.0858596	0	0.3791	0.3441	0	0.0115091	0	1	0.158242	0.964993	0.163982	0	0	0	0	-0.124932	0	0	0	0.197053	0	0.105195	0	1.98415	-1.05248	0.7368	0.05265	0.7368	0.0447667	0.157453	3.40777	0	0	1	0	0	0	0
Natixis Algerie	Commercial banks	Private	Algeria	2009	2009Natixis Algerie	68	0.769212	0.562983	0.0365914	0	5.21	0.0498129	0	0.0957	0.083	0.1959	0.233229	0	1	0	0	0	0	0	0	0	0	0.528205	0	0	0	0.374646	0.169923	0.18929	1.36289	0.393387	0.23	0	0.23	0.024	0.0485859	3.58918	0.213331	3.89962	1	0	0	0	0
Oman Arab Bank SAOC	Commercial banks	Private	Oman	2009	2009Oman Arab Bank SAOC	174	0.818758	0.0454837	0.0355251	0	2.48	0.150244	0	0.7992	0.6623	0.4525	0.640585	0	0.937098	0	0	0	1	1	0	0	0.0860173	0.849117	0	0.0539845	0.119303	0.428617	0.174296	0.44277	0	0.875346	0.1019	0	0.652	0.0820008	0.123754	4.22592	0.247837	0	1	1	0	0	0
Qatar National Bank	Commercial banks	Public	Qatar	2009	2009Qatar National Bank	309	0.839054	0.60551	0.0078428	0.220763	0.21	0.186744	0.0551973	0.4732	0.4206	0.1601	1.77265	0.231835	0.723865	0	0	0	0.829249	0.687655	0	0.369186	0.0672933	0.834865	0.136298	0.0154572	0.0965471	0.137946	0.154798	0.74533	2.59718	0.875348	0.784	0	0	0.176636	0.150501	4.77155	0.211344	5.22643	1	0	0	0	0
Qatar National Bank Tunisia	Commercial banks	Private	Tunisia	2009	2009Qatar National Bank Tunisia	14	0	0	0	0	1.11	0.0822437	0	0.744	0.6333	0.1539	0.0513724	0	0.71997	0.51448	0.867816	0.592844	0	0	0	0.220772	-0.0670467	0	0.0487401	0.023345	0.151689	0	0.448866	0	2.30135	0.393391	0.3011	0	0.3011	0.0423778	0.0434503	3.61579	0.0378642	0	1	1	0	0	0
QNB Al Ahli	Commercial banks	Public	Egypt, Arab Rep.	2009	2009QNB Al Ahli	240	0.776237	0.371268	0.005465	0	0.11	0.113226	0	0.6966	0.5742	0.187	0	0	0.720954	0.466053	0.840675	0.554379	0.868375	0.754074	0	0.555171	-0.0670467	0	0.308215	0.0283659	0.151689	0.445198	0.0978942	0.58363	2.86988	0.393391	0.9112	0	0.0408	0.0715628	0.183168	3.36759	-0.185766	3.29583	1	0	0	0	0
Quds Bank Public Shareholding C	Commercial banks	Private	PALESTINIAN TERRITORIES	2009	2009Quds Bank Public Shareholding C	32	0.677408	0.537047	0.0225742	0	1.55	0.316475	0	0.8467	0.6714	0	0.467111	0	0.722784	0	0	0	0	0	0	0	0.0860173	0.849117	0	0	0.119303	0.283452	0.136616	0.52985	0	0.875346	0	0	0	0	0	0	0	2.73981	1	1	0	0	0
Riyad Bank	Commercial banks	Public	Saudi Arabia	2009	2009Riyad Bank	297	0	0	0	0.107329	0.96	0.297758	0	1.3889	0.3969	0	0.0612953	0	0.804367	0.783975	0.889446	0.88142	0.490532	0.240621	0	0.1292	-0.0670467	0	0.0166928	0	0.151689	0	0.113809	0	3.1672	0.393391	0.1474	0.0179	0.1474	0.0624977	0.0987025	4.20718	0.174129	0	1	1	0	0	0
Samba Financial Group	Commercial banks	Public	Saudi Arabia	2009	2009Samba Financial Group	300	0.871851	0.199148	0.0132157	0.202356	1.6	0.653009	0	0.6877	0.4959	0.1552	0.00974178	0	0.611442	0.429353	0.646673	0.663941	0.490532	0.240621	0	0.1292	0.0733362	0.803119	0.0166928	0.0176462	0.1137	0.575354	0.425365	0.45885	2.22185	-0.0885594	0.4808	0	0	0.0624977	0.0987025	4.20718	0.174129	2.85982	1	1	0	0	0
Saradar Bank SAL	Commercial banks	Private	Lebanon	2009	2009Saradar Bank SAL	13	0.72673	0.437537	0.0242607	0	2.99	0.0770414	0.0276696	0.7185	0.6159	0	0.138165	0.300463	0.904239	0.057461	0.765432	0.07507	1	1	0	0.359549	0.073854	0.861394	0.129275	0	0.0995336	0.435743	0.163192	0.36615	1.42889	-0.0885626	0	0	0	0.0906913	0	3.86658	-0.0587216	4.94264	1	1	0	0	0
Saudi British Bank JSC (The)	Commercial banks	Public	Saudi Arabia	2009	2009Saudi British Bank JSC (The)	291	0.855143	0.691198	0.0113468	0.155786	0.86	0.149225	0	0.6091	0.5416	0.1561	0.243678	0	0.798416	0	0	0	0.490532	0.240621	0	0.1292	0.0987219	0.481664	0.0166928	0.0664245	0.425526	0.143107	0.0943661	0.63507	3.03291	0	0.2098	0.07135	0.0917	0.0624977	0.0987025	4.20718	0.174129	4.27554	1	0	0	0	0
Saudi Hollandi Bank	Commercial banks	Private	Saudi Arabia	2009	2009Saudi Hollandi Bank	267	0.831899	0.779333	0.0095439	0	0	0	0.0377529	0	0	0	0	0.162653	0.808219	0	0	0	0.490532	0.240621	0	0.1292	0	0	0.0166928	0	0	0.113371	0	0.60261	0	0.393391	0.3	0	0	0.0624977	0.0987025	4.20718	0.174129	4.97836	1	0	0	0	0
Saudi Investment Bank (The)	Commercial banks	Public	Saudi Arabia	2009	2009Saudi Investment Bank (The)	262	0.861638	0.496927	0.0218522	0.0725309	0.84	0.197758	0	0.7487	0.6525	0.084	0.0302431	0	0	0.434951	0.89378	0.486641	0.490532	0.240621	0	0.1292	-0.0670467	0	0.0166928	0.0127419	0.151689	0.29968	0.0513902	0.36	1.48211	0.393391	0	0	0	0.0624977	0.0987025	4.20718	0.174129	3.2796	1	1	0	0	0
Soci?t? Arabe Internationale de	Commercial banks	Public	Egypt, Arab Rep.	2009	2009Soci?t? Arabe Internationale de	187	0.877765	0.361336	0.0017519	0	1.35	0.147682	0.127536	0.7634	0.6348	0	0.689741	0.0930186	0.560695	0	0	0	0.868375	0.754074	0	0.555171	0	0.849117	0.308215	0	0	0.41871	0.0817672	0.36041	2.39952	0.875346	0.0659	0	0.0583	0.0715628	0.183168	3.36759	-0.185766	5.32821	1	1	0	0	0
Soci?t? G?n?rale Alg?rie	Commercial banks	Private	Algeria	2009	2009Soci?t? G?n?rale Alg?rie	113	0.761847	0.576303	0.0263413	0	-6.16	0.837811	0.0149897	0.0674	0.0328	0.4637	0	0.385704	0.567697	0.140561	0.524194	0.268147	0	0	0	0	-0.0670467	0	0	0.0703384	0.151689	0.332569	0.121468	0.30644	1.98795	0.393391	0.0555	0	0.0555	0.024	0.0485859	3.58918	0.213331	4.08964	1	0	0	0	0
Soci?t? G?n?rale de Banque au L	Commercial banks	Private	Lebanon	2009	2009Soci?t? G?n?rale de Banque au L	238	0.833614	0.513051	0.0238487	0	0.17	0.0619597	0.0326427	0.8353	0.6918	0.1724	0.290695	0.459936	0.664404	0.066251	0.861336	0.076916	1	1	0	0.359549	0.073854	0.861394	0.129275	0.0171596	0.0995336	0.318145	0.201341	0.26649	1.57813	-0.0885626	0.3	0	0.3	0.0906913	0	3.86658	-0.0587216	4.06218	1	1	0	0	0
Soci?t? g?n?rale de Banque-Jord	Commercial banks	Public	Jordan	2009	2009Soci?t? g?n?rale de Banque-Jord	98	0.779832	0.614113	0.0302045	0	0.03	0.589787	0	1.0594	0.771	0	12.1969	0	1	0	0	0	1	1	0	0.688482	-0.315501	0	0.474007	0	0.252401	0.303264	0.0598194	0.43932	0.66181	0.875345	0.11	0.0688	0	0.0723232	0.139712	3.55141	-0.0697602	3.16926	1	1	0	0	0
Soci?t? G?n?rale Marocaine de B	Commercial banks	Private	Morocco	2009	2009Soci?t? G?n?rale Marocaine de B	204	0	0	0	0	-1.12	0.173768	0.0259609	0.774	0.5813	0	0	0.197304	0.643774	0.07318	0.759753	0.096321	1	1	0	0.694165	0.073854	0.861394	0.481865	0	0.0995336	0	0.115515	0	1.87041	-0.0885626	0.0986	0	0	0.0592328	0.0371484	3.45742	0	0	1	0	0	0	0
Soci?t? Tunisienne de Banque	Commercial banks	Public	Tunisia	2009	2009Soci?t? Tunisienne de Banque	153	0.766203	0.584784	0.0396009	0	-1.01	0.0992861	0	0.7272	0.6612	0	0	0	0.944145	0.119527	0.732988	0.163068	0	0	0	0.220772	0.073854	0.861394	0.0487401	0	0.0995336	0.366219	0.321682	0.22376	1.89304	-0.0885626	0	0	0	0.0423778	0.0434503	3.61579	0.0378642	0	1	1	0	0	0
Suez Canal Bank	Commercial banks	Public	Egypt, Arab Rep.	2009	2009Suez Canal Bank	128	0.857324	0.0937363	0.024607	0	-28.34	0.0514865	0	0.4461	0.5546	0.063	0	0	0.944145	0.375403	0.696792	0.53876	0.868375	0.754074	0	0.555171	0.073854	0.861394	0.308215	0.00627062	0.0995336	0.417351	0.120624	0.20103	0	-0.0885626	0.1	0	0	0.0715628	0.183168	3.36759	-0.185766	4.97819	1	0	0	0	0
Syria Gulf Bank SA	Commercial banks	Public	Syrian Arab Republic	2009	2009Syria Gulf Bank SA	311	0.820787	0.420924	0.0289267	0	0.05	0.215072	0.0305594	2.5146	0.542	0	0	0.128996	0.775295	1	1	1	0	0	0	0	0.073854	0.861394	0	0	0.0995336	0.180207	0.12332	0.29385	4.67438	-0.0885626	0	0	0	0.0447667	0.157453	3.40777	0	5.31956	1	0	0	0	0
The Commercial Bank (QSC)	Commercial banks	Public	Qatar	2009	2009The Commercial Bank (QSC)	279	0.904099	0.270229	0.0071133	0.126859	-0.43	0.0892243	0	0.7461	0.6223	0.166	0.244444	0	0.571245	0.327908	0.704082	0.465724	0.829249	0.687655	0	0.369186	0.073854	0.861394	0.136298	0.0165226	0.0995336	0.595341	0	0.47999	1.90623	-0.0885626	0.1948	0	0	0.176636	0.150501	4.77155	0.211344	0	1	1	0	0	0
The National Bank of Kuwait - E	Commercial banks	Public	Egypt, Arab Rep.	2009	2009The National Bank of Kuwait - E	170	0.807255	0.506725	0.0051282	0	0.62	0.142906	0	0.8487	0.7478	0.1805	1.17851	0	0.866426	0	0	0	0.868375	0.754074	0	0.555171	0.0672933	0.834865	0.308215	0.0174268	0.0965471	0.173985	0.0862444	0	1.53055	0.875348	0.21	0	0	0.0715628	0.183168	3.36759	-0.185766	4.57129	1	0	0	0	0
Tunis International Bank	Commercial banks	Private	Tunisia	2009	2009Tunis International Bank	17	0.828339	0.597664	0.0299677	0	1.62	0.19416	0	0.8172	0.6396	0.5469	0.184665	0	1	0	0	0	0	0	0	0.220772	0.0631528	0.453872	0.0487401	0.167661	0.306567	0.336407	0	0.41919	2.62894	0.875344	0	0	0	0.0423778	0.0434503	3.61579	0.0378642	2.81338	1	0	0	0	0
Union Bancaire pour le Commerce	Commercial banks	Public	Tunisia	2009	2009Union Bancaire pour le Commerce	86	0.802613	0.577682	0.021914	0	1.25	0.173549	0.0037954	0.833	0.7228	0	0.0812199	0.425362	1	0.754881	0.947369	0.796818	0	0	0	0.220772	0.0415657	0.465833	0.0487401	0	0.191547	0.282012	0.0610714	0.26402	1.19644	-0.0885615	0.584	0	0	0.0423778	0.0434503	3.61579	0.0378642	5.05828	1	1	0	0	0
Union Bank of Israel Ltd	Commercial banks	Public	Israel	2009	2009Union Bank of Israel Ltd	216	0.595434	0.675799	0.003653	0	5.92	0.0626688	0	0.1854	0.1601	0.149	0.185451	0	0	0	0	0	0.786013	0.617817	0	0.236809	0.0967532	0.528205	0.0560786	0.0516711	0.346786	0.133333	0.189443	0.90909	1.65088	0.393387	0.3226	0	0.3226	0.0345886	0.0455721	4.44272	-0.0554691	2.03941	1	0	0	0	0
Union Internationale de Banques	Commercial banks	Public	Tunisia	2009	2009Union Internationale de Banques	110	0	0	0	0	3.15	0.836018	0	0.5838	0.2865	0	0	0	0.830651	0.088779	0.523974	0.169435	0	0	0	0.220772	0.0325459	0.579655	0.0487401	0	0.0968628	0	0.160526	0	0	-2.49834	0	0	0	0.0423778	0.0434503	3.61579	0.0378642	0	1	0	0	0	0
Union National Bank - Egypt SAE	Commercial banks	Public	Egypt, Arab Rep.	2009	2009Union National Bank - Egypt SAE	95	0	0	0	0	2.49	0.091497	0	0.841	0.6571	0.1381	0.141889	0	1	0.58824	0.920837	0.63881	0.868375	0.754074	0	0.555171	0.0733362	0.803119	0.308215	0.0157019	0.1137	0	0.138527	0	2.74824	-0.0885594	0	0	0	0.0715628	0.183168	3.36759	-0.185766	0	1	1	0	0	0
United Arab Bank PJSC	Commercial banks	Public	United Arab Emirates	2009	2009United Arab Bank PJSC	189	0.841605	0.554923	0.024814	0.168862	0.1	0.073435	0.0221436	0.7893	0.6726	0	0.146186	0.28165	0.957522	0.964989	0.968682	0.996187	0.574034	0.329516	0	0.211448	0.073854	0.861394	0.0447102	0	0.0995336	0.170971	0.176148	0.35048	0	-0.0885626	0.095	0	0	0.0319184	0.122504	4.50548	0	5.08404	1	1	0	0	0
United Bank (The)	Commercial banks	Private	Egypt, Arab Rep.	2009	2009United Bank (The)	144	0.823994	0.521671	0.0311345	0	0.19	0.168264	0.0358986	0.8464	0.6136	0.69	0.0305907	0.195219	0.691123	0.478278	0.782413	0.611285	0.868375	0.754074	0	0.555171	0.0733362	0.803119	0.308215	0.0784527	0.1137	0.0827153	0.0592319	0.27315	1.96385	-0.0885594	0.999	0	0	0.0715628	0.183168	3.36759	-0.185766	5.18869	1	1	0	0	0
United Bank for Investment	Commercial banks	Public	Iraq	2009	2009United Bank for Investment	10	0.852886	0.127762	-0.0211329	0	4.42	0.0902673	0	0.0993	0.0832	0.3224	0.0139892	0	0.722386	0.271429	0.93977	0.288824	0	0	0	0	-0.124932	0	0	0.0635299	0.197053	0.312944	0	0.177447	1.52507	-1.05248	0.1535	0	0.0933	0.0822811	0.126629	3.58591	0.290179	2.33362	1	1	0	0	0
United Gulf Bank (BSC) EC	Commercial banks	Public	Bahrain	2009	2009United Gulf Bank (BSC) EC	124	0.813466	0.631291	0.0265444	0	-8.88	1.87307	0.00912624	1.0463	0.3632	0.5387	0	0.454983	0.771923	0.845666	1	0.845666	0.952123	0.906538	0	0.802435	-0.0670467	0	0.643902	0.0817151	0.151689	0.187016	0.104154	0.32234	0.967694	0.393391	0.2185	0	0.2185	0.0624501	0.03526	4.28681	0.101122	4.99217	1	0	0	0	0
Abu Dhabi Commercial Bank	Commercial banks	Public	United Arab Emirates	2010	2010Abu Dhabi Commercial Bank	299	0.868111	0.546596	0.0087004	0.0250823	7.83	0.401642	0	0.5336	0.2911	0	0.104991	0	0.854978	0.282349	0.574202	0.491725	0.576548	0.332407	0	0.206104	-0.0670467	0	0.0424787	0	0.151689	0.19037	0.0689442	0.47396	2.10569	0.393391	0.1174	0	0.1174	-0.0524292	0.0156181	4.53011	0	4.70253	1	1	0	0	0
Ahli Bank QSC	Commercial banks	Public	Qatar	2010	2010Ahli Bank QSC	207	0.801007	0.496945	0.0176658	0	-10.88	1.56191	0.0302757	0.277	0.057	0.42	0	0.109483	0.816192	0.226609	0.522569	0.433645	0.823094	0.677484	0	0.379694	-0.0670467	0	0.144168	0.0637095	0.151689	0.118683	0.0822367	0.29609	2.04601	0.393391	0.4	0	0.4	0.119566	-0.0486328	4.82868	-0.157338	4.66784	1	0	0	0	0
Ahli Bank SAOG	Commercial banks	Public	Oman	2010	2010Ahli Bank SAOG	172	0.841323	0.241511	0.0124386	0	1.11	1.71698	0	0	0.7914	0	0	0	0.832064	0	0	0	1	1	0	0	0	0.849117	0	0	0	0.488402	0.262716	0.44196	0	0.875346	0.371	0	0.371	0.061124	0.0346881	4.27213	-0.0701165	0	1	0	0	0	0
Ahli United Bank (Egypt) SAE	Commercial banks	Private	Egypt, Arab Rep.	2010	2010Ahli United Bank (Egypt) SAE	149	0.729865	0.647518	0.0103454	0	0.75	0.733287	0	0	0.309	0.1791	0	0	0.493156	0	0	0	0.870035	0.756962	0	0.561243	0	0.853815	0.314993	0	0	0.310994	0.50716	0.65924	0	-0.0885628	0.5	0	0.5	0.046736	0.117635	3.42258	-0.0913277	0	1	0	0	0	0
Ahli United Bank BSC	Commercial banks	Public	Bahrain	2010	2010Ahli United Bank BSC	280	0.907965	0.288243	0.0048879	0	0	0	0	0	0	0	0	0	1	0	0	0	0.952717	0.907669	0	0.802359	0.0628885	0.809321	0.64378	0	0	0.195173	0.113354	0.70261	0	0.875346	0.2349	0	0	0.0253989	0.0279551	4.31643	-0.055246	0	1	0	0	0	0
Al Ahli Bank of Kuwait (KSC)	Commercial banks	Public	Kuwait	2010	2010Al Ahli Bank of Kuwait (KSC)	231	0.811627	0.598017	0.0099144	0.113474	1.22	0.11522	0	0.6838	0.6098	0.2095	0	0	0.976562	0.638321	0.802632	0.795285	0.602159	0.362596	0	0.188393	0.0843594	0.53479	0.0354919	0.0617947	0.294963	0.33078	0	0.63366	3.25944	-0.0885613	1	0	0	-0.0707606	0.046096	4.58633	-0.0593892	0	1	0	0	0	0
Al Khalij Commercial Bank	Commercial banks	Public	Qatar	2010	2010Al Khalij Commercial Bank	234	0.787001	0.671254	0.016665	0.0812051	0	0	0	0	0	0	0	0	0.867187	0	0	0	0.823094	0.677484	0	0.379694	0	0.53479	0.144168	0	0	0.222248	0.146377	0.43857	0	-0.0885613	0.52	0	0	0.119566	-0.0486328	4.82868	-0.157338	0	1	1	0	0	0
Al khaliji France SA	Commercial banks	Private	United Arab Emirates	2010	2010Al khaliji France SA	61	0.716388	0.735245	0.0068187	0	1.37	0.0957663	0	0.7186	0.646	0.2332	0.0653271	0	0.873563	0.571905	0.855263	0.668689	0.576548	0.332407	0	0.206104	0.0843594	0.53479	0.0424787	0.0687853	0.294963	0.151398	0.169773	0.50706	2.0989	-0.0885613	0.6601	0.0437	0.6601	-0.0524292	0.0156181	4.53011	0	0	1	1	0	0	0
Alubaf Arab International Bank	Commercial banks	Private	Bahrain	2010	2010Alubaf Arab International Bank	79	0.909905	0.415374	0	0	0.78	0.148001	0	0.7656	0.6572	0.07	0.18051	0	1	0.958226	0.976124	0.981664	0.952717	0.907669	0	0.802359	0.0628885	0.809321	0.64378	0.00696735	0.0995336	0.443631	0.169898	0.35784	2.50517	-0.0885626	0	0	0	0.0253989	0.0279551	4.31643	-0.055246	4.14832	1	1	0	0	0
Amen Bank	Commercial banks	Public	Tunisia	2010	2010Amen Bank	150	0	0	0	0	0.75	0.277773	0	0.7041	0.5893	0.1625	0.0183423	0	0.999601	0.435156	0.880027	0.49448	0	0	0	0.273078	-0.0670467	0	0.0745717	0.0246495	0.151689	0	0.134939	0	1.65283	0.393391	0.4696	0	0.1401	0.0304345	0.036649	3.61721	0.0993241	0	1	1	0	0	0
Arab African International Bank	Commercial banks	Private	Egypt, Arab Rep.	2010	2010Arab African International Bank	230	0.67634	0.551167	0.030634	0	4.83	0.942716	0.00801922	0.0588	0.0207	0.2438	0.179395	0.441325	1	0.255319	0.828276	0.308254	0.870035	0.756962	0	0.561243	0.0325459	0.579655	0.314993	0.0236151	0.0968628	0.248217	0.235602	0.22837	0	-2.49834	0.099	0	0	0.046736	0.117635	3.42258	-0.0913277	0	1	1	0	0	0
Arab Bank for Investment & Fore	Commercial banks	Private	United Arab Emirates	2010	2010Arab Bank for Investment & Fore	158	0.86194	0.488847	0.0162597	0	0.85	0.535021	0	1.1751	0.8876	0.1836	0.581881	0	0.666219	0.88949	1.52304	1.16514	0.576548	0.332407	0	0.206104	0.0415657	0.465833	0.0424787	0.0351681	0.191547	0.308854	0.110576	0.25526	0	-0.0885615	1	0	0.93	-0.0524292	0.0156181	4.53011	0	0	1	1	0	0	0
Arab Bank Group (Combined)	Commercial banks	Private	Jordan	2010	2010Arab Bank Group (Combined)	290	0.819561	0.249076	0.031888	0	1	0.217664	0	0.8221	0.6871	0.181	0.477695	0	0.692512	0.4343	0.968925	0.448229	1	1	0	0.643677	0.0415657	0.465833	0.41432	0.03467	0.191547	0.587595	0.0946516	0.28017	2.97346	-0.0885615	0	0	0	0.0502371	-0.0073907	3.57248	-0.0289806	2.71122	1	1	0	0	0
Arab Bank Plc	Commercial banks	Public	Jordan	2010	2010Arab Bank Plc	282	0.779239	0.738436	0.0116122	0.0346723	2.37	0.200457	0	0.8748	0.7389	0.1637	0.28255	0	0.642597	0	0	0	1	1	0	0.643677	0.0631528	0.453872	0.41432	0.050185	0.306567	0.149612	0	0.68124	1.68005	0.875344	0.1189	0.035	0	0.0502371	-0.0073907	3.57248	-0.0289806	0	1	1	0	0	0
Arab Bank Syria SA	Commercial banks	Public	Syrian Arab Republic	2010	2010Arab Bank Syria SA	24	0.860939	0.552857	0.0039904	0	0.92	0.218996	0	0.801	0.6385	0	0	0	1	0.548553	0.926297	0.5922	0	0	0	0	0.0733362	0.803119	0	0	0.1137	0.1948	0.0840966	0.66853	2.1355	-0.0885594	0	0	0	0.0591204	0.029209	3.44819	0	4.49936	1	0	0	0	0
Arab Banking Corporation - Alge	Commercial banks	Private	Algeria	2010	2010Arab Banking Corporation - Alge	19	0.951363	0.753896	-0.102372	0	1.7	0.165921	0	0.78	0.6674	0.2128	0.435543	0	1	0	0	0	0	0	0	0	0.0987219	0.481664	0	0.0905518	0.425526	0.176673	0.0883829	0.110404	2.98435	0	0.2142	0.2142	0	0.016	0.0573706	3.65121	-0.0695391	3.24194	1	0	0	0	0
Arab Banking Corporation - Egyp	Commercial banks	Private	Egypt, Arab Rep.	2010	2010Arab Banking Corporation - Egyp	73	0.763884	0.24137	0.0239778	0	0.5	0.0792888	0	0.701	0.6225	0.146	0	0	0.487091	0.384404	0.769336	0.499657	0.870035	0.756962	0	0.561243	0.073854	0.861394	0.314993	0.0145319	0.0995336	0.541937	0.173859	0.45409	1.69171	-0.0885626	0	0	0	0.046736	0.117635	3.42258	-0.0913277	3.49698	1	1	0	0	0
Arab Banking Corporation (Jorda	Commercial banks	Public	Jordan	2010	2010Arab Banking Corporation (Jorda	80	0	0	0	0	1.89	0.14301	0.0269266	0.8333	0.64	0.2392	0.188188	0.179079	2.34	0	0	0	1	1	0	0.643677	0.0631528	0.453872	0.41432	0.0733308	0.306567	0	0.0805139	0	0	0.875344	0.6881	0	0.6881	0.0502371	-0.0073907	3.57248	-0.0289806	0	1	1	0	0	0
Arab Banking Corporation BSC-Ba	Commercial banks	Public	Bahrain	2010	2010Arab Banking Corporation BSC-Ba	265	0.763183	0.351211	-0.0389917	0.0515544	1.58	0.0866907	0	0.9006	0.702	0	0.35123	0	1	0	0	0	0.952717	0.907669	0	0.802359	0.0628885	0.809321	0.64378	0	0.306567	0.324706	0	0.51627	2.19586	0.875344	0.1737	0.1737	0	0.0253989	0.0279551	4.31643	-0.055246	4.1247	1	1	0	0	0
Arab International Bank	Commercial banks	Private	Egypt, Arab Rep.	2010	2010Arab International Bank	138	0	0	0	0	1.46	0.186964	0	0.7664	0.5096	0.2369	0.0192528	0	0.755465	0.520826	0.820569	0.634713	0.870035	0.756962	0	0.561243	0.0733362	0.803119	0.314993	0.0269354	0.1137	0	0.0847592	0	2.79737	-0.0885594	0.313	0	0.2	0.046736	0.117635	3.42258	-0.0913277	0	1	1	0	0	0
Arab Investment Bank-Federal Ar	Commercial banks	Private	Egypt, Arab Rep.	2010	2010Arab Investment Bank-Federal Ar	92	0.384166	0.109424	0.100577	0	0.75	0.131709	0	0.7876	0.6944	0	0	0	1	0.321077	0.839729	0.382358	0.870035	0.756962	0	0.561243	0.073854	0.861394	0.314993	0	0.0995336	0.335807	0.106138	0.21991	1.67461	-0.0885626	0	0	0	0.046736	0.117635	3.42258	-0.0913277	3.42612	1	0	0	0	0
Arab National Bank Public Joint	Commercial banks	Public	Saudi Arabia	2010	2010Arab National Bank Public Joint	288	0.719821	0.235336	0.0466368	0.12389	0	0	0.176071	0	0	0	0	0.203001	0	0	0	0	0.506644	0.256688	0	0.131237	0	0	0.0172233	0	0	0.208072	0.161095	0.59691	0	-0.952024	0.39	0	0.39	-0.0205925	0.0505722	4.28471	-0.165089	0	0	1	1	0	0
Arab Tunisian Bank	Commercial banks	Public	Tunisia	2010	2010Arab Tunisian Bank	121	0.129973	0.730896	0.0372921	0	0	0	0	0	0	0	0	0	0	0	0	0	0	0	0	0.273078	0	0.95184	0.0745717	0	0	0.0026376	0.0969039	0.10088	3.48831	0.608109	0	0	0.24	0.0304345	0.036649	3.61721	0.0993241	3.1351	0	0	1	0	0
Attijari Bank	Commercial banks	Public	Tunisia	2010	2010Attijari Bank	133	0	0	0	0	0	0	0	0	0	0	0	0	0	0	0	0	0	0	0	0.273078	0	0	0.0745717	0	0	0	0	0	2.90638	0.346009	0	0	0	0.0304345	0.036649	3.61721	0.0993241	0	0	1	0	0	0
Attijariwafa Bank	Commercial banks	Public	Morocco	2010	2010Attijariwafa Bank	285	0.777672	0.552391	0.0174615	0	0	0	0.0139869	0	0	0	0	0.215021	0	0	0	0	1	1	0	0.693189	0	0.1	0.480511	0	0	0.354784	0	0.38356	3.78116	-0.741606	0	0	0	0.0424376	0.00971863	3.45331	1	0	0	0	1	0	0
Bahrain Commercial Facilities C	Commercial banks	Public	Bahrain	2010	2010Bahrain Commercial Facilities C	46	0.843601	0.55908	0.0247934	0	0	0	0.0337898	0	0	0	0	0	0	0	0	0	0.952717	0.907669	0	0.802359	0.0628885	0.809321	0.64378	0	0	0.32495	0	0.32937	3.41967	-0.741606	0.5574	0	0	0.0253989	0.0279551	4.31643	-0.055246	3.34996	0	1	1	0	0
Bank al Etihad	Commercial banks	Public	Jordan	2010	2010Bank al Etihad	135	0	0	0	0	0	0	0	0	0	0	0	0	0	0	0	0	1	1	0	0.643677	0	0	0.41432	0	0	0	0	0	2.28438	-0.952024	0.27	0	0.27	0.0502371	-0.0073907	3.57248	-0.0289806	0	0	1	1	0	0
Bank Audi Private Bank	Commercial banks	Private	Lebanon	2010	2010Bank Audi Private Bank	77	0.911883	0.423459	0	0	0	0	0	0	0	0	0	0	0	0	0	0	0.941696	0.886792	0	0.320778	0	0	0.102898	0	0	0.38493	0.130481	0.41446	0.641792	-0.396399	0	0.0436	0	0.102322	0.011951	3.88995	0.127032	3.95492	0	1	0	0	0
Bank Audi SAE	Commercial banks	Private	Egypt, Arab Rep.	2010	2010Bank Audi SAE	169	0	0	0	0	0	0	0	0	0	0	0	0	0	0	0	0	0.870035	0.756962	0	0.561243	0	0	0.314993	0	0	0	0	0	0	-0.805147	0	0	0	0.046736	0.117635	3.42258	-0.0913277	0	0	0	1	0	0
Bank Audi SAL	Commercial banks	Public	Lebanon	2010	2010Bank Audi SAL	286	0.763488	0.692103	0.0516445	0.162297	0	0	0.0453756	0	0	0	0	0.221918	0	0	0	0	0.941696	0.886792	0	0.320778	0	0	0.102898	0	0	0.259219	0.267257	0.26051	-0.0635097	-0.185619	0	0	0	0.102322	0.011951	3.88995	0.127032	0	0	0	1	0	0
Bank Dhofar SAOG	Commercial banks	Public	Oman	2010	2010Bank Dhofar SAOG	210	0	0	0	0	0	0	0	0	0	0	0	0	0	0	0	0	1	1	0	0	0	0.1	0	0	0	0	0.994981	0	4.80577	-0.741606	0	0	0	0.061124	0.0346881	4.27213	-0.0701165	0	0	0	1	0	0
Bank Hapoalim BM	Commercial banks	Public	Israel	2010	2010Bank Hapoalim BM	305	0.800119	0.660907	0.0198733	0.0953358	0	0	0	0	0	0	0	0	0	0	0	0	0.781138	0.610177	0	0.235086	0	0	0.0552653	0	0	0.228474	0.486957	0.51519	-0.306677	-0.185619	0	0	0	0.0114297	0.0334031	4.48705	0.0236972	4.00449	0	1	1	0	0
Bank Leumi Le Israel BM	Commercial banks	Public	Israel	2010	2010Bank Leumi Le Israel BM	304	0	0	0	0.100504	0	0.1086	0	0.1633	0.1442	0	0	0	0.978693	0.973776	1	0.973776	0.781138	0.610177	0	0.235086	0.561203	1.01931	0.0552653	0	0	0	0.220043	0	2.92165	-0.529911	0	0	0	0.0114297	0.0334031	4.48705	0.0236972	0	0	0	1	0	0
Bank Muscat SAOG	Commercial banks	Public	Oman	2010	2010Bank Muscat SAOG	274	0	0	0	0.127569	0	0	0	0	0	0	0	0	0	0	0	0	1	1	0	0	0	0	0	0	0	0	0.220866	0	-0.115885	-0.805147	1	1	0	0.061124	0.0346881	4.27213	-0.0701165	0	0	0	1	0	0
Bank of Alexandria	Commercial banks	Private	Egypt, Arab Rep.	2010	2010Bank of Alexandria	185	0.556395	0.658037	0.0320068	0.17847	0	0	0.00396667	0	0	0	0	0.499767	0	0	0	0	0.870035	0.756962	0	0.561243	0	0.1	0.314993	0	0	0.0523902	0.0788322	0.46107	3.60342	-0.741606	0.35	0	0	0.046736	0.117635	3.42258	-0.0913277	3.97606	0	0	1	0	0
Bank of Baghdad	Commercial banks	Public	Iraq	2010	2010Bank of Baghdad	74	0	0	0	0	0	0.146923	0	0.6797	0.5696	0	0.553796	0	1	0	0	0	0	0	0	0	0	0	0	0	0	0	0.101791	0	2.5676	-0.396399	0.3134	0.0047	0	0.033793	0.0687362	3.66796	0.299618	0	0	1	0	0	0
Bank of Beirut S.A.L.	Commercial banks	Public	Lebanon	2010	2010Bank of Beirut S.A.L.	237	0.459881	0.31565	0.0109416	0	0	0	0	0	0	0	0	0	0	0	0	0	0.941696	0.886792	0	0.320778	0	0	0.102898	0	0	0.268568	0.911413	0.63846	-0.477121	-0.396399	0.6385	0	0.6385	0.102322	0.011951	3.88995	0.127032	2.47943	0	1	0	0	0
Bank of Jordan Plc	Commercial banks	Public	Jordan	2010	2010Bank of Jordan Plc	132	0.404967	0.0470897	0.0750756	0	0	0	0	0	0	0	0	0	0	0	0	0	1	1	0	0.643677	0	0.1	0.41432	0	0	0.385074	0.124747	0.40401	4.94245	-0.741606	0.88	0	0	0.0502371	-0.0073907	3.57248	-0.0289806	3.58041	0	0	1	0	0
Bank of Palestine Plc	Commercial banks	Public	PALESTINIAN TERRITORIES	2010	2010Bank of Palestine Plc	125	0.704401	0.449317	0.0379363	0	0	0.0473026	0.00790858	0.2791	0.259	0	0	1.58903	0.602483	0.595795	0.631579	0.943342	0	0	0	0	0	1.01931	0	0	0	0.250076	0	0.32615	2.88114	-0.529911	0	0	0	0	0	0	0	2.81889	0	0	1	0	0
Bank of Sharjah	Commercial banks	Private	United Arab Emirates	2010	2010Bank of Sharjah	193	0.758848	0.458134	0.0372009	0	0	0	0.0314684	0	0	0	0	0.537062	0	0	0	0	0.576548	0.332407	0	0.206104	0	0	0.0424787	0	0	0.271508	0	0.46344	-0.033165	-0.185619	0.1811	0	0	-0.0524292	0.0156181	4.53011	0	4.33373	0	1	1	0	0
Bank of Syria and Overseas SA	Commercial banks	Public	Syrian Arab Republic	2010	2010Bank of Syria and Overseas SA	87	0.1576	0.0967092	0.111036	0	0	0	0	0	0	0.1438	0	0	0	0	0	0	0	0	0	0	0	0	0	0	0	0.183121	0	0.60017	-0.164268	-0.805147	0	0	0	0.0591204	0.029209	3.44819	0	2.65002	0	0	1	0	0
Bank Otsar Hahayal Ltd	Commercial banks	Private	Israel	2010	2010Bank Otsar Hahayal Ltd	161	0.787725	0.564709	0.0038723	0	0	0.157881	0	0.7991	0.6425	0	0.298937	0	1	0	0	0	0.781138	0.610177	0	0.235086	-0.0529152	0	0.0552653	0	0	0.188634	0.0790643	0.88882	3.23036	-0.328305	0.311	0	0.311	0.0114297	0.0334031	4.48705	0.0236972	5.47773	0	1	0	0	0
Bank Sohar SAOG	Commercial banks	Public	Oman	2010	2010Bank Sohar SAOG	182	0	0	0	0	0	0	0	0	0	0	0	0	0	0	0	0	1	1	0	0	0	1.01931	0	0	0	0	0	0	0.502302	-0.529911	1	0	0	0.061124	0.0346881	4.27213	-0.0701165	0	0	0	1	0	0
Bankmed, sal	Commercial banks	Private	Lebanon	2010	2010Bankmed, sal	233	0	0	0	0	0	0	0	0	0	0	0	0	0	0	0	0	0.941696	0.886792	0	0.320778	0	0.1	0.102898	0	0	0	0.163593	0	4.36455	-0.741606	0.3705	0	0.0886	0.102322	0.011951	3.88995	0.127032	0	0	0	1	0	0
Banque BEMO Sal	Commercial banks	Public	Lebanon	2010	2010Banque BEMO Sal	90	0.773311	0.592354	0.0077834	0	0	0.127189	0	0.852	0.6244	0	0	0	1	0.782599	0.934429	0.837515	0.941696	0.886792	0	0.320778	0	1.1068	0.102898	0	0	0.249717	0.0463647	0.59885	3.79121	0.118892	0	0	0.0402	0.102322	0.011951	3.88995	0.127032	5.50503	0	1	1	0	0
Banque Bemo Saudi Fransi SA	Commercial banks	Public	Syrian Arab Republic	2010	2010Banque Bemo Saudi Fransi SA	107	0.29534	0.205619	0.077121	0	0	0	0	0	0	0.3609	0	0	0	0	0	0	0	0	0	0	0	1.01931	0	0	0	0.230007	0.0621566	0	-0.840753	-0.529911	0.9942	0	0	0.0591204	0.029209	3.44819	0	3.7705	0	0	1	0	0
Banque Centrale Populaire SA	Commercial banks	Public	Morocco	2010	2010Banque Centrale Populaire SA	249	0.760922	0.611382	0.0009351	0	0	0.0990429	0	0.2176	0.1939	0	0.267042	0	1	0	0	0	1	1	0	0.693189	0.00354257	0.1	0.480511	0	0	0.195521	0	0.96344	0	-0.741606	0.3437	0	0	0.0424376	0.00971863	3.45331	1	5.33105	0	1	1	0	0
Banque de l_Agriculture et du D	Commercial banks	Private	Algeria	2010	2010Banque de l_Agriculture et du D	235	0.678427	0.510977	0.0045747	0	0	0	0	0	0	0	0	0	0	0	0	0	0	0	0	0	0	0	0	0	0	0.181694	0	0.4889	2.86439	-0.805147	1	0	1	0.016	0.0573706	3.65121	-0.0695391	5.38387	0	0	1	0	0
Banque de l_Habitat	Commercial banks	Private	Tunisia	2010	2010Banque de l_Habitat	141	0	0	0	0	0	0	0	0	0	0	0	0	0	0	0	0	0	0	0	0.273078	0	0.1	0.0745717	0	0	0	0.0923507	0	0	-0.741606	0	0	0	0.0304345	0.036649	3.61721	0.0993241	0	0	0	1	0	0
Banque de l_Industrie et du Tra	Commercial banks	Private	Lebanon	2010	2010Banque de l_Industrie et du Tra	41	0	0	0	0	0	0.100358	0	0.6642	0.541	0	0	0	1	1	1	1	0.941696	0.886792	0	0.320778	0.167122	0.964365	0.102898	0	0	0	0.798494	0	-0.477121	0.188976	0	0	0	0.102322	0.011951	3.88995	0.127032	0	0	1	1	0	0
Banque de Tunisie	Commercial banks	Public	Tunisia	2010	2010Banque de Tunisie	112	0.79756	0.266926	0.0249363	0	0	0.125875	0.0137872	0.2927	0.2478	0	0.481368	1.26613	1	0	0	0	0	0	0	0.273078	0.00354257	0.1	0.0745717	0	0	0.57863	0	0.64015	3.94428	-0.741606	0	0	0.417	0.0304345	0.036649	3.61721	0.0993241	2.87268	0	1	1	0	0
Banque du Caire SAE	Commercial banks	Private	Egypt, Arab Rep.	2010	2010Banque du Caire SAE	222	0.677945	0.0313624	-0.032793	0.0461737	0	0	0	0	0	0.1568	0	0	0	0	0	0	0.870035	0.756962	0	0.561243	0	0	0.314993	0	0	0.85066	0	0	2.75809	-0.952024	0.415	0	0.415	0.046736	0.117635	3.42258	-0.0913277	3.85731	0	1	1	0	0
Banque Ext?rieure d_Alg?rie	Commercial banks	Private	Algeria	2010	2010Banque Ext?rieure d_Alg?rie	260	0	0	0	0	0	0.127773	0	0.5097	0.4328	0	0	0	1	0.502558	0.833604	0.602873	0	0	0	0	0.00486521	0.083666	0	0	0	0	0.07973	0	3.23433	0.034377	0.1139	0	0	0.016	0.0573706	3.65121	-0.0695391	0	0	1	1	0	0
Banque Libano-Francaise	Commercial banks	Private	Lebanon	2010	2010Banque Libano-Francaise	221	0.799158	0.480498	0.0297867	0	0	0	0.0269967	0	0	0	0	0.152112	0	0	0	0	0.941696	0.886792	0	0.320778	0	0.083666	0.102898	0	0	0.238713	0.0742534	0.40816	3.53554	0.034377	0	0	0	0.102322	0.011951	3.88995	0.127032	4.92614	0	1	1	0	0
Banque Marocaine du Commerce Ex	Commercial banks	Public	Morocco	2010	2010Banque Marocaine du Commerce Ex	266	0	0	0	0.0900553	0	0	0	0	0	0	0	0	0	0	0	0	1	1	0	0.693189	0	1.03875	0.480511	0	0	0	0	0	0	0.455878	0	0	0	0.0424376	0.00971863	3.45331	1	0	0	0	1	0	0
Banque Marocaine pour le Commer	Commercial banks	Public	Morocco	2010	2010Banque Marocaine pour le Commer	188	0.829738	0.641546	0.0140676	0	0	0	0	0	0	0.202	0	0	0	0	0	0	1	1	0	0.693189	0	1.03875	0.480511	0	0	0.0525661	0	0.33297	2.44367	0.455878	0.238	0	0.238	0.0424376	0.00971863	3.45331	1	4.22927	0	1	1	0	0
Banque Misr Liban	Commercial banks	Private	Lebanon	2010	2010Banque Misr Liban	85	0.92555	0.743139	0	0	0	0.146186	0	1.0165	0.7993	0.1996	0	0	1	0.886247	1	0.886247	0.941696	0.886792	0	0.320778	0.242479	1.03875	0.102898	0.0448552	0	0.117603	0.139898	0.1	3.9563	0.455878	0.2	0	0	0.102322	0.011951	3.88995	0.127032	4.34316	0	1	1	0	0
Banque Misr SAE	Commercial banks	Private	Egypt, Arab Rep.	2010	2010Banque Misr SAE	287	0	0	0	0.0741909	0	0.121322	0	0.6591	0.5643	0	0.319593	0	0.976744	0.937632	1	0.937632	0.870035	0.756962	0	0.561243	0.167122	0.964365	0.314993	0	0	0	0.0770114	0	3.36627	0.188976	0.2311	0	0	0.046736	0.117635	3.42258	-0.0913277	0	0	1	1	0	0
Banque Nationale Agricole	Commercial banks	Public	Tunisia	2010	2010Banque Nationale Agricole	162	0.482428	0.359939	0.152911	0	0	0	0	0	0	0	0	0	0	0	0	0	0	0	0	0.273078	0	0	0.0745717	0	0	0.0068594	0	0.41816	0	-0.952024	1	1	0	0.0304345	0.036649	3.61721	0.0993241	3.35124	0	0	1	0	0
Banque Nationale d_Alg?rie	Commercial banks	Private	Algeria	2010	2010Banque Nationale d_Alg?rie	270	0	0	0.0218872	0	0	0.104736	0	0.5371	0.4582	0	0	0	1	0.991855	1	0.991855	0	0	0	0	0.561203	1.01931	0	0	0	0.690175	0.242621	0.52632	-0.302973	-0.529911	0	0	0	0.016	0.0573706	3.65121	-0.0695391	2.31302	0	1	1	0	0
Banque Saudi Fransi JSC	Commercial banks	Public	Saudi Arabia	2010	2010Banque Saudi Fransi JSC	289	0	0	0	0.155428	0	0	0	0	0	0	0	0	0	0	0	0	0.506644	0.256688	0	0.131237	0	0	0.0172233	0	0	0	0.778688	0	0	-1.10092	0	0	0	-0.0205925	0.0505722	4.28471	-0.165089	0	0	0	1	0	0
Barclays Bank - Egypt S.A.E.	Commercial banks	Private	Egypt, Arab Rep.	2010	2010Barclays Bank - Egypt S.A.E.	119	0	0.182535	0.0454298	0	0	0	0	0	0	0	0	0	0	0	0	0	0.870035	0.756962	0	0.561243	0	1.01931	0.314993	0	0	0.225245	0	0	0	-0.529911	0	0	0	0.046736	0.117635	3.42258	-0.0913277	0	0	1	1	0	0
BBAC sal	Commercial banks	Private	Lebanon	2010	2010BBAC sal	186	0	0.539546	0.0200487	0.14883	0	0	0	0	0	0	0.438155	0	1	0	0	0	0.941696	0.886792	0	0.320778	0	0	0.102898	0	0	0.235519	0.101632	0.32002	-0.477121	-0.396399	0	0	0	0.102322	0.011951	3.88995	0.127032	3.78958	0	1	0	0	0
BBK B.S.C.	Commercial banks	Public	Bahrain	2010	2010BBK B.S.C.	213	0.335354	0.411784	0.0183502	0.162753	0	0	0	0	0	0	0	0	0	0	0	0	0.952717	0.907669	0	0.802359	0.0628885	0.809321	0.64378	0	0	0.423064	0.126734	0.32068	0	-0.396399	0	0	0	0.0253989	0.0279551	4.31643	-0.055246	2.77379	0	1	0	0	0
BLOM Bank Egypt SAE	Commercial banks	Private	Egypt, Arab Rep.	2010	2010BLOM Bank Egypt SAE	116	0	0	0	0	0	0	0	0	0	0	0	0	0	0	0	0	0.870035	0.756962	0	0.561243	0	0.1	0.314993	0	0	0	0.0831793	0	4.08419	-0.741606	0	0	0	0.046736	0.117635	3.42258	-0.0913277	0	0	0	1	0	0
BLOM Bank s.a.l.	Commercial banks	Public	Lebanon	2010	2010BLOM Bank s.a.l.	269	0.864339	0.468682	0.0143921	0.192717	0	0	0	0	0	0	0	0	0	0	0	0	0.941696	0.886792	0	0.320778	0	0.1	0.102898	0	0	0.402728	0.0840522	0.34938	0	-0.741606	0	0	0.4294	0.102322	0.011951	3.88995	0.127032	3.2036	0	0	1	0	0
BNP Paribas El Djaza?r	Commercial banks	Private	Algeria	2010	2010BNP Paribas El Djaza?r	114	0	0	0	0	0	0	0.0278587	0	0	0.184	0	0	0	0	0	0	0	0	0	0	0	0	0	0	0	0	0.363375	0	2.69747	-1.53131	0	0	0	0.016	0.0573706	3.65121	-0.0695391	0	0	1	1	0	0
BSL Bank SAL	Commercial banks	Private	Lebanon	2010	2010BSL Bank SAL	64	0.476188	0.279996	0.0773104	0	0	0.16675	0	0.7621	0.6141	0	0.358869	0	0.840697	0	0	0	0.941696	0.886792	0	0.320778	0.905047	1.57575	0.102898	0	0	0.316254	0.176389	0.26401	3.02373	0.493666	0	0	0	0.102322	0.011951	3.88995	0.127032	2.43058	0	1	0	0	0
Burgan Bank KPSC	Commercial banks	Public	Kuwait	2010	2010Burgan Bank KPSC	252	0.531613	0.001023	0.0474306	0.0288179	0	0	0	0	0	0.156	0	0	0	0	0	0	0.602159	0.362596	0	0.188393	0	0.1	0.0354919	0	0	0.851217	0.113713	0.32678	-0.477121	-0.741606	1	0	1	-0.0707606	0.046096	4.58633	-0.0593892	0	0	0	1	0	0
Byblos Bank S.A.L.	Commercial banks	Public	Lebanon	2010	2010Byblos Bank S.A.L.	247	0.731515	0.559065	0.0369861	0.145783	0	0.126111	0.0334339	0.9396	0.7398	0	0	0.494926	1	0.844811	0.961348	0.878777	0.941696	0.886792	0	0.320778	0.242479	1.03875	0.102898	0	0	0.184226	0.251979	0.29075	2.31078	0.455878	0.553	0.56	0	0.102322	0.011951	3.88995	0.127032	3.94438	0	1	1	0	0
Byblos Bank Syria SA	Commercial banks	Public	Syrian Arab Republic	2010	2010Byblos Bank Syria SA	23	0	0	0	0	0	0	0	0	0	0	0	0	0	0	0	0	0	0	0	0	0	1.01931	0	0	0	0	0.0503232	0	0	-0.529911	0.4075	0.013	0	0.0591204	0.029209	3.44819	0	0	0	1	1	0	0
Cairo Amman Bank	Commercial banks	Public	Jordan	2010	2010Cairo Amman Bank	139	0.485002	0.66112	0.117009	0.168744	0	0	0	0	0	0.101	0	0	0	0	0	0	1	1	0	0.643677	0	0.1	0.41432	0	0	0.265898	0	0.11907	0	-0.741606	0.1576	0	0.1576	0.0502371	-0.0073907	3.57248	-0.0289806	4.00824	0	0	1	0	0
Capital Bank of Jordan	Commercial banks	Public	Jordan	2010	2010Capital Bank of Jordan	126	0	0	0	0	0	0.110332	0	0.7477	0.6192	0	0	0	1	0.69952	0.913265	0.765954	1	1	0	0.643677	0.215559	0.95184	0.41432	0	0	0	0.102397	0	3.63798	0.608109	0	0	0	0.0502371	-0.0073907	3.57248	-0.0289806	0	0	1	1	0	0
Citibank N.A., United Arab Emir	Commercial banks	Private	United Arab Emirates	2010	2010Citibank N.A., United Arab Emir	205	0	0	0	0	0	0	0	0	0	0	0	0	0	0	0	0	0.576548	0.332407	0	0.206104	0	0.1	0.0424787	0	0	0	0.14777	0	3.7294	-0.741606	0.3615	0	0.06	-0.0524292	0.0156181	4.53011	0	0	0	0	1	0	0
Commercial Bank International P	Commercial banks	Public	United Arab Emirates	2010	2010Commercial Bank International P	164	0	0	0	0	0	0	0	0	0	0	0	0	0	0	0	0	0.576548	0.332407	0	0.206104	0	0	0.0424787	0	0	0	0.157429	0	0	-0.952024	0.48	0	0.48	-0.0524292	0.0156181	4.53011	0	0	0	1	1	0	0
Commercial Bank of Dubai P.S.C.	Commercial banks	Public	United Arab Emirates	2010	2010Commercial Bank of Dubai P.S.C.	236	0	0	0	0.139581	0	0	0.0152016	0	0	0	0	0.208466	0	0	0	0	0.576548	0.332407	0	0.206104	0	1.1068	0.0424787	0	0	0	0.064488	0	2.72253	0.118892	0.3333	0	0.3333	-0.0524292	0.0156181	4.53011	0	0	0	0	1	0	0
Commercial Bank of Kuwait K.P.S	Commercial banks	Public	Kuwait	2010	2010Commercial Bank of Kuwait K.P.S	229	0.740783	0.547395	0.0619991	0.0833968	0	0	0	0	0	0	0	0	0	0	0	0	0.602159	0.362596	0	0.188393	0	0	0.0354919	0	0	0.216598	0.438458	0.23505	-0.477121	-0.396399	0	0	0	-0.0707606	0.046096	4.58633	-0.0593892	4.32911	0	0	0	0	0
Commercial Bank of Syria	Commercial banks	Private	Syrian Arab Republic	2010	2010Commercial Bank of Syria	245	0.680415	0.597538	0.0277392	0	0	0	0	0	0	0.206	0	0	0	0	0	0	0	0	0	0	0	0	0	0	0	0.231277	0.0614183	0.3912	-0.889899	-0.805147	0	0	0	0.0591204	0.029209	3.44819	0	4.03677	0	0	1	0	0
Commercial International Bank (	Commercial banks	Public	Egypt, Arab Rep.	2010	2010Commercial International Bank (	256	0	0	0	0.234738	0	0.0882286	0	0.7407	0.697	0	-0.0762845	0	0.950226	0.711944	1	0.711944	0.870035	0.756962	0	0.561243	0.167122	0.964365	0.314993	0	0	0	0.0545305	0	3.53421	0.188976	0	0	0	0.046736	0.117635	3.42258	-0.0913277	0	0	1	1	0	0
Cooperative & Agricultural Cred	Commercial banks	Private	Yemen, Rep.	2010	2010Cooperative & Agricultural Cred	96	0	0	0	0	0	0	0	0	0	0	0	0	0	0	0	0	0	0	0	0	0	0	0	0	0	0	0	0	-0.477121	-1.53131	0	0	0.697	0.0386623	0.0540776	3.12541	-0.229934	0	0	1	1	0	0
Credit Agricole Egypt SAE	Commercial banks	Public	Egypt, Arab Rep.	2010	2010Credit Agricole Egypt SAE	157	0.660383	0.625286	0.0529969	0	0	0.211648	0	0.6605	0.5182	0	0	0	1	0.9292	1	0.9292	0.870035	0.756962	0	0.561243	0	1.1068	0.314993	0	0	0.0250068	0.113932	0.2001	3.08896	0.118892	0	0	0	0.046736	0.117635	3.42258	-0.0913277	3.93012	0	0	1	0	0
Cr?dit du Maroc	Commercial banks	Public	Morocco	2010	2010Cr?dit du Maroc	175	0	0	0	0.120008	0	0	0	0	0	0	0	0	0	0	0	0	1	1	0	0.693189	0	1.01931	0.480511	0	0	0	0.218487	0	0	-0.529911	0	0.1567	0	0.0424376	0.00971863	3.45331	1	0	0	1	1	0	0
Cr?dit Immobilier et Hotelier	Commercial banks	Public	Morocco	2010	2010Cr?dit Immobilier et Hotelier	165	0.664025	0.734896	0.0091524	0	0	0.249085	0.0179165	0.5352	0.4312	0	0	0.445748	1	0.605395	0.835259	0.724799	1	1	0	0.693189	0.00486521	0.083666	0.480511	0	0	0.144441	0.115693	0.3474	3.70739	0.034377	0.332	0	0.332	0.0424376	0.00971863	3.45331	1	5.17152	0	1	1	0	0
Cr?dit Libanais S.A.L.	Commercial banks	Private	Lebanon	2010	2010Cr?dit Libanais S.A.L.	214	0.876506	0.648739	0.0239223	0	0	0	0	0	0	0	0	0	0	0	0	0	0.941696	0.886792	0	0.320778	0	0	0.102898	0	0	0.290349	0	0.25305	-0.433545	-0.805147	0.6474	0	0	0.102322	0.011951	3.88995	0.127032	4.2504	0	0	1	0	0
CreditBank SAL	Commercial banks	Private	Lebanon	2010	2010CreditBank SAL	134	0.775752	0.824292	0.0129585	0	0	0	0	0	0	0.0812	0	0	0	0	0	0	0.941696	0.886792	0	0.320778	0	1.01931	0.102898	0	0	0.0540303	0.0623949	0.53521	0.375698	-0.529911	0.9453	0	0.9453	0.102322	0.011951	3.88995	0.127032	2.6583	0	0	1	0	0
Dar Es Salaam Investment Bank-D	Commercial banks	Public	Iraq	2010	2010Dar Es Salaam Investment Bank-D	15	0.838867	0.563712	0.0251414	0	0	0.0253071	0	0.7415	0.5703	0.0812	0	0	1	0.765765	0.978914	0.78226	0	0	0	0	0.242479	1.03875	0	0.0182477	0	0.287458	0.448995	0.41357	0	0.455878	0	0	0.6836	0.033793	0.0687362	3.66796	0.299618	3.8623	0	0	1	0	0
Doha Bank	Commercial banks	Public	Qatar	2010	2010Doha Bank	255	0.794294	0.578059	0.0131325	0.174703	0	0.0253071	0	0.7415	0.5703	0	0	0	1	0.765765	0.978914	0.78226	0.823094	0.677484	0	0.379694	0.242479	1.03875	0.144168	0	0	0.191687	0	0.31552	0	0.455878	0	0	0	0.119566	-0.0486328	4.82868	-0.157338	4.37259	0	0	1	0	0
Emirates Lebanon Bank SAL	Commercial banks	Private	Lebanon	2010	2010Emirates Lebanon Bank SAL	84	0.869406	0.701077	0.0151141	0	0	0	0.045311	0	0	0	0	0.148851	0	0	0	0	0.941696	0.886792	0	0.320778	0	0.1	0.102898	0	0	0.225098	0	0.26735	3.0161	-0.741606	0	0	0.1744	0.102322	0.011951	3.88995	0.127032	3.48243	0	0	1	0	0
Emirates NBD PJSC	Commercial banks	Public	United Arab Emirates	2010	2010Emirates NBD PJSC	306	0.594613	0.583881	0.0086662	0.0786291	0	0	0.00436189	0	0	0	0	0	0	0	0	0	0.576548	0.332407	0	0.206104	0	0	0.0424787	0	0	0.250926	0	0.80337	0	-0.952024	0.49	0	0.49	-0.0524292	0.0156181	4.53011	0	4.07753	0	1	1	0	0
Export Development Bank of Egyp	Commercial banks	Public	Egypt, Arab Rep.	2010	2010Export Development Bank of Egyp	22	0	0	0	0	0	0	0	0	0	0	0	0	0	0	0	0	0.870035	0.756962	0	0.561243	0	1.57575	0.314993	0	0	0	0	0	2.98393	0.493666	0.245	0	0.3	0.046736	0.117635	3.42258	-0.0913277	0	0	0	0	0	0
Fenicia Bank SAL	Commercial banks	Private	Lebanon	2010	2010Fenicia Bank SAL	88	0.793063	0.159587	0.0159782	0	0	0	0	0	0	0	0	0	0	0	0	0	0.941696	0.886792	0	0.320778	0	0	0.102898	0	0	0.824045	0.106878	0.16327	0	-1.10092	0	0	0	0.102322	0.011951	3.88995	0.127032	2.71029	0	0	1	0	0
FIBI Bank	Commercial banks	Public	Israel	2010	2010FIBI Bank	272	0.773054	0.719794	0.0144278	0.0738114	0	0	0	0	0	0	0	0	0	0	0	0	0.781138	0.610177	0	0.235086	0	1.03875	0.0552653	0	0	0.114594	0.143274	0.33526	2.69333	0.455878	0	0	0	0.0114297	0.0334031	4.48705	0.0236972	3.5129	0	1	1	0	0
Fransabank sal	Commercial banks	Private	Lebanon	2010	2010Fransabank sal	248	0.853387	0.591115	0.0194912	0	0	0	0	0	0	0.105	0	0	0	0	0	0	0.941696	0.886792	0	0.320778	0	0	0.102898	0	0	0.3363	0.0871682	0.26976	-0.203443	-1.53131	0	0	0.05	0.102322	0.011951	3.88995	0.127032	3.88625	0	1	1	0	0
Fransabank-Syria S.A.	Commercial banks	Public	Syrian Arab Republic	2010	2010Fransabank-Syria S.A.	5	0.707452	0.515862	0.0214906	0	0	0.0407138	0	0.7801	0.6487	0	0	0	1	0.671032	0.941902	0.712422	0	0	0	0	0.215559	0.95184	0	0	0	0.283756	0.114369	0.29772	3.49865	0.608109	0	0.002	0	0.0591204	0.029209	3.44819	0	0	0	1	1	0	0
Future Bank B.S.C.	Commercial banks	Private	Bahrain	2010	2010Future Bank B.S.C.	82	0.792312	0.49334	0.0184047	0	0	0	0	0	0	0	0	0	0	0	0	0	0.952717	0.907669	0	0.802359	0.0628885	0.809321	0.64378	0	0	0.24487	0.123521	0.41651	0	-0.741606	0	0	0	0.0253989	0.0279551	4.31643	-0.055246	4.65925	0	0	1	0	0
Groupe Banque Centrale Populair	Commercial banks	Private	Morocco	2010	2010Groupe Banque Centrale Populair	275	0.80218	0.476449	0.0158323	0	0	0	0.0279608	0	0	0	0	0.161557	0	0	0	0	1	1	0	0.693189	0	0.083666	0.480511	0	0	0.264599	0	0.45021	3.03057	0.034377	0.0989	0	0.0989	0.0424376	0.00971863	3.45331	1	4.357	0	1	1	0	0
Gulf Bank Algeria	Commercial banks	Private	Algeria	2010	2010Gulf Bank Algeria	93	0.857562	0.379502	0.0083831	0	0	0	0	0	0	0	0	0	0	0	0	0	0	0	0	0	0	0.083666	0	0	0	0.562037	0	0.53193	2.78224	0.034377	0	0	0	0.016	0.0573706	3.65121	-0.0695391	4.50876	0	1	1	0	0
Gulf Bank KSC (The)	Commercial banks	Public	Kuwait	2010	2010Gulf Bank KSC (The)	243	0.567789	0.340332	0.0190273	0.0464044	0	0	0	0	0	0	0	0	0	0	0	0	0.602159	0.362596	0	0.188393	0	0.083666	0.0354919	0	0	0.443036	0	0.52757	0	0.034377	0	0	0	-0.0707606	0.046096	4.58633	-0.0593892	0	0	1	1	0	0
Gulf Commercial Bank	Commercial banks	Public	Iraq	2010	2010Gulf Commercial Bank	38	0.783481	0.275953	0.0109765	0	0	0	0	0	0	0.1752	0	0	0	0	0	0	0	0	0	0	0	0.1	0	0	0	0.676727	0	0.64275	3.77869	-0.741606	0	0	0	0.033793	0.0687362	3.66796	0.299618	0	0	0	1	0	0
Gulf International Bank BSC	Commercial banks	Private	Bahrain	2010	2010Gulf International Bank BSC	258	0.793186	0.455366	0.0168654	0.0523462	0	0.0387022	0	0.7747	0.5886	0	0	0	1	0.826205	0.934478	0.884135	0.952717	0.907669	0	0.802359	0.0628885	0.809321	0.64378	0	0	0.350937	0	0.46708	3.34642	0.455878	0	0	0	0.0253989	0.0279551	4.31643	-0.055246	0	0	1	1	0	0
Housing and Development Bank	Commercial banks	Public	Egypt, Arab Rep.	2010	2010Housing and Development Bank	9	0.800042	0.418837	-0.0293477	0	0	0	0.0345525	0	0	0.1075	0	-0.0229285	0	0	0	0	0.870035	0.756962	0	0.561243	0	0.95184	0.314993	0	0	0.174331	0.102758	0.5799	3.59359	0.608109	1	0	0	0.046736	0.117635	3.42258	-0.0913277	0	0	0	1	0	0
Housing Bank for Trade & Financ	Commercial banks	Public	Jordan	2010	2010Housing Bank for Trade & Financ	220	0.879278	0.188992	-0.0094782	0.0863705	0	0.0343502	0	0.9374	0.774	0	0	0	1	0.831272	0.999255	0.831891	1	1	0	0.643677	0.215559	0.95184	0.41432	0	0	0.442959	0.09623	0.439344	3.7582	0.608109	0	0.0028	0.13	0.0502371	-0.0073907	3.57248	-0.0289806	3.64027	0	1	1	0	0
Housing Bank for Trade and Fina	Commercial banks	Private	Algeria	2010	2010Housing Bank for Trade and Fina	27	0.922722	0.459142	0.0005974	0	0	0	0	0	0	0	0	0	0	0	0	0	0	0	0	0	0	1.1068	0	0	0	0.323875	0.326733	0.62932	4.12627	0.118892	0	0.49	0	0.016	0.0573706	3.65121	-0.0695391	0	0	1	1	0	0
HSBC Bank Egypt S A E	Commercial banks	Private	Egypt, Arab Rep.	2010	2010HSBC Bank Egypt S A E	198	0.851166	0.615476	0.0204943	0	0	0.0207752	0.0136426	0.3797	0.3295	0.1894	0	0.21623	1	1	1	1	0.870035	0.756962	0	0.561243	0.561203	1.01931	0.314993	0.102302	0	0.124876	0.120131	0.32968	3.88376	-0.529911	1	1	0	0.046736	0.117635	3.42258	-0.0913277	0	0	0	1	0	0
HSBC Bank Middle East	Commercial banks	Private	United Arab Emirates	2010	2010HSBC Bank Middle East	60	0.850921	0.478728	0.0127918	0.118315	0	0.189207	0	0.9085	0.7043	0.1926	0	0	1	0.804598	0.907731	0.886384	0.576548	0.332407	0	0.206104	0.242479	1.03875	0.0424787	0.0432821	0	0.450554	0.383402	0.50249	3.41554	0.455878	0	0	0	-0.0524292	0.0156181	4.53011	0	3.50052	0	1	1	0	0
HSBC Bank Middle East Limited	Commercial banks	Private	United Arab Emirates	2010	2010HSBC Bank Middle East Limited	168	0.830303	0.661889	0.0123195	0.118315	0	0.180539	0	0.6841	0.5809	0	0.388818	0	1	0.699913	0.967413	0.723489	0.576548	0.332407	0	0.206104	0.167122	0.964365	0.0424787	0	0	0.218594	0.365168	0.63795	3.62642	0.188976	0	0	0	-0.0524292	0.0156181	4.53011	0	3.45963	0	1	1	0	0
IBL Bank sal	Commercial banks	Private	Lebanon	2010	2010IBL Bank sal	179	0.779906	0.59269	0.0140472	0	0	0	0	0	0	0.1529	0	0	0	0	0	0	0.941696	0.886792	0	0.320778	0	0	0.102898	0	0	0.241094	0.0645612	0.44193	2.84571	0.346009	0.3485	0	0.3485	0.102322	0.011951	3.88995	0.127032	5.4132	0	1	0	0	0
International Bank for Trade an	Commercial banks	Public	Syrian Arab Republic	2010	2010International Bank for Trade an	44	0.424637	0.750125	0.0540811	0	0	0.172964	0	1.1129	0.7866	0	0	0	1	1	1	1	0	0	0	0	0.242479	1.03875	0	0	0	0.0310466	0.0580528	0.46154	0	0.455878	0.5265	0	0	0.0591204	0.029209	3.44819	0	0	0	1	1	0	0
International Bank of Qatar Q.S	Commercial banks	Private	Qatar	2010	2010International Bank of Qatar Q.S	206	0.764918	0.530278	0.0137506	0	0	0	0	0	0	0	0	0	0	0	0	0	0.823094	0.677484	0	0.379694	0	1.03875	0.144168	0	0	0.306567	0	0.37726	2.81079	0.455878	0	0	0	0.119566	-0.0486328	4.82868	-0.157338	3.0548	0	1	1	0	0
International Bank of Yemen YSC	Commercial banks	Private	Yemen, Rep.	2010	2010International Bank of Yemen YSC	109	0.920899	0.237292	0.008739	0	0	0	0	0	0	0.268	0	0	0	0	0	0	0	0	0	0	0	0	0	0	0	0.693233	0	0.49919	4.11753	-1.10092	0	0	0	0.0386623	0.0540776	3.12541	-0.229934	3.29308	0	0	1	0	0
Invest Bank P.S.C.	Commercial banks	Public	United Arab Emirates	2010	2010Invest Bank P.S.C.	155	0.775844	0.490345	0.0033994	0	0	0.171139	0	0.5847	0.4865	0	0.685213	0	1	0	0	0	0.576548	0.332407	0	0.206104	-0.0529152	0	0.0424787	0	0	0.408934	0	0.72898	2.73643	-0.328305	0	0	0	-0.0524292	0.0156181	4.53011	0	3.93989	0	1	0	0	0
Iraqi Middle East Investment Ba	Commercial banks	Public	Iraq	2010	2010Iraqi Middle East Investment Ba	16	0.866885	0.300294	0.0116642	0	0	0	0.0207128	0	0	0	0	0.273768	0	0	0	0	0	0	0	0	0	0	0	0	0	0.333025	0.271704	0.54956	2.56251	-0.952024	0	0	0	0.033793	0.0687362	3.66796	0.299618	4.48811	0	1	1	0	0
Israel Discount Bank LTD	Commercial banks	Public	Israel	2010	2010Israel Discount Bank LTD	294	0.750793	0.769376	0.017903	0.0681492	0	0	0	0	0	0	0	0	0	0	0	0	0.781138	0.610177	0	0.235086	0	0	0.0552653	0	0	0.118069	0.101604	0.37544	-0.0597526	-0.805147	1	0	1	0.0114297	0.0334031	4.48705	0.0236972	3.12182	0	0	1	0	0
Jammal Trust Bank SAL	Commercial banks	Private	Lebanon	2010	2010Jammal Trust Bank SAL	53	0.772519	0.724693	-0.0031938	0	0	0	0.0459581	0	0	0.168	0	0.0936474	0	0	0	0	0.941696	0.886792	0	0.320778	0	0	0.102898	0	0	0.131336	0.392874	0.102983	3.61372	0.346009	0.5099	0	0	0.102322	0.011951	3.88995	0.127032	5.48692	0	0	0	0	0
Jordan Ahli Bank Plc	Commercial banks	Public	Jordan	2010	2010Jordan Ahli Bank Plc	137	0.804091	0.687711	0.000296	0	0	0.100535	0.0441361	0.7926	0.6584	0	0.264097	0.0873976	1	0	0	0	1	1	0	0.643677	0.905047	1.57575	0.41432	0	0	0.141188	0.213111	0.76285	3.67325	0.493666	0.5	0	0	0.0502371	-0.0073907	3.57248	-0.0289806	5.49247	0	1	0	0	0
Jordan Commercial Bank	Commercial banks	Public	Jordan	2010	2010Jordan Commercial Bank	111	0.770927	0.618377	0.0155602	0	0	0	0.0260228	0	0	0	0	0.380749	0	0	0	0	1	1	0	0.643677	0	0	0.41432	0	0	0.253857	0.115695	0.36045	0	-0.185619	0.5	0	0	0.0502371	-0.0073907	3.57248	-0.0289806	3.78019	0	0	1	0	0
Jordan Kuwait Bank	Commercial banks	Public	Jordan	2010	2010Jordan Kuwait Bank	152	0.877156	0.417303	0.0129383	0	0	0	0.13287	0	0	0	0	0.232473	0	0	0	0	1	1	0	0.643677	0	1.01931	0.41432	0	0	0.287013	0.0549299	0.57812	0	-0.529911	0	0	0.19	0.0502371	-0.0073907	3.57248	-0.0289806	4.49729	0	1	1	0	0
Lebanese Swiss Bank SAL (The)	Commercial banks	Private	Lebanon	2010	2010Lebanese Swiss Bank SAL (The)	102	0.744462	0.0839476	0.0404283	0	0	0	0	0	0	0.18	0	0	0	0	0	0	0.941696	0.886792	0	0.320778	0	0	0.102898	0	0	0.263966	0.164551	0.34845	0	0	0	0	0	0.102322	0.011951	3.88995	0.127032	5.73473	0	0	0	0	0
Mashreqbank PSC	Commercial banks	Public	United Arab Emirates	2010	2010Mashreqbank PSC	271	0.745544	0.249629	0.0115676	0.0675497	0	0.204937	0	0.7637	0.604	0.1766	0.449942	0	1	0	0	0	0.576548	0.332407	0	0.206104	-0.0529152	0	0.0424787	0.0217828	0	0.278283	0.112067	0.48801	3.51906	-0.328305	0.217	0	0	-0.0524292	0.0156181	4.53011	0	3.93692	0	1	0	0	0
Mercantile Discount Bank Ltd.	Commercial banks	Private	Israel	2010	2010Mercantile Discount Bank Ltd.	196	0.846679	0.490214	0.0195136	0	0	0.125843	0	0.6707	0.5486	0	0.365499	0	1	0	0	0	0.781138	0.610177	0	0.235086	-0.0529152	0	0.0552653	0	0	0.18707	0.0894846	0.4713	3.33445	-0.328305	0.229	0	0	0.0114297	0.0334031	4.48705	0.0236972	3.22686	0	1	0	0	0
Mizrahi Tefahot Bank Ltd.	Commercial banks	Public	Israel	2010	2010Mizrahi Tefahot Bank Ltd.	295	0.843756	0.272805	0.0225665	0.108023	0	0	0	0	0	0.182	0	0	0	0	0	0	0.781138	0.610177	0	0.235086	0	0.1	0.0552653	0	0	0.532511	0	0.42384	2.30351	-0.741606	0	0	0	0.0114297	0.0334031	4.48705	0.0236972	3.01945	0	0	1	0	0
National Bank of Bahrain	Commercial banks	Public	Bahrain	2010	2010National Bank of Bahrain	197	0.665459	0.653608	0.0259157	0	0	0.108356	0	0.7378	0.6094	0	0.44714	0	1	0	0	0	0.952717	0.907669	0	0.802359	0.0628885	0.809321	0.64378	0	0	0.122442	0.0593058	0.18254	3.31757	-0.328305	0	0	0	0.0253989	0.0279551	4.31643	-0.055246	4.19922	0	1	0	0	0
National Bank of Egypt	Commercial banks	Private	Egypt, Arab Rep.	2010	2010National Bank of Egypt	301	0.26	0.614225	0.02	0.156141	0	0	0.153183	0	0	0.25	0	0.0540978	0	0	0	0	0.870035	0.756962	0	0.561243	0	0	0.314993	0	0	0.0794727	0.151431	0.9859	3.4925	-0.328305	0	0	0	0.046736	0.117635	3.42258	-0.0913277	5.6487	0	0	0	0	0
National Bank of Fujairah PJSC	Commercial banks	Public	United Arab Emirates	2010	2010National Bank of Fujairah PJSC	200	0.74	0.394181	0.03	0.0924857	0	0.198757	0.035443	0.6438	0.5514	0	1.14617	0.118022	0.974537	0	0	0	0.576548	0.332407	0	0.206104	-0.0529152	0	0.0424787	0	0	0.136209	0.162452	0.9787	3.40768	-0.328305	0.172	0	0.075	-0.0524292	0.0156181	4.53011	0	6.47795	0	1	0	0	0
National Bank of Kuwait S.A.K.	Commercial banks	Public	Kuwait	2010	2010National Bank of Kuwait S.A.K.	302	0	0.0184387	1.71	0.135807	0	0	0.687307	0	0	0	0	-0.219114	0	0	0	0	0.602159	0.362596	0	0.188393	0	1.01931	0.0354919	0	0	0.142029	0	0.7249	0.691798	-0.529911	0.4605	0.186	0	-0.0707606	0.046096	4.58633	-0.0593892	0	0	1	1	0	0
National Bank of Oman (SAOG)	Commercial banks	Public	Oman	2010	2010National Bank of Oman (SAOG)	203	0.81	0.524465	1.54	0	0	0	0	0	0	0	0	-0.0400263	0	0	0	0	1	1	0	0	0	0	0	0	0	0.0497865	0	0.7099	-0.0600804	-0.805147	1	0	1	0.061124	0.0346881	4.27213	-0.0701165	6.21335	0	0	1	0	0
National Bank of Ras Al-Khaimah	Commercial banks	Public	United Arab Emirates	2010	2010National Bank of Ras Al-Khaimah	218	0.84	0.555376	1.4	0.269821	0	0	0.0316867	0	0	0	0	-0.32761	0	0	0	0	0.576548	0.332407	0	0.206104	0	0.1	0.0424787	0	0	0.142217	0.155344	0.531	3.20581	-0.741606	0	0	0	-0.0524292	0.0156181	4.53011	0	6.26323	0	0	1	0	0
National Bank of Umm Al-Qaiwain	Commercial banks	Public	United Arab Emirates	2010	2010National Bank of Umm Al-Qaiwain	143	0.85	0.639551	1.62	0	0	0	0.0388189	0	0	0	0	-0.000358545	0	0	0	0	0.576548	0.332407	0	0.206104	0	0.083666	0.0424787	0	0	0.221202	0	0.4545	2.99806	0.034377	0	0	0.5007	-0.0524292	0.0156181	4.53011	0	0	0	1	1	0	0
National Bank of Yemen	Commercial banks	Private	Yemen, Rep.	2010	2010National Bank of Yemen	37	0.87	0.732919	0.99	0	0	0	0.0427646	0	0	0	0	0.00909541	0	0	0	0	0	0	0	0	0	0	0	0	0	0.189123	0	0.2987	-0.477121	-0.396399	0.5691	0	0.5691	0.0386623	0.0540776	3.12541	-0.229934	7.08135	0	0	0	0	0
National Commercial Bank (The)	Commercial banks	Public	Saudi Arabia	2010	2010National Commercial Bank (The)	308	0.85	0.773207	0.83	0.146193	0	0	0.0284181	0	0	0	0	0.119489	0	0	0	0	0.506644	0.256688	0	0.131237	0	0	0.0172233	0	0	0.0589768	0.140118	0.4851	-0.0676955	-0.185619	0.1385	0.51	0.0807	-0.0205925	0.0505722	4.28471	-0.165089	6.6392	0	1	1	0	0
National Credit Bank (Closed Sh	Commercial banks	Public	Syrian Arab Republic	2010	2010National Credit Bank (Closed Sh	39	0.91	0.344148	1.43	0	0	0	0.0558771	0	0	0	0	-0.376399	0	0	0	0	0	0	0	0	0	1.01931	0	0	0	0.210821	0.97924	0.322	2.92005	-0.529911	0	0	0.2394	0.0591204	0.029209	3.44819	0	6.37041	0	1	1	0	0
Natixis Algerie	Commercial banks	Private	Algeria	2010	2010Natixis Algerie	68	0.87	0.0830128	5.21	0	0	0	0.285974	0	0	0.1527	0	-0.0495212	0	0	0	0	0	0	0	0	0	0	0	0	0	0.850105	0.13695	0.1819	0	-0.952024	0	0	0	0.016	0.0573706	3.65121	-0.0695391	6.06385	0	1	1	0	0
Oman Arab Bank SAOC	Commercial banks	Private	Oman	2010	2010Oman Arab Bank SAOC	174	0.83	0.662309	2.48	0	0	0.183424	0.0286353	0.7723	0.5513	0	0.631131	0.0723898	1	0	0	0	1	1	0	0	0.905047	1.57575	0	0	0	0.202722	0.27806	0.3238	3.43227	0.493666	0	0	0	0.061124	0.0346881	4.27213	-0.0701165	0	0	1	0	0	0
Qatar National Bank	Commercial banks	Public	Qatar	2010	2010Qatar National Bank	309	0.89	0.420557	0.21	0.24143	0	0	0.0394383	0	0	0	0	-0.11406	0	0	0	0	0.823094	0.677484	0	0.379694	0	1.01931	0.144168	0	0	0.286369	0.282635	0.8661	2.20924	-0.529911	0.9848	0	0.9848	0.119566	-0.0486328	4.82868	-0.157338	5.83156	0	1	1	0	0
Qatar National Bank Tunisia	Commercial banks	Private	Tunisia	2010	2010Qatar National Bank Tunisia	14	0.85	0.633341	1.11	0	0	0	0.0254754	0	0	0	0	-0.0276858	0	0	0	0	0	0	0	0.273078	0	0	0.0745717	0	0	0.217767	0	0.5281	-0.301071	-0.185619	0	0	0	0.0304345	0.036649	3.61721	0.0993241	7.36968	0	0	1	0	0
QNB Al Ahli	Commercial banks	Public	Egypt, Arab Rep.	2010	2010QNB Al Ahli	240	0.82	0.574228	0.11	0	0	0	0.0413666	0	0	0	0	0.310957	0	0	0	0	0.870035	0.756962	0	0.561243	0	0	0.314993	0	0	0.348095	0.428186	0.824	-0.0168354	-0.185619	0	0	0	0.046736	0.117635	3.42258	-0.0913277	6.37869	0	1	1	0	0
Quds Bank Public Shareholding C	Commercial banks	Private	PALESTINIAN TERRITORIES	2010	2010Quds Bank Public Shareholding C	32	0.79	0.671365	1.55	0	0	0	0.0132697	0	0	0	0	0.233764	0	0	0	0	0	0	0	0	0	0.95184	0	0	0	0.23695	0	0.4526	3.68396	0.608109	0.2153	0	0	0	0	0	0	0	0	1	1	0	0
Riyad Bank	Commercial banks	Public	Saudi Arabia	2010	2010Riyad Bank	297	0.29	0.396887	0.96	0.0966239	0	0	0.0600155	0	0	0	0	0.0661557	0	0	0	0	0.506644	0.256688	0	0.131237	0	0	0.0172233	0	0	0.485964	0.191804	0.4939	0	-0.185619	0.5234	0	0	-0.0205925	0.0505722	4.28471	-0.165089	6.65046	0	1	1	0	0
Samba Financial Group	Commercial banks	Public	Saudi Arabia	2010	2010Samba Financial Group	300	0.72	0.495899	1.6	0.17311	0	0	0.105977	0	0	0	0	-0.0605111	0	0	0	0	0.506644	0.256688	0	0.131237	0	1.01931	0.0172233	0	0	0.0955696	0.0838136	0.5901	-0.585106	-0.529911	0.949	0	0	-0.0205925	0.0505722	4.28471	-0.165089	6.24746	0	1	1	0	0
Saradar Bank SAL	Commercial banks	Private	Lebanon	2010	2010Saradar Bank SAL	13	0.88	0.634501	2.99	0	0	0.25977	0.0376127	0.9079	0.7289	0	0	0.11998	1	0.817922	0.98597	0.829561	0.941696	0.886792	0	0.320778	0	1.03875	0.102898	0	0	0.139845	0.226132	1.5937	0	0.455878	0.4	0	0.4	0.102322	0.011951	3.88995	0.127032	6.94574	0	1	1	0	0
Saudi British Bank JSC (The)	Commercial banks	Public	Saudi Arabia	2010	2010Saudi British Bank JSC (The)	291	0.89	0.541553	0.86	0.124121	0	0	0.00226428	0	0	0	0	0.38099	0	0	0	0	0.506644	0.256688	0	0.131237	0	1.01931	0.0172233	0	0	0.272887	0.0665273	0.6793	0	-0.529911	0.9998	0	0	-0.0205925	0.0505722	4.28471	-0.165089	5.89989	0	0	1	0	0
Saudi Hollandi Bank	Commercial banks	Private	Saudi Arabia	2010	2010Saudi Hollandi Bank	267	0	0	0	0	0	0	0	0	0	0	0	0	0	0	0	0	0.506644	0.256688	0	0.131237	0	0	0.0172233	0	0	0	0.620535	0	0	-1.53131	0	0	0	-0.0205925	0.0505722	4.28471	-0.165089	0	0	1	1	0	0
Saudi Investment Bank (The)	Commercial banks	Public	Saudi Arabia	2010	2010Saudi Investment Bank (The)	262	0.87	0.655865	0.84	0.0831778	0	0	0.0565524	0	0	0	0	0.0875942	0	0	0	0	0.506644	0.256688	0	0.131237	0	1.1068	0.0172233	0	0	0.138782	0	1.1251	2.63302	0.118892	0.92	0	0.92	-0.0205925	0.0505722	4.28471	-0.165089	6.43427	0	1	1	0	0
Soci?t? Arabe Internationale de	Commercial banks	Public	Egypt, Arab Rep.	2010	2010Soci?t? Arabe Internationale de	187	0.83	0.634787	1.35	0.094861	0.0076718	0.300071	0.017654	0.362	0.2512	0	1	0.00156145	0.404199	0.328216	0.721395	0.454974	0.870035	0.756962	0	0.561243	0.167122	0.964365	0.314993	0	0.179701	0.100105	0	0.6049	-0.198019	0.188976	0	0.1141	0	0.046736	0.117635	3.42258	-0.0913277	7.24761	1	1	1	0	0
Soci?t? G?n?rale Alg?rie	Commercial banks	Private	Algeria	2010	2010Soci?t? G?n?rale Alg?rie	113	0.49	0.0328267	-6.16	0.178844	0.0175186	0	0.456338	0	0	0	0	-0.61491	0	0	0	0	0	0	0	0	0	1.1068	0	0	0	0.168775	0	1.5514	-0.346282	0.118892	1	0	0	0.016	0.0573706	3.65121	-0.0695391	5.68992	1	0	1	0	0
Soci?t? G?n?rale de Banque au L	Commercial banks	Private	Lebanon	2010	2010Soci?t? G?n?rale de Banque au L	238	0.83	0.698001	0.17	0.150027	0	0	0.00290102	0	0	0.1219	0	0.0485053	0	0	0	0	0.941696	0.886792	0	0.320778	0	1.03875	0.102898	0	0	0.206691	0	1.6976	0	0.455878	0.49	0	0.49	0.102322	0.011951	3.88995	0.127032	7.75058	1	1	1	0	0
Soci?t? g?n?rale de Banque-Jord	Commercial banks	Public	Jordan	2010	2010Soci?t? g?n?rale de Banque-Jord	98	0.73	0.770955	0.03	0.0541569	0.0166198	0.155812	0.0535904	0.8324	0.6674	0	0	0.474394	0.92722	0.728135	0.924106	0.787935	1	1	0	0.643677	0.242479	1.03875	0.41432	0	0.224726	0.121261	0	0.9624	3.35387	0.455878	0	0.0761	0	0.0502371	-0.0073907	3.57248	-0.0289806	6.12775	1	1	1	0	0
Soci?t? G?n?rale Marocaine de B	Commercial banks	Private	Morocco	2010	2010Soci?t? G?n?rale Marocaine de B	204	0.78	0.645956	-1.12	0.140201	0.023916	0.119293	0.0635222	0.7688	0.6584	0	0	0.334659	0.98826	0.704471	0.926326	0.7605	1	1	0	0.693189	0.167122	0.964365	0.480511	0	0.179701	0.179087	0.0674363	1.789	3.43539	0.188976	0.75	0.1077	0.75	0.0424376	0.00971863	3.45331	1	7.32794	1	1	1	0	0
Soci?t? Tunisienne de Banque	Commercial banks	Public	Tunisia	2010	2010Soci?t? Tunisienne de Banque	153	0.92	0.667799	-1.01	-0.0377935	0	0	0.0726374	0	0	0	0	0.271452	0	0	0	0	0	0	0	0.273078	0	1.03875	0.0745717	0	0	0.154505	0.175704	2.3578	0	0.455878	0	0	0	0.0304345	0.036649	3.61721	0.0993241	7.66233	1	0	1	0	0
Suez Canal Bank	Commercial banks	Public	Egypt, Arab Rep.	2010	2010Suez Canal Bank	128	0.98	0.554555	-28.34	0	0	0	0.233601	0	0	0	0	0.0173255	0	0	0	0	0.870035	0.756962	0	0.561243	0	1.01931	0.314993	0	0	0.229229	0	-1.0447	-0.131283	-0.529911	0.7368	0.0554	0.7368	0.046736	0.117635	3.42258	-0.0913277	6.745	1	0	1	0	0
Syria Gulf Bank SA	Commercial banks	Public	Syrian Arab Republic	2010	2010Syria Gulf Bank SA	311	0.22	0.541955	0.05	0.0945703	0	0	0	0	0	0.265	0	0.0810949	0	0	0	0	0	0	0	0	0	0	0	0	0	0.110492	0.1462	0.9661	0	-0.952024	0	0	0	0.0591204	0.029209	3.44819	0	7.45582	1	0	1	0	0
The Commercial Bank (QSC)	Commercial banks	Public	Qatar	2010	2010The Commercial Bank (QSC)	279	0.84	0.629065	-0.43	0.132392	0.0399368	0.247351	0.0632455	0.8274	0.6663	0	0.190244	0.208386	1	0	0	0	0.823094	0.677484	0	0.379694	-0.0529152	0	0.144168	0	0.123345	0.164099	0.0814516	1.7634	2.53232	-0.328305	0	0	0	0.119566	-0.0486328	4.82868	-0.157338	7.57667	1	1	0	0	0
The National Bank of Kuwait - E	Commercial banks	Public	Egypt, Arab Rep.	2010	2010The National Bank of Kuwait - E	170	0.88	0.747806	0.62	0.139279	0	0	0.01447	0	0	0	0	0.18249	0	0	0	0	0.870035	0.756962	0	0.561243	0	0	0.314993	0	0	0.192579	0.136378	0.7733	0	-0.185619	0.784	0	0	0.046736	0.117635	3.42258	-0.0913277	5.98936	1	0	1	0	0
Tunis International Bank	Commercial banks	Private	Tunisia	2010	2010Tunis International Bank	17	0.78	0.643137	1.62	0	0.0184061	0	0.0153631	0	0	0	0	0.0521333	0	0	0	0	0	0	0	0.273078	0	1.1068	0.0745717	0	0	0.192634	0.11035	0.7889	2.92173	0.118892	0.3011	0	0.3011	0.0304345	0.036649	3.61721	0.0993241	7.10213	1	1	1	0	0
Union Bancaire pour le Commerce	Commercial banks	Public	Tunisia	2010	2010Union Bancaire pour le Commerce	86	0.87	0.722832	1.25	0.0650825	0	0	0.0216121	0	0	0	0	0.148197	0	0	0	0	0	0	0	0.273078	0	1.1068	0.0745717	0	0	0.194755	0.104949	0.4326	0	0.118892	0.911	0	0	0.0304345	0.036649	3.61721	0.0993241	7.05587	1	0	1	0	0
Union Bank of Israel Ltd	Commercial banks	Public	Israel	2010	2010Union Bank of Israel Ltd	216	0.86	0.160144	5.92	0.0664653	0.0459874	0	0.138065	0	0	0.3709	0	-0.207673	0	0	0	0	0.781138	0.610177	0	0.235086	0	1.1068	0.0552653	0	0	0.801463	0.107773	0.1529	0	0.118892	0	0	0	0.0114297	0.0334031	4.48705	0.0236972	5.94281	1	1	1	0	0
Union Internationale de Banques	Commercial banks	Public	Tunisia	2010	2010Union Internationale de Banques	110	0.49	0.286524	3.15	0.109201	0.0126148	0.200127	0.0456176	0.878	0.6341	0	1	-0.258313	1	0.793364	0.84466	0.93927	0	0	0	0.273078	0.242479	1.03875	0.0745717	0	0.224726	0.539005	0.0638602	0.4343	2.99941	0.455878	0.4808	0	0	0.0304345	0.036649	3.61721	0.0993241	0	1	1	1	0	0
Union National Bank - Egypt SAE	Commercial banks	Public	Egypt, Arab Rep.	2010	2010Union National Bank - Egypt SAE	95	0.78	0.657069	2.49	0.0223032	0	0	0.0461198	0	0	0	0	0.178537	0	0	0	0	0.870035	0.756962	0	0.561243	0	0	0.314993	0	0	0.121168	0.0799113	0.3418	0	-1.07741	0	0	0	0.046736	0.117635	3.42258	-0.0913277	7.678	1	1	1	0	0
United Arab Bank PJSC	Commercial banks	Public	United Arab Emirates	2010	2010United Arab Bank PJSC	189	0.86	0.673141	0.1	0.162555	0.0167488	0	0	0	0	0	0	0.00294023	0	0	0	0	0.576548	0.332407	0	0.206104	0	0	0.0424787	0	0	0.200298	0	1.8931	-0.126549	0	0	0	0	-0.0524292	0.0156181	4.53011	0	0	1	0	0	0	0
United Bank (The)	Commercial banks	Private	Egypt, Arab Rep.	2010	2010United Bank (The)	144	0.72	0.613603	0.19	0	0.0705026	0	0.0878069	0	0	0	0	0.0733992	0	0	0	0	0.870035	0.756962	0	0.561243	0	1.1068	0.314993	0	0	0.327851	0.79931	0.448	2.964	0.118892	0.67	0	0	0.046736	0.117635	3.42258	-0.0913277	7.20757	1	0	1	0	0
United Bank for Investment	Commercial banks	Public	Iraq	2010	2010United Bank for Investment	10	0.85	0.0861286	4.42	0.17563	0.0255149	0.253161	0.144631	0.6118	0.4837	0	0	-0.502176	1	0.666374	0.87352	0.762861	0	0	0	0	0.892804	1.1068	0	0	0.728819	0.218018	0.0739746	0.4991	-0.123714	0.118892	0	0	0.13	0.033793	0.0687362	3.66796	0.299618	6.62635	1	1	1	0	0
United Gulf Bank (BSC) EC	Commercial banks	Public	Bahrain	2010	2010United Gulf Bank (BSC) EC	124	0.35	0.3632	-8.88	-0.00503022	0.0080597	0.243498	0.0625678	0.6796	0.5499	0	2.42337	0.235845	1	0	0	0	0.952717	0.907669	0	0.802359	0.0628885	0.809321	0.64378	0	0	0.13717	0.0309459	1.0808	2.75006	-0.328305	0.065	0	0.0583	0.0253989	0.0279551	4.31643	-0.055246	6.0304	1	1	0	0	0
Abu Dhabi Commercial Bank	Commercial banks	Public	United Arab Emirates	2011	2011Abu Dhabi Commercial Bank	299	0.55	0.291061	7.83	0.168447	0.0357581	0	0.0654857	0	0	0	0	0.148364	0	0	0	0	0.531748	0.282756	0	0.126781	0	1.1068	0.0160734	0	0	0.211951	0	0.254	2.37191	0.118892	0	0	0	0.0160285	0.00877983	4.59323	0	6.51896	1	0	1	0	0
Ahli Bank QSC	Commercial banks	Public	Qatar	2011	2011Ahli Bank QSC	207	0.21	0.0569698	-10.88	0	0.0050922	0	0.280365	0	0	0	0	0.00244818	0	0	0	0	0.739917	0.547476	0	0.265129	0	0	0.0702933	0	0	0.318922	0.178312	0.7677	-0.0072564	-1.07741	0	1	0	0.195923	-0.0242526	4.91598	-0.124488	5.58875	1	1	1	0	0
Ahli Bank SAOG	Commercial banks	Public	Oman	2011	2011Ahli Bank SAOG	172	0	0.791386	1.11	0.151598	0	0	0.730657	0	0	0	0	-0.317628	0	0	0	0	0.646565	0.418046	0	0.302575	0	0	0.0915516	0	0	0.134199	0.165751	0.5018	0	0.346009	0	0	0	0.0171399	0.0325658	4.31966	-0.0585712	0	1	1	0	0	0
Ahli United Bank (Egypt) SAE	Commercial banks	Private	Egypt, Arab Rep.	2011	2011Ahli United Bank (Egypt) SAE	149	0	0.308966	0.75	0	0	0	0.193019	0	0	0	0	1.28342	0	0	0	0	0.500617	0.250617	0	0.150893	0	0	0.0227688	0	0	0.178302	0.223533	0.6626	0	-1.07741	0.2999	0	0	0.0514723	0.112652	3.44589	-0.0615431	0	1	0	1	0	0
Ahli United Bank BSC	Commercial banks	Public	Bahrain	2011	2011Ahli United Bank BSC	280	0	0	0	0.12053	0.0039481	0	0	0	0	0	0	0	0	0	0	0	0.528355	0.279159	0	0.177161	0.0993033	0.932738	0.0313861	0	0	0	0.267227	0	0.133699	-1.07741	0	0	0	0.043343	0.0196188	4.35246	0.0266764	0	1	1	1	0	0
Al Ahli Bank of Kuwait (KSC)	Commercial banks	Public	Kuwait	2011	2011Al Ahli Bank of Kuwait (KSC)	231	0.89	0.609845	1.22	0.102529	0.038924	0	0.0537023	0	0	0	0	0.169959	0	0	0	0	0.550444	0.302988	0	0.180872	0	0	0.0327148	0	0	0.284263	0	0.6746	-0.477121	-1.07741	0	0	0	-0.0237026	0.044964	4.68692	-0.227815	6.44317	1	0	1	0	0
Al Khalij Commercial Bank	Commercial banks	Public	Qatar	2011	2011Al Khalij Commercial Bank	234	0	0	0	0.0901455	0.0004819	0	0	0	0	0	0	0	0	0	0	0	0.739917	0.547476	0	0.265129	0	0	0.0702933	0	0	0	0.0972661	0	-0.0630153	-1.07741	1	1	0	0.195923	-0.0242526	4.91598	-0.124488	0	1	0	1	0	0
Al khaliji France SA	Commercial banks	Private	United Arab Emirates	2011	2011Al khaliji France SA	61	0.9	0.646043	1.37	0.11867	0.010492	0	0.104031	0	0	0	0	0.0101366	0	0	0	0	0.531748	0.282756	0	0.126781	0	0	0.0160734	0	0	0.235686	0	0.3874	0.251267	-1.07741	1	1	0	0.0160285	0.00877983	4.59323	0	6.76147	1	1	1	0	0
Alubaf Arab International Bank	Commercial banks	Private	Bahrain	2011	2011Alubaf Arab International Bank	79	0.86	0.656254	0.78	0.108075	0	0	0	0	0	0	0	0.0845161	0	0	0	0	0.528355	0.279159	0	0.177161	0.0993033	0.932738	0.0313861	0	0	0.217012	0.0574249	1.4412	0	-0.185619	0	0	0	0.043343	0.0196188	4.35246	0.0266764	6.64733	1	0	1	0	0
Amen Bank	Commercial banks	Public	Tunisia	2011	2011Amen Bank	150	0.84	0.526907	0.75	0.153596	0	0	0.0415193	0	0	0.37	0	0.169053	0	0	0	0	0.387114	0.149857	0	0.109189	0	1.57575	0.0119223	0	0	0.195906	0.126273	0.8964	0	0.493666	0	0	0	0.0351116	0.0333898	3.62989	0.0965146	6.30847	1	0	0	0	0
Arab African International Bank	Commercial banks	Private	Egypt, Arab Rep.	2011	2011Arab African International Bank	230	0.35	0.0207119	4.83	0.1566	0.0022606	0.273733	0.59666	0.6913	0.5657	0	0	-0.513861	0.980769	0.696612	0.986187	0.706369	0.500617	0.250617	0	0.150893	0.167122	0.964365	0.0227688	0	0.179701	0.911465	0.122308	0.3301	2.43973	0.188976	0	0	0	0.0514723	0.112652	3.44589	-0.0615431	0	1	1	1	0	0
Arab Bank for Investment & Fore	Commercial banks	Private	United Arab Emirates	2011	2011Arab Bank for Investment & Fore	158	0.81	0.487915	0.85	0	-0.0074364	0	0.0602202	0	0	0	0	0.17297	0	0	0	0	0.531748	0.282756	0	0.126781	0	0	0.0160734	0	0	0.350516	0.0773526	1.2731	3.03227	-0.952024	0.1	0	0.1	0.0160285	0.00877983	4.59323	0	6.63108	1	0	1	0	0
Arab Bank Group (Combined)	Commercial banks	Private	Jordan	2011	2011Arab Bank Group (Combined)	290	0.84	0.687126	1	0	0	0	0.0960004	0	0	0	0	0.074091	0	0	0	0	0.725988	0.527058	0	0.347152	0	0	0.120515	0	0	0.222908	0.166341	0.4918	0	-1.53131	0	0	0	0.0231483	0.0484552	3.58577	0.00795241	6.7803	1	0	1	0	0
Arab Bank Plc	Commercial banks	Public	Jordan	2011	2011Arab Bank Plc	282	0.84	0.738927	2.37	0.0399574	0.0183384	0.135388	0.000745532	0.7559	0.6213	0	0	0.0808835	1	0.725728	0.913265	0.794652	0.725988	0.527058	0	0.347152	0.242479	1.03875	0.120515	0	0.224726	0.247783	0.358374	0.283	1.54398	0.455878	0	0.298	0	0.0231483	0.0484552	3.58577	0.00795241	7.40047	1	1	1	0	0
Arab Bank Syria SA	Commercial banks	Public	Syrian Arab Republic	2011	2011Arab Bank Syria SA	24	0.8	0.638524	0.92	0.0774764	0	0	0.0631607	0	0	0	0	0.128799	0	0	0	0	0.709481	0.503363	0	0.3609	0	0	0.130249	0	0	0.239745	0.152061	0.4125	0	-1.07741	0	0	0	0.0519191	0.0439741	3.39973	0	7.04347	1	1	1	0	0
Arab Banking Corporation - Alge	Commercial banks	Private	Algeria	2011	2011Arab Banking Corporation - Alge	19	0.86	0.667363	1.7	0.0658851	0.015174	0	0.00982017	0	0	0	0	0.213225	0	0	0	0	0.846459	0.716493	0	0.307334	0	1.03875	0.094454	0	0	0.210026	0.0529677	0.5807	2.50377	0.455878	0	0	0	0.036	0.0391106	3.73737	-0.108802	5.90799	1	1	1	0	0
Arab Banking Corporation - Egyp	Commercial banks	Private	Egypt, Arab Rep.	2011	2011Arab Banking Corporation - Egyp	73	0.9	0.625118	0.5	0.041206	0.0035774	0	0	0	0	0	0	0.0855023	0	0	0	0	0.500617	0.250617	0	0.150893	0	1.01931	0.0227688	0	0	0.181606	0	2.7621	2.53142	-0.529911	0.1382	0	0.0933	0.0514723	0.112652	3.44589	-0.0615431	7.35015	1	1	1	0	0
Arab Banking Corporation (Jorda	Commercial banks	Public	Jordan	2011	2011Arab Banking Corporation (Jorda	80	0.77	0.640017	1.89	0.0956456	0	0	0.01322	0	0	0	0	0.0939728	0	0	0	0	0.725988	0.527058	0	0.347152	0	1.1068	0.120515	0	0	0.305653	0	0.3414	0	0.118892	0	0	0	0.0231483	0.0484552	3.58577	0.00795241	0	1	0	1	0	0
Arab Banking Corporation BSC-Ba	Commercial banks	Public	Bahrain	2011	2011Arab Banking Corporation BSC-Ba	265	0.78	0.70205	1.58	0.0671809	0.083759	0.228274	0.00807602	0.0558	0.0199	0	0	0.12344	1	0.216405	0.939394	0.230366	0.528355	0.279159	0	0.177161	0.0993033	0.932738	0.0313861	0	0.728819	0.243561	0	0.3445	1.85137	0.118892	0	0	0	0.043343	0.0196188	4.35246	0.0266764	7.58451	1	1	1	0	0
Arab International Bank	Commercial banks	Private	Egypt, Arab Rep.	2011	2011Arab International Bank	138	0.66	0.509583	1.46	0	0.0119171	0	0.0560315	0	0	0	0	0.0506322	0	0	0	0	0.500617	0.250617	0	0.150893	0	1.1068	0.0227688	0	0	0.23522	0.102776	0.4912	3.2467	0.118892	0	0	0	0.0514723	0.112652	3.44589	-0.0615431	6.96059	1	0	1	0	0
Arab Investment Bank-Federal Ar	Commercial banks	Private	Egypt, Arab Rep.	2011	2011Arab Investment Bank-Federal Ar	92	0.88	0.694379	0.75	0	0	0	0.0323051	0	0	0	0	0.0992639	0	0	0	0	0.500617	0.250617	0	0.150893	0	0	0.0227688	0	0	0.169181	0.0849173	0.9724	0	-0.328305	0	0	0	0.0514723	0.112652	3.44589	-0.0615431	6.72529	1	0	0	0	0
Arab National Bank Public Joint	Commercial banks	Public	Saudi Arabia	2011	2011Arab National Bank Public Joint	288	0.925637	0.268572	0.0094247	0.129751	6.95	0.0937353	0	0.1869	0.1609	0.309	0.298711	0	0.664478	0	0	0	0.475596	0.226191	0	0.133501	0.0967532	0.528205	0.0178225	0.107157	0.346786	0.572349	0.0336295	0.37778	0	0.393387	0.4904	0	0.3	0.0503948	0.0533942	4.37559	-0.148486	4.83657	1	1	0	0	0
Arab Tunisian Bank	Commercial banks	Public	Tunisia	2011	2011Arab Tunisian Bank	121	0.822266	0.662612	0.0038346	0.07906	1.27	0.179627	0	0.1382	0.1162	0.1976	0.267724	0	1	0	0	0	0.387114	0.149857	0	0.109189	0.102821	0.724569	0.0119223	0.0386997	0.195849	0.13658	0	0.79286	0	-2.01639	0	0	0	0.0351116	0.0333898	3.62989	0.0965146	4.13478	1	0	0	0	0
Attijari Bank	Commercial banks	Public	Tunisia	2011	2011Attijari Bank	133	0.864041	0.752521	-0.0027287	0.0915288	2.05	0.622446	0	0	0.8171	0.163	0	0	0	1	1	1	0.387114	0.149857	0	0.109189	0	0.803119	0.0119223	0	0	0.193499	0.118576	0.71186	3.39234	-0.0885594	0.919	0	0	0.0351116	0.0333898	3.62989	0.0965146	0	1	0	0	0	0
Attijariwafa Bank	Commercial banks	Public	Morocco	2011	2011Attijariwafa Bank	285	0.878412	0.327134	0.0073484	0	0	0.178243	0	0.808	0.7346	0.1448	0.584564	0	0.78024	0.762425	0.960526	0.793758	0.60362	0.364357	0	0.198842	0.0415657	0.465833	0.0395382	0.027736	0.191547	0.243801	0.103611	0.62753	0	-0.0885615	0	0	0	0.0381572	0.00993557	3.48387	0.0438811	4.15809	1	1	0	0	0
Bahrain Commercial Facilities C	Commercial banks	Public	Bahrain	2011	2011Bahrain Commercial Facilities C	46	0.855866	0.396113	0.0080429	0.112618	0	0.0857593	0	0.8546	0.6162	0	0.149413	0	1	0.742038	1	0.742038	0.528355	0.279159	0	0.177161	0.0993033	0.932738	0.0313861	0	0	0.336555	0.0941166	0.62231	2.63826	-0.0885594	0.602	0.602	0.0726	0.043343	0.0196188	4.35246	0.0266764	3.13716	0	1	0	0	0
Bank al Etihad	Commercial banks	Public	Jordan	2011	2011Bank al Etihad	135	0.895046	0.29924	0.008197	0.0459566	0	0.153756	0	1.0246	0.7255	0.167	0.308475	0	1	0	0	0	0.725988	0.527058	0	0.347152	0.26597	0.901665	0.120515	0.0546334	0	0.575526	0.162868	0.50666	2.20586	0.875344	0.381	0.1765	0.381	0.0231483	0.0484552	3.58577	0.00795241	4.95086	0	1	0	0	0
Bank Audi Private Bank	Commercial banks	Private	Lebanon	2011	2011Bank Audi Private Bank	77	0.901362	0.203369	0.008503	0.149392	0	0.189075	0	1.0316	0.8113	0.1723	0.338661	0	1	0	0	0	0.461783	0.213244	0	0.100412	-0.127785	0	0.0100825	0.0414639	0	0.4047	0	0.50379	2.50418	0.875345	0.35	0.0804	0.35	0.0797514	0.0398348	3.88507	0.0828931	4.96535	0	1	0	0	0
Bank Audi SAE	Commercial banks	Private	Egypt, Arab Rep.	2011	2011Bank Audi SAE	169	0.841668	0.360801	0.0055317	0.0848585	0	0.127681	0	0.5686	0.4655	0.138	0	0	0.716954	0.757793	0.943527	0.803149	0.500617	0.250617	0	0.150893	0	0	0.0227688	0	0	0.537339	0.102082	0.36884	1.18788	-1.05248	0.855	0	0.855	0.0514723	0.112652	3.44589	-0.0615431	0	0	0	0	0	0
Bank Audi SAL	Commercial banks	Public	Lebanon	2011	2011Bank Audi SAL	286	0.601039	0.774695	0.0130416	0.173332	0	0.182037	0	0.7162	0.5866	0.1736	0.438019	0	0.656903	0.586382	0.892881	0.656731	0.461783	0.213244	0	0.100412	-0.0408069	0	0.0100825	0.0244279	0	0.10186	0.0688183	0.43559	2.41874	0.393392	0	0	0	0.0797514	0.0398348	3.88507	0.0828931	0	0	1	0	0	0
Bank Dhofar SAOG	Commercial banks	Public	Oman	2011	2011Bank Dhofar SAOG	210	0.910373	0.280838	0	0.0609675	0	0.154364	0	0.8697	0.705	0.4426	0.0386937	0	1	0.708997	1	0.708997	0.646565	0.418046	0	0.302575	0.0506146	0.513809	0.0915516	0.0848561	0	0.240571	0.0581312	0.96318	3.70961	-0.0885621	0.1013	0.1013	0.4314	0.0171399	0.0325658	4.31966	-0.0585712	2.84144	0	1	0	0	0
Bank Hapoalim BM	Commercial banks	Public	Israel	2011	2011Bank Hapoalim BM	305	0.53942	0.632047	0.0329397	0.112319	0	0.147189	0	0.7845	0.6063	0	0.348196	0	1	0	0	0	0.729908	0.532766	0	0.204993	0.26597	0.901665	0.0420223	0	0	0.273814	0.0742113	0.25644	3.66683	0.875344	0.2722	0	0	0.0568471	0.0271664	4.52723	0.00753541	3.4437	0	1	0	0	0
Bank Leumi Le Israel BM	Commercial banks	Public	Israel	2011	2011Bank Leumi Le Israel BM	304	0.882809	0.144201	0.0167198	0.081979	0	0.296885	0.0343661	0.9154	0.6807	0.171	0	-0.132619	0.658347	0.483858	0.804147	0.601704	0.729908	0.532766	0	0.204993	0.014392	0.337639	0.0420223	0.021588	0	0.46451	0.0532302	0.61684	2.44128	-0.0885594	0	0	0	0.0568471	0.0271664	4.52723	0.00753541	4.59618	0	0	0	0	0
Bank Muscat SAOG	Commercial banks	Public	Oman	2011	2011Bank Muscat SAOG	274	0.898956	0.161611	0.0094077	0.13502	0	0.467935	0	0.1886	0.1343	0.245	0	0	0.44843	0.331098	0.732812	0.451818	0.646565	0.418046	0	0.302575	-0.0408069	0	0.0915516	0.0344748	0	0.796939	0.0896456	0.14725	2.48725	0.393392	0.2	0	0.2	0.0171399	0.0325658	4.31966	-0.0585712	0	0	0	0	0	0
Bank of Alexandria	Commercial banks	Private	Egypt, Arab Rep.	2011	2011Bank of Alexandria	185	0.888777	0.30749	0.0112021	0.0897194	0	0.103641	0	0.9154	0.7013	0	0.774627	0	1	0	0	0	0.500617	0.250617	0	0.150893	0.096448	0.992975	0.0227688	0	0	0.319524	0.0927835	0.48323	2.48399	0.875348	0.2772	0	0.1	0.0514723	0.112652	3.44589	-0.0615431	3.98522	0	1	0	0	0
Bank of Baghdad	Commercial banks	Public	Iraq	2011	2011Bank of Baghdad	74	0.86856	0.569646	0.0074066	0.150108	0	0.0677947	0.0374269	0.4495	0.355	0.142	0	0	1	0.759494	1	0.759494	0.331353	0.109795	0	0.141058	-0.0871804	0	0.0198972	0.023807	0	0.31356	0	0.67525	2.32869	-1.05248	0.4937	0	0.4937	0.0640256	0.0287775	3.78078	0.00504715	0	0	0	0	0	0
Bank of Beirut S.A.L.	Commercial banks	Public	Lebanon	2011	2011Bank of Beirut S.A.L.	237	0.862031	0.752721	0.0127137	0.187111	0	0.242495	0	0.8589	0.6615	0.23	0	0	0.866735	0.597596	1	0.597596	0.461783	0.213244	0	0.100412	0.014392	0.337639	0.0100825	0.0290365	0	0.187883	0	0.4331	0	-0.0885594	0.4228	0	0.4228	0.0797514	0.0398348	3.88507	0.0828931	0	0	0	0	0	0
Bank of Jordan Plc	Commercial banks	Public	Jordan	2011	2011Bank of Jordan Plc	132	0.910504	0.135883	8.01e-05	0.131878	0	0	0	0	0	0.3	0	0	0	0	0	0	0.725988	0.527058	0	0.347152	0	0.368782	0.120515	0	0	0.090933	0	0.92742	0	-0.570517	0	0	0	0.0231483	0.0484552	3.58577	0.00795241	2.89572	0	0	0	0	0
Bank of Palestine Plc	Commercial banks	Public	PALESTINIAN TERRITORIES	2011	2011Bank of Palestine Plc	125	0.880942	0.25615	0.0010032	0.174799	0	0.151784	0.304501	0.6223	0.4877	0.3169	0.393579	0.0667694	0.526919	0.346741	0.851233	0.40734	0.757795	0.574254	0	0.402555	0.0359071	0.368782	0.16205	0.0836689	0	0.518836	0.0593702	0.24866	3.72237	-0.570517	0.1983	0	0.1983	0	0	0	0	5.19203	0	1	0	0	0
Bank of Sharjah	Commercial banks	Private	United Arab Emirates	2011	2011Bank of Sharjah	193	0.734312	0.756076	0.0088851	0.0604379	0	0.266415	0	0.166	0.1244	0.2083	0.00192666	0	0.523656	0	0	0	0.531748	0.282756	0	0.126781	0.0730431	0.43589	0.0160734	0.0800783	0	0.148863	0.110922	0.54203	0.98761	0.393385	0.5129	0	0.5129	0.0160285	0.00877983	4.59323	0	3.7715	0	1	0	0	0
Bank of Syria and Overseas SA	Commercial banks	Public	Syrian Arab Republic	2011	2011Bank of Syria and Overseas SA	87	0.817097	0.508712	0.0094462	0.10104	0	0.256546	0	0.808	0.4923	0.1943	0	0	0.995415	0.495229	0.680118	0.728152	0.709481	0.503363	0	0.3609	0.117346	0.806846	0.130249	0.0350234	0	0.340033	0.108359	0.21209	0	-1.05247	0.877	0	0.877	0.0519191	0.0439741	3.39973	0	0	0	0	0	0	0
Bank Otsar Hahayal Ltd	Commercial banks	Private	Israel	2011	2011Bank Otsar Hahayal Ltd	161	0.803983	0.642488	0.0222771	0.0940209	0	0.156444	0.0103745	0.3293	0.2784	0.1565	0	0.346742	0.483838	0.268714	0.759536	0.353787	0.729908	0.532766	0	0.204993	-0.0871804	0	0.0420223	0.0262379	0	0.0936727	0.114204	0.24884	0	-1.05248	0.996	0	0.996	0.0568471	0.0271664	4.52723	0.00753541	5.0999	0	0	0	0	0
Bank Sohar SAOG	Commercial banks	Public	Oman	2011	2011Bank Sohar SAOG	182	0.842342	0.452885	0.0116406	0.112654	0	0.223719	0	0.6487	0.5292	0.1559	0.0141158	0	0.836833	0.317893	0.898793	0.353689	0.646565	0.418046	0	0.302575	0.0359071	0.368782	0.0915516	0.0411612	0	0.21519	0.132492	0.62067	0	-0.570517	0.87	0.0205	0.87	0.0171399	0.0325658	4.31966	-0.0585712	4.20679	0	1	0	0	0
Bankmed, sal	Commercial banks	Private	Lebanon	2011	2011Bankmed, sal	233	0.90971	0.18542	0.0077967	0.132274	0	0.204414	0	0.6978	0.5196	0.1546	0.0759689	0	0.666916	0.495814	0.931014	0.532552	0.461783	0.213244	0	0.100412	-0.0408069	0	0.0100825	0.0217543	0	0.211456	0.0980953	0.50457	0	0.393392	0.5937	0	0.5937	0.0797514	0.0398348	3.88507	0.0828931	3.68916	0	1	0	0	0
Banque BEMO Sal	Commercial banks	Public	Lebanon	2011	2011Banque BEMO Sal	90	0.732801	0.624388	0.0124665	0.0742814	0	0.294156	0.0396935	0.2767	0.219	0	0	0.195458	1	0.453295	1	0.453295	0.461783	0.213244	0	0.100412	-0.0871804	0	0.0100825	0	0	0.213639	0.0882656	0.3235	2.72816	-1.05248	0.39	0	0.39	0.0797514	0.0398348	3.88507	0.0828931	3.33562	0	0	0	0	0
Banque Bemo Saudi Fransi SA	Commercial banks	Public	Syrian Arab Republic	2011	2011Banque Bemo Saudi Fransi SA	107	0.775775	0.335292	0.0173313	0.0939343	0	0.0619481	0	0.2252	0.2109	0	0	0	0.840426	0.223596	0.53003	0.421856	0.709481	0.503363	0	0.3609	-0.0871804	0	0.130249	0	0	0.436725	0	0.5	0	-1.05248	0	0	0	0.0519191	0.0439741	3.39973	0	3.823	0	0	0	0	0
Banque Centrale Populaire SA	Commercial banks	Public	Morocco	2011	2011Banque Centrale Populaire SA	249	0	0	0	0.122451	0	0.178159	0.0336726	0.8256	0.6671	0.1249	0.340263	0.22112	1	0	0	0	0.60362	0.364357	0	0.198842	0.103403	0.939149	0.0395382	0.0146429	0	0	0.0872173	0	0	0.875347	0.4	0	0.4	0.0381572	0.00993557	3.48387	0.0438811	0	0	1	0	0	0
Banque de l_Agriculture et du D	Commercial banks	Private	Algeria	2011	2011Banque de l_Agriculture et du D	235	0.653506	0.385857	0.0200732	0.183782	0	0.0319257	0	0.7408	0.6297	0	1.3859	0	0.979884	0	0	0	0.846459	0.716493	0	0.307334	0.096448	0.992975	0.094454	0	0	0.383503	0	0.45478	2.73458	0.875348	0.6424	0	0.6424	0.036	0.0391106	3.73737	-0.108802	0	0	1	0	0	0
Banque de l_Habitat	Commercial banks	Private	Tunisia	2011	2011Banque de l_Habitat	141	0	0	0	0.0298809	0	0.0702401	0	0.8305	0.6756	0.1476	0.654337	0	0.470596	0	0	0	0.387114	0.149857	0	0.109189	0.096448	0.992975	0.0119223	0.0144379	0	0	0	0	2.14816	0.875348	0.5898	0	0.5898	0.0351116	0.0333898	3.62989	0.0965146	0	0	1	0	0	0
Banque de l_Industrie et du Tra	Commercial banks	Private	Lebanon	2011	2011Banque de l_Industrie et du Tra	41	0.814507	0.540959	0.009054	0	0	0.0427854	0.0281111	0.808	0.6013	0	0.96128	0.484287	1	0	0	0	0.461783	0.213244	0	0.100412	0.0227745	0.352136	0.0100825	0	0	0.37332	0.145603	0.2764	2.28428	-0.0885604	0.4784	0.0512	0	0.0797514	0.0398348	3.88507	0.0828931	3.59583	0	1	0	0	0
Banque de Tunisie	Commercial banks	Public	Tunisia	2011	2011Banque de Tunisie	112	0.836004	0.248489	0.010863	0.120758	0	0.244789	0.0248375	5.531	0.79	0.1261	0.0248215	0.242534	1	1	1	1	0.387114	0.149857	0	0.109189	-0.0408069	0	0.0119223	0.017744	0	0.281208	0.0369905	0.4735	0	0.393392	0	0	0	0.0351116	0.0333898	3.62989	0.0965146	4.22863	0	1	0	0	0
Banque du Caire SAE	Commercial banks	Private	Egypt, Arab Rep.	2011	2011Banque du Caire SAE	222	0.902468	0.478652	0.0074633	0.0187351	0	0.146308	0	0.7036	0.5835	0.1336	0.0284286	0	1	0.488565	0.907603	0.538302	0.500617	0.250617	0	0.150893	0.0359071	0.368782	0.0227688	0.0352735	0	0.383098	0.109515	0.5804	2.87925	-0.570517	0.2221	0.0545	0.2221	0.0514723	0.112652	3.44589	-0.0615431	0	0	1	0	0	0
Banque Ext?rieure d_Alg?rie	Commercial banks	Private	Algeria	2011	2011Banque Ext?rieure d_Alg?rie	260	0.833402	0.432841	0.0138832	0.160686	0	0.0890074	0.0618128	0.106	0.0944	0.147	0.367261	0.159019	1	0	0	0	0.846459	0.716493	0	0.307334	0.0625129	0.826438	0.094454	0.0134545	0	0.213651	0.119413	0.63733	2.08221	-0.0885633	0.9999	0	0	0.036	0.0391106	3.73737	-0.108802	3.16501	0	0	0	0	0
Banque Libano-Francaise	Commercial banks	Private	Lebanon	2011	2011Banque Libano-Francaise	221	0.64667	0.602847	0.0155567	0.111346	0	0.0897249	0	0.616	0.5252	0.1436	0	0	0.827709	0.216212	0.886968	0.243766	0.461783	0.213244	0	0.100412	-0.0871804	0	0.0100825	0.0240752	0	0.141637	0.11975	0.40995	1.80701	-1.05248	1	0	1	0.0797514	0.0398348	3.88507	0.0828931	2.99277	0	0	0	0	0
Banque Marocaine du Commerce Ex	Commercial banks	Public	Morocco	2011	2011Banque Marocaine du Commerce Ex	266	0	0	0	0.0920187	0	0.0881605	0	0.4302	0.37	0.1374	0.895551	0	0.793391	0	0	0	0.60362	0.364357	0	0.198842	0.0625129	0.826438	0.0395382	0.0125758	0	0	0.0708677	0	3.93521	-0.0885633	0.3	0	0.3	0.0381572	0.00993557	3.48387	0.0438811	0	0	1	0	0	0
Banque Marocaine pour le Commer	Commercial banks	Public	Morocco	2011	2011Banque Marocaine pour le Commer	188	0.812434	0.820059	0.0113398	0.105486	0	0.183845	0	0.956	0.765	0.161	0.467298	0	0.972649	0	0	0	0.60362	0.364357	0	0.198842	-0.127785	0	0.0395382	0.0387446	0	0.0069482	0.110988	0.60594	2.43859	0.875345	0.28	0.1	0	0.0381572	0.00993557	3.48387	0.0438811	0	0	1	0	0	0
Banque Misr Liban	Commercial banks	Private	Lebanon	2011	2011Banque Misr Liban	85	0.786298	0.799258	0.0215732	0.0503895	0	0.0314594	0.00803177	0.7625	0.5901	0.137	0.334792	0.373406	0.950476	0.172464	0.848186	0.203333	0.461783	0.213244	0	0.100412	0.0538797	0.512835	0.0100825	0.0280666	0	0.0890392	0.143033	0.29074	3.18698	0.875358	0.2001	0.0130238	0.798	0.0797514	0.0398348	3.88507	0.0828931	4.55336	0	1	0	0	0
Banque Misr SAE	Commercial banks	Private	Egypt, Arab Rep.	2011	2011Banque Misr SAE	287	0.856224	0.56433	0.0233822	0.0732341	0	0.0304905	0.0759268	0.7288	0.5959	0	0.31387	0.0925425	0.946479	0.176904	0.876194	0.201901	0.500617	0.250617	0	0.150893	0.0538797	0.512835	0.0227688	0	0	0.294077	0.0922623	0.17677	3.45476	0.875358	0.0583	0.017	0.0583	0.0514723	0.112652	3.44589	-0.0615431	0	0	1	0	0	0
Banque Nationale Agricole	Commercial banks	Public	Tunisia	2011	2011Banque Nationale Agricole	162	0.627243	0.497097	0.0265209	0.054935	0	0.143955	0	0.9895	0.747	0.1361	0.792065	0	1	0	0	0	0.387114	0.149857	0	0.109189	-0.127785	0	0.0119223	0.0327524	0	0.411414	0.127358	0.16216	4.3184	0.875345	0.2358	0	0.1233	0.0351116	0.0333898	3.62989	0.0965146	4.28142	0	1	0	0	0
Banque Nationale d_Alg?rie	Commercial banks	Private	Algeria	2011	2011Banque Nationale d_Alg?rie	270	0.854169	0.458223	0.0237619	0.176042	0	0.0363891	0.0507702	0.5019	0.4138	0.1821	0	0.285998	0.480666	0.201657	0.733107	0.275072	0.846459	0.716493	0	0.307334	-0.0871804	0	0.094454	0.0305299	0	0.203384	0.0609602	0.38261	2.56048	-1.05248	0.7025	0	0.7025	0.036	0.0391106	3.73737	-0.108802	0	0	0	0	0	0
Banque Saudi Fransi JSC	Commercial banks	Public	Saudi Arabia	2011	2011Banque Saudi Fransi JSC	289	0	0	0	0.148099	0	0.470319	0	0.2202	0.1555	0.1446	0.237013	0	0	0.275017	0.542067	0.507349	0.475596	0.226191	0	0.133501	0.0886921	0.902774	0.0178225	0.0157361	0	0	0.0706111	0	2.64894	-2.49834	0.5179	0	0.5179	0.0503948	0.0533942	4.37559	-0.148486	0	0	1	0	0	0
Barclays Bank - Egypt S.A.E.	Commercial banks	Private	Egypt, Arab Rep.	2011	2011Barclays Bank - Egypt S.A.E.	119	0	0	0	0	0	0.090605	0	0.3721	0.3096	0.2113	0.581428	0	0.766395	0	0	0	0.500617	0.250617	0	0.150893	0.0625129	0.826438	0.0227688	0.0193396	0	0	0.105464	0	2.46115	-0.0885633	0.2802	0	0	0.0514723	0.112652	3.44589	-0.0615431	0	0	1	0	0	0
BBAC sal	Commercial banks	Private	Lebanon	2011	2011BBAC sal	186	0.841002	0.76061	0.0095049	0.143116	0	0.221906	0.0440947	0.7025	0.5642	0.1549	0.065807	0.275095	1	0.481112	0.888834	0.541285	0.461783	0.213244	0	0.100412	0.0359071	0.368782	0.0100825	0.0408971	0	0.164254	0.112782	0.49311	2.6241	-0.570517	0.032	0	0.0455	0.0797514	0.0398348	3.88507	0.0828931	0	0	1	0	0	0
BBK B.S.C.	Commercial banks	Public	Bahrain	2011	2011BBK B.S.C.	213	0	0	0	0.133851	0	0.116056	0	0.5975	0.5156	0.1325	1.38572	0	1	0	0	0	0.528355	0.279159	0	0.177161	0.0993033	0.932738	0.0313861	0.0557672	0	0	0	0	2.30122	0	0.0763	0	0	0.043343	0.0196188	4.35246	0.0266764	0	0	1	0	0	0
BLOM Bank Egypt SAE	Commercial banks	Private	Egypt, Arab Rep.	2011	2011BLOM Bank Egypt SAE	116	0.880972	0.223196	0.0115798	0.0742658	0	0.193699	0	0.8047	0.5728	0	0	0	0.744425	0.528557	0.879836	0.600745	0.500617	0.250617	0	0.150893	0.014392	0.337639	0.0227688	0	0	0.209808	0.122907	0.53223	3.05023	-0.0885594	0.1715	0	0	0.0514723	0.112652	3.44589	-0.0615431	0	0	0	0	0	0
BLOM Bank s.a.l.	Commercial banks	Public	Lebanon	2011	2011BLOM Bank s.a.l.	269	0	0	0	0.185949	0	0.0884908	0	0.0263	0.022	0.1528	-17.6331	0	0.952023	0	0	0	0.461783	0.213244	0	0.100412	0.0730431	0.43589	0.0100825	0.058742	0	0	0.179243	0	1.34437	0.393385	0.49	0	0.49	0.0797514	0.0398348	3.88507	0.0828931	0	0	1	0	0	0
BNP Paribas El Djaza?r	Commercial banks	Private	Algeria	2011	2011BNP Paribas El Djaza?r	114	0.853171	0.023176	0.0375873	0.238411	0	0.0322822	0	0.7337	0.6223	0.1444	0	0	0.834911	0.203059	0.879747	0.230816	0.846459	0.716493	0	0.307334	0.0538797	0.512835	0.094454	0.0295826	0	0.951345	0.142289	0.46531	2.90244	0.875358	0.78	0	0	0.036	0.0391106	3.73737	-0.108802	0	0	0	0	0	0
BSL Bank SAL	Commercial banks	Private	Lebanon	2011	2011BSL Bank SAL	64	0.805861	0.614136	0.0242876	0.0646997	0	0.175616	0.0341712	0.8818	0.7383	0.2239	0.704849	0.239531	1	0	0	0	0.461783	0.213244	0	0.100412	0	0	0.0100825	0	0	0.239286	0.120232	0.32229	0	0.875345	0.278	0	0.3797	0.0797514	0.0398348	3.88507	0.0828931	4.59074	0	1	0	0	0
Burgan Bank KPSC	Commercial banks	Public	Kuwait	2011	2011Burgan Bank KPSC	252	0.79884	0.494731	1.5e-05	0.101777	0	0.0956343	0	0.3175	0.267	0.133	-4.67559	0	0.814154	0	0	0	0.550444	0.302988	0	0.180872	0.0625129	0.826438	0.0327148	0.0121731	0	0.34647	0	0.98857	2.56073	-0.0885633	0	0	0	-0.0237026	0.044964	4.68692	-0.227815	3.1663	0	0	0	0	0
Byblos Bank S.A.L.	Commercial banks	Public	Lebanon	2011	2011Byblos Bank S.A.L.	247	0.757757	0.739802	0.0130348	0.145426	0	0.0897449	0.0156131	0.523	0.4311	0	0.326693	0.260388	0.763501	0	0	0	0.461783	0.213244	0	0.100412	0.0625129	0.826438	0.0100825	0	0	0.0978904	0	0.41176	2.49907	-0.0885633	0.6106	0	0	0.0797514	0.0398348	3.88507	0.0828931	5.45089	0	1	0	0	0
Byblos Bank Syria SA	Commercial banks	Public	Syrian Arab Republic	2011	2011Byblos Bank Syria SA	23	0	0	0	0.0258098	0	0.0768579	0	0.2043	0.1709	0	-0.840196	0	0.663439	0	0	0	0.709481	0.503363	0	0.3609	0.0730431	0.43589	0.130249	0	0	0	0	0	1.39799	0.393385	0.27	0	0.27	0.0519191	0.0439741	3.39973	0	0	0	1	0	0	0
Cairo Amman Bank	Commercial banks	Public	Jordan	2011	2011Cairo Amman Bank	139	0	0	0	0.163691	0	0.119083	0	0.722	0.5958	0	0.725542	0	0.922578	0	0	0	0.725988	0.527058	0	0.347152	0.0227745	0.352136	0.120515	0	0	0	0.0524058	0	5.45309	-0.0885604	0.509	0.0609	0.05	0.0231483	0.0484552	3.58577	0.00795241	0	0	1	0	0	0
Capital Bank of Jordan	Commercial banks	Public	Jordan	2011	2011Capital Bank of Jordan	126	0.827862	0.618565	0.001944	0.00645398	0	0.130479	0.0447896	0.7639	0.6491	0.164	0	0.110325	0.866349	0.374168	0.821869	0.455264	0.725988	0.527058	0	0.347152	0.117346	0.806846	0.120515	0.0295617	0	0.168239	0.0801149	0.81985	0	-1.05247	0	0	0	0.0231483	0.0484552	3.58577	0.00795241	4.9946	0	0	0	0	0
Citibank N.A., United Arab Emir	Commercial banks	Private	United Arab Emirates	2011	2011Citibank N.A., United Arab Emir	205	0.845509	0.202915	0.0104479	0	0	0.0798148	0	1.0291	0.7374	0.0847	0.93153	0	1	0	0	0	0.531748	0.282756	0	0.126781	0.096448	0.992975	0.0160734	0.00828514	0	0.293197	0.0961016	0.54801	0	0.875348	0.3262	0	0	0.0160285	0.00877983	4.59323	0	4.10535	0	0	0	0	0
Commercial Bank International P	Commercial banks	Public	United Arab Emirates	2011	2011Commercial Bank International P	164	0.186525	0	-0.0471051	0.0374955	0	0	0	0	0	0	0	0	0	0	0	0	0.531748	0.282756	0	0.126781	0	0.826438	0.0160734	0	0	0.809489	0.0926835	0	0	-0.0885633	0	0	0	0.0160285	0.00877983	4.59323	0	3.31326	0	0	0	0	0
Commercial Bank of Dubai P.S.C.	Commercial banks	Public	United Arab Emirates	2011	2011Commercial Bank of Dubai P.S.C.	236	0.815342	0.206575	0.0195434	0.130046	0	0.159242	0	1.0816	0.748	0.1341	0.46042	0	0.950126	0	0	0	0.531748	0.282756	0	0.126781	0.096448	0.992975	0.0160734	0.0131173	0	0.752329	0.158783	0.23288	2.46001	0.875348	0.34	0.0018	0.34	0.0160285	0.00877983	4.59323	0	2.73838	0	1	0	0	0
Commercial Bank of Kuwait K.P.S	Commercial banks	Public	Kuwait	2011	2011Commercial Bank of Kuwait K.P.S	229	0.854713	0.594068	0.0152347	0.00160523	0	0.0319662	0	0.3207	0.2834	0.123	0	0	0.476839	0.399922	0.968975	0.412727	0.550444	0.302988	0	0.180872	-0.0871804	0	0.0327148	0.0206215	0	0.183198	0.24222	0.44214	2.2101	-1.05248	0	0	0	-0.0237026	0.044964	4.68692	-0.227815	4.96535	0	0	0	0	0
Commercial Bank of Syria	Commercial banks	Private	Syrian Arab Republic	2011	2011Commercial Bank of Syria	245	0.474109	0.636501	0.0392179	0.256181	0	0	0	0	0	0.1563	0	0	0.958706	0.9507	1	0.9507	0.709481	0.503363	0	0.3609	0.117346	0.806846	0.130249	0.0281737	0	0.159541	0.131072	0.33323	0	-1.05247	0	0	0	0.0519191	0.0439741	3.39973	0	4.43934	0	0	0	0	0
Commercial International Bank (	Commercial banks	Public	Egypt, Arab Rep.	2011	2011Commercial International Bank (	256	0.94106	0.696972	-0.0726644	0.184305	0	0.0596424	0.0941447	0.3749	0.3192	0.1216	0.285327	0.122251	0.778097	0	0	0	0.500617	0.250617	0	0.150893	0.0625129	0.826438	0.0227688	0.0111297	0	0.16734	0.144203	0.51504	2.52057	-0.0885633	0.35	0	0.0896	0.0514723	0.112652	3.44589	-0.0615431	3.69438	0	0	0	0	0
Cooperative & Agricultural Cred	Commercial banks	Private	Yemen, Rep.	2011	2011Cooperative & Agricultural Cred	96	0.690677	0.0884259	0.064219	0	0	0.0864131	0	0.7541	0.5866	0.1259	0.809968	0	0.437429	0	0	0	1	1	0	0	0.0227745	0.352136	0	0.0231234	0	0.289004	0.122587	0.28057	0	-0.0885604	0.2993	0.0846	0.2621	0.0770231	0.111748	3.13818	-0.240813	5.38018	0	1	0	0	0
Credit Agricole Egypt SAE	Commercial banks	Public	Egypt, Arab Rep.	2011	2011Credit Agricole Egypt SAE	157	0.784541	0.51819	-0.0158268	0.202479	0	0.187108	0.0207001	1.0445	0.7507	0	0.501712	0.0448916	1	0	0	0	0.500617	0.250617	0	0.150893	0.0227745	0.352136	0.0227688	0	0	0.181657	0.151414	0.44283	0	-0.0885604	0.6674	0	0.6674	0.0514723	0.112652	3.44589	-0.0615431	4.39852	0	1	0	0	0
Cr?dit du Maroc	Commercial banks	Public	Morocco	2011	2011Cr?dit du Maroc	175	0.551048	0.540515	0.0211605	0.0971765	0	0.109738	0	0.2381	0.2173	0.223	0.284302	0	0.59512	0	0	0	0.60362	0.364357	0	0.198842	0.0625129	0.826438	0.0395382	0.0204105	0	0.270789	0.168418	0.5646	2.32431	-0.0885633	0.92	0	0	0.0381572	0.00993557	3.48387	0.0438811	3.97745	0	0	0	0	0
Cr?dit Immobilier et Hotelier	Commercial banks	Public	Morocco	2011	2011Cr?dit Immobilier et Hotelier	165	0.806044	0.431205	0.0186536	0.105574	0.0549346	0	0.0153792	0	0	0	0	0.203395	0	0	0	0	0.60362	0.364357	0	0.198842	0	0.1	0.0395382	0	0	0.250101	0.0566829	0.40563	-0.0367128	-0.741606	0.5	0	0.5	0.0381572	0.00993557	3.48387	0.0438811	0	1	0	1	0	0
Cr?dit Libanais S.A.L.	Commercial banks	Private	Lebanon	2011	2011Cr?dit Libanais S.A.L.	214	0.387701	0.57744	0.0240697	0.113288	0.0264239	0	0	0	0	0	0	0	0	0	0	0	0.461783	0.213244	0	0.100412	0	0	0.0100825	0	0	0.162736	0.326834	0.51181	0.417948	-0.328305	0	0	0	0.0797514	0.0398348	3.88507	0.0828931	0	1	0	0	0	0
CreditBank SAL	Commercial banks	Private	Lebanon	2011	2011CreditBank SAL	134	0.883642	0.398896	0.034201	0	0.0085941	0	0	0	0	0	0	0	0	0	0	0	0.461783	0.213244	0	0.100412	0	0.083666	0.0100825	0	0	0.480406	0.104279	0.30864	3.68621	0.034377	1	0	0	0.0797514	0.0398348	3.88507	0.0828931	4.53188	1	0	1	0	0
Dar Es Salaam Investment Bank-D	Commercial banks	Public	Iraq	2011	2011Dar Es Salaam Investment Bank-D	15	0	0	0	0.127423	0	0	0.0157377	0	0	0	0	0.277324	0	0	0	0	0.331353	0.109795	0	0.141058	0	0.083666	0.0198972	0	0	0	0.0895727	0	0	0.034377	0	0	0	0.0640256	0.0287775	3.78078	0.00504715	0	1	1	1	0	0
Doha Bank	Commercial banks	Public	Qatar	2011	2011Doha Bank	255	0	0	0	0.172817	0.0189894	0	0.0157377	0	0	0	0	0.277324	0	0	0	0	0.739917	0.547476	0	0.265129	0	0.083666	0.0702933	0	0	0	0.0900532	0	3.54136	0.034377	0.587	0	0.587	0.195923	-0.0242526	4.91598	-0.124488	0	1	1	1	0	0
Emirates Lebanon Bank SAL	Commercial banks	Private	Lebanon	2011	2011Emirates Lebanon Bank SAL	84	0.901904	0.148568	0.0122452	0	0.0283947	0.0993327	0	0.7474	0.6245	0	1	0	1	0.700417	0.828571	0.845331	0.461783	0.213244	0	0.100412	0	0	0.0100825	0	1	0.551184	0.0700999	0.32087	0	-1.07741	0	0	0	0.0797514	0.0398348	3.88507	0.0828931	3.50096	1	1	1	0	0
Emirates NBD PJSC	Commercial banks	Public	United Arab Emirates	2011	2011Emirates NBD PJSC	306	0	0	0	0.0785886	0.0587192	0	0	0	0	0	0	0	0	0	0	0	0.531748	0.282756	0	0.126781	0	1.1068	0.0160734	0	0	0	0	0	2.56684	0.118892	0.3696	0	0.14	0.0160285	0.00877983	4.59323	0	0	1	1	1	0	0
Export Development Bank of Egyp	Commercial banks	Public	Egypt, Arab Rep.	2011	2011Export Development Bank of Egyp	22	0.874505	0.587969	0.0136137	0.0127831	0.0527788	0	0	0	0	0.19	0	0	0	0	0	0	0.500617	0.250617	0	0.150893	0	0	0.0227688	0	0	0.329402	0.074427	0.32029	-0.451141	-1.53131	0.06	0	0	0.0514723	0.112652	3.44589	-0.0615431	0	1	1	1	0	0
Fenicia Bank SAL	Commercial banks	Private	Lebanon	2011	2011Fenicia Bank SAL	88	0	0	0	0.109965	0.016559	0.181425	0	0.7264	0.5654	0	0.580509	0	1	0.703406	0.891846	0.788707	0.461783	0.213244	0	0.100412	0.167122	0.964365	0.0100825	0	0.179701	0	0.116527	0	2.95257	0.188976	0	0	0.93	0.0797514	0.0398348	3.88507	0.0828931	0	1	1	1	0	0
FIBI Bank	Commercial banks	Public	Israel	2011	2011FIBI Bank	272	0	0	0	0.0884525	0	0	0	0	0	0	0	0	0	0	0	0	0.729908	0.532766	0	0.204993	0	0.964365	0.0420223	0	0	0	0.168298	0	0	0.188976	0	0	0.0999	0.0568471	0.0271664	4.52723	0.00753541	0	1	1	1	0	0
Fransabank sal	Commercial banks	Private	Lebanon	2011	2011Fransabank sal	248	0.756757	0.0290327	0.0244915	0.130533	0.0546839	0.538989	0	1.2228	0.7947	0	0.0980799	0	1	0	0	0	0.461783	0.213244	0	0.100412	0.905047	1.57575	0.0100825	0	0.364498	0.381686	0.146269	0.45896	2.12506	0.493666	0	0	0	0.0797514	0.0398348	3.88507	0.0828931	0	1	1	0	0	0
Fransabank-Syria S.A.	Commercial banks	Public	Syrian Arab Republic	2011	2011Fransabank-Syria S.A.	5	0.791906	0.648663	0.0017764	0	0.0234635	0	0.0507284	0	0	0	0	0.161111	0	0	0	0	0.709481	0.503363	0	0.3609	0	1.03875	0.130249	0	0	0.129857	0.115833	0.79821	0	0.455878	0	0	0	0.0519191	0.0439741	3.39973	0	5.25967	1	0	1	0	0
Future Bank B.S.C.	Commercial banks	Private	Bahrain	2011	2011Future Bank B.S.C.	82	0	0	0	0.0758724	0	0	0	0	0	0	0	0	0	0	0	0	0.528355	0.279159	0	0.177161	0.0993033	0.932738	0.0313861	0	0	0	0.103753	0	0	0	0	0	0	0.043343	0.0196188	4.35246	0.0266764	0	1	0	0	0	0
Groupe Banque Centrale Populair	Commercial banks	Private	Morocco	2011	2011Groupe Banque Centrale Populair	275	0.779841	0.42242	0.0082613	0.113887	0	0	0	0	0	0.2558	0	0	0	0	0	0	0.60362	0.364357	0	0.198842	0	0	0.0395382	0	0	0.280363	0.0575404	0.59801	0	-1.07741	0	0	0.305	0.0381572	0.00993557	3.48387	0.0438811	3.3235	1	1	1	0	0
Gulf Bank Algeria	Commercial banks	Private	Algeria	2011	2011Gulf Bank Algeria	93	0.703757	0.586278	0.0148042	0.233445	0	0.258284	0	0.9005	0.6426	0	0.156637	0	0.94055	0	0	0	0.846459	0.716493	0	0.307334	0.905047	1.57575	0.094454	0	0.364498	0.163324	0.161192	0.57194	0	0.493666	0	0	0	0.036	0.0391106	3.73737	-0.108802	2.7981	1	1	0	0	0
Gulf Bank KSC (The)	Commercial banks	Public	Kuwait	2011	2011Gulf Bank KSC (The)	243	0	0	0	0.0687537	0.050818	0	0	0	0	0	0	0	0	0	0	0	0.550444	0.302988	0	0.180872	0	1.57575	0.0327148	0	0	0	0.0808777	0	2.80618	0.493666	0	0	0	-0.0237026	0.044964	4.68692	-0.227815	0	1	1	0	0	0
Gulf Commercial Bank	Commercial banks	Public	Iraq	2011	2011Gulf Commercial Bank	38	0.867179	0.180665	0.0129339	0.206972	0.0149074	0	0	0	0	0	0	0	0	0	0	0	0.331353	0.109795	0	0.141058	0	1.03875	0.0198972	0	0	0.307977	0.0888686	0.42408	2.36763	0.455878	0	0	0.2	0.0640256	0.0287775	3.78078	0.00504715	2.92974	1	1	1	0	0
Gulf International Bank BSC	Commercial banks	Private	Bahrain	2011	2011Gulf International Bank BSC	258	0.719703	0.588605	0.0185761	0.0553469	0	0	0.0191034	0	0	0	0	0.418987	0	0	0	0	0.528355	0.279159	0	0.177161	0.0993033	0.932738	0.0313861	0	0	0.167162	0.0871866	0.47308	0	-1.07741	0	0	0	0.043343	0.0196188	4.35246	0.0266764	4.96962	1	0	1	0	0
Housing and Development Bank	Commercial banks	Public	Egypt, Arab Rep.	2011	2011Housing and Development Bank	9	0.862045	0.705775	0.0072867	0.114228	0	0	0	0	0	0	0	0	0	0	0	0	0.500617	0.250617	0	0.150893	0	0	0.0227688	0	0	0.170154	0	0.64921	0	-0.952024	0	0	0.3	0.0514723	0.112652	3.44589	-0.0615431	4.30773	1	1	1	0	0
Housing Bank for Trade & Financ	Commercial banks	Public	Jordan	2011	2011Housing Bank for Trade & Financ	220	0.823205	0.771926	0.0053942	0.09983	0.038801	0	0.0344839	0	0	0	0	0.206215	0	0	0	0	0.725988	0.527058	0	0.347152	0	1.03875	0.120515	0	0	0.100943	0	0.612	1.69119	0.455878	0.199	0	0.55	0.0231483	0.0484552	3.58577	0.00795241	5.05625	1	0	1	0	0
Housing Bank for Trade and Fina	Commercial banks	Private	Algeria	2011	2011Housing Bank for Trade and Fina	27	0.88737	0.538666	0.0170591	0.113051	0	0	0	0	0	0	0	0	0	0	0	0	0.846459	0.716493	0	0.307334	0	0.964365	0.094454	0	0	0.250676	0.0658414	0.38437	0	0.188976	0	0	0	0.036	0.0391106	3.73737	-0.108802	3.30837	1	1	1	0	0
HSBC Bank Egypt S A E	Commercial banks	Private	Egypt, Arab Rep.	2011	2011HSBC Bank Egypt S A E	198	0.867766	0.332666	0.0017102	0.322471	0	0.115916	0.192555	1.2072	0.7279	0	0	0.123962	1	1	1	1	0.500617	0.250617	0	0.150893	0	0.816088	0.0227688	0	0	0.39747	0.10094	0.45511	3.4422	0.472635	0	0.6484	0	0.0514723	0.112652	3.44589	-0.0615431	5.35242	0	1	1	0	0
HSBC Bank Middle East	Commercial banks	Private	United Arab Emirates	2011	2011HSBC Bank Middle East	60	0.744058	0.704306	-0.0039198	0.126834	0	0	0.0308331	0	0	0	0	0.296616	0	0	0	0	0.531748	0.282756	0	0.126781	0	0.835464	0.0160734	0	0	0.190762	0.140225	0.58392	2.91327	0.724268	0.048	0	0	0.0160285	0.00877983	4.59323	0	4.1083	0	1	0	0	0
HSBC Bank Middle East Limited	Commercial banks	Private	United Arab Emirates	2011	2011HSBC Bank Middle East Limited	168	0.849181	0.580909	0.0215145	0.126834	0	0	0.0355532	0	0	0	0	0.165774	0	0	0	0	0.531748	0.282756	0	0.126781	0	0	0.0160734	0	0	0.218027	0.138169	0.31367	3.1226	0.258636	0.3499	0	0.3499	0.0160285	0.00877983	4.59323	0	4.07821	0	1	0	0	0
IBL Bank sal	Commercial banks	Private	Lebanon	2011	2011IBL Bank sal	179	0.81552	0.706072	0.0228773	0.188854	0	0	0	0	0	0	0	0	0	0	0	0	0.461783	0.213244	0	0.100412	0	0	0.0100825	0	0	0.233661	0.169155	0.38365	0.390646	-0.47698	0	0.2299	0	0.0797514	0.0398348	3.88507	0.0828931	3.29765	0	0	1	0	0
International Bank for Trade an	Commercial banks	Public	Syrian Arab Republic	2011	2011International Bank for Trade an	44	0	0	0	0.0779554	0	0	0.0201609	0	0	0.1395	0	0.331993	0	0	0	0	0.709481	0.503363	0	0.3609	0	0.8	0.130249	0	0	0	0.123991	0	4.08085	0.158312	0.195	0	0.195	0.0519191	0.0439741	3.39973	0	0	0	1	1	0	0
International Bank of Qatar Q.S	Commercial banks	Private	Qatar	2011	2011International Bank of Qatar Q.S	206	0.68173	0.727186	0.0209482	0.123972	0	0.141959	0	0.7824	0.68	0.198	0	0	1	0.746801	1	0.746801	0.739917	0.547476	0	0.265129	-0.0658332	0	0.0702933	0.0371367	0	0.192138	0.0991433	0.34421	2.62927	0.186603	0	0.1634	0	0.195923	-0.0242526	4.91598	-0.124488	0	0	1	1	0	0
International Bank of Yemen YSC	Commercial banks	Private	Yemen, Rep.	2011	2011International Bank of Yemen YSC	109	0.859042	0.0803122	0.0146159	0.402112	0	0.467876	0	0.6937	0.4899	0	-0.940633	0	1	0	0	0	1	1	0	0.554347	0.257691	0.835464	0.3073	0	0	0.696677	0.0788647	0.30999	3.06518	0.724268	0	0.214	0	0.0770231	0.111748	3.13818	-0.240813	5.01998	0	1	0	0	0
Invest Bank P.S.C.	Commercial banks	Public	United Arab Emirates	2011	2011Invest Bank P.S.C.	155	0.832085	0.48651	0.0094999	0.13837	0	0	0.0264764	0	0	0	0	0.223121	0	0	0	0	0.531748	0.282756	0	0.126781	0	0.816088	0.0160734	0	0	0.151717	0.161612	0.49534	0	0.472635	0	0	0	0.0160285	0.00877983	4.59323	0	5.34597	0	0	1	0	0
Iraqi Middle East Investment Ba	Commercial banks	Public	Iraq	2011	2011Iraqi Middle East Investment Ba	16	0.924934	0.329456	0.006239	0.129336	0	0	0	0	0	0	0	0	0	0	0	0	0.331353	0.109795	0	0.141058	0	0.8	0.0198972	0	0	0.507849	0	0.57018	2.21263	0.158312	0.9711	0	0.9711	0.0640256	0.0287775	3.78078	0.00504715	0	0	0	1	0	0
Israel Discount Bank LTD	Commercial banks	Public	Israel	2011	2011Israel Discount Bank LTD	294	0.812973	0.612215	0.0087033	0.0709576	0	0	0	0	0	0	0	0	0	0	0	0	0.729908	0.532766	0	0.204993	0	0	0.0420223	0	0	0.0980959	0.0905871	0	0.0636881	-0.168121	0	0	0	0.0568471	0.0271664	4.52723	0.00753541	4.63493	0	1	1	0	0
Jammal Trust Bank SAL	Commercial banks	Private	Lebanon	2011	2011Jammal Trust Bank SAL	53	0.812604	0.691824	0.0315749	0	0	0	0	0	0	0	0	0	0	0	0	0	0.461783	0.213244	0	0.100412	0	0	0.0100825	0	0	0.231549	0	0.4094	0.380644	-0.47698	0	0	0	0.0797514	0.0398348	3.88507	0.0828931	2.89159	0	0	1	0	0
Jordan Ahli Bank Plc	Commercial banks	Public	Jordan	2011	2011Jordan Ahli Bank Plc	137	0.830679	0.658361	0.0240338	0.0882809	0	0	0.00620751	0	0	0	0	0.518166	0	0	0	0	0.725988	0.527058	0	0.347152	0	0.816088	0.120515	0	0	0.195802	0.0698849	0.20476	3.63733	0.472635	0.4228	0	0.4228	0.0231483	0.0484552	3.58577	0.00795241	5.18177	0	0	1	0	0
Jordan Commercial Bank	Commercial banks	Public	Jordan	2011	2011Jordan Commercial Bank	111	0.680292	0.670073	0.0029197	0.0199281	0	0	0	0	0	0.207	0	0	0	0	0	0	0.725988	0.527058	0	0.347152	0	0	0.120515	0	0	0.181752	0.175639	0.65217	3.68506	-0.0365862	0	0	0	0.0231483	0.0484552	3.58577	0.00795241	2.13672	0	0	1	0	0
Jordan Kuwait Bank	Commercial banks	Public	Jordan	2011	2011Jordan Kuwait Bank	152	0	0	0	0.122932	0	0.188625	0	0.5429	0.4359	0	0	0	1	0.617487	0.802299	0.769647	0.725988	0.527058	0	0.347152	0	0	0.120515	0	0	0	0.163115	0	3.73966	-0.0365862	0.0717	0	0.0717	0.0231483	0.0484552	3.58577	0.00795241	0	0	1	1	0	0
Lebanese Swiss Bank SAL (The)	Commercial banks	Private	Lebanon	2011	2011Lebanese Swiss Bank SAL (The)	102	0	0	0	0.123554	0	0	0	0	0	0	0	0	0	0	0	0	0.461783	0.213244	0	0.100412	0	0	0.0100825	0	0	0	0.109283	0	3.10976	-0.910637	0.49	0	0.49	0.0797514	0.0398348	3.88507	0.0828931	0	0	1	1	0	0
Mashreqbank PSC	Commercial banks	Public	United Arab Emirates	2011	2011Mashreqbank PSC	271	0.790897	0.603999	0.0165284	0.0991759	0	0	0.0170753	0	0	0	0	0.424592	0	0	0	0	0.531748	0.282756	0	0.126781	0	0	0.0160734	0	0	0.0789621	0.141336	0.39916	-0.0999091	-0.877278	0.88	0	0.88	0.0160285	0.00877983	4.59323	0	5.20318	0	0	1	0	0
Mercantile Discount Bank Ltd.	Commercial banks	Private	Israel	2011	2011Mercantile Discount Bank Ltd.	196	0.817919	0.548642	0.0248363	0.101112	0	0	0.0303574	0	0	0	0	0.21145	0	0	0	0	0.729908	0.532766	0	0.204993	0	0	0.0420223	0	0	0.0634604	0.104009	0.30101	0.206808	-0.47698	0.98	0	0.98	0.0568471	0.0271664	4.52723	0.00753541	5.25259	0	0	1	0	0
Mizrahi Tefahot Bank Ltd.	Commercial banks	Public	Israel	2011	2011Mizrahi Tefahot Bank Ltd.	295	0.860383	0.114188	0.0018861	0.121703	0	0	0	0	0	0.144	0	0	0	0	0	0	0.729908	0.532766	0	0.204993	0	0	0.0420223	0	0	0.263784	0.0947817	0.82226	3.40431	-0.0365862	0.87	0.0243	0.87	0.0568471	0.0271664	4.52723	0.00753541	2.35486	0	1	1	0	0
National Bank of Bahrain	Commercial banks	Public	Bahrain	2011	2011National Bank of Bahrain	197	0.825964	0.609421	0.0221782	0.148931	0	0.154054	0.00778475	0.5408	0.4217	0	0	0.292374	1	1	1	1	0.528355	0.279159	0	0.177161	0.0993033	0.932738	0.0313861	0	0	0.0995179	0.0809434	0.32704	3.01358	0.158312	0.295	0	0.295	0.043343	0.0196188	4.35246	0.0266764	5.11946	0	1	1	0	0
National Bank of Egypt	Commercial banks	Private	Egypt, Arab Rep.	2011	2011National Bank of Egypt	301	0.851265	0.618805	0.0199182	0.210242	0	0	0	0	0	0	0	0	0	0	0	0	0.500617	0.250617	0	0.150893	0	0	0.0227688	0	0	0.0572805	0.0943505	0.38362	3.32495	-0.47698	0.3001	0	0.3001	0.0514723	0.112652	3.44589	-0.0615431	4.78843	0	0	1	0	0
National Bank of Fujairah PJSC	Commercial banks	Public	United Arab Emirates	2011	2011National Bank of Fujairah PJSC	200	0.85661	0.551446	0.0098887	0.134786	0	0	0.024522	0	0	0.179	0	0.270336	0	0	0	0	0.531748	0.282756	0	0.126781	0	0	0.0160734	0	0	0.165677	0.091541	0.2246	-0.343643	-0.47698	0.1568	0	0	0.0160285	0.00877983	4.59323	0	4.72914	0	0	1	0	0
National Bank of Kuwait S.A.K.	Commercial banks	Public	Kuwait	2011	2011National Bank of Kuwait S.A.K.	302	0.827223	0.330939	0.0131905	0.117965	0	0.168663	0	0.731	0.6057	0	0.238014	0	1	0	0	0	0.550444	0.302988	0	0.180872	0.0271321	0.458258	0.0327148	0	0	0.37788	0	0.5847	3.39424	-0.369236	0.4	0	0.4	-0.0237026	0.044964	4.68692	-0.227815	0	0	1	0	0	0
National Bank of Oman (SAOG)	Commercial banks	Public	Oman	2011	2011National Bank of Oman (SAOG)	203	0.693282	0.781025	0.0130619	0.133558	0	0	0	0	0	0	0	0	0	0	0	0	0.646565	0.418046	0	0.302575	0	0	0.0915516	0	0	0.183411	0	0.55023	0.081086	-0.168121	0.6424	0	0.6424	0.0171399	0.0325658	4.31966	-0.0585712	0	0	1	1	0	0
National Bank of Ras Al-Khaimah	Commercial banks	Public	United Arab Emirates	2011	2011National Bank of Ras Al-Khaimah	218	0.861167	0.288712	0.0130136	0.246312	0	0	0	0	0	0	0	0	0	0	0	0	0.531748	0.282756	0	0.126781	0	0	0.0160734	0	0	0.219449	0.077087	0.59167	0	-0.168121	0	0	0	0.0160285	0.00877983	4.59323	0	0	0	1	1	0	0
National Bank of Umm Al-Qaiwain	Commercial banks	Public	United Arab Emirates	2011	2011National Bank of Umm Al-Qaiwain	143	0.751632	0.597897	0.0145033	0.0960678	0	0	0	0	0	0	0	0	0	0	0	0	0.531748	0.282756	0	0.126781	0	0	0.0160734	0	0	0.261784	0.127346	0.55	2.67176	-0.313302	0.1347	0.0243	0	0.0160285	0.00877983	4.59323	0	0	0	1	0	0	0
National Bank of Yemen	Commercial banks	Private	Yemen, Rep.	2011	2011National Bank of Yemen	37	0.737262	0.699827	0.0143024	0.155198	0	0	0	0	0	0	0	0	0	0	0	0	1	1	0	0.554347	0	0.8	0.3073	0	0	0.21342	0.0789952	0.42153	-0.301042	0.158312	0	0.1753	0	0.0770231	0.111748	3.13818	-0.240813	0	0	1	1	0	0
National Commercial Bank (The)	Commercial banks	Public	Saudi Arabia	2011	2011National Commercial Bank (The)	308	0.705422	0.764825	0.0044526	0.167833	0	0	0	0	0	0	0	0	0	0	0	0	0.475596	0.226191	0	0.133501	0	0	0.0178225	0	0	0.0920889	0.0569145	0.50589	3.1633	-0.0365862	0.0132	0	0.0132	0.0503948	0.0533942	4.37559	-0.148486	0	0	1	1	0	0
National Credit Bank (Closed Sh	Commercial banks	Public	Syrian Arab Republic	2011	2011National Credit Bank (Closed Sh	39	0.908041	0.399975	0	0.000793575	0	0	0	0	0	0	0	0	0	0	0	0	0.709481	0.503363	0	0.3609	0	0	0.130249	0	0	0.293765	0.186743	0.28426	0.305396	-0.658608	1	0	0	0.0519191	0.0439741	3.39973	0	4.15875	0	0	1	0	0
Natixis Algerie	Commercial banks	Private	Algeria	2011	2011Natixis Algerie	68	0.643628	0.532747	-0.0202998	0	0	0	0	0	0	0.1268	0	0	0	0	0	0	0.846459	0.716493	0	0.307334	0	0	0.094454	0	0	0.295793	0.0981914	0.790763	0	-0.47698	1	0	1	0.036	0.0391106	3.73737	-0.108802	3.89281	0	0	1	0	0
Oman Arab Bank SAOC	Commercial banks	Private	Oman	2011	2011Oman Arab Bank SAOC	174	0.713835	0.551316	0.0276882	0.137254	0	0.121628	0.00838768	0.2792	0.2487	0	0.422749	0.355239	1	0	0	0	0.646565	0.418046	0	0.302575	0	0	0.0915516	0	0	0.281875	0.418221	0.25206	4.00392	-0.658608	0.293	0	0.293	0.0171399	0.0325658	4.31966	-0.0585712	0	0	1	1	0	0
Qatar National Bank	Commercial banks	Public	Qatar	2011	2011Qatar National Bank	309	0.847815	0.461747	0.0236704	0.175521	0	0	0	0	0	0.1026	0	0	0	0	0	0	0.739917	0.547476	0	0.265129	0	0	0.0702933	0	0	0.370312	0.110867	0.2483	3.68756	0.258636	0.3	0.1	0	0.195923	-0.0242526	4.91598	-0.124488	0	0	1	0	0	0
Qatar National Bank Tunisia	Commercial banks	Private	Tunisia	2011	2011Qatar National Bank Tunisia	14	0.820441	0.259118	0.0392786	0	0	0.0522939	0	0.8971	0.6978	0.1152	0	0	1	0.752	0.896648	0.838679	0.387114	0.149857	0	0.109189	0.111774	0.687023	0.0119223	0.0272804	0	0.601002	0.110212	0.23462	3.37129	0.495322	0	0.005	0	0.0351116	0.0333898	3.62989	0.0965146	2.6981	0	1	1	0	0
QNB Al Ahli	Commercial banks	Public	Egypt, Arab Rep.	2011	2011QNB Al Ahli	240	0.805688	0.764436	0.0147659	0.180752	0	0.0482225	0	0.8036	0.6373	0.1514	0	0	1	0.791899	1	0.791899	0.500617	0.250617	0	0.150893	0.111774	0.687023	0.0227688	0.0358529	0	0.135134	0.124449	0.625	3.48416	0.495322	0	0.0027	0	0.0514723	0.112652	3.44589	-0.0615431	0	0	1	1	0	0
Quds Bank Public Shareholding C	Commercial banks	Private	PALESTINIAN TERRITORIES	2011	2011Quds Bank Public Shareholding C	32	0.820152	0.543068	0.0015853	0.0563594	0	0.155496	0	0.8338	0.656	0	0.506019	0	1	0	0	0	0.757795	0.574254	0	0.402555	0	0	0.16205	0	0	0.191562	0.0917346	0.75692	3.52907	0.258636	0.2484	0	0.15	0	0	0	0	4.53227	0	1	0	0	0
Riyad Bank	Commercial banks	Public	Saudi Arabia	2011	2011Riyad Bank	297	0.854051	0.756968	0.0241325	0.108438	0	0.0816211	0	0.5627	0.486	0	0	0	1	0.62068	0.866464	0.716337	0.475596	0.226191	0	0.133501	0	0	0.0178225	0	0	0.156239	0.104186	0.7839	2.68712	-0.47698	0.7025	0	0.7025	0.0503948	0.0533942	4.37559	-0.148486	3.3359	0	0	1	0	0
Samba Financial Group	Commercial banks	Public	Saudi Arabia	2011	2011Samba Financial Group	300	0.801595	0.294259	0.0158994	0.136492	0	0	0	0	0	0	0	0	0	0	0	0	0.475596	0.226191	0	0.133501	0	0	0.0178225	0	0	0.558045	0	0.59773	2.6719	-1.40223	0	0	0	0.0503948	0.0533942	4.37559	-0.148486	3.61816	0	1	1	0	0
Saradar Bank SAL	Commercial banks	Private	Lebanon	2011	2011Saradar Bank SAL	13	0	0	0	0	0	0	0.0208944	0	0	0	0	0.388705	0	0	0	0	0.461783	0.213244	0	0.100412	0	0	0.0100825	0	0	0	0	0	4.0492	-0.658608	0	0	0	0.0797514	0.0398348	3.88507	0.0828931	0	0	1	1	0	0
Saudi British Bank JSC (The)	Commercial banks	Public	Saudi Arabia	2011	2011Saudi British Bank JSC (The)	291	0.799864	0.306949	-0.0379749	0.161487	0	0	0	0	0	0	0	0	0	0	0	0	0.475596	0.226191	0	0.133501	0	0	0.0178225	0	0	0.530804	0.0606668	0.49542	2.8145	-0.0365862	0.032	0	0	0.0503948	0.0533942	4.37559	-0.148486	4.10274	0	1	1	0	0
Saudi Hollandi Bank	Commercial banks	Private	Saudi Arabia	2011	2011Saudi Hollandi Bank	267	0.544902	0.0133322	-0.0113957	0	0	0	0	0	0	0	0	0	0	0	0	0	0.475596	0.226191	0	0.133501	0	0	0.0178225	0	0	0.737093	0.0598025	0.164745	3.31309	0	0	0	0	0.0503948	0.0533942	4.37559	-0.148486	4.79507	0	1	0	0	0
Saudi Investment Bank (The)	Commercial banks	Public	Saudi Arabia	2011	2011Saudi Investment Bank (The)	262	0.194765	0.0027186	0.074797	0.0972443	0	0	0	0	0	0	0	0	0	0	0	0	0.475596	0.226191	0	0.133501	0	0.816088	0.0178225	0	0	0.122582	0.142846	0.2062	3.01096	0.472635	0	0	0	0.0503948	0.0533942	4.37559	-0.148486	3.45775	0	0	1	0	0
Soci?t? Arabe Internationale de	Commercial banks	Public	Egypt, Arab Rep.	2011	2011Soci?t? Arabe Internationale de	187	0.693963	0.251167	0.0076718	0.121586	0	0	0.17316	0	0	0	0	0.131471	0	0	0	0	0.500617	0.250617	0	0.150893	0	0	0.0227688	0	0	0.185624	0.0911024	0.70896	2.65985	-0.910637	0.39	0	0.39	0.0514723	0.112652	3.44589	-0.0615431	0	0	1	1	0	0
Soci?t? G?n?rale Alg?rie	Commercial banks	Private	Algeria	2011	2011Soci?t? G?n?rale Alg?rie	113	0.176008	0.770684	0.0175186	0.190613	0	0	0	0	0	0	0	0	0	0	0	0	0.846459	0.716493	0	0.307334	0	0.687023	0.094454	0	0	0.0002737	0.320422	0.14749	3.57589	0.495322	0	0	0.24	0.036	0.0391106	3.73737	-0.108802	3.16474	0	0	1	0	0
Soci?t? G?n?rale de Banque au L	Commercial banks	Private	Lebanon	2011	2011Soci?t? G?n?rale de Banque au L	238	0	0	0	0.219965	0	0	0	0	0	0	0	0	0	0	0	0	0.461783	0.213244	0	0.100412	0	0	0.0100825	0	0	0	0.340584	0	3.17455	0.258636	0	0	0	0.0797514	0.0398348	3.88507	0.0828931	0	0	1	0	0	0
Soci?t? g?n?rale de Banque-Jord	Commercial banks	Public	Jordan	2011	2011Soci?t? g?n?rale de Banque-Jord	98	0.801834	0.667417	0.0166198	0.0449526	0	0	0.0169488	0	0	0	0	0.38366	0	0	0	0	0.725988	0.527058	0	0.347152	0	0	0.120515	0	0	0.229142	0	0.4038	3.9043	-0.658608	0	0	0	0.0231483	0.0484552	3.58577	0.00795241	0	0	0	1	0	0
Soci?t? G?n?rale Marocaine de B	Commercial banks	Private	Morocco	2011	2011Soci?t? G?n?rale Marocaine de B	204	0.856415	0.658427	0.023916	0.114763	0	0	0.0387788	0	0	0	0	0.170405	0	0	0	0	0.60362	0.364357	0	0.198842	0	0	0.0395382	0	0	0.238489	0.463731	0.37163	3.49809	-0.658608	0.5574	0	0	0.0381572	0.00993557	3.48387	0.0438811	3.34967	0	1	1	0	0
Soci?t? Tunisienne de Banque	Commercial banks	Public	Tunisia	2011	2011Soci?t? Tunisienne de Banque	153	0	0	0	-0.122457	0	0	0	0	0	0	0	0	0	0	0	0	0.387114	0.149857	0	0.109189	0	0	0.0119223	0	0	0	0	0	2.61482	-0.910637	0.27	0	0.27	0.0351116	0.0333898	3.62989	0.0965146	0	0	1	1	0	0
Suez Canal Bank	Commercial banks	Public	Egypt, Arab Rep.	2011	2011Suez Canal Bank	128	0.908375	0.455056	0	0	0	0	0	0	0	0	0	0	0	0	0	0	0.500617	0.250617	0	0.150893	0	0	0.0227688	0	0	0.438093	0.2277	0.4616	0.672101	-0.313302	0	0.0355	0	0.0514723	0.112652	3.44589	-0.0615431	4.01799	0	1	0	0	0
Syria Gulf Bank SA	Commercial banks	Public	Syrian Arab Republic	2011	2011Syria Gulf Bank SA	311	0	0	0	-0.0727991	0	0	0	0	0	0	0	0	0	0	0	0	0.709481	0.503363	0	0.3609	0	0	0.130249	0	0	0	0.0516985	0	0	-0.877278	0	0	0	0.0519191	0.0439741	3.39973	0	0	0	0	1	0	0
The Commercial Bank (QSC)	Commercial banks	Public	Qatar	2011	2011The Commercial Bank (QSC)	279	0.775174	0.660774	0.0399368	0.134697	0	0	0.0349429	0	0	0	0	0.269942	0	0	0	0	0.739917	0.547476	0	0.265129	0	0	0.0702933	0	0	0.29704	0.352187	0.26696	0.013574	-0.168121	0.3262	0	0	0.195923	-0.0242526	4.91598	-0.124488	0	0	0	1	0	0
The National Bank of Kuwait - E	Commercial banks	Public	Egypt, Arab Rep.	2011	2011The National Bank of Kuwait - E	170	0	0	0	0.166828	0	0	0	0	0	0	0	0	0	0	0	0	0.500617	0.250617	0	0.150893	0	0	0.0227688	0	0	0	0.0763177	0	4.77116	-0.658608	0	0	0	0.0514723	0.112652	3.44589	-0.0615431	0	0	0	1	0	0
Tunis International Bank	Commercial banks	Private	Tunisia	2011	2011Tunis International Bank	17	0.812469	0.725401	0.0184061	0	0	0	0	0	0	0	0	0	0	0	0	0	0.387114	0.149857	0	0.109189	0	0	0.0119223	0	0	0.103504	0.104885	0.46483	-0.188635	-0.168121	0	0	0	0.0351116	0.0333898	3.62989	0.0965146	4.03823	0	1	1	0	0
Union Bancaire pour le Commerce	Commercial banks	Public	Tunisia	2011	2011Union Bancaire pour le Commerce	86	0	0	0	0.0444357	0	0.112868	0	0.2436	0.2189	0	0	0	1	1	1	1	0.387114	0.149857	0	0.109189	-0.0782791	0	0.0119223	0	0	0	0	0	2.55389	-0.47698	0	0	0	0.0351116	0.0333898	3.62989	0.0965146	0	0	0	1	0	0
Union Bank of Israel Ltd	Commercial banks	Public	Israel	2011	2011Union Bank of Israel Ltd	216	0.65807	0.205591	0.0459874	0.0579644	0	0	0	0	0	0	0	0	0	0	0	0	0.729908	0.532766	0	0.204993	0	0	0.0420223	0	0	0.574752	0.777262	0.29574	-0.0904633	-0.877278	0	0	0	0.0568471	0.0271664	4.52723	0.00753541	2.7439	0	0	1	0	0
Union Internationale de Banques	Commercial banks	Public	Tunisia	2011	2011Union Internationale de Banques	110	0.722241	0.634885	0.0126148	0.318564	0	0	0.0118498	0	0	0	0	0.626493	0	0	0	0	0.387114	0.149857	0	0.109189	0	0	0.0119223	0	0	0.111779	0.252448	0.7516	3.7597	-0.658608	0.35	0	0	0.0351116	0.0333898	3.62989	0.0965146	4.19993	0	0	1	0	0
Union National Bank - Egypt SAE	Commercial banks	Public	Egypt, Arab Rep.	2011	2011Union National Bank - Egypt SAE	95	0	0	0	0.0400706	0	0.0439626	0	0.6893	0.5558	0	1.06607	0	1	0	0	0	0.500617	0.250617	0	0.150893	0	0	0.0227688	0	0	0	0.307717	0	2.83257	-0.313302	0.3028	0	0.1994	0.0514723	0.112652	3.44589	-0.0615431	0	0	1	0	0	0
United Arab Bank PJSC	Commercial banks	Public	United Arab Emirates	2011	2011United Arab Bank PJSC	189	0.388834	0.368473	0.0167488	0.182314	0	0	0	0	0	0	0	0	0	0	0	0	0.531748	0.282756	0	0.126781	0	0	0.0160734	0	0	0.172414	0.177483	0.58385	-0.301167	-0.313302	0.6674	0	0.6674	0.0160285	0.00877983	4.59323	0	2.48359	0	1	0	0	0
United Bank (The)	Commercial banks	Private	Egypt, Arab Rep.	2011	2011United Bank (The)	144	0.484934	0.0566824	0.0705026	0	0	0	0	0	0	0	0	0	0	0	0	0	0.500617	0.250617	0	0.150893	0	0	0.0227688	0	0	0.253942	0.168158	0.36811	5.19131	-0.658608	0.88	0	0	0.0514723	0.112652	3.44589	-0.0615431	3.71074	0	0	1	0	0
United Bank for Investment	Commercial banks	Public	Iraq	2011	2011United Bank for Investment	10	0.793593	0.558467	0.0255149	0.170236	0	0.050091	0.0206562	0.3396	0.2988	0	0	0.737405	1	1	1	1	0.331353	0.109795	0	0.141058	0	0	0.0198972	0	0	0.166362	0.170803	0.31295	0.240306	-0.47698	0	0	0	0.0640256	0.0287775	3.78078	0.00504715	2.94151	0	0	1	0	0
United Gulf Bank (BSC) EC	Commercial banks	Public	Bahrain	2011	2011United Gulf Bank (BSC) EC	124	0.809129	0.549904	0.0080597	0.0140156	0	0	0.0245926	0	0	0	0	0.521016	0	0	0	0	0.528355	0.279159	0	0.177161	0.0993033	0.932738	0.0313861	0	0	0.242986	0.958923	0.69637	0.0316257	-0.168121	0.2349	0	0	0.043343	0.0196188	4.35246	0.0266764	4.43964	0	1	1	0	0
Abu Dhabi Commercial Bank	Commercial banks	Public	United Arab Emirates	2012	2012Abu Dhabi Commercial Bank	299	0.431651	0	0.0357581	0.135715	0	0	0	0	0	0.1221	0	0	0	0	0	0	0.517351	0.267652	0	0.1231	0	0	0.0151535	0	0	0.706375	0	0.45042	-0.0713336	-0.877278	0	0	0	0.0692851	0.00877347	4.61253	0	2.99069	0	0	1	0	0
Ahli Bank QSC	Commercial banks	Public	Qatar	2012	2012Ahli Bank QSC	207	0.789949	0.582795	0.0050922	0.135157	0	0.170429	0	0.8152	0.6495	0	0.336742	0	1	0	0	0	0.664458	0.441504	0	0.274442	0.0271321	0.458258	0.0753183	0	0	0.185382	0.0789125	0.75646	3.30912	-0.369236	0	0	0	0.133752	0.0113837	4.92981	-0.0706893	5.59201	0	1	0	0	0
Ahli Bank SAOG	Commercial banks	Public	Oman	2012	2012Ahli Bank SAOG	172	0	0	0	0.129798	0	0	0	0	0	0	0	0	0	0	0	0	0.590632	0.348846	0	0.268516	0	0	0.072101	0	0	0	0	0	0.489717	-0.47698	0.9999	0	0	0.0289461	0.0404219	4.3399	0.0200144	0	0	0	1	0	0
Ahli United Bank (Egypt) SAE	Commercial banks	Private	Egypt, Arab Rep.	2012	2012Ahli United Bank (Egypt) SAE	149	0	0	0	0	0	0	0	0	0	0	0	0	0	0	0	0	0.493506	0.243548	0	0.146663	0	0	0.0215101	0	0	0	0.213208	0	4.36344	-0.658608	0.37	0	0.18	0.0176457	0.100649	3.50916	-0.137521	0	0	0	1	0	0
Ahli United Bank BSC	Commercial banks	Public	Bahrain	2012	2012Ahli United Bank BSC	280	0.793312	0.604148	0.0039481	0.122967	0	0.123748	0	0.7222	0.5567	0	0	0	1	0.723306	0.960717	0.752882	0.509138	0.259222	0	0.17193	0.0625129	0.826438	0.02956	0	0	0.165051	0.143305	0.66917	3.82604	0.158312	0	0	0.187	0.0198351	-0.00400041	4.37391	-0.0059168	5.58688	0	1	1	0	0
Al Ahli Bank of Kuwait (KSC)	Commercial banks	Public	Kuwait	2012	2012Al Ahli Bank of Kuwait (KSC)	231	0.609896	0.610324	0.038924	0.0581091	0	0	0	0	0	0.2905	0	0	0	0	0	0	0.543002	0.294851	0	0.192203	0	0	0.0369419	0	0	0.219896	0.0568973	0	-0.925634	-0.47698	0.9942	0	0	0.0962841	0.048394	4.71583	-0.0905396	4.08008	0	0	1	0	0
Al Khalij Commercial Bank	Commercial banks	Public	Qatar	2012	2012Al Khalij Commercial Bank	234	0.843856	0.713103	0.0004819	0.0903219	0	0.0950298	0	0.2172	0.1937	0	0.230766	0	1	0	0	0	0.664458	0.441504	0	0.274442	0	0	0.0753183	0	0	0.0584018	0	0.99192	0	-0.658608	0.3437	0	0	0.133752	0.0113837	4.92981	-0.0706893	5.36592	0	1	1	0	0
Al khaliji France SA	Commercial banks	Private	United Arab Emirates	2012	2012Al khaliji France SA	61	0.700173	0.545752	0.010492	0.126382	0	0	0	0	0	0	0	0	0	0	0	0	0.517351	0.267652	0	0.1231	0	0	0.0151535	0	0	0.172755	0.156602	0.39842	2.94365	-0.877278	1	0	1	0.0692851	0.00877347	4.61253	0	5.4741	0	0	1	0	0
Alubaf Arab International Bank	Commercial banks	Private	Bahrain	2012	2012Alubaf Arab International Bank	79	0	0	0	0.0998573	0	0	0	0	0	0.1658	0	0	0	0	0	0	0.509138	0.259222	0	0.17193	0.0625129	0.826438	0.02956	0	0	0	0.1136	0	0	-0.658608	0	0	0	0.0198351	-0.00400041	4.37391	-0.0059168	0	0	0	1	0	0
Amen Bank	Commercial banks	Public	Tunisia	2012	2012Amen Bank	150	0	0	0	0.108617	0	0.103706	0	0.6603	0.5478	0	1.22832	0	1	0.683898	0.960546	0.711988	0.384091	0.147526	0	0.109626	-0.0658332	0	0.0120179	0	0	0	0.442002	0	2.23451	0.186603	0	0	0	-0.0166419	0.0324003	3.61833	-0.0030653	0	0	1	1	0	0
Arab African International Bank	Commercial banks	Private	Egypt, Arab Rep.	2012	2012Arab African International Bank	230	0.818322	0.565616	0.0022606	0.161661	0	0.115402	0.0370784	0.2764	0.2349	0	0.432412	0.81718	1	0	0	0	0.493506	0.243548	0	0.146663	0	0	0.0215101	0	0	0.301487	0	0.34754	4.06133	-0.658608	0	0	0.417	0.0176457	0.100649	3.50916	-0.137521	2.92454	0	1	1	0	0
Arab Bank for Investment & Fore	Commercial banks	Private	United Arab Emirates	2012	2012Arab Bank for Investment & Fore	158	0.774482	0.190324	-0.0074364	0	0	0	0	0	0	0.1699	0	0	0	0	0	0	0.517351	0.267652	0	0.1231	0	0	0.0151535	0	0	0.70546	0.687418	0.179785	2.86221	-0.910637	0.415	0	0.415	0.0692851	0.00877347	4.61253	0	4.01116	0	1	1	0	0
Arab Bank Group (Combined)	Commercial banks	Private	Jordan	2012	2012Arab Bank Group (Combined)	290	0	0	0	0	0	0.112737	0	0.4912	0.4178	0	0	0	1	0.526478	0.839009	0.6275	0.712622	0.50783	0	0.344369	0	0	0.11859	0	0	0	0.0769971	0	3.23828	-0.0365862	0.1139	0	0	0.0273718	0.0416244	3.59217	-0.00753158	0	0	1	1	0	0
Arab Bank Plc	Commercial banks	Public	Jordan	2012	2012Arab Bank Plc	282	0.821881	0.621297	0.0183384	0.0457257	0	0	0.0231003	0	0	0	0	0.293923	0	0	0	0	0.712622	0.50783	0	0.344369	0	0	0.11859	0	0	0.0682425	0.0291295	0.40645	3.48331	-0.0365862	0	0	0	0.0273718	0.0416244	3.59217	-0.00753158	4.92817	0	1	1	0	0
Arab Bank Syria SA	Commercial banks	Public	Syrian Arab Republic	2012	2012Arab Bank Syria SA	24	0	0	0	-0.00752483	0	0	0	0	0	0	0	0	0	0	0	0	0.704565	0.496412	0	0.336936	0	0.816088	0.113526	0	0	0	0	0	0	0.472635	0	0	0	0.0285	0.0475316	3.26338	0	0	0	0	1	0	0
Arab Banking Corporation - Alge	Commercial banks	Private	Algeria	2012	2012Arab Banking Corporation - Alge	19	0.821291	0.676339	0.015174	0.086669	0	0	0	0	0	0.16	0	0	0	0	0	0	0.896305	0.803362	0	0.260397	0	0.816088	0.0678064	0	0	0.0929528	0	0.27906	2.57981	0.472635	0.238	0	0.238	0.029	0.0452421	3.74751	0.0220589	4.42161	0	1	1	0	0
Arab Banking Corporation - Egyp	Commercial banks	Private	Egypt, Arab Rep.	2012	2012Arab Banking Corporation - Egyp	73	0.924366	0.660038	0.0035774	0.0483603	0	0.160183	0	0.9889	0.7715	0.1462	0	0	1	0.927993	1	0.927993	0.493506	0.243548	0	0.146663	0.140824	0.816088	0.0215101	0.0309137	0	0.0834317	0.116015	0.90482	3.71596	0.472635	0	0	0	0.0176457	0.100649	3.50916	-0.137521	4.37687	0	1	1	0	0
Arab Banking Corporation (Jorda	Commercial banks	Public	Jordan	2012	2012Arab Banking Corporation (Jorda	80	0	0	0	0.0843884	0	0.132711	0	0.78	0.6695	0	12.4886	0	1	0.751775	1	0.751775	0.712622	0.50783	0	0.344369	-0.0658332	0	0.11859	0	0	0.952703	0.0605945	0	3.45166	0.186603	0.2311	0	0	0.0273718	0.0416244	3.59217	-0.00753158	3.00911	0	1	1	0	0
Arab Banking Corporation BSC-Ba	Commercial banks	Public	Bahrain	2012	2012Arab Banking Corporation BSC-Ba	265	0.605796	0.0198565	0.083759	0.0625595	0	0	0	0	0	0	0	0	0	0	0	0	0.509138	0.259222	0	0.17193	0.0625129	0.826438	0.02956	0	0	0.370043	0	0.41238	-0.477121	-0.910637	1	1	0	0.0198351	-0.00400041	4.37391	-0.0059168	3.5422	0	0	1	0	0
Arab International Bank	Commercial banks	Private	Egypt, Arab Rep.	2012	2012Arab International Bank	138	0	0.0761658	0.0119171	0.0243873	0	0.121992	0	0.4944	0.424	0	0	0	1	0.691521	0.95069	0.727389	0.493506	0.243548	0	0.146663	-0.0782791	0	0.0215101	0	0	0.162176	0.108823	0.68056	-0.185831	-0.47698	0	0	0	0.0176457	0.100649	3.50916	-0.137521	2.28556	0	1	1	0	0
Arab Investment Bank-Federal Ar	Commercial banks	Private	Egypt, Arab Rep.	2012	2012Arab Investment Bank-Federal Ar	92	0	0	0	0.0735382	0	0	0	0	0	0	0	0	0	0	0	0	0.493506	0.243548	0	0.146663	0	0	0.0215101	0	0	0	0.199179	0	0	-1.24455	0	0	0	0.0176457	0.100649	3.50916	-0.137521	0	0	0	1	0	0
Arab National Bank Public Joint	Commercial banks	Public	Saudi Arabia	2012	2012Arab National Bank Public Joint	288	0.86	0.160893	6.95	0.131597	0	0	0.338201	0	0	0	0	-0.299457	0	0	0	0	0.723762	0.523831	0	0.133935	0	0	0.0179386	0	0	0.771507	0	0.2775	0	-0.47698	0	0	0	0.0999685	0.0582622	4.40215	0.0615988	0	0	1	1	0	0
Arab Tunisian Bank	Commercial banks	Public	Tunisia	2012	2012Arab Tunisian Bank	121	0.84	0.116244	1.27	0.100309	0	0	0	0	0	0	0.385038	-0.122256	1	0	0	0	0.384091	0.147526	0	0.109626	0	0	0.0120179	0	0	0.335721	0.146219	0.514	-0.30745	-0.313302	0	0	0	-0.0166419	0.0324003	3.61833	-0.0030653	0	0	1	0	0	0
Attijari Bank	Commercial banks	Public	Tunisia	2012	2012Attijari Bank	133	0	0.817108	2.05	0.186267	0	0	0.116783	0	0	0	0	-0.147773	0	0	0	0	0.384091	0.147526	0	0.109626	0	0	0.0120179	0	0	0.0420433	0.102772	0.4584	0	-0.313302	0	0	0	-0.0166419	0.0324003	3.61833	-0.0030653	6.10547	0	1	0	0	0
Attijariwafa Bank	Commercial banks	Public	Morocco	2012	2012Attijariwafa Bank	285	0.91	0.734605	0	0.13355	0	0	0.0151016	0	0	0	0	0.508921	0	0	0	0	0.556498	0.30969	0	0.201341	0	0	0.0405383	0	0	0.152995	0	0.6568	4.0191	-0.658608	0	0	0	0.052457	0.00906925	3.46429	0.0130259	0	0	0	1	0	0
Bahrain Commercial Facilities C	Commercial banks	Public	Bahrain	2012	2012Bahrain Commercial Facilities C	46	0.72	0.616152	1.63	0.140781	0	0	0.0349121	0	0	0	0	0.0291296	0	0	0	0	0.509138	0.259222	0	0.17193	0.0625129	0.826438	0.02956	0	0	0.120878	0	0.331	0	-0.658608	0	0	0.391	0.0198351	-0.00400041	4.37391	-0.0059168	7.85829	0	0	1	0	0
Bank al Etihad	Commercial banks	Public	Jordan	2012	2012Bank al Etihad	135	0.71	0.725522	1.64	0.0893241	0	0	0.0141816	0	0	0.1554	0	0.0792251	0	0	0	0	0.712622	0.50783	0	0.344369	0	0	0.11859	0	0	0.104857	0.115367	0.3057	2.4883	-1.40223	0	0	0	0.0273718	0.0416244	3.59217	-0.00753158	7.03969	0	1	1	0	0
Bank Audi Private Bank	Commercial banks	Private	Lebanon	2012	2012Bank Audi Private Bank	77	0.79	0.811314	1.36	0.136433	0	0.164169	0.0138403	0.6747	0.563	0	0.422562	0.0738255	0.773585	0	0	0	0.457805	0.209586	0	0.0995742	0.257691	0.835464	0.00991502	0	0	0.132614	0.0657713	0.3534	3.07627	0.724268	0	0	0	0.0086734	0.0497149	3.90041	-0.000797761	6.71929	0	1	0	0	0
Bank Audi SAE	Commercial banks	Private	Egypt, Arab Rep.	2012	2012Bank Audi SAE	169	0.82	0.464714	2.7	0.169187	0	0	0.0853975	0	0	0.131	0	0.157732	0	0	0	0	0.493506	0.243548	0	0.146663	0	0	0.0215101	0	0	0.285757	0	0.402	1.96124	-0.658608	0.81	0	0.81	0.0176457	0.100649	3.50916	-0.137521	6.42449	0	0	1	0	0
Bank Audi SAL	Commercial banks	Public	Lebanon	2012	2012Bank Audi SAL	286	0.82	0.58657	2.06	0.138675	0	0.131811	0.0293247	0.9631	0.7622	0	0	0.0405985	1	0.924653	1	0.924653	0.457805	0.209586	0	0.0995742	0.140824	0.816088	0.00991502	0	0	0.170147	0.0658747	0.2885	2.54641	0.472635	0	0	0	0.0086734	0.0497149	3.90041	-0.000797761	7.52169	0	1	1	0	0
Bank Dhofar SAOG	Commercial banks	Public	Oman	2012	2012Bank Dhofar SAOG	210	0.81	0.705011	0.83	0.192377	0	0	0.0675676	0	0	0	0	0.0256851	0	0	0	0	0.590632	0.348846	0	0.268516	0	0	0.072101	0	0	0.113628	0	0.3801	0	-0.47698	0.4075	0.013	0	0.0289461	0.0404219	4.3399	0.0200144	7.1598	0	1	1	0	0
Bank Hapoalim BM	Commercial banks	Public	Israel	2012	2012Bank Hapoalim BM	305	0.77	0.606265	0.93	0.0860954	0	0	0.0229882	0	0	0.1141	0	0.00391723	0	0	0	0	0.724995	0.525617	0	0.205296	0	0	0.0421466	0	0	0.159016	0	0.2755	0	-0.658608	0.1576	0	0.1576	0.0554259	0.0347857	4.51203	-0.017142	7.20146	0	0	1	0	0
Bank Leumi Le Israel BM	Commercial banks	Public	Israel	2012	2012Bank Leumi Le Israel BM	304	0.74	0.680691	0.89	0.0763428	0	0.0608122	0.101318	0.7025	0.577	0	0	-0.181749	1	0.692794	0.826731	0.837992	0.724995	0.525617	0	0.205296	0.111774	0.687023	0.0421466	0	0	0.191839	0.115616	0.4231	3.62915	0.495322	0.7408	0	0	0.0554259	0.0347857	4.51203	-0.017142	5.86844	0	1	1	0	0
Bank Muscat SAOG	Commercial banks	Public	Oman	2012	2012Bank Muscat SAOG	274	0.71	0.13432	0.94	0.125541	0	0	0.349212	0	0	0	0	-0.167968	0	0	0	0	0.590632	0.348846	0	0.268516	0	0	0.072101	0	0	0.651063	0.118015	0.3718	4.10324	-0.658608	0.3625	0	0.06	0.0289461	0.0404219	4.3399	0.0200144	6.04869	0	0	1	0	0
Bank of Alexandria	Commercial banks	Private	Egypt, Arab Rep.	2012	2012Bank of Alexandria	185	0.77	0.701481	1.36	0.145614	0	0	0	0	0	0	0	-0.0296364	0	0	0	0	0.493506	0.243548	0	0.146663	0	0	0.0215101	0	0	0.0504013	0.113986	0.6929	0	-0.910637	0.48	0	0.48	0.0176457	0.100649	3.50916	-0.137521	6.54251	0	1	1	0	0
Bank of Baghdad	Commercial banks	Public	Iraq	2012	2012Bank of Baghdad	74	0.79	0.355046	2.33	0.110095	0	0	0.0557284	0	0	0	0	0.194186	0	0	0	0	0.331645	0.109988	0	0.11962	0	0.8	0.014309	0	0	0.486046	0.0858089	0.2028	2.7939	0.158312	0.3333	0	0.3333	0.0754647	0.0580146	3.83442	0.0829032	7.07679	0	0	1	0	0
Bank of Beirut S.A.L.	Commercial banks	Public	Lebanon	2012	2012Bank of Beirut S.A.L.	237	0.77	0.661519	1.97	0.144842	0	0	0.0611409	0	0	0	0	0.189001	0	0	0	0	0.457805	0.209586	0	0.0995742	0	0	0.00991502	0	0	0.177366	0.412834	0.32	2.2513	-0.313302	0	0	0	0.0086734	0.0497149	3.90041	-0.000797761	0	0	0	0	0	0
Bank of Jordan Plc	Commercial banks	Public	Jordan	2012	2012Bank of Jordan Plc	132	0	0	0	0.1132	0	0	0	0	0	0.19	0	0	0	0	0	0	0.712622	0.50783	0	0.344369	0	0	0.11859	0	0	0	0.168224	0	-0.568108	-0.877278	0.5999	0	0.5999	0.0273718	0.0416244	3.59217	-0.00753158	0	0	0	1	0	0
Bank of Palestine Plc	Commercial banks	Public	PALESTINIAN TERRITORIES	2012	2012Bank of Palestine Plc	125	0.8	0.489175	1.11	0.16046	0	0.122675	0.051348	0.7854	0.6884	0	-0.910875	0.0669348	1	0.726616	1	0.726616	0.745063	0.555119	0	0.424215	-0.0658332	0	0.179958	0	0	0.244484	0	1.5972	2.75766	0.186603	0	0	0	0	0	0	0	7.68272	0	1	1	0	0
Bank of Sharjah	Commercial banks	Private	United Arab Emirates	2012	2012Bank of Sharjah	193	0.75	0.124362	-7.62	0.0815235	0	0	0.636223	0	0	0	0	-0.666076	0	0	0	0	0.517351	0.267652	0	0.1231	0	0	0.0151535	0	0	0.768163	0	4.285	-0.323533	-1.40223	0.073	0	0.697	0.0692851	0.00877347	4.61253	0	5.1103	0	1	1	0	0
Bank of Syria and Overseas SA	Commercial banks	Public	Syrian Arab Republic	2012	2012Bank of Syria and Overseas SA	87	0.61	0.492337	2.15	0.0293069	0	0.327141	0.0175141	0.876	0.5737	0	0	-0.0136507	1	1	1	1	0.704565	0.496412	0	0.336936	0	0.8	0.113526	0	0	0.298729	0	0.4773	3.04646	0.158312	0	0	0	0.0285	0.0475316	3.26338	0	0	0	0	1	0	0
Bank Otsar Hahayal Ltd	Commercial banks	Private	Israel	2012	2012Bank Otsar Hahayal Ltd	161	0.85	0.278405	1.94	0.0934469	0	0	0.049814	0	0	0.294	0	-0.0642223	0	0	0	0	0.724995	0.525617	0	0.205296	0	0	0.0421466	0	0	0.51707	0	0.4741	0	-0.47698	0	0.1567	0	0.0554259	0.0347857	4.51203	-0.017142	0	0	1	1	0	0
Bank Sohar SAOG	Commercial banks	Public	Oman	2012	2012Bank Sohar SAOG	182	0.82	0.529248	1.16	0.156894	0	0.2257	0.034951	0.4733	0.3889	0	0	0.0780114	1	0.588464	0.786994	0.747737	0.590632	0.348846	0	0.268516	0	0	0.072101	0	0	0.10427	0	0.5613	3.69115	-0.0365862	0.34	0.1861	0.34	0.0289461	0.0404219	4.3399	0.0200144	0	0	1	1	0	0
Bankmed, sal	Commercial banks	Private	Lebanon	2012	2012Bankmed, sal	233	0.74	0.519645	0.85	0.125204	0	0	0.0359726	0	0	0	0	0.0424151	0	0	0	0	0.457805	0.209586	0	0.0995742	0	0	0.00991502	0	0	0.241703	0.123369	0.5316	-0.32024	-0.877278	0.612	0	0	0.0086734	0.0497149	3.90041	-0.000797761	0	0	0	1	0	0
Banque BEMO Sal	Commercial banks	Public	Lebanon	2012	2012Banque BEMO Sal	90	0.79	0.219007	1.15	0.0753109	0	0	0.130362	0	0	0.0862	0	-0.0578357	0	0	0	0	0.457805	0.209586	0	0.0995742	0	0	0.00991502	0	0	0.562327	0.0953064	0.3702	0.381334	-0.47698	0	0	0	0.0086734	0.0497149	3.90041	-0.000797761	6.69235	0	0	1	0	0
Banque Bemo Saudi Fransi SA	Commercial banks	Public	Syrian Arab Republic	2012	2012Banque Bemo Saudi Fransi SA	107	0.94	0.210935	0.51	0.219023	0	0.0397149	0.131176	0.6829	0.5077	0.0862	0	0.0262649	1	0.755802	0.993171	0.760999	0.704565	0.496412	0	0.336936	0.140824	0.816088	0.113526	0.0182268	0	0.481394	0.293606	0.6614	0	0.472635	0	0	0	0.0285	0.0475316	3.26338	0	0	0	0	1	0	0
Banque Centrale Populaire SA	Commercial banks	Public	Morocco	2012	2012Banque Centrale Populaire SA	249	0.81	0.667104	1.78	0.100526	0	0.0397149	0.0192946	0.6829	0.5077	0	0	-0.0121192	1	0.755802	0.993171	0.760999	0.556498	0.30969	0	0.201341	0.140824	0.816088	0.0405383	0	0	0.0751049	0.147116	0.3461	0	0.472635	0	0	0	0.052457	0.00906925	3.46429	0.0130259	0	0	0	1	0	0
Banque de l_Agriculture et du D	Commercial banks	Private	Algeria	2012	2012Banque de l_Agriculture et du D	235	0.86	0.634739	0.55	0.0772346	0	0	0.0630019	0	0	0	0	0.0511069	0	0	0	0	0.896305	0.803362	0	0.260397	0	0	0.0678064	0	0	0.161667	0.145454	1.7072	3.24576	-0.658608	0	0	0	0.029	0.0452421	3.74751	0.0220589	6.41501	0	0	1	0	0
Banque de l_Habitat	Commercial banks	Private	Tunisia	2012	2012Banque de l_Habitat	141	0.85	0.670965	1.82	-0.366945	0	0	0.0995256	0	0	0	0	0.0765043	0	0	0	0	0.384091	0.147526	0	0.109626	0	0	0.0120179	0	0	0.172245	0.357733	0.9797	0	-0.910637	0.49	0	0.49	-0.0166419	0.0324003	3.61833	-0.0030653	6.5341	0	1	1	0	0
Banque de l_Industrie et du Tra	Commercial banks	Private	Lebanon	2012	2012Banque de l_Industrie et du Tra	41	0.76	0.585658	1.46	0	0	0	0.0522173	0	0	0	0	0.140975	0	0	0	0	0.457805	0.209586	0	0.0995742	0	0.835464	0.00991502	0	0	0.267666	0.0636289	0.8306	3.07864	0.724268	0.245	0	0.3	0.0086734	0.0497149	3.90041	-0.000797761	7.70744	0	0	0	0	0
Banque de Tunisie	Commercial banks	Public	Tunisia	2012	2012Banque de Tunisie	112	0.14	0.789976	5.72	0.123645	0	0	0.0353493	0	0	0	0	0.0944935	0	0	0	0	0.384091	0.147526	0	0.109626	0	0	0.0120179	0	0	0.0151097	0	0.7427	0	-1.24455	0.75	0	0.75	-0.0166419	0.0324003	3.61833	-0.0030653	0	0	0	1	0	0
Banque du Caire SAE	Commercial banks	Private	Egypt, Arab Rep.	2012	2012Banque du Caire SAE	222	0.83	0.583474	1.13	0.225778	0	0	0.0335226	0	0	0	0	0.493368	0	0	0	0	0.493506	0.243548	0	0.146663	0	0.816088	0.0215101	0	0	0.14819	0	0.526	2.21661	0.472635	0	0	0	0.0176457	0.100649	3.50916	-0.137521	6.70169	0	1	1	0	0
Banque Ext?rieure d_Alg?rie	Commercial banks	Private	Algeria	2012	2012Banque Ext?rieure d_Alg?rie	260	0.89	0.094415	3.24	0.0982247	0	0	0.110899	0	0	0.109	0	0.0769022	0	0	0	0	0.896305	0.803362	0	0.260397	0	0	0.0678064	0	0	0.865348	0	0.2884	-0.108829	-1.40223	0	0	0	0.029	0.0452421	3.74751	0.0220589	6.18584	0	1	1	0	0
Banque Libano-Francaise	Commercial banks	Private	Lebanon	2012	2012Banque Libano-Francaise	221	0.85	0.525206	1.84	0.149149	0	0.0397014	0.0253938	0.7574	0.6189	0	0	0.0100434	1	0.656263	0.910051	0.721128	0.457805	0.209586	0	0.0995742	0.111774	0.687023	0.00991502	0	0	0.229729	0	0.3707	3.54595	0.495322	0	0.0019	0	0.0086734	0.0497149	3.90041	-0.000797761	6.50046	0	1	1	0	0
Banque Marocaine du Commerce Ex	Commercial banks	Public	Morocco	2012	2012Banque Marocaine du Commerce Ex	266	0.86	0.371544	1.27	0.0982374	0	0	0.0442499	0	0	0	0	-0.0456777	0	0	0	0	0.556498	0.30969	0	0.201341	0	0	0.0405383	0	0	0.316894	0.0650469	1.0474	0	-0.658608	0	0	0	0.052457	0.00906925	3.46429	0.0130259	7.641	0	0	1	0	0
Banque Marocaine pour le Commer	Commercial banks	Public	Morocco	2012	2012Banque Marocaine pour le Commer	188	0.8	0.765033	1.16	0.0754926	0	0	0.0271708	0	0	0	0	0.0885899	0	0	0	0	0.556498	0.30969	0	0.201341	0	0	0.0405383	0	0	0.147459	0.118964	0.4617	3.00012	-0.0365862	0.1038	0.028	0.1038	0.052457	0.00906925	3.46429	0.0130259	7.04316	0	1	1	0	0
Banque Misr Liban	Commercial banks	Private	Lebanon	2012	2012Banque Misr Liban	85	0.77	0.590077	0.58	0.0507899	0	0	0.0134365	0	0	0	0	0.0817724	0	0	0	0	0.457805	0.209586	0	0.0995742	0	0	0.00991502	0	0	0.202425	0.050228	0.6454	2.81953	-0.0365862	0.2332	0.2402	0.2332	0.0086734	0.0497149	3.90041	-0.000797761	8.11751	0	1	1	0	0
Banque Misr SAE	Commercial banks	Private	Egypt, Arab Rep.	2012	2012Banque Misr SAE	287	0.82	0.595928	0.72	0.080182	0	0	0.0118177	0	0	0	0	0.133151	0	0	0	0	0.493506	0.243548	0	0.146663	0	0	0.0215101	0	0	0.196813	0.149843	1.2686	0	-0.0365862	0	0	0	0.0176457	0.100649	3.50916	-0.137521	8.11407	0	1	1	0	0
Banque Nationale Agricole	Commercial banks	Public	Tunisia	2012	2012Banque Nationale Agricole	162	0.75	0.747022	1.61	0.0442206	0	0	0.0351503	0	0	0.1776	0	0.0463747	0	0	0	0	0.384091	0.147526	0	0.109626	0	0	0.0120179	0	0	0.141514	0.114565	0.4199	3.78792	-0.658608	0.6477	0	0.1196	-0.0166419	0.0324003	3.61833	-0.0030653	7.46235	0	0	1	0	0
Banque Nationale d_Alg?rie	Commercial banks	Private	Algeria	2012	2012Banque Nationale d_Alg?rie	270	0.82	0.41377	3.96	0.119521	0	0.0440304	0.0780627	0.6688	0.5044	0	0	0.0808735	1	1	1	1	0.896305	0.803362	0	0.260397	0.140824	0.816088	0.0678064	0	0	0.359587	0	0.3197	3.37391	0.472635	0	0	0	0.029	0.0452421	3.74751	0.0220589	6.6429	0	1	1	0	0
Banque Saudi Fransi JSC	Commercial banks	Public	Saudi Arabia	2012	2012Banque Saudi Fransi JSC	289	0.71	0.155494	0.53	0.103614	0	0	0.1516	0	0	0.1133	0	-0.0942438	0	0	0	0	0.723762	0.523831	0	0.133935	0	0.687023	0.0179386	0	0	0.591772	0.191302	0.7264	3.60551	0.495322	1	0	0	0.0999685	0.0582622	4.40215	0.0615988	5.96431	0	0	1	0	0
Barclays Bank - Egypt S.A.E.	Commercial banks	Private	Egypt, Arab Rep.	2012	2012Barclays Bank - Egypt S.A.E.	119	0.83	0.309648	1.15	0	0	0.0340501	0.0179239	0.9837	0.8067	0	0	0.191828	1	0.909628	1	0.909628	0.493506	0.243548	0	0.146663	0.111774	0.687023	0.0215101	0	0	0.345313	0.125674	0.455	3.77681	0.495322	0	0.0034	0.1315	0.0176457	0.100649	3.50916	-0.137521	7.26402	0	1	1	0	0
BBAC sal	Commercial banks	Private	Lebanon	2012	2012BBAC sal	186	0.8	0.564192	1.86	0.130051	0	0	0.0563894	0	0	0	0	0.188139	0	0	0	0	0.457805	0.209586	0	0.0995742	0	0.8	0.00991502	0	0	0.261269	0.114486	0.4315	4.11206	0.158312	0	0.49	0	0.0086734	0.0497149	3.90041	-0.000797761	6.55785	0	1	1	0	0
BBK B.S.C.	Commercial banks	Public	Bahrain	2012	2012BBK B.S.C.	213	0.86	0.515595	1.2	0.135967	0	0.019385	0.0110968	0.3225	0.2884	0.138	0	0.139936	1	1	1	1	0.509138	0.259222	0	0.17193	0.0625129	0.826438	0.02956	0.0766136	0	0.322465	0	0.6132	3.88884	-0.47698	1	1	0	0.0198351	-0.00400041	4.37391	-0.0059168	6.68885	0	0	1	0	0
BLOM Bank Egypt SAE	Commercial banks	Private	Egypt, Arab Rep.	2012	2012BLOM Bank Egypt SAE	116	0.71	0.572784	0.92	0.101833	0	0.205061	0.0817134	0.8883	0.6574	0.1789	0	0.0199856	1	0.828283	1	0.828283	0.493506	0.243548	0	0.146663	0.140824	0.816088	0.0215101	0.037828	0	0.244109	0	0.3796	3.27904	0.472635	0	0	0	0.0176457	0.100649	3.50916	-0.137521	6.9195	0	1	1	0	0
BLOM Bank s.a.l.	Commercial banks	Public	Lebanon	2012	2012BLOM Bank s.a.l.	269	0.84	0.0220125	-0.4	0.164015	0	0.17489	0.520205	0.7192	0.6056	0	0.360458	-0.673129	1	0.772399	0.954614	0.809121	0.457805	0.209586	0	0.0995742	-0.0658332	0	0.00991502	0	0	0.923154	0	1.7487	3.62523	0.186603	0	0	0	0.0086734	0.0497149	3.90041	-0.000797761	5.54213	0	1	1	0	0
BNP Paribas El Djaza?r	Commercial banks	Private	Algeria	2012	2012BNP Paribas El Djaza?r	114	0.85	0.622297	0.34	0.157651	0	0	0.01287	0	0	0.1634	0	0.185028	0	0	0	0	0.896305	0.803362	0	0.260397	0	0	0.0678064	0	0	0.320411	0.060884	0.7462	2.83329	0.258636	0.3485	0	0.3485	0.029	0.0452421	3.74751	0.0220589	6.78789	0	1	0	0	0
BSL Bank SAL	Commercial banks	Private	Lebanon	2012	2012BSL Bank SAL	64	0	0	0	0.0745429	0	0.18229	0.0200523	1.0423	0.7846	0	0	0.0988146	1	1	1	1	0.457805	0.209586	0	0.0995742	0.140824	0.816088	0.00991502	0	0	0	0.0792702	0	0	0.472635	0	0	0	0.0086734	0.0497149	3.90041	-0.000797761	0	0	1	1	0	0
Burgan Bank KPSC	Commercial banks	Public	Kuwait	2012	2012Burgan Bank KPSC	252	0.84	0.267028	0.64	0.0517322	0	0	0.0877359	0	0	0	0	-0.10146	0	0	0	0	0.543002	0.294851	0	0.192203	0	0.816088	0.0369419	0	0	0.256928	0.0391776	0.7663	2.87114	0.472635	0	0	0	0.0962841	0.048394	4.71583	-0.0905396	7.22077	0	1	1	0	0
Byblos Bank S.A.L.	Commercial banks	Public	Lebanon	2012	2012Byblos Bank S.A.L.	247	0.82	0.431145	1.05	0.126554	0	0	0.00766049	0	0	0.251	0	0.104033	0	0	0	0	0.457805	0.209586	0	0.0995742	0	0	0.00991502	0	0	0.295544	0.14183	0.5659	4.14813	-1.24455	0	0	0	0.0086734	0.0497149	3.90041	-0.000797761	6.24767	0	0	1	0	0
Byblos Bank Syria SA	Commercial banks	Public	Syrian Arab Republic	2012	2012Byblos Bank Syria SA	23	0.84	0.170892	-0.86	0.0652612	0	0.15966	0.0998595	0.5141	0.4356	0	0.568606	-0.501634	1	0	0	0	0.704565	0.496412	0	0.336936	0.0271321	0.458258	0.113526	0	0	0.733027	0.108051	1.129	2.7813	-0.369236	0.693	0	0	0.0285	0.0475316	3.26338	0	5.68783	0	1	0	0	0
Cairo Amman Bank	Commercial banks	Public	Jordan	2012	2012Cairo Amman Bank	139	0.83	0.53383	0.93	0.154426	0	0	0.063793	0	0	0	0	0.170862	0	0	0	0	0.712622	0.50783	0	0.344369	0	0	0.11859	0	0	0.250829	0.349244	1.0506	2.78604	-0.910637	0.47	0	0.47	0.0273718	0.0416244	3.59217	-0.00753158	7.61396	0	1	1	0	0
Capital Bank of Jordan	Commercial banks	Public	Jordan	2012	2012Capital Bank of Jordan	126	0.85	0.649136	0.52	0.114206	0	0	0.137521	0	0	0	0	0.0304681	0	0	0	0	0.712622	0.50783	0	0.344369	0	0	0.11859	0	0	0.20478	0.0453476	0.5105	0.0217074	-0.877278	1	0	1	0.0273718	0.0416244	3.59217	-0.00753158	0	0	0	1	0	0
Citibank N.A., United Arab Emir	Commercial banks	Private	United Arab Emirates	2012	2012Citibank N.A., United Arab Emir	205	0.72	0.737368	1.3	0.208047	0	0	0.120727	0	0	0.162	0	0.167863	0	0	0	0	0.517351	0.267652	0	0.1231	0	0	0.0151535	0	0	0.0474007	0.0703858	0.4302	3.59426	0.258636	0.5099	0	0	0.0692851	0.00877347	4.61253	0	0	0	0	0	0	0
Commercial Bank International P	Commercial banks	Public	United Arab Emirates	2012	2012Commercial Bank International P	164	0	0	0	0.0806466	0	0.0936543	0	0.7313	0.6066	0	0.248226	0	1	0	0	0	0.517351	0.267652	0	0.1231	0.257691	0.835464	0.0151535	0	0	0	0.120866	0	3.69917	0.724268	0.5	0	0	0.0692851	0.00877347	4.61253	0	0	0	1	0	0	0
Commercial Bank of Dubai P.S.C.	Commercial banks	Public	United Arab Emirates	2012	2012Commercial Bank of Dubai P.S.C.	236	0.72	0.767148	2.74	0.139992	0	0	0.0615454	0	0	0	0	0.0636355	0	0	0	0	0.517351	0.267652	0	0.1231	0	0	0.0151535	0	0	0.0556382	0.105611	0.6673	0	-0.168121	0.5	0	0	0.0692851	0.00877347	4.61253	0	6.35533	0	0	1	0	0
Commercial Bank of Kuwait K.P.S	Commercial banks	Public	Kuwait	2012	2012Commercial Bank of Kuwait K.P.S	229	0.88	0.283364	0.58	0.0420816	0	0	0.0628147	0	0	0	0	0.0240715	0	0	0	0	0.543002	0.294851	0	0.192203	0	0	0.0369419	0	0	0.468639	0.135501	0.4959	0	-0.47698	0	0	0.19	0.0962841	0.048394	4.71583	-0.0905396	6.92045	0	1	1	0	0
Commercial Bank of Syria	Commercial banks	Private	Syrian Arab Republic	2012	2012Commercial Bank of Syria	245	0.8	0.584731	2.01	0.323084	0	0	0	0	0	0.16	0	0.104777	0	0	0	0	0.704565	0.496412	0	0.336936	0	0	0.113526	0	0	0.295861	0.0711417	0.3105	0	0	0	0	0	0.0285	0.0475316	3.26338	0	0	0	0	0	0	0
Commercial International Bank (	Commercial banks	Public	Egypt, Arab Rep.	2012	2012Commercial International Bank (	256	0.85	0.319225	0.91	0.250383	0	0.239438	0.0475876	0.7531	0.6038	0.1646	0.403405	0.0447959	1	0	0	0	0.493506	0.243548	0	0.146663	0.0271321	0.458258	0.0215101	0.0212664	0	0.377619	0.157023	0.4327	3.55329	-0.369236	0.217	0	0	0.0176457	0.100649	3.50916	-0.137521	7.13419	0	1	0	0	0
Cooperative & Agricultural Cred	Commercial banks	Private	Yemen, Rep.	2012	2012Cooperative & Agricultural Cred	96	0.8	0.547677	0.92	0.211206	0	0.144936	0.0485416	0.5448	0.4536	0	0.265713	0.108729	1	0	0	0	0.891653	0.795046	0	0.173686	0.0271321	0.458258	0.0301668	0	0	0.277216	0	0.5802	3.32818	-0.369236	0.229	0	0	-0.127148	0.195436	3.16033	-0.0911271	0	0	1	0	0	0
Credit Agricole Egypt SAE	Commercial banks	Public	Egypt, Arab Rep.	2012	2012Credit Agricole Egypt SAE	157	0.72	0.750739	0.84	0.226937	0	0	0.0986216	0	0	0.135	0	0.078326	0	0	0	0	0.493506	0.243548	0	0.146663	0	0	0.0215101	0	0	0.0749514	0	0.5239	2.8137	-0.658608	0.43	0	0.43	0.0176457	0.100649	3.50916	-0.137521	0	0	0	1	0	0
Cr?dit du Maroc	Commercial banks	Public	Morocco	2012	2012Cr?dit du Maroc	175	0.91	0.217331	0.76	0.0670159	0	0.145986	0.069226	0.7431	0.6022	0	0.609564	-0.0168963	1	0	0	0	0.556498	0.30969	0	0.201341	0.0271321	0.458258	0.0405383	0	0	0.339309	0.0603441	0.6806	3.33327	-0.369236	0	0	0	0.052457	0.00906925	3.46429	0.0130259	6.29843	0	1	0	0	0
Cr?dit Immobilier et Hotelier	Commercial banks	Public	Morocco	2012	2012Cr?dit Immobilier et Hotelier	165	0	0.153389	0.0549346	0.107317	0	0.0657603	0	0.2633	0.2276	0.1716	0	0	1.62042	0.463245	1	0.463245	0.556498	0.30969	0	0.201341	-0.0871804	0	0.0405383	0.0287695	0	0.259691	0	0	2.47723	-1.05248	1	1	0	0.052457	0.00906925	3.46429	0.0130259	0	0	0	0	0	0
Cr?dit Libanais S.A.L.	Commercial banks	Private	Lebanon	2012	2012Cr?dit Libanais S.A.L.	214	0	0.599899	0.0264239	0.117676	0	0.0943623	0	0.9805	0.7771	0	0.363394	0	0.488709	0	0	0	0.457805	0.209586	0	0.0995742	0.096448	0.992975	0.00991502	0	0	0.183008	0	0.50627	2.61137	0.875348	0.2354	0	0	0.0086734	0.0497149	3.90041	-0.000797761	3.86625	0	1	0	0	0
CreditBank SAL	Commercial banks	Private	Lebanon	2012	2012CreditBank SAL	134	0.485346	0.509475	0.0085941	0.139106	0	0	0	0	0	0.1359	0	0	0.976765	0.903271	0.903474	0.999776	0.457805	0.209586	0	0.0995742	0.117346	0.806846	0.00991502	0.0244966	0	0.36602	0.151257	0	0	-1.05247	1	1	0	0.0086734	0.0497149	3.90041	-0.000797761	2.95789	0	0	0	0	0
Dar Es Salaam Investment Bank-D	Commercial banks	Public	Iraq	2012	2012Dar Es Salaam Investment Bank-D	15	0	0	0	0.0976703	0	0.192835	0	0.7922	0.632	0.1487	0.401964	0	1	0	0	0	0.331645	0.109988	0	0.11962	0.103403	0.939149	0.014309	0.0174331	0	0	0	0	4.01728	0.875347	0.311	0	0.311	0.0754647	0.0580146	3.83442	0.0829032	0	0	1	0	0	0
Doha Bank	Commercial banks	Public	Qatar	2012	2012Doha Bank	255	0.860149	0.509684	0.0189894	0.116464	0	0	0	0	0	0.2009	0	0	0	0	0	0	0.664458	0.441504	0	0.274442	0	0	0.0753183	0	0	0.373025	0.140969	0.32231	0	-1.05248	1	0	0	0.133752	0.0113837	4.92981	-0.0706893	3.2668	0	0	0	0	0
Emirates Lebanon Bank SAL	Commercial banks	Private	Lebanon	2012	2012Emirates Lebanon Bank SAL	84	0.896173	0.668477	0.0283947	0.0375262	0	0.0538958	0.0323201	0.2863	0.2533	0.1764	0.448157	0.155948	0.735328	0	0	0	0.457805	0.209586	0	0.0995742	0.0625129	0.826438	0.00991502	0.0161454	0	0.0732019	0	0.22891	2.77894	-0.0885633	0.5431	0	0	0.0086734	0.0497149	3.90041	-0.000797761	4.4159	0	0	0	0	0
Emirates NBD PJSC	Commercial banks	Public	United Arab Emirates	2012	2012Emirates NBD PJSC	306	0.67835	0.301387	0.0587192	0.0955876	0	0.100997	0	0.5751	0.4626	0.109	0	0	1	0.443866	0.893349	0.496856	0.517351	0.267652	0	0.1231	-0.0408069	0	0.0151535	0.0153378	0	0.334048	0.146334	0.27252	4.41229	0.393392	0.2538	0	0.187	0.0692851	0.00877347	4.61253	0	2.66745	0	1	0	0	0
Export Development Bank of Egyp	Commercial banks	Public	Egypt, Arab Rep.	2012	2012Export Development Bank of Egyp	22	0.69475	0.0008058	0.0527788	0.106134	0	0.101073	0	0.3714	0.3325	0.1493	0	0	0.832839	0.280742	0.890029	0.31543	0.493506	0.243548	0	0.146663	-0.0871804	0	0.0215101	0.0250308	0	0.913165	0.134998	0.27653	2.1502	-1.05248	0.9942	0	0	0.0176457	0.100649	3.50916	-0.137521	0	0	0	0	0	0
Fenicia Bank SAL	Commercial banks	Private	Lebanon	2012	2012Fenicia Bank SAL	88	0.766808	0.565406	0.016559	0.106173	0	0.0529818	0.0519657	0.2638	0.2311	0.156	0.372745	0.222477	0.446488	0	0	0	0.457805	0.209586	0	0.0995742	0.0625129	0.826438	0.00991502	0.0142782	0	0.15935	0.0768291	0.33384	4.77722	-0.0885633	0.3437	0.0011	0	0.0086734	0.0497149	3.90041	-0.000797761	4.02301	0	1	0	0	0
FIBI Bank	Commercial banks	Public	Israel	2012	2012FIBI Bank	272	0	0	0	0.0819929	0	0	0	0	0	0.1778	0	0	0.783623	0.782271	0.867886	0.901352	0.724995	0.525617	0	0.205296	0.117346	0.806846	0.0421466	0.0320492	0	0	0.0941091	0	0	-1.05247	1	0	1	0.0554259	0.0347857	4.51203	-0.017142	0	0	0	0	0	0
Fransabank sal	Commercial banks	Private	Lebanon	2012	2012Fransabank sal	248	0.649874	0.794658	0.0546839	0.115249	0	0.101773	0	0.1849	0.1621	0.2632	0.27518	0.977747	0.717277	0	0	0	0.457805	0.209586	0	0.0995742	0.0625129	0.826438	0.00991502	0.0240899	0	0.0844231	0	0.1286	3.12857	-0.0885633	0	0	0	0.0086734	0.0497149	3.90041	-0.000797761	4.22451	0	0	0	0	0
Fransabank-Syria S.A.	Commercial banks	Public	Syrian Arab Republic	2012	2012Fransabank-Syria S.A.	5	0.809334	0.650178	0.0234635	0.0450927	0	0.121679	0	0.7151	0.5944	0.1579	0.51728	0	0.661609	0.298601	0.87163	0.342578	0.704565	0.496412	0	0.336936	0.0506146	0.513809	0.113526	0.0302729	0	0.247311	0.0822322	0	3.54153	-0.0885621	0	0	0	0.0285	0.0475316	3.26338	0	4.33794	0	1	0	0	0
Future Bank B.S.C.	Commercial banks	Private	Bahrain	2012	2012Future Bank B.S.C.	82	0	0	0	0.0953349	0	0.100281	0	0.2781	0.2397	0.1831	0.621196	0	0.619321	0	0	0	0.509138	0.259222	0	0.17193	0.0625129	0.826438	0.02956	0.0167586	0	0	0.108567	0	3.83627	-0.0885633	0.2912	0	0.2912	0.0198351	-0.00400041	4.37391	-0.0059168	0	0	1	0	0	0
Groupe Banque Centrale Populair	Commercial banks	Private	Morocco	2012	2012Groupe Banque Centrale Populair	275	0	0	0	0.100526	0	0.333169	0	0.3424	0.2207	0.1878	0.148799	0	0.878581	0	0	0	0.556498	0.30969	0	0.201341	0.0730431	0.43589	0.0405383	0.0721973	0	0	0	0	0	0.393385	0.5987	0	0.5987	0.052457	0.00906925	3.46429	0.0130259	0	0	1	0	0	0
Gulf Bank Algeria	Commercial banks	Private	Algeria	2012	2012Gulf Bank Algeria	93	0	0	0	0.250003	0	0.152648	0.00814098	0.683	0.5504	0.148	0.029613	0.867093	0.560662	0.372359	0.835453	0.445697	0.896305	0.803362	0	0.260397	0.0359071	0.368782	0.0678064	0.0390754	0	0	0.0976222	0	2.98757	-0.570517	0.1139	0	0.1078	0.029	0.0452421	3.74751	0.0220589	0	0	1	0	0	0
Gulf Bank KSC (The)	Commercial banks	Public	Kuwait	2012	2012Gulf Bank KSC (The)	243	0.753908	0.562436	0.050818	0.0665654	0	0.220391	0	0.6119	0.4604	0.1659	0.0173296	0	1	0.666667	1	0.666667	0.543002	0.294851	0	0.192203	0.0359071	0.368782	0.0369419	0.0438014	0	0.196818	0.46822	0.20496	2.66883	-0.570517	0.0998	0	0.0499	0.0962841	0.048394	4.71583	-0.0905396	4.5256	0	1	0	0	0
Gulf Commercial Bank	Commercial banks	Public	Iraq	2012	2012Gulf Commercial Bank	38	0.648292	0.656788	0.0149074	0.1561	0	0.01275	0	0.4061	0.3412	0.1839	0	0	0	0	0	0	0.331645	0.109988	0	0.11962	0.014392	0.337639	0.014309	0.0232166	0	0.167361	0.147327	0.39166	0	-0.0885594	0	0	0	0.0754647	0.0580146	3.83442	0.0829032	4.19134	0	0	0	0	0
Gulf International Bank BSC	Commercial banks	Private	Bahrain	2012	2012Gulf International Bank BSC	258	0	0	0	0.0536661	0	0.201825	0	0.8479	0.6207	0.2952	0.00675623	0	0.738503	0.498561	0.748371	0.666195	0.509138	0.259222	0	0.17193	0.0625129	0.826438	0.02956	0.0372677	0	0	0	0	0	-0.0885594	0.4	0	0.4	0.0198351	-0.00400041	4.37391	-0.0059168	0	0	1	0	0	0
Housing and Development Bank	Commercial banks	Public	Egypt, Arab Rep.	2012	2012Housing and Development Bank	9	0	0	0	0.120468	0	0.118369	0	0.842	0.6714	0.1606	0.0485724	0	0.895985	0.632338	1	0.632338	0.493506	0.243548	0	0.146663	0.014392	0.337639	0.0215101	0.020275	0	0	0.641388	0	3.9251	-0.0885594	0.2	0	0	0.0176457	0.100649	3.50916	-0.137521	0	0	1	0	0	0
Housing Bank for Trade & Financ	Commercial banks	Public	Jordan	2012	2012Housing Bank for Trade & Financ	220	0.542178	0.883218	0.038801	0.101151	0	0.144272	0	0.6261	0.5089	0.396	0.748218	0	1	0.743945	1	0.743945	0.712622	0.50783	0	0.344369	0.0506146	0.513809	0.11859	0.0759218	0	0.0300251	0.0890295	0.23456	0	-0.0885621	0.2311	0	0	0.0273718	0.0416244	3.59217	-0.00753158	4.07458	0	1	0	0	0
Housing Bank for Trade and Fina	Commercial banks	Private	Algeria	2012	2012Housing Bank for Trade and Fina	27	0	0	0	0.106984	0	0.122338	0	0.2988	0.2247	0.1439	-1.81864	0	1	0	0	0	0.896305	0.803362	0	0.260397	0.0730431	0.43589	0.0678064	0.0553205	0	0	0.238767	0	1.69269	0.393385	1	1	0	0.029	0.0452421	3.74751	0.0220589	0	0	0	0	0	0
HSBC Bank Egypt S A E	Commercial banks	Private	Egypt, Arab Rep.	2012	2012HSBC Bank Egypt S A E	198	0.577812	0.727864	-0.0032008	0.180305	0	0.112701	0.0350229	0.3501	0.3	0.1361	0.515508	0.0879747	0.456153	0.335398	0.918206	0.365276	0.493506	0.243548	0	0.146663	-0.0871804	0	0.0215101	0.0228178	0	0.140908	0.279862	0.32185	0	-1.05248	0.065	0.0494	0.9086	0.0176457	0.100649	3.50916	-0.137521	5.20469	0	1	0	0	0
HSBC Bank Middle East	Commercial banks	Private	United Arab Emirates	2012	2012HSBC Bank Middle East	60	0.867168	0.672481	0.0162876	0.149566	0	0.096125	0	0.0491	0.0448	0.1637	0.920981	0	1	0	0	0	0.517351	0.267652	0	0.1231	-0.0317456	0	0.0151535	0.0571072	0	0.242526	0.0269455	0.31431	0	-2.01639	0	0	0	0.0692851	0.00877347	4.61253	0	4.26599	0	0	0	0	0
HSBC Bank Middle East Limited	Commercial banks	Private	United Arab Emirates	2012	2012HSBC Bank Middle East Limited	168	0.816588	0.720013	0.0137965	0.149566	0	0.0630057	0	0.4485	0.3663	0.1547	0.0746774	0	0.603559	0.241975	0.776159	0.31176	0.517351	0.267652	0	0.1231	-0.0871804	0	0.0151535	0.0259362	0	0.197533	0.0666418	0.44134	1.71055	-1.05248	0	0	0	0.0692851	0.00877347	4.61253	0	2.78965	0	1	0	0	0
IBL Bank sal	Commercial banks	Private	Lebanon	2012	2012IBL Bank sal	179	0.841587	0.579734	0.0211834	0.188402	0	0	0	0	0	0.1279	0.653765	0	0.90559	0	0	0	0.457805	0.209586	0	0.0995742	0.0227745	0.352136	0.00991502	0.0234908	0	0.294404	0	0.43597	0	-0.0885604	0.787	0	0	0.0086734	0.0497149	3.90041	-0.000797761	3.88486	0	1	0	0	0
International Bank for Trade an	Commercial banks	Public	Syrian Arab Republic	2012	2012International Bank for Trade an	44	0.797099	0.564181	0.0095911	0.000311494	0	0	0	0	0	0	0.481154	0	0.480303	0	0	0	0.704565	0.496412	0	0.336936	0.0227745	0.352136	0.113526	0	0	0.185548	0	0.32213	0	-0.0885604	0.7072	0.7072	0	0.0285	0.0475316	3.26338	0	4.37243	0	1	0	0	0
International Bank of Qatar Q.S	Commercial banks	Private	Qatar	2012	2012International Bank of Qatar Q.S	206	0.869184	0.682299	0.0131827	0.124363	0	0	0.0600466	0	0	0.1573	0.447876	-0.059573	0.614368	0	0	0	0.664458	0.441504	0	0.274442	0.0625129	0.826438	0.0753183	0.0143972	0	0.261497	0	0.27652	0	-0.0885633	0.6374	0	0	0.133752	0.0113837	4.92981	-0.0706893	3.47217	0	0	0	0	0
International Bank of Yemen YSC	Commercial banks	Private	Yemen, Rep.	2012	2012International Bank of Yemen YSC	109	0.706245	0.48992	0.0095469	0.275675	0	0.119383	0.0269132	0.5385	0.4717	0.2117	0.602349	0.258496	0.540873	0	0	0	0.891653	0.795046	0	0.173686	0.0625129	0.826438	0.0301668	0.0193763	0	0.219966	0	0.75101	1.90238	-0.0885633	0.4859	0	0	-0.127148	0.195436	3.16033	-0.0911271	4.24364	0	0	0	0	0
Invest Bank P.S.C.	Commercial banks	Public	United Arab Emirates	2012	2012Invest Bank P.S.C.	155	0	0	0	0.126356	0	0.555138	0	0.1519	0.1132	0.2074	0	0	0	0.025365	0.162296	0.156289	0.517351	0.267652	0	0.1231	0.0886921	0.902774	0.0151535	0.0225702	0	0	0	0	0	-2.49834	0	0	0	0.0692851	0.00877347	4.61253	0	0	0	1	0	0	0
Iraqi Middle East Investment Ba	Commercial banks	Public	Iraq	2012	2012Iraqi Middle East Investment Ba	16	0.845776	0.14508	0.0111915	0.102948	0	0.115123	0	0.8134	0.6396	0.1545	0.421156	0	0.93192	0	0	0	0.331645	0.109988	0	0.11962	0.26597	0.901665	0.014309	0.0505441	0	0.843046	0.0910931	0.29365	3.33957	0.875344	0.139	0.0028	0	0.0754647	0.0580146	3.83442	0.0829032	2.86493	0	1	0	0	0
Israel Discount Bank LTD	Commercial banks	Public	Israel	2012	2012Israel Discount Bank LTD	294	0.794198	0.725778	0.0093827	0.0726591	0	0.311045	0	0.4972	0.3794	0.1806	0.66113	0	0.725873	0	0	0	0.724995	0.525617	0	0.205296	0.0625129	0.826438	0.0421466	0.0165298	0	0.120593	0.123739	0.36564	3.25952	-0.0885633	0.8	0	0.8	0.0554259	0.0347857	4.51203	-0.017142	3.60746	0	0	0	0	0
Jammal Trust Bank SAL	Commercial banks	Private	Lebanon	2012	2012Jammal Trust Bank SAL	53	0.85941	0.470563	0.0131999	0.0798332	0	0.0791195	0	0.8438	0.6465	0.1326	0.192636	0	0.838719	0.586065	0.97994	0.598063	0.457805	0.209586	0	0.0995742	0.014392	0.337639	0.00991502	0.0167402	0	0.47948	0.115434	0.27868	3.34708	-0.0885594	0.5576	0.5576	0	0.0086734	0.0497149	3.90041	-0.000797761	3.91725	0	1	0	0	0
Jordan Ahli Bank Plc	Commercial banks	Public	Jordan	2012	2012Jordan Ahli Bank Plc	137	0.707661	0.580266	0.035419	0.0562921	0	0.140347	0	0.4903	0.4277	0.1474	0.0105574	0	0.937984	0.302345	0.908848	0.332669	0.712622	0.50783	0	0.344369	-0.0871804	0	0.11859	0.0247123	0	0.25527	0.0349367	0.20836	0	-1.05248	0.4075	0.0066	0.1143	0.0273718	0.0416244	3.59217	-0.00753158	0	0	1	0	0	0
Jordan Commercial Bank	Commercial banks	Public	Jordan	2012	2012Jordan Commercial Bank	111	0.804012	0.435289	0.0113734	0.0280491	0	0.123458	0	0.3372	0.2912	0.2151	0.629262	0	0.708425	0	0	0	0.712622	0.50783	0	0.344369	0.0625129	0.826438	0.11859	0.0196874	0	0.282024	0.0891914	0.44358	2.71572	-0.0885633	0	0	0	0.0273718	0.0416244	3.59217	-0.00753158	4.70416	0	0	0	0	0
Jordan Kuwait Bank	Commercial banks	Public	Jordan	2012	2012Jordan Kuwait Bank	152	0.797022	0.438893	0.0108227	0.115842	0	0.0117735	0.0362852	0.7011	0.5972	0.1187	0.0708873	-0.0130912	0.774685	0.192716	0.855835	0.225179	0.712622	0.50783	0	0.344369	0.0538797	0.512835	0.11859	0.0243176	0	0.272222	0	0.46932	3.98531	0.875358	0.4834	0.0047	0	0.0273718	0.0416244	3.59217	-0.00753158	4.3636	0	1	0	0	0
Lebanese Swiss Bank SAL (The)	Commercial banks	Private	Lebanon	2012	2012Lebanese Swiss Bank SAL (The)	102	0.852199	0.499376	0.005349	0.123757	0	0.0662348	0	0.386	0.294	0.133	0.318191	0	0.728118	0	0	0	0.457805	0.209586	0	0.0995742	0.0625129	0.826438	0.00991502	0.0121731	0	0.343149	0	0.59173	2.59293	-0.0885633	0.3959	0	0.06	0.0086734	0.0497149	3.90041	-0.000797761	4.53512	0	0	0	0	0
Mashreqbank PSC	Commercial banks	Public	United Arab Emirates	2012	2012Mashreqbank PSC	271	0.545252	0.32691	0	0.124457	0	0.17021	0	0.2576	0.2019	0	-0.0589655	0	0.798997	0	0	0	0.517351	0.267652	0	0.1231	0.0730431	0.43589	0.0151535	0	0	0.518738	0	0	0.766759	0.393385	0.5667	0	0.5667	0.0692851	0.00877347	4.61253	0	0	0	1	0	0	0
Mercantile Discount Bank Ltd.	Commercial banks	Private	Israel	2012	2012Mercantile Discount Bank Ltd.	196	0.787467	0.301064	0.0093878	0.0942517	0	0.757518	0	0.4665	0.1326	0.1556	0	0	0.851886	0.594238	0.909896	0.653083	0.724995	0.525617	0	0.205296	-0.0408069	0	0.0421466	0.021895	0	0.626864	0.43658	0.55771	3.06547	0.393392	0	0	0	0.0554259	0.0347857	4.51203	-0.017142	0	0	0	0	0	0
Mizrahi Tefahot Bank Ltd.	Commercial banks	Public	Israel	2012	2012Mizrahi Tefahot Bank Ltd.	295	0.789853	0.465303	0.0150573	0.108563	0	0.119083	0	0.722	0.5958	0.7281	0.725542	0	0.922578	0	0	0	0.724995	0.525617	0	0.205296	0.0227745	0.352136	0.0421466	0.133727	0	0.218494	0	0.49667	0	-0.0885604	0	0	0	0.0554259	0.0347857	4.51203	-0.017142	0	0	0	0	0	0
National Bank of Bahrain	Commercial banks	Public	Bahrain	2012	2012National Bank of Bahrain	197	0.779742	0.421683	0.0059311	0.141433	0	0.0946725	0.0462544	0.7693	0.5989	0.178	0	-0.0710471	0.86078	0.470617	0.731763	0.643128	0.509138	0.259222	0	0.17193	0.0625129	0.826438	0.02956	0.0320853	0	0.182168	0.171403	0.50858	1.97881	-1.05247	0.8601	0	0.8601	0.0198351	-0.00400041	4.37391	-0.0059168	0	0	0	0	0	0
National Bank of Egypt	Commercial banks	Private	Egypt, Arab Rep.	2012	2012National Bank of Egypt	301	0.820186	0.155766	0.0056416	0.169454	0	0.164654	0	0.7819	0.6702	0.1658	0.632339	0	0.963112	0.668495	1	0.668495	0.493506	0.243548	0	0.146663	0.0506146	0.513809	0.0215101	0.0317875	0	0.580776	0.154133	0.62375	1.22714	-0.0885621	0.1608	0	0	0.0176457	0.100649	3.50916	-0.137521	3.62151	0	1	0	0	0
National Bank of Fujairah PJSC	Commercial banks	Public	United Arab Emirates	2012	2012National Bank of Fujairah PJSC	200	0.822762	0.482967	0.0009041	0.155412	0	1.01206	0	0.7521	0.3386	0.1703	0.0503198	0	0	0.271447	0.68215	0.397929	0.517351	0.267652	0	0.1231	0.0886921	0.902774	0.0151535	0.0185328	0	0.284319	0.0348526	0.82045	2.27213	-2.49834	0	0	0	0.0692851	0.00877347	4.61253	0	0	0	1	0	0	0
National Bank of Kuwait S.A.K.	Commercial banks	Public	Kuwait	2012	2012National Bank of Kuwait S.A.K.	302	0.828619	0.605736	0.0214602	0.0927511	0	0.212153	0.0213483	0.5036	0.3943	0.3363	0	-0.0981028	0.52032	0.415919	0.802604	0.518212	0.543002	0.294851	0	0.192203	-0.0408069	0	0.0369419	0.047322	0	0.151846	0.270299	0.35413	2.73077	0.393392	0.9722	0	0.9722	0.0962841	0.048394	4.71583	-0.0905396	0	0	0	0	0	0
National Bank of Oman (SAOG)	Commercial banks	Public	Oman	2012	2012National Bank of Oman (SAOG)	203	0.910833	0.43128	0.0129231	0.126117	0	0.0686781	0	0.2788	0.2125	0.1438	0.0348386	0	0.379873	0.271067	0.661006	0.410082	0.590632	0.348846	0	0.268516	-0.0871804	0	0.072101	0.0241087	0	0.517313	0.0626602	0.5	2.19386	-1.05248	0.2981	0.16	0.0974	0.0289461	0.0404219	4.3399	0.0200144	3.58673	0	1	0	0	0
National Bank of Ras Al-Khaimah	Commercial banks	Public	United Arab Emirates	2012	2012National Bank of Ras Al-Khaimah	218	0.832492	0.62021	0.0092762	0.219583	0	0.170838	0	0.6285	0.5169	0.1596	0.289173	0	0.53835	0.357228	0.849692	0.42042	0.517351	0.267652	0	0.1231	0.0359071	0.368782	0.0151535	0.0421381	0	0.256266	0.112622	0.60428	0	-0.570517	0.3448	0	0.3448	0.0692851	0.00877347	4.61253	0	3.54982	0	1	0	0	0
National Bank of Umm Al-Qaiwain	Commercial banks	Public	United Arab Emirates	2012	2012National Bank of Umm Al-Qaiwain	143	0.760849	0.616478	0.0158118	0.099415	0	0.195534	0	0.6254	0.3333	0.1596	0	0	1	1	1	1	0.517351	0.267652	0	0.1231	0.117346	0.806846	0.0151535	0.0287686	0	0.222471	0.0671727	0.44567	0	-1.05247	0.85	0	0	0.0692851	0.00877347	4.61253	0	5.46292	0	0	0	0	0
National Bank of Yemen	Commercial banks	Private	Yemen, Rep.	2012	2012National Bank of Yemen	37	0.407468	0.790774	0.0527183	0.0567737	0	0.0938189	0	0.3708	0.3034	0.1486	0	0	0.329409	0.295843	0.864583	0.342179	0.891653	0.795046	0	0.173686	-0.0871804	0	0.0301668	0.0249135	0	0.0329489	0.11036	0.52381	1.57356	-1.05248	0.9453	0	0	-0.127148	0.195436	3.16033	-0.0911271	0	0	0	0	0	0
National Commercial Bank (The)	Commercial banks	Public	Saudi Arabia	2012	2012National Commercial Bank (The)	308	0.816079	0.473294	0.0111904	0.187816	0	0.0504666	0	0.7347	0.5135	0.1349	0	0	0.703054	0.464948	0.962353	0.483137	0.723762	0.523831	0	0.133935	0.014392	0.337639	0.0179386	0.0170305	0	0.234519	0	0.33008	0	-0.0885594	0	0	1	0.0999685	0.0582622	4.40215	0.0615988	3.16334	0	0	0	0	0
National Credit Bank (Closed Sh	Commercial banks	Public	Syrian Arab Republic	2012	2012National Credit Bank (Closed Sh	39	0.943033	0.163895	0.0078429	0.0434595	0	0.0504666	0	0.7347	0.5135	0.1614	0	0	0.703054	0.464948	0.962353	0.483137	0.704565	0.496412	0	0.336936	0.014392	0.337639	0.113526	0.020376	0	0.7654	0	0.4418	5.78034	-0.0885594	0	0	0	0.0285	0.0475316	3.26338	0	3.46806	0	0	0	0	0
Natixis Algerie	Commercial banks	Private	Algeria	2012	2012Natixis Algerie	68	0.850306	0.424559	0.0093251	0.119131	0	0.043452	0	0.128	0.104	0.5688	0.0496747	0	0.846561	0	0	0	0.896305	0.803362	0	0.260397	0.0625129	0.826438	0.0678064	0.0520605	0	0.49721	0	0.55473	2.16229	-0.0885633	0	0	0	0.029	0.0452421	3.74751	0.0220589	4.06034	0	0	0	0	0
Oman Arab Bank SAOC	Commercial banks	Private	Oman	2012	2012Oman Arab Bank SAOC	174	0.894411	0.254728	0.0109096	0.125901	0	0.149857	0.0232345	0.1556	0.1203	0.1803	0.243197	0.1084	0.596587	0	0	0	0.590632	0.348846	0	0.268516	0.0730431	0.43589	0.072101	0.069314	0	0.370133	0.228552	0.48597	0	0.393385	0.4906	0	0.4906	0.0289461	0.0404219	4.3399	0.0200144	4.60127	0	1	0	0	0
Qatar National Bank	Commercial banks	Public	Qatar	2012	2012Qatar National Bank	309	0.776902	0.79128	0.0168301	0.177512	0	0.127724	0	0.8548	0.6655	0.95	0.239952	0	0.909894	0	0	0	0.664458	0.441504	0	0.274442	0.26597	0.901665	0.0753183	0.310789	0	0.142592	0.106585	0.36406	0	0.875344	0.3	0	0.3	0.133752	0.0113837	4.92981	-0.0706893	3.17875	0	0	0	0	0
Qatar National Bank Tunisia	Commercial banks	Private	Tunisia	2012	2012Qatar National Bank Tunisia	14	0.777868	0.697091	0.0042706	-0.231828	0	0.0770879	0.051032	0.0577	0.0495	0.143	0.154214	-0.0164405	1	0	0	0	0.384091	0.147526	0	0.109626	0	0	0.0120179	0	0	0.182013	0.152983	0.6512	1.58129	-2.01639	0	0	0	-0.0166419	0.0324003	3.61833	-0.0030653	5.49074	0	0	0	0	0
QNB Al Ahli	Commercial banks	Public	Egypt, Arab Rep.	2012	2012QNB Al Ahli	240	0.793064	0.637327	0.0061782	0.177585	0	0.213988	0.0494431	0.8807	0.7355	0.1202	0.0171178	-0.0282551	0.756153	0.55031	1	0.55031	0.493506	0.243548	0	0.146663	0.014392	0.337639	0.0215101	0.0151747	0	0.163835	0.108667	0.60009	2.074	-0.0885594	0.1553	0	0.0868	0.0176457	0.100649	3.50916	-0.137521	5.50755	0	1	0	0	0
Quds Bank Public Shareholding C	Commercial banks	Private	PALESTINIAN TERRITORIES	2012	2012Quds Bank Public Shareholding C	32	0.786795	0.656024	0.0125968	0.0729167	0	0.668605	0.0457911	0.2983	0.1301	0.1629	0.0506051	0.050977	0	0.324519	0.531846	0.610175	0.745063	0.555119	0	0.424215	0.0886921	0.902774	0.179958	0.0177275	0	0.277539	0.106146	0.29269	0	-2.49834	0.0999	0	0.0712	0	0	0	0	3.76721	0	1	0	0	0
Riyad Bank	Commercial banks	Public	Saudi Arabia	2012	2012Riyad Bank	297	0.863653	0.485971	0.0157251	0.116536	0	0.0392147	0.110707	0.8247	0.6792	0.1421	0.115336	0.215594	0.983194	0.14279	0.896702	0.159239	0.723762	0.523831	0	0.133935	0.0538797	0.512835	0.0179386	0.0291114	0	0.384382	0.198364	0.55087	3.91192	0.875358	0	0	0	0.0999685	0.0582622	4.40215	0.0615988	4.50773	0	1	0	0	0
Samba Financial Group	Commercial banks	Public	Saudi Arabia	2012	2012Samba Financial Group	300	0.824761	0.0967621	0.0232082	0.129118	0	0.124334	0	0.5151	0.4644	0.1823	1.10285	0	1	0	0	0	0.723762	0.523831	0	0.133935	0.0625129	0.826438	0.0179386	0.0166854	0	0.428265	0.0912204	0.43442	2.18582	-0.0885633	0	0	0	0.0999685	0.0582622	4.40215	0.0615988	5.90428	0	0	0	0	0
Saradar Bank SAL	Commercial banks	Private	Lebanon	2012	2012Saradar Bank SAL	13	0.757991	0.257863	0.0106859	0.00728349	0	0.167317	0	0.6598	0.5438	0	0.0237812	0	0.746745	0.388825	0.876345	0.443689	0.457805	0.209586	0	0.0995742	0.0359071	0.368782	0.00991502	0	0	0.260846	0	0.50112	2.85906	-0.570517	0.1038	0.1001	0.1038	0.0086734	0.0497149	3.90041	-0.000797761	4.02113	0	1	0	0	0
Saudi British Bank JSC (The)	Commercial banks	Public	Saudi Arabia	2012	2012Saudi British Bank JSC (The)	291	0.857442	0.453197	0.0133124	0.16528	0	0.183967	0	0.6062	0.5195	0.169	0.0156623	0	0.403385	0.268577	0.619048	0.433855	0.723762	0.523831	0	0.133935	0.0359071	0.368782	0.0179386	0.0446199	0	0.224738	0.0755327	0.53254	2.84094	-0.570517	0.265	0.1988	0.265	0.0999685	0.0582622	4.40215	0.0615988	3.28058	0	1	0	0	0
Saudi Hollandi Bank	Commercial banks	Private	Saudi Arabia	2012	2012Saudi Hollandi Bank	267	0.845284	0.267576	0.0209665	0	0	0.16277	0	0.7039	0.5516	0.1403	0.0383876	0	0.703032	0.319318	0.850302	0.375535	0.723762	0.523831	0	0.133935	0.0359071	0.368782	0.0179386	0.0370424	0	0.462276	0	0.45926	2.71192	-0.570517	0.5092	0	0.5092	0.0999685	0.0582622	4.40215	0.0615988	3.10823	0	1	0	0	0
Saudi Investment Bank (The)	Commercial banks	Public	Saudi Arabia	2012	2012Saudi Investment Bank (The)	262	0.698531	0.633959	0.0263261	0.125511	0	0.107388	0	0.3175	0.2729	0.1329	0.392751	0	0.835411	0	0	0	0.723762	0.523831	0	0.133935	0.0625129	0.826438	0.0179386	0.0121639	0	0.158366	0.131327	0.23749	2.33093	-0.0885633	0	0	0	0.0999685	0.0582622	4.40215	0.0615988	4.25676	0	0	0	0	0
Soci?t? Arabe Internationale de	Commercial banks	Public	Egypt, Arab Rep.	2012	2012Soci?t? Arabe Internationale de	187	0.923414	0.267568	0.0087532	0.117669	0	0	0	0	0	0.22	0	0	0	0	0	0	0.493506	0.243548	0	0.146663	0	0.458258	0.0215101	0	0	0.491256	0	0.45912	3.51935	-0.369236	0	0	0	0.0176457	0.100649	3.50916	-0.137521	4.86129	0	0	0	0	0
Soci?t? G?n?rale Alg?rie	Commercial banks	Private	Algeria	2012	2012Soci?t? G?n?rale Alg?rie	113	0.817342	0.656013	0.0041986	0.144986	0	0.225912	0	0.7184	0.5939	0	0.808772	0	1	0	0	0	0.896305	0.803362	0	0.260397	0.0271321	0.458258	0.0678064	0	0	0.243751	0	0.79305	3.35663	-0.369236	0.173	0.388	0.074	0.029	0.0452421	3.74751	0.0220589	4.15577	0	1	0	0	0
Soci?t? G?n?rale de Banque au L	Commercial banks	Private	Lebanon	2012	2012Soci?t? G?n?rale de Banque au L	238	0.871462	0.767812	0.0078079	0.213271	0	0	0	0	0	0	0	0	0	0	0	0	0.457805	0.209586	0	0.0995742	0	0	0.00991502	0	0	0.148936	0.803607	0.59107	2.68304	-0.47698	0.4604	0.186	0	0.0086734	0.0497149	3.90041	-0.000797761	0	0	1	1	0	0
Soci?t? g?n?rale de Banque-Jord	Commercial banks	Public	Jordan	2012	2012Soci?t? g?n?rale de Banque-Jord	98	0.847297	0.296066	0.0085672	0.0623436	0	0	0	0	0	0	0	0	0	0	0	0	0.712622	0.50783	0	0.344369	0	0	0.11859	0	0	0.292063	0.131531	0.57198	0.0240016	-0.877278	1	0	1	0.0273718	0.0416244	3.59217	-0.00753158	4.20293	0	0	1	0	0
Soci?t? G?n?rale Marocaine de B	Commercial banks	Private	Morocco	2012	2012Soci?t? G?n?rale Marocaine de B	204	0.870295	0.344059	0.0063996	0.062955	0	0	0	0	0	0	0	0	0	0	0	0	0.556498	0.30969	0	0.201341	0	0	0.0405383	0	0	0.395814	0.0785207	0.64149	2.83901	-0.658608	0	0	0	0.052457	0.00906925	3.46429	0.0130259	3.26311	0	0	1	0	0
Soci?t? Tunisienne de Banque	Commercial banks	Public	Tunisia	2012	2012Soci?t? Tunisienne de Banque	153	0.906786	0.276279	0.0064844	0.466019	0	0	0	0	0	0	0	0	0	0	0	0	0.384091	0.147526	0	0.109626	0	0	0.0120179	0	0	0.604657	0.199115	0.50244	3.10679	-0.0365862	0	0	0.5432	-0.0166419	0.0324003	3.61833	-0.0030653	5.00846	0	1	1	0	0
Suez Canal Bank	Commercial banks	Public	Egypt, Arab Rep.	2012	2012Suez Canal Bank	128	0.870874	0.253049	0.0115604	0	0	0	0	0	0	0	0	0	0	0	0	0	0.493506	0.243548	0	0.146663	0	0	0.0215101	0	0	0.343313	0.0708414	0.48272	2.23265	-0.313302	0.5691	0	0.5691	0.0176457	0.100649	3.50916	-0.137521	4.99465	0	0	0	0	0
Syria Gulf Bank SA	Commercial banks	Public	Syrian Arab Republic	2012	2012Syria Gulf Bank SA	311	0.852496	0.373201	0.0014902	-0.201208	0	0	0	0	0	0	0	0	0	0	0	0	0.704565	0.496412	0	0.336936	0	0	0.113526	0	0	0.530217	0.0608671	0.61782	0.013311	-0.168121	0.1385	0.525	0.0807	0.0285	0.0475316	3.26338	0	0	0	1	1	0	0
The Commercial Bank (QSC)	Commercial banks	Public	Qatar	2012	2012The Commercial Bank (QSC)	279	0.619977	0.679598	0.0104139	0.106543	0	0	0	0	0	0	0	0	0	0	0	0	0.664458	0.441504	0	0.274442	0	0	0.0753183	0	0	0.148996	0.0547832	0.47473	2.89271	-0.47698	0	0	0.2394	0.133752	0.0113837	4.92981	-0.0706893	0	0	1	1	0	0
The National Bank of Kuwait - E	Commercial banks	Public	Egypt, Arab Rep.	2012	2012The National Bank of Kuwait - E	170	0.916235	0.2528	0.0007111	0.181877	0	0	0	0	0	0.1185	0	0	0	0	0	0	0.493506	0.243548	0	0.146663	0	0	0.0215101	0	0	0.206326	0.193653	0.108215	2.54661	-0.910637	0	0	0	0.0176457	0.100649	3.50916	-0.137521	2.86157	0	1	1	0	0
Tunis International Bank	Commercial banks	Private	Tunisia	2012	2012Tunis International Bank	17	0.528309	0.689498	0.0318077	0.178085	0	0.226598	0	0.9382	0.5571	0	0.493611	0	1	0	0	0	0.384091	0.147526	0	0.109626	0.257691	0.835464	0.0120179	0	0	0.215368	0.117621	0.24834	3.48003	0.724268	0	0	0	-0.0166419	0.0324003	3.61833	-0.0030653	3.49354	0	1	0	0	0
Union Bancaire pour le Commerce	Commercial banks	Public	Tunisia	2012	2012Union Bancaire pour le Commerce	86	0.898739	0.218949	0.0026744	0.0553497	0	0	0.0160436	0	0	0	0	0.426434	0	0	0	0	0.384091	0.147526	0	0.109626	0	0	0.0120179	0	0	0.196613	0.57752	0.66306	2.18885	-0.47698	0.985	0	0.985	-0.0166419	0.0324003	3.61833	-0.0030653	4.59808	0	1	1	0	0
Union Bank of Israel Ltd	Commercial banks	Public	Israel	2012	2012Union Bank of Israel Ltd	216	0.794644	0.198036	0.0155122	0.0599572	0	0	0	0	0	0	0	0	0	0	0	0	0.724995	0.525617	0	0.205296	0	0	0.0421466	0	0	0.60928	0.119436	0.33666	-0.187573	-0.168121	0	0	0	0.0554259	0.0347857	4.51203	-0.017142	0	0	0	1	0	0
Union Internationale de Banques	Commercial banks	Public	Tunisia	2012	2012Union Internationale de Banques	110	0.893821	0.303892	0.0090223	0.294787	0	0	0	0	0	0	0	0	0	0	0	0	0.384091	0.147526	0	0.109626	0	0	0.0120179	0	0	0.309901	0.0120473	0.53829	0.0596782	-0.168121	0	0	0	-0.0166419	0.0324003	3.61833	-0.0030653	4.05184	0	1	1	0	0
Union National Bank - Egypt SAE	Commercial banks	Public	Egypt, Arab Rep.	2012	2012Union National Bank - Egypt SAE	95	0.856753	0.555757	0.0048698	0.0412539	0	0	0.0442074	0	0	0	0	0.133038	0	0	0	0	0.493506	0.243548	0	0.146663	0	0.687023	0.0215101	0	0	0.332688	0	0.65918	3.69059	0.495322	0.2477	0	0	0.0176457	0.100649	3.50916	-0.137521	0	0	1	1	0	0
United Arab Bank PJSC	Commercial banks	Public	United Arab Emirates	2012	2012United Arab Bank PJSC	189	0.758652	0.795216	0.0119075	0.222636	0	0	0	0	0	0	0	0	0	0	0	0	0.517351	0.267652	0	0.1231	0	0	0.0151535	0	0	0.15143	0	0.42477	0	-0.168121	0.5234	0	0	0.0692851	0.00877347	4.61253	0	0	0	1	1	0	0
United Bank (The)	Commercial banks	Private	Egypt, Arab Rep.	2012	2012United Bank (The)	144	0.917475	0.128442	0.0001539	0.28608	0	0	0	0	0	0	0	0	0	0	0	0	0.493506	0.243548	0	0.146663	0	0	0.0215101	0	0	0.0814334	0	0.88938	-0.749881	-0.47698	0.949	0	0	0.0176457	0.100649	3.50916	-0.137521	2.97103	0	1	1	0	0
United Bank for Investment	Commercial banks	Public	Iraq	2012	2012United Bank for Investment	10	0.879836	0.298779	0.0010749	0.0889506	0	0.318362	0.274881	0.9185	0.6824	0	0	0.0523421	1	0.845872	1	0.845872	0.331645	0.109988	0	0.11962	0	0.816088	0.014309	0	0	0.439536	0.112212	0.65473	0	0.472635	0.4	0	0.4	0.0754647	0.0580146	3.83442	0.0829032	5.18612	0	1	1	0	0
United Gulf Bank (BSC) EC	Commercial banks	Public	Bahrain	2012	2012United Gulf Bank (BSC) EC	124	0.719347	0.712009	0.0103423	0.00903904	0	0	0	0	0	0	0	0	0	0	0	0	0.509138	0.259222	0	0.17193	0.0625129	0.826438	0.02956	0	0	0.193034	0.105515	0.57849	0	-0.47698	0.9998	0	0	0.0198351	-0.00400041	4.37391	-0.0059168	3.77987	0	0	1	0	0
Abu Dhabi Commercial Bank	Commercial banks	Public	United Arab Emirates	2013	2013Abu Dhabi Commercial Bank	299	0.733736	0.63431	0.0166704	0.187404	0	0	0	0	0	0	0	0	0	0	0	0	0.500417	0.250418	0	0.116744	0	0	0.0136292	0	0	0.126277	0.10285	0.23162	0	-1.40223	0	0	0	0.0448379	0.00662269	4.6275	0	0	0	1	1	0	0
Ahli Bank QSC	Commercial banks	Public	Qatar	2013	2013Ahli Bank QSC	207	0.796774	0.649528	0.0204674	0.144152	0	0	0.0160355	0	0	0	0	-0.0259776	0	0	0	0	0.673087	0.453046	0	0.274923	0	0.8	0.0755829	0	0	0.133481	0.0799472	0.27136	2.61475	0.158312	0.95	0	0.95	0.0473001	0.0231535	4.92968	0.0719128	5.08125	0	1	1	0	0
Ahli Bank SAOG	Commercial banks	Public	Oman	2013	2013Ahli Bank SAOG	172	0.851032	0.319216	0.0177912	0.125931	-0.151343	0.395182	0	0.2251	0.1799	0	1	0	0	0.206428	0.502746	0.410602	0.588013	0.345759	0	0.254238	-0.0658332	0	0.0646369	0	0.187559	0.563921	0.619268	0.52257	-0.170034	0.186603	0	0	0	0.0886312	0.0294773	4.31943	0.0282559	4.26288	1	1	1	0	0
Ahli United Bank (Egypt) SAE	Commercial banks	Private	Egypt, Arab Rep.	2013	2013Ahli United Bank (Egypt) SAE	149	0.908788	0.178602	0.0096196	0.172402	0.0076608	0	0	0	0	0	0	0	0	0	0	0	0.466013	0.217168	0	0.13301	0	0.8	0.0176916	0	0	0.20386	0.0371715	0.49614	-0.232723	0.158312	1	0	0	0.022262	0.0711173	3.51357	-0.0444661	3.74951	1	0	1	0	0
Ahli United Bank BSC	Commercial banks	Public	Bahrain	2013	2013Ahli United Bank BSC	280	0.770767	0.556672	0.0153583	0.138701	0	0	0.0482921	0	0	0.1673	0	-0.0534278	0	0	0	0	0.474695	0.225336	0	0.168931	0.013778	0.350714	0.0285377	0	0	0.257361	0.174264	0.50588	0	0.472635	0.49	0.003	0.49	0.0372811	0.027574	4.39348	0.00699533	3.35773	1	1	1	0	0
Al Ahli Bank of Kuwait (KSC)	Commercial banks	Public	Kuwait	2013	2013Al Ahli Bank of Kuwait (KSC)	231	0.830641	0.264036	0.0132066	0.0673164	0.0012187	0.133305	0	0.8177	0.6316	0.156	0	0	0	0.723101	0.924949	0.781774	0.487839	0.237987	0	0.18848	0.140824	0.816088	0.0355247	0.0329858	0.211448	0.523323	0	0.44822	3.52191	0.472635	0.4085	0.0761	0	0.0662582	0.0325515	4.69362	0.067089	3.92336	1	1	1	0	0
Al Khalij Commercial Bank	Commercial banks	Public	Qatar	2013	2013Al Khalij Commercial Bank	234	0	0	0	0.0973485	0.0042024	0.125862	0.0287439	0.7853	0.6906	0	0	0.150173	0	0.725664	1	0.725664	0.673087	0.453046	0	0.274923	-0.0658332	0	0.0755829	0	0.187559	0	0.0649879	0	3.47675	0.186603	0.749	0.1094	0.749	0.0473001	0.0231535	4.92968	0.0719128	0	1	1	1	0	0
Al khaliji France SA	Commercial banks	Private	United Arab Emirates	2013	2013Al khaliji France SA	61	0.746005	0.401113	0.0238269	0.100382	0	0	0	0	0	0	0	0	1	0	0	0	0.500417	0.250418	0	0.116744	0	0.816088	0.0136292	0	0	0.489873	0	0.41226	0	0.472635	0.25	0	0	0.0448379	0.00662269	4.6275	0	0	1	0	1	0	0
Alubaf Arab International Bank	Commercial banks	Private	Bahrain	2013	2013Alubaf Arab International Bank	79	0	0	0	0.122623	0.0105919	0	0	0	0	0	0	0	0	0	0	0	0.474695	0.225336	0	0.168931	0.013778	0.350714	0.0285377	0	0	0	0.049963	0	-0.144017	-0.47698	0.7368	0.0554	0.7368	0.0372811	0.027574	4.39348	0.00699533	0	1	0	1	0	0
Amen Bank	Commercial banks	Public	Tunisia	2013	2013Amen Bank	150	0.829587	0.547784	0.0050222	0.121759	0	0	0.0495228	0	0	0.244	0	0.0364333	0	0	0	0	0.316344	0.100073	0	0.0984382	0	0	0.00969008	0	0	0.348116	0	0.28101	0	-0.910637	0.23	0	0.23	0.0391328	0.0461184	3.62559	0.00903838	3.61297	1	0	1	0	0
Arab African International Bank	Commercial banks	Private	Egypt, Arab Rep.	2013	2013Arab African International Bank	230	0.840202	0.235483	0.0107206	0.144913	0.0396369	0.25184	0.0247713	0.8268	0.6609	0	0.205546	0.146058	0	0	0	0	0.466013	0.217168	0	0.13301	0.0271321	0.458258	0.0176916	0	0.1292	0.287376	0.127769	0.46286	2.63008	-0.369236	0	0	0	0.022262	0.0711173	3.51357	-0.0444661	4.31102	1	1	0	0	0
Arab Bank for Investment & Fore	Commercial banks	Private	United Arab Emirates	2013	2013Arab Bank for Investment & Fore	158	0.913681	0.574456	0.0054068	0.1064	0	0	0	0	0	0	0	0	0	0	0	0	0.500417	0.250418	0	0.116744	0	0	0.0136292	0	0	0.289127	0	0.65009	0	-0.168121	0.784	0	0	0.0448379	0.00662269	4.6275	0	0	1	0	1	0	0
Arab Bank Group (Combined)	Commercial banks	Private	Jordan	2013	2013Arab Bank Group (Combined)	290	0.841834	0.417769	0.0146545	0	0.0127143	0	0.0552136	0	0	0	0	0.143877	0	0	0	0	0.694511	0.482345	0	0.32	0	0.8	0.1024	0	0	0.266701	0.136093	0.58986	3.03961	0.158312	0.3011	0	0.3011	0.0242936	0.0451523	3.60678	-0.0108016	3.24227	1	1	1	0	0
Arab Bank Plc	Commercial banks	Public	Jordan	2013	2013Arab Bank Plc	282	0.714126	0.530244	0.0012098	0.0909211	0	0	0	0	0	0	0	0	0	0	0	0	0.694511	0.482345	0	0.32	0	0.8	0.1024	0	0	0.205286	0.0815635	0.44469	0	0.158312	0.9112	0	0	0.0242936	0.0451523	3.60678	-0.0108016	3.03125	1	0	1	0	0
Arab Bank Syria SA	Commercial banks	Public	Syrian Arab Republic	2013	2013Arab Bank Syria SA	24	0	0	0	-0.0122419	0.017814	0	0	0	0	0.1604	0	0	1	0	0	0	0.671294	0.450636	0	0.326967	0	0.8	0.106907	0	0	0	0.213162	0	-0.477121	0.158312	0	0	0	-0.26339	0.367023	3.24706	0	0	1	1	1	0	0
Arab Banking Corporation - Alge	Commercial banks	Private	Algeria	2013	2013Arab Banking Corporation - Alge	19	0.78865	0.714099	0.0047932	0.0844695	-0.0109295	0.215949	0	0.8111	0.6329	0	0	0	0	0.914336	1	0.914336	0.827355	0.684516	0	0.186232	0.140824	0.816088	0.0346824	0	0.211448	0.133817	0.0927651	0.54935	3.01573	0.472635	0.4808	0	0	0.034	0.0889145	3.74027	0.149873	0	1	1	1	0	0
Arab Banking Corporation - Egyp	Commercial banks	Private	Egypt, Arab Rep.	2013	2013Arab Banking Corporation - Egyp	73	0.73005	0.771463	0.0218388	0.0848609	0	0	0.0214097	0	0	0	0	0.00649055	0	0	0	0	0.466013	0.217168	0	0.13301	0	0	0.0176916	0	0	0.0919743	0.147249	0.30275	0	-1.20553	0	0	0	0.022262	0.0711173	3.51357	-0.0444661	4.56565	1	1	1	0	0
Arab Banking Corporation (Jorda	Commercial banks	Public	Jordan	2013	2013Arab Banking Corporation (Jorda	80	0.858315	0.669457	5.56e-05	0.0914466	0.0034048	0	0.109912	0	0	0	0	-0.0107164	0	0	0	0	0.694511	0.482345	0	0.32	0	0	0.1024	0	0	0.148666	0.0510343	0.16783	2.37798	0	0.1953	0	0.0894	0.0242936	0.0451523	3.60678	-0.0108016	0	1	0	0	0	0
Arab Banking Corporation BSC-Ba	Commercial banks	Public	Bahrain	2013	2013Arab Banking Corporation BSC-Ba	265	0.651237	0.435612	0.0154469	0.0718482	-0.0201038	0	0	0	0	0.3918	0	0	1	0	0	0	0.474695	0.225336	0	0.168931	0.013778	0.350714	0.0285377	0	0	0.409184	0.0740099	0.15434	3.04234	0.158312	0.67	0	0	0.0372811	0.027574	4.39348	0.00699533	4.27951	1	0	1	0	0
Arab International Bank	Commercial banks	Private	Egypt, Arab Rep.	2013	2013Arab International Bank	138	0.85769	0.423974	0.0271654	0.0596142	-0.0212719	0.24888	0.0456867	0.6052	0.5044	0	0	0.0345188	0	0.530154	0.829841	0.638863	0.466013	0.217168	0	0.13301	0.513558	0.8	0.0176916	0	0.802435	0.148615	0.0807496	0.38521	-0.0348375	0.158312	0	0	0	0.022262	0.0711173	3.51357	-0.0444661	0	1	1	1	0	0
Arab Investment Bank-Federal Ar	Commercial banks	Private	Egypt, Arab Rep.	2013	2013Arab Investment Bank-Federal Ar	92	0	0	0	0.0755278	0.0009174	0.248794	0	0.6243	0.5172	0	13.6583	0	0	0	0	0	0.466013	0.217168	0	0.13301	0	0.458258	0.0176916	0	0	0	0.0698965	0	2.79289	-0.369236	0.065	0	0.058	0.022262	0.0711173	3.51357	-0.0444661	0	1	1	0	0	0
Arab National Bank Public Joint	Commercial banks	Public	Saudi Arabia	2013	2013Arab National Bank Public Joint	288	0.857368	0.362981	0.0172598	0.139399	0.0021285	0	0	0	0	0	0	0	0	0	0	0	0.722994	0.52272	0	0.125853	0	0.8	0.015839	0	0	0.351426	0.1412	0.50598	2.43895	0.158312	0	0	0	0.0541144	0.0286627	4.39523	0.0964614	4.35868	1	0	1	0	0
Arab Tunisian Bank	Commercial banks	Public	Tunisia	2013	2013Arab Tunisian Bank	121	0.893156	0.790375	0.0102821	0.107711	0.0063945	0	0.0420245	0	0	0	0	0.176755	0	0	0	0	0.316344	0.100073	0	0.0984382	0	0	0.00969008	0	0	0.137937	0	0.48244	0.0784033	-1.20553	0	0	0	0.0391328	0.0461184	3.62559	0.00903838	0	1	1	1	0	0
Attijari Bank	Commercial banks	Public	Tunisia	2013	2013Attijari Bank	133	0.704066	0.813893	0.0033616	0.170001	0	0	0	0	0	0	0	0	1	0	0	0	0.316344	0.100073	0	0.0984382	0	0	0.00969008	0	0	0.0701289	0.132295	0.5951	0	0.258636	0	0	0	0.0391328	0.0461184	3.62559	0.00903838	0	1	1	0	0	0
Attijariwafa Bank	Commercial banks	Public	Morocco	2013	2013Attijariwafa Bank	285	0.894861	0.235676	0.0096054	0.127233	0	0.177376	0	0.6635	0.5719	0	0	0	1	0.87234	1	0.87234	0.532683	0.283751	0	0.187255	-0.353245	0	0.0350646	0	0.491301	0.215313	0.158458	0.53158	0	-1.20553	0.2999	0	0	0.0300996	0.0128712	3.49439	-0.0548732	0	1	0	1	0	0
Bahrain Commercial Facilities C	Commercial banks	Public	Bahrain	2013	2013Bahrain Commercial Facilities C	46	0	0	0	0.143194	0.0060638	0.0798444	0	0.6586	0.5466	0	0	0	0	0.987952	1	0.987952	0.474695	0.225336	0	0.168931	0.013778	0.350714	0.0285377	0	0.491301	0	0.116903	0	0.18719	-1.20553	0	0	0	0.0372811	0.027574	4.39348	0.00699533	0	1	1	1	0	0
Bank al Etihad	Commercial banks	Public	Jordan	2013	2013Bank al Etihad	135	0	0	0	0.0972744	0.0232991	0	0	0	0	0	0	0	0	0	0	0	0.694511	0.482345	0	0.32	0	0	0.1024	0	0	0	0.203373	0	-0.32861	-1.20553	0	0	0	0.0242936	0.0451523	3.60678	-0.0108016	0	1	0	1	0	0
Bank Audi Private Bank	Commercial banks	Private	Lebanon	2013	2013Bank Audi Private Bank	77	0.834399	0.563001	0.021167	0.138579	0.0004127	0	0.0366707	0	0	0	0	0.0848115	0	0	0	0	0.536506	0.287839	0	0.0927835	0	0	0.00860879	0	0	0.298999	0.0786928	0.32215	-0.0613729	-1.20553	1	1	0	0.0254054	0.0658147	3.89933	0.0358465	4.66272	1	0	1	0	0
Bank Audi SAE	Commercial banks	Private	Egypt, Arab Rep.	2013	2013Bank Audi SAE	169	0.818331	0.474003	0.0095404	0.17634	0.0081684	0	0	0	0	0	0	0	0	0	0	0	0.466013	0.217168	0	0.13301	0	0	0.0176916	0	0	0.291215	0.0830963	0.65021	0.33689	-1.20553	0.4281	0	0	0.022262	0.0711173	3.51357	-0.0444661	3.23158	1	1	1	0	0
Bank Audi SAL	Commercial banks	Public	Lebanon	2013	2013Bank Audi SAL	286	0.762752	0.762188	0.0118707	0.123026	0	0	0.0269689	0	0	0	0	0.039194	0	0	0	0	0.536506	0.287839	0	0.0927835	0	0	0.00860879	0	0	0.0747303	0.0531594	0.32899	0	-0.168121	0	0	0	0.0254054	0.0658147	3.89933	0.0358465	5.4496	1	0	1	0	0
Bank Dhofar SAOG	Commercial banks	Public	Oman	2013	2013Bank Dhofar SAOG	210	0.853156	0.577097	0	0.124349	0.0014372	0	0	0	0	0.2835	0	0	0	0	0	0	0.588013	0.345759	0	0.254238	0	0.835464	0.0646369	0	0	0.131719	0.0685266	0	0	0.724268	0	0	0	0.0886312	0.0294773	4.31943	0.0282559	0	1	0	0	0	0
Bank Hapoalim BM	Commercial banks	Public	Israel	2013	2013Bank Hapoalim BM	305	0	0	0	0.0868145	-0.0538972	0.254717	0	0.666	0.5976	0	0	0	1	0.59396	0.984912	0.603059	0.63621	0.404763	0	0.201745	-0.0658332	0	0.0407012	0	0.187559	0	0.0874267	0	2.71098	0.186603	0.4	0	0	0.02823	0.0168948	4.56002	-0.0295942	0	1	1	1	0	0
Bank Leumi Le Israel BM	Commercial banks	Public	Israel	2013	2013Bank Leumi Le Israel BM	304	0.819763	0.576974	0.0058527	0.0544309	-0.0332415	0	0.0462543	0	0	0	0	-0.00640272	0	0	0	0	0.63621	0.404763	0	0.201745	0	0	0.0407012	0	0	0.235464	0	0.69817	3.26856	-0.910637	0.32	0	0.32	0.02823	0.0168948	4.56002	-0.0295942	5.0194	1	0	1	0	0
Bank Muscat SAOG	Commercial banks	Public	Oman	2013	2013Bank Muscat SAOG	274	0.862378	0.213542	0.0096389	0.124404	0	0	0	0	0	0.131	0	0	0	0	0	0	0.588013	0.345759	0	0.254238	0	0	0.0646369	0	0	0.264213	0	0.56398	0	-1.40223	0	0	0	0.0886312	0.0294773	4.31943	0.0282559	4.21219	1	0	1	0	0
Bank of Alexandria	Commercial banks	Private	Egypt, Arab Rep.	2013	2013Bank of Alexandria	185	0.870911	0	-0.0096049	0.154497	0.01438	0.143736	0	0.7605	0.5922	0	0	0	0	0.796117	1	0.796117	0.466013	0.217168	0	0.13301	0.140824	0.816088	0.0176916	0	0.211448	0.845251	0.0641608	0.329635	2.52156	0.472635	0	0.305	0	0.022262	0.0711173	3.51357	-0.0444661	4.13145	1	1	1	0	0
Bank of Baghdad	Commercial banks	Public	Iraq	2013	2013Bank of Baghdad	74	0.770046	0.216256	0.0149772	0.0950029	0.0153334	0	0	0	0	0	0	0	0	0	0	0	0.901813	0.813267	0	0.116061	0	0	0.0134701	0	0	0.733151	0.40707	0.24823	0	-1.20553	0	0	0	0.139364	0.060891	3.84984	0.0666981	2.73838	1	1	1	0	0
Bank of Beirut S.A.L.	Commercial banks	Public	Lebanon	2013	2013Bank of Beirut S.A.L.	237	0.838254	0.640429	0.0138902	0.135833	0.0051523	0	0	0	0	0	0	0	1	0	0	0	0.536506	0.287839	0	0.0927835	0	0.816088	0.00860879	0	0	0.125613	0.0468366	0.46894	2.64378	0.472635	0	0	0	0.0254054	0.0658147	3.89933	0.0358465	4.99465	1	1	1	0	0
Bank of Jordan Plc	Commercial banks	Public	Jordan	2013	2013Bank of Jordan Plc	132	0.495331	0.488347	0.0316483	0.131892	0.004474	0	0	0	0	0	0	0	0	0	0	0	0.694511	0.482345	0	0.32	0	0	0.1024	0	0	0.35693	0.117134	0.38837	2.53713	-0.47698	0.1535	0	0	0.0242936	0.0451523	3.60678	-0.0108016	4.66477	1	1	1	0	0
Bank of Palestine Plc	Commercial banks	Public	PALESTINIAN TERRITORIES	2013	2013Bank of Palestine Plc	125	0.876557	0.688421	-0.0059234	0.143595	0.0115082	0	0.137716	0	0	0	0	-0.0427044	0	0	0	0	0.693114	0.480406	0	0.420481	0	0.8	0.176805	0	0	0.105588	0.110252	0.34923	0	0.158312	0	0	0	0	0	0	0	3.67614	1	0	1	0	0
Bank of Sharjah	Commercial banks	Private	United Arab Emirates	2013	2013Bank of Sharjah	193	0	0	0	0.0647952	-0.443524	0	0	0	0	0	0	0	1	0	0	0	0.500417	0.250418	0	0.116744	0	0.8	0.0136292	0	0	0	0.0841603	0	2.09908	0.158312	0	0	0	0.0448379	0.00662269	4.6275	0	0	1	1	1	0	0
Bank of Syria and Overseas SA	Commercial banks	Public	Syrian Arab Republic	2013	2013Bank of Syria and Overseas SA	87	0.654905	0.573684	-0.0094153	0.252272	-0.148972	0	0.0638429	0	0	0	0	-0.250191	0	0	0	0	0.671294	0.450636	0	0.326967	0	0.8	0.106907	0	0	0.287487	0.0670672	0.42937	3.40611	0.158312	0	0	0	-0.26339	0.367023	3.24706	0	4.20972	1	0	1	0	0
Bank Otsar Hahayal Ltd	Commercial banks	Private	Israel	2013	2013Bank Otsar Hahayal Ltd	161	0.618536	0.545395	0.0229869	0.0390011	0	0	0	0	0	0	0	0	0	0	0	0	0.63621	0.404763	0	0.201745	0	0.458258	0.0407012	0	0	0.238796	0.253544	0.52391	0	-0.369236	0	0	0	0.02823	0.0168948	4.56002	-0.0295942	4.02609	1	0	0	0	0
Bank Sohar SAOG	Commercial banks	Public	Oman	2013	2013Bank Sohar SAOG	182	0.821667	0.388914	0.0109354	0.155553	0.030687	0	0.0406879	0	0	0	0	0.0370553	0	0	0	0	0.588013	0.345759	0	0.254238	0	0	0.0646369	0	0	0.311397	0.0805634	0.37861	0.0214129	-0.658608	0.5	0	0.5	0.0886312	0.0294773	4.31943	0.0282559	0	1	0	1	0	0
Bankmed, sal	Commercial banks	Private	Lebanon	2013	2013Bankmed, sal	233	0.351434	0.312353	0.001484	0.118564	0.0142046	0	0	0	0	0	0	0	0	0	0	0	0.536506	0.287839	0	0.0927835	0	0.458258	0.00860879	0	0	0.590632	0.171897	0.6471	0.701386	-0.369236	0	0	0	0.0254054	0.0658147	3.89933	0.0358465	0	1	0	0	0	0
Banque BEMO Sal	Commercial banks	Public	Lebanon	2013	2013Banque BEMO Sal	90	0.886082	0.387128	0.0326238	0.121508	0.0024981	0	0	0	0	0	0	0	0	0	0	0	0.536506	0.287839	0	0.0927835	0	0	0.00860879	0	0	0.490462	0.0517645	0.27596	3.68678	-0.0365862	1	0	0	0.0254054	0.0658147	3.89933	0.0358465	4.55768	1	0	1	0	0
Banque Bemo Saudi Fransi SA	Commercial banks	Public	Syrian Arab Republic	2013	2013Banque Bemo Saudi Fransi SA	107	0.89601	0.416984	0.0102387	0.205378	0	0	0.0605769	0	0	0	0	-0.120462	0	0	0	0	0.671294	0.450636	0	0.326967	0	0	0.106907	0	0	0.333639	0.06492	0.71991	0	-0.0365862	0.52	0	0	-0.26339	0.367023	3.24706	0	0	1	1	1	0	0
Banque Centrale Populaire SA	Commercial banks	Public	Morocco	2013	2013Banque Centrale Populaire SA	249	0	0	0	0.101727	0.01278	0	0.0605769	0	0	0.112	0	-0.120462	0	0	0	0	0.532683	0.283751	0	0.187255	0	0	0.0350646	0	0	0	0.0954852	0	3.3972	-0.0365862	0.665	0.034	0.665	0.0300996	0.0128712	3.49439	-0.0548732	0	1	1	1	0	0
Banque de l_Agriculture et du D	Commercial banks	Private	Algeria	2013	2013Banque de l_Agriculture et du D	235	0.898929	0.101739	0.0107082	0.0866081	0.0328329	0.122489	0	0.7317	0.6012	0	1	0	1	0.766355	1	0.766355	0.827355	0.684516	0	0.186232	-0.353245	0	0.0346824	0	0.491301	0.61169	0.0710434	0.372	-0.477121	-1.20553	0	0	0	0.034	0.0889145	3.74027	0.149873	3.59361	1	1	1	0	0
Banque de l_Habitat	Commercial banks	Private	Tunisia	2013	2013Banque de l_Habitat	141	0.835499	0.39564	0.0123904	0.139899	0.0065456	0	0	0	0	0	0	0	0	0	0	0	0.316344	0.100073	0	0.0984382	0	0.8	0.00969008	0	0	0.372616	0.211876	0.35226	2.6752	0.158312	0.3699	0	0.14	0.0391328	0.0461184	3.62559	0.00903838	0	1	1	1	0	0
Banque de l_Industrie et du Tra	Commercial banks	Private	Lebanon	2013	2013Banque de l_Industrie et du Tra	41	0.869433	0.565824	0.0149202	0	0.0438553	0	0	0	0	0.23	0	0	1	0	0	0	0.536506	0.287839	0	0.0927835	0	0	0.00860879	0	0	0.332835	0.127714	0.3974	-0.287639	-1.40223	0.1	0	0	0.0254054	0.0658147	3.89933	0.0358465	0	1	1	1	0	0
Banque de Tunisie	Commercial banks	Public	Tunisia	2013	2013Banque de Tunisie	112	0.896124	0.158562	0.0163245	0.139308	0.0063592	0.177137	0	0.7312	0.5649	0	0.579807	0	1	0.688024	0.867027	0.793544	0.316344	0.100073	0	0.0984382	-0.0658332	0	0.00969008	0	0.187559	0.709861	0.106661	0.24539	3.06994	0.186603	0	0	0.93	0.0391328	0.0461184	3.62559	0.00903838	5.16984	1	1	1	0	0
Banque du Caire SAE	Commercial banks	Private	Egypt, Arab Rep.	2013	2013Banque du Caire SAE	222	0	0	0	0.257738	0	0	0	0	0	0.467	0	0	1	0	0	0	0.466013	0.217168	0	0.13301	0	0	0.0176916	0	0	0	0.165023	0	0	0.186603	0	0	0.0999	0.022262	0.0711173	3.51357	-0.0444661	0	1	1	1	0	0
Banque Ext?rieure d_Alg?rie	Commercial banks	Private	Algeria	2013	2013Banque Ext?rieure d_Alg?rie	260	0.811628	0.11443	0.0209976	0.136154	0.0365075	0.407538	0	0.9955	0.7358	0	0.212041	0	1	0	0	0	0.827355	0.684516	0	0.186232	0.257691	0.835464	0.0346824	0	0.369186	0.63806	0.136501	0.48453	2.33399	0.724268	0	0.1191	0	0.034	0.0889145	3.74027	0.149873	0	1	1	0	0	0
Banque Libano-Francaise	Commercial banks	Private	Lebanon	2013	2013Banque Libano-Francaise	221	0.776463	0.618932	0.0052977	0.135861	-0.0658909	0	0.0540415	0	0	0	0	-0.00389602	0	0	0	0	0.536506	0.287839	0	0.0927835	0	0.816088	0.00860879	0	0	0.144151	0.107325	0.69903	2.35507	0.472635	0	0	0	0.0254054	0.0658147	3.89933	0.0358465	5.27373	1	0	1	0	0
Banque Marocaine du Commerce Ex	Commercial banks	Public	Morocco	2013	2013Banque Marocaine du Commerce Ex	266	0	0	0	0.129412	0.0012392	0	0	0	0	0	0	0	0	0	0	0	0.532683	0.283751	0	0.187255	0	0	0.0350646	0	0	0	0.171726	0	0	0	0	0	0	0.0300996	0.0128712	3.49439	-0.0548732	0	1	0	0	0	0
Banque Marocaine pour le Commer	Commercial banks	Public	Morocco	2013	2013Banque Marocaine pour le Commer	188	0.800142	0.434733	0.0082886	0.0427543	0	0	0	0	0	0.2507	0	0	0	0	0	0	0.532683	0.283751	0	0.187255	0	0	0.0350646	0	0	0.256106	0.130764	0.63758	0	-1.20553	0	0	0	0.0300996	0.0128712	3.49439	-0.0548732	3.35336	1	1	1	0	0
Banque Misr Liban	Commercial banks	Private	Lebanon	2013	2013Banque Misr Liban	85	0.734804	0.517061	0.0088875	0.0517231	0.0308928	0.291725	0	0.8757	0.6124	0	0.165064	0	0	0	0	0	0.536506	0.287839	0	0.0927835	0.257691	0.835464	0.00860879	0	0.369186	0.174575	0.167409	0.58209	0	0.724268	0	0	0	0.0254054	0.0658147	3.89933	0.0358465	2.79941	1	1	0	0	0
Banque Misr SAE	Commercial banks	Private	Egypt, Arab Rep.	2013	2013Banque Misr SAE	287	0.793211	0.509187	0.0209921	0.12526	0.0329669	0	0	0	0	0	0	0	0	0	0	0	0.466013	0.217168	0	0.13301	0	0.835464	0.0176916	0	0	0.259993	0.435789	0.27654	2.82465	0.724268	0	0	0	0.022262	0.0711173	3.51357	-0.0444661	3.33019	1	1	0	0	0
Banque Nationale Agricole	Commercial banks	Public	Tunisia	2013	2013Banque Nationale Agricole	162	0.881414	0.15406	0.012864	0.0735097	0.0162822	0	0	0	0	0	0	0	0	0	0	0	0.316344	0.100073	0	0.0984382	0	0.816088	0.00969008	0	0	0.233889	0.0846672	0.39696	2.72542	0.472635	0	0	0.2	0.0391328	0.0461184	3.62559	0.00903838	3.08492	1	1	1	0	0
Banque Nationale d_Alg?rie	Commercial banks	Private	Algeria	2013	2013Banque Nationale d_Alg?rie	270	0.710847	0.504429	0.0112479	0.111557	0	0	0.0379377	0	0	0	0	-0.113314	0	0	0	0	0.827355	0.684516	0	0.186232	0	0	0.0346824	0	0	0.306779	0.201894	0.37296	0	-1.20553	0	0	0	0.034	0.0889145	3.74027	0.149873	4.97599	1	0	1	0	0
Banque Saudi Fransi JSC	Commercial banks	Public	Saudi Arabia	2013	2013Banque Saudi Fransi JSC	289	0.862384	0.635025	0.0082542	0.132836	0.0042009	0	0	0	0	0	0	0	0	0	0	0	0.722994	0.52272	0	0.125853	0	0	0.015839	0	0	0.153253	0.0984949	0.62747	0	-0.910637	0	0	0.3	0.0541144	0.0286627	4.39523	0.0964614	4.3386	1	1	1	0	0
Barclays Bank - Egypt S.A.E.	Commercial banks	Private	Egypt, Arab Rep.	2013	2013Barclays Bank - Egypt S.A.E.	119	0.820076	0.806744	0.0046269	0	-0.004686	0	0.0339898	0	0	0	0	0.0816326	0	0	0	0	0.466013	0.217168	0	0.13301	0	0.816088	0.0176916	0	0	0.0977296	0	0.68589	1.69766	0.472635	0.199	0	0.55	0.022262	0.0711173	3.51357	-0.0444661	5.07349	1	0	1	0	0
BBAC sal	Commercial banks	Private	Lebanon	2013	2013BBAC sal	186	0.881009	0.543677	0.0202097	0.121553	0	0	0	0	0	0	0	0	0	0	0	0	0.536506	0.287839	0	0.0927835	0	0	0.00860879	0	0	0.214326	0.0765036	0.35685	0	0.186603	0	0	0	0.0254054	0.0658147	3.89933	0.0358465	3.32588	1	1	1	0	0
BBK B.S.C.	Commercial banks	Public	Bahrain	2013	2013BBK B.S.C.	213	0.894297	0.289979	0.0034739	0.139991	0	0.10497	0.196723	1.0503	0.6887	0	0	-0.0349706	1	1	1	1	0.474695	0.225336	0	0.168931	0.013778	0.350714	0.0285377	0	0	0.300324	0.162899	0.45999	3.24957	0.389284	0	0.6483	0	0.0372811	0.027574	4.39348	0.00699533	5.41343	0	1	0	0	0
BLOM Bank Egypt SAE	Commercial banks	Private	Egypt, Arab Rep.	2013	2013BLOM Bank Egypt SAE	116	0.673103	0.657377	0.0087714	0.164534	0	0	0.0577649	0	0	0	0	-0.11037	0	0	0	0	0.466013	0.217168	0	0.13301	0	0	0.0176916	0	0	0.207957	0.0897152	0.41434	2.91877	0.640635	0.091	0	0	0.022262	0.0711173	3.51357	-0.0444661	4.07521	0	1	0	0	0
BLOM Bank s.a.l.	Commercial banks	Public	Lebanon	2013	2013BLOM Bank s.a.l.	269	0.842105	0.605642	0.020655	0.157043	0	0	0.0365098	0	0	0	0	0.0824723	0	0	0	0	0.536506	0.287839	0	0.0927835	0	0	0.00860879	0	0	0.184454	0.138965	0.3477	3.28215	0.205712	0.2374	0	0.2374	0.0254054	0.0658147	3.89933	0.0358465	4.11084	0	1	0	0	0
BNP Paribas El Djaza?r	Commercial banks	Private	Algeria	2013	2013BNP Paribas El Djaza?r	114	0.823268	0.756868	0.011734	0.17202	0	0	0	0	0	0	0	0	0	0	0	0	0.827355	0.684516	0	0.186232	0	0	0.0346824	0	0	0.204315	0.107894	0.42561	0.360522	-0.573745	0.851	0	0.851	0.034	0.0889145	3.74027	0.149873	3.25484	0	0	0	0	0
BSL Bank SAL	Commercial banks	Private	Lebanon	2013	2013BSL Bank SAL	64	0.752741	0.784551	0.0424181	0.0612113	0	0	0.0251687	0	0	0.1317	0	0.232699	0	0	0	0	0.536506	0.287839	0	0.0927835	0	0.893308	0.00860879	0	0	0.1045	0.0809499	0.43278	4.07662	0.0550303	0.1878	0	0.1878	0.0254054	0.0658147	3.89933	0.0358465	0	0	1	0	0	0
Burgan Bank KPSC	Commercial banks	Public	Kuwait	2013	2013Burgan Bank KPSC	252	0.618715	0.596879	0.0245663	0.0895534	0	0.17867	0	0.8224	0.6747	0.302	0	0	0.988372	0.758113	1	0.758113	0.487839	0.237987	0	0.18848	0.143179	0.87178	0.0355247	0.0568946	0	0.294291	0.126	0.21469	2.77606	0.191682	0	0.1965	0	0.0662582	0.0325515	4.69362	0.067089	0	0	1	0	0	0
Byblos Bank S.A.L.	Commercial banks	Public	Lebanon	2013	2013Byblos Bank S.A.L.	247	0.857234	0.0888581	0.0136427	0.138035	0	0.455546	0	0.5583	0.3873	0	0.231484	0	1	0	0	0	0.536506	0.287839	0	0.0927835	-6.98258	0	0.00860879	0	0	0.784745	0.172714	0.31393	3.19625	0.640635	0	0.2725	0	0.0254054	0.0658147	3.89933	0.0358465	5.02301	0	1	0	0	0
Byblos Bank Syria SA	Commercial banks	Public	Syrian Arab Republic	2013	2013Byblos Bank Syria SA	23	0.847371	0.435645	0.0160084	0.137976	0	0	0.0395898	0	0	0	0	0.0535663	0	0	0	0	0.671294	0.450636	0	0.326967	0	0.895545	0.106907	0	0	0.134351	0.0744954	0.38068	0	0.389284	0	0	0	-0.26339	0.367023	3.24706	0	5.4107	0	0	0	0	0
Cairo Amman Bank	Commercial banks	Public	Jordan	2013	2013Cairo Amman Bank	139	0.901616	0.345483	0.0082664	0.15261	0	0	0	0	0	0	0	0	0	0	0	0	0.694511	0.482345	0	0.32	0	0.893308	0.1024	0	0	0.473387	0.0900224	0.55622	2.43529	0.0550303	0.9938	0	0.9938	0.0242936	0.0451523	3.60678	-0.0108016	0	0	0	0	0	0
Capital Bank of Jordan	Commercial banks	Public	Jordan	2013	2013Capital Bank of Jordan	126	0.509082	0.619781	0.0169283	0.105297	0	0	0	0	0	0	0	0	0	0	0	0	0.694511	0.482345	0	0.32	0	0	0.1024	0	0	0.215514	0.0840798	0.58899	0.154817	-0.248185	0	0	0	0.0242936	0.0451523	3.60678	-0.0108016	4.7005	0	1	0	0	0
Citibank N.A., United Arab Emir	Commercial banks	Private	United Arab Emirates	2013	2013Citibank N.A., United Arab Emir	205	0.812667	0.658517	0.0268949	0.151865	0	0	0	0	0	0	0	0	0	0	0	0	0.500417	0.250418	0	0.116744	0	0	0.0136292	0	0	0.274421	0	0.42268	2.72281	-0.573745	0.4937	0	0.4937	0.0448379	0.00662269	4.6275	0	2.93394	0	0	0	0	0
Commercial Bank International P	Commercial banks	Public	United Arab Emirates	2013	2013Commercial Bank International P	164	0.829493	0.606613	0.0233565	0.0530477	0	0	0.00841886	0	0	0	0	0.0896758	0	0	0	0	0.500417	0.250418	0	0.116744	0	0.895545	0.0136292	0	0	0.196584	0.0791263	0.19637	3.54405	0.389284	0	0	0	0.0448379	0.00662269	4.6275	0	5.25365	0	0	0	0	0
Commercial Bank of Dubai P.S.C.	Commercial banks	Public	United Arab Emirates	2013	2013Commercial Bank of Dubai P.S.C.	236	0.634752	0.714894	0.0035461	0.15393	0	0	0	0	0	0.162	0	0	0	0	0	0	0.500417	0.250418	0	0.116744	0	0.452769	0.0136292	0	0	0.133333	0.13118	0.7027	3.68321	-0.0913177	0	0	0	0.0448379	0.00662269	4.6275	0	2.14922	0	0	0	0	0
Commercial Bank of Kuwait K.P.S	Commercial banks	Public	Kuwait	2013	2013Commercial Bank of Kuwait K.P.S	229	0	0	0	0.0887694	0	0.207325	0	0.5999	0.4716	0	0	0	1	0.290505	0.830203	0.34992	0.487839	0.237987	0	0.18848	0.131954	0.452769	0.0355247	0	0	0	0.242662	0	3.75098	-0.0913177	0.0717	0	0.0717	0.0662582	0.0325515	4.69362	0.067089	0	0	1	0	0	0
Commercial Bank of Syria	Commercial banks	Private	Syrian Arab Republic	2013	2013Commercial Bank of Syria	245	0	0	0	0.148684	0	0	0	0	0	0	0	0	0	0	0	0	0.671294	0.450636	0	0.326967	0	0	0.106907	0	0	0	0.166304	0	3.25521	-0.95501	0.49	0	0.49	-0.26339	0.367023	3.24706	0	0	0	1	0	0	0
Commercial International Bank (	Commercial banks	Public	Egypt, Arab Rep.	2013	2013Commercial International Bank (	256	0.801824	0.603827	0.0171798	0.252863	0	0	0.016309	0	0	0	0	0.103721	0	0	0	0	0.466013	0.217168	0	0.13301	0	0	0.0176916	0	0	0.147569	0.144928	0.37933	-0.196041	-0.87368	0.88	0	0.88	0.022262	0.0711173	3.51357	-0.0444661	5.2465	0	0	0	0	0
Cooperative & Agricultural Cred	Commercial banks	Private	Yemen, Rep.	2013	2013Cooperative & Agricultural Cred	96	0.832522	0.453575	0.0245447	0.124105	0	0	0.038571	0	0	0	0	-0.135325	0	0	0	0	0.9051	0.819206	0	0.180384	0	0	0.0325382	0	0	0.18581	0	0.27448	2.94328	-0.573745	0.98	0	0.98	0.0239289	0.0988539	3.20606	0.175867	5.26839	0	0	0	0	0
Credit Agricole Egypt SAE	Commercial banks	Public	Egypt, Arab Rep.	2013	2013Credit Agricole Egypt SAE	157	0.872718	0.115099	0.0084453	0.232435	0	0	0	0	0	0.162	0	0	0	0	0	0	0.466013	0.217168	0	0.13301	0	0.452769	0.0176916	0	0	0.318085	0	0.79089	3.49142	-0.0913177	0.87	0	0.87	0.022262	0.0711173	3.51357	-0.0444661	2.44074	0	1	0	0	0
Cr?dit du Maroc	Commercial banks	Public	Morocco	2013	2013Cr?dit du Maroc	175	0.810424	0.602198	0.0160228	0.0545445	0	0.193026	0.0227151	0.5743	0.4336	0	0	-0.0335039	1	1	1	1	0.532683	0.283751	0	0.187255	0.640283	0.893308	0.0350646	0	0	0.140361	0	0.32221	3.01948	0.0550303	0.5937	0	0.5937	0.0300996	0.0128712	3.49439	-0.0548732	5.10325	0	1	0	0	0
Cr?dit Immobilier et Hotelier	Commercial banks	Public	Morocco	2013	2013Cr?dit Immobilier et Hotelier	165	0.86	0.227637	1.34	0.102002	0	0	0.0415077	0	0	0	0	-0.30796	0	0	0	0	0.532683	0.283751	0	0.187255	0	0	0.0350646	0	0	0.521736	0.095294	0.3209	3.31545	-0.573745	0.3584	0	0.3584	0.0300996	0.0128712	3.49439	-0.0548732	7.63971	0	0	0	0	0
Cr?dit Libanais S.A.L.	Commercial banks	Private	Lebanon	2013	2013Cr?dit Libanais S.A.L.	214	0.81	0.797431	2.04	0.104579	0	0	0.134125	0	0	0.1414	0	0.0918847	0	0	0	0	0.536506	0.287839	0	0.0927835	0	0	0.00860879	0	0	0.0372619	0.165111	1.1424	3.85175	-0.573745	0.1568	0	0	0.0254054	0.0658147	3.89933	0.0358465	6.64839	0	0	0	0	0
CreditBank SAL	Commercial banks	Private	Lebanon	2013	2013CreditBank SAL	134	0.7	0.573486	1.06	0.184153	0	0.164478	0	0.6875	0.5705	0	0.287484	0.126428	0.975314	0	0	0	0.536506	0.287839	0	0.0927835	0.334918	1.5975	0.00860879	0	0	0.203703	0.0877711	0.2923	3.41553	-0.277489	0.4	0	0.4	0.0254054	0.0658147	3.89933	0.0358465	0	0	1	0	0	0
Dar Es Salaam Investment Bank-D	Commercial banks	Public	Iraq	2013	2013Dar Es Salaam Investment Bank-D	15	0.8	0.632048	1.78	0.0641925	0	0	0.0273158	0	0	0	0	-0.0535833	0	0	0	0	0.901813	0.813267	0	0.116061	0	0	0.0134701	0	0	0.169216	0.227074	0.3678	0.173261	-0.248185	0.6424	0	0.6424	0.139364	0.060891	3.84984	0.0666981	7.71137	0	1	0	0	0
Doha Bank	Commercial banks	Public	Qatar	2013	2013Doha Bank	255	0	0	0	0.146206	0	0	0	0	0	0	0	0	0	0	0	0	0.673087	0.453046	0	0.274923	0	0	0.0755829	0	0	0	0.0617887	0	0	-0.248185	0	0	0	0.0473001	0.0231535	4.92968	0.0719128	0	0	1	0	0	0
Emirates Lebanon Bank SAL	Commercial banks	Private	Lebanon	2013	2013Emirates Lebanon Bank SAL	84	0.88	0.2533	0.73	0.0253573	0	0	0.0748539	0	0	0	0	0.027734	0	0	0	0	0.536506	0.287839	0	0.0927835	0	0	0.00860879	0	0	0.267059	0.0704871	0.5529	2.76359	-0.273888	0.1347	0.0596	0.2027	0.0254054	0.0658147	3.89933	0.0358465	6.84064	0	1	0	0	0
Emirates NBD PJSC	Commercial banks	Public	United Arab Emirates	2013	2013Emirates NBD PJSC	306	0.8	0.462558	1.59	0.137828	0	0	0.0606197	0	0	0	0	-0.0216796	0	0	0	0	0.500417	0.250418	0	0.116744	0	0.893308	0.0136292	0	0	0.185412	0.0644913	0.3775	-0.184022	0.0550303	0	0.1657	0	0.0448379	0.00662269	4.6275	0	7.00036	0	1	0	0	0
Export Development Bank of Egyp	Commercial banks	Public	Egypt, Arab Rep.	2013	2013Export Development Bank of Egyp	22	0.9	0.332541	2.26	0.151649	0	0	0.0228536	0	0	0	0	0.347898	0	0	0	0	0.466013	0.217168	0	0.13301	0	0.452769	0.0176916	0	0	0.422117	0.0742539	0.2703	3.21517	-0.0913177	0	0	0	0.022262	0.0711173	3.51357	-0.0444661	6.2894	0	1	0	0	0
Fenicia Bank SAL	Commercial banks	Private	Lebanon	2013	2013Fenicia Bank SAL	88	0.88	0.23135	1.56	0.101565	0	0	0.0266695	0	0	0	0	0.0467536	0	0	0	0	0.536506	0.287839	0	0.0927835	0	0	0.00860879	0	0	0.539518	0.105158	0.6811	0.326093	-0.627336	1	0	0	0.0254054	0.0658147	3.89933	0.0358465	7.51247	0	0	0	0	0
FIBI Bank	Commercial banks	Public	Israel	2013	2013FIBI Bank	272	0.8	0.642228	0.91	0.0673009	0	0	0	0	0	0.1284	0	0.0797991	0	0	0	0	0.63621	0.404763	0	0.201745	0	0	0.0407012	0	0	0.217219	0.0900078	0.5529	1.44748	-0.573745	1	0	1	0.02823	0.0168948	4.56002	-0.0295942	0	0	0	0	0	0
Fransabank sal	Commercial banks	Private	Lebanon	2013	2013Fransabank sal	248	0.88	0.162102	0.69	0.109802	0	0.118741	0.0277572	0.3283	0.2924	0	0.404419	0.23531	1	0	0	0	0.536506	0.287839	0	0.0927835	0	0	0.00860879	0	0	0.248146	0.0925811	0.7015	4.00872	-0.627336	0	0	0	0.0254054	0.0658147	3.89933	0.0358465	6.10869	0	1	0	0	0
Fransabank-Syria S.A.	Commercial banks	Public	Syrian Arab Republic	2013	2013Fransabank-Syria S.A.	5	0.82	0.594395	0.94	0.336328	0	0	0.0392491	0	0	0.1092	0	0.0494002	0	0	0	0	0.671294	0.450636	0	0.326967	0	0	0.106907	0	0	0.256627	0.0984808	0.9125	3.63623	0.205712	0.27	0.1	0	-0.26339	0.367023	3.24706	0	7.39026	0	1	0	0	0
Future Bank B.S.C.	Commercial banks	Private	Bahrain	2013	2013Future Bank B.S.C.	82	0.86	0.240011	0.78	0.133881	0	0.0496134	0.0344767	0.9381	0.7027	0.1158	0	0.0574939	1	0.582334	0.917371	0.634786	0.474695	0.225336	0	0.168931	0.013778	0.350714	0.0285377	0.0272229	0	0.427416	0.0913902	1.0366	3.3886	0.587062	0	0.0051	0	0.0372811	0.027574	4.39348	0.00699533	7.35554	0	1	0	0	0
Groupe Banque Centrale Populair	Commercial banks	Private	Morocco	2013	2013Groupe Banque Centrale Populair	275	0.64	0.220696	1.37	0.101727	0	0.0472019	0.415634	0.8835	0.6834	0.1263	0	-0.558462	1	0.798644	1	0.798644	0.532683	0.283751	0	0.187255	-0.0634731	0	0.0350646	0.0296913	0	0.654763	0.127173	0.2288	3.50129	0.587062	0	0.003	0	0.0300996	0.0128712	3.49439	-0.0548732	0	0	1	0	0	0
Gulf Bank Algeria	Commercial banks	Private	Algeria	2013	2013Gulf Bank Algeria	93	0.81	0.550374	1.13	0.184144	0	0.168155	0.030671	0.9024	0.685	0	0.399695	0.332673	1	0	0	0	0.827355	0.684516	0	0.186232	-1.227	0	0.0346824	0	0	0.270034	0.121014	1.2812	3.51515	0.205712	0.2484	0	0.15	0.034	0.0889145	3.74027	0.149873	6.59502	0	1	0	0	0
Gulf Bank KSC (The)	Commercial banks	Public	Kuwait	2013	2013Gulf Bank KSC (The)	243	0.75	0.460395	1.36	0.0693444	0	0.0734066	0.0626989	0.5832	0.4859	0	0	-0.0420849	1	0.259554	0.790786	0.328223	0.487839	0.237987	0	0.18848	0	0	0.0355247	0	0	0.205998	0.241445	0.4063	2.64053	-0.573745	0.7025	0	0.7025	0.0662582	0.0325515	4.69362	0.067089	6.44985	0	0	0	0	0
Gulf Commercial Bank	Commercial banks	Public	Iraq	2013	2013Gulf Commercial Bank	38	0.84	0.341216	1.64	0.104478	0	0	0.0805052	0	0	0	0	0.0159916	0	0	0	0	0.901813	0.813267	0	0.116061	0	0	0.0134701	0	0	0.4513	0.145971	0.5256	2.91871	-1.38265	0.5179	0	0.5179	0.139364	0.060891	3.84984	0.0666981	0	0	1	0	0	0
Gulf International Bank BSC	Commercial banks	Private	Bahrain	2013	2013Gulf International Bank BSC	258	0.73	0.620735	0.85	0.0364147	0	0	0.036375	0	0	0	0	-0.0554015	0	0	0	0	0.474695	0.225336	0	0.168931	0.013778	0.350714	0.0285377	0	0	0.10894	0.152787	0.5133	4.04564	-0.627336	0	0	0	0.0372811	0.027574	4.39348	0.00699533	0	0	1	0	0	0
Housing and Development Bank	Commercial banks	Public	Egypt, Arab Rep.	2013	2013Housing and Development Bank	9	0.8	0.671396	1.49	0.131415	0	0	0.0475697	0	0	0	0	0.113356	0	0	0	0	0.466013	0.217168	0	0.13301	0	0.452769	0.0176916	0	0	0.137549	0.445278	0.3408	2.91476	-0.0913177	0.0351	0	0	0.022262	0.0711173	3.51357	-0.0444661	7.2827	0	1	0	0	0
Housing Bank for Trade & Financ	Commercial banks	Public	Jordan	2013	2013Housing Bank for Trade & Financ	220	0.81	0.508928	1.3	0.119335	0	0	0.0576978	0	0	0	0	0.00636147	0	0	0	0	0.694511	0.482345	0	0.32	0	0	0.1024	0	0	0.357725	0.0812477	0.3085	3.31927	0	0	0	0	0.0242936	0.0451523	3.60678	-0.0108016	0	0	1	0	0	0
Housing Bank for Trade and Fina	Commercial banks	Private	Algeria	2013	2013Housing Bank for Trade and Fina	27	0.75	0.224665	-0.23	0.113403	0	0	0.053306	0	0	0	0	-0.400287	0	0	0	0	0.827355	0.684516	0	0.186232	0	0.895545	0.0346824	0	0	0.591568	0.151223	0.6107	3.05322	0.389284	0	0	0	0.034	0.0889145	3.74027	0.149873	6.66207	0	0	0	0	0
HSBC Bank Egypt S A E	Commercial banks	Private	Egypt, Arab Rep.	2013	2013HSBC Bank Egypt S A E	198	0.86	0.29998	2.68	0.28715	0	0	0.110584	0	0	0	0	0.0723574	0	0	0	0	0.466013	0.217168	0	0.13301	0	0	0.0176916	0	0	0.305584	0.0698212	0.5272	2.87978	-0.95501	0.49	0	0.49	0.022262	0.0711173	3.51357	-0.0444661	0	0	1	0	0	0
HSBC Bank Middle East	Commercial banks	Private	United Arab Emirates	2013	2013HSBC Bank Middle East	60	0.91	0.0447631	0.02	0.146486	0	0	0.616136	0	0	0	0	-0.0678481	0	0	0	0	0.500417	0.250418	0	0.116744	0	0	0.0136292	0	0	0.144097	0.0793241	0.7795	3.53108	0.587062	0	0	0	0.0448379	0.00662269	4.6275	0	0	0	0	0	0	0
HSBC Bank Middle East Limited	Commercial banks	Private	United Arab Emirates	2013	2013HSBC Bank Middle East Limited	168	0.82	0.365124	4.18	0.146486	0	0	0.0703765	0	0	0	0	-0.0240568	0	0	0	0	0.500417	0.250418	0	0.116744	0	0	0.0136292	0	0	0.45943	0	0.5813	3.10443	0.205712	0	0	0	0.0448379	0.00662269	4.6275	0	6.41067	0	1	0	0	0
IBL Bank sal	Commercial banks	Private	Lebanon	2013	2013IBL Bank sal	179	0.8	0.749036	0.69	0.182466	0	0	0.0882189	0	0	0	0	0.139099	0	0	0	0	0.536506	0.287839	0	0.0927835	0	0	0.00860879	0	0	0.119719	0	0.5609	3.89485	-0.627336	0	0	0	0.0254054	0.0658147	3.89933	0.0358465	0	0	0	0	0	0
International Bank for Trade an	Commercial banks	Public	Syrian Arab Republic	2013	2013International Bank for Trade an	44	0.64	0.752608	0.83	0.000614713	0	0	0.035724	0	0	0	0	0.187561	0	0	0	0	0.671294	0.450636	0	0.326967	0	0	0.106907	0	0	0.0923706	0.0802666	0.6448	3.59529	-0.627336	0.6071	0	0.1551	-0.26339	0.367023	3.24706	0	0	0	1	0	0	0
International Bank of Qatar Q.S	Commercial banks	Private	Qatar	2013	2013International Bank of Qatar Q.S	206	0.88	0.299013	0.73	0.127581	0	0	0.0237457	0	0	0	0	0.0834807	0	0	0	0	0.673087	0.453046	0	0.274923	0	0	0.0755829	0	0	0.293357	0.200068	0.5219	2.78101	-0.95501	0.27	0	0.27	0.0473001	0.0231535	4.92968	0.0719128	0	0	1	0	0	0
International Bank of Yemen YSC	Commercial banks	Private	Yemen, Rep.	2013	2013International Bank of Yemen YSC	109	0.88	0.471722	0.54	0.380357	0	0	0.0617359	0	0	0	0	0.0220456	0	0	0	0	0.9051	0.819206	0	0.180384	0	0	0.0325382	0	0	0.33042	0.118146	0.6175	0.555028	-0.273888	0.0835	0.0831	0	0.0239289	0.0988539	3.20606	0.175867	6.58218	0	1	0	0	0
Invest Bank P.S.C.	Commercial banks	Public	United Arab Emirates	2013	2013Invest Bank P.S.C.	155	0.74	0.113196	-21.63	0.129317	0	0	0	0	0	0	0	-0.697512	0	0	0	0	0.500417	0.250418	0	0.116744	0	0	0.0136292	0	0	0.458941	0.117533	0	0	-0.87368	0	0	0	0.0448379	0.00662269	4.6275	0	0	0	0	0	0	0
Iraqi Middle East Investment Ba	Commercial banks	Public	Iraq	2013	2013Iraqi Middle East Investment Ba	16	0.79	0.639649	1.21	0.0117422	0	0	0.0449996	0	0	0	0	0.0166682	0	0	0	0	0.901813	0.813267	0	0.116061	0	0	0.0134701	0	0	0.154998	0	0.3858	0.102232	-0.248185	0.3262	0	0	0.139364	0.060891	3.84984	0.0666981	7.40969	0	0	0	0	0
Israel Discount Bank LTD	Commercial banks	Public	Israel	2013	2013Israel Discount Bank LTD	294	0.76	0.379371	0.6	0.0422665	0	0	0.0101192	0	0	0	0	-0.0244266	0	0	0	0	0.63621	0.404763	0	0.201745	0	0	0.0407012	0	0	0.402587	0.0496488	0.6557	4.73036	-0.627336	0	0	0	0.02823	0.0168948	4.56002	-0.0295942	6.19869	0	0	0	0	0
Jammal Trust Bank SAL	Commercial banks	Private	Lebanon	2013	2013Jammal Trust Bank SAL	53	0.77	0.646493	1.82	0.180763	0	0	0.0767886	0	0	0	0	0.0465206	0	0	0	0	0.536506	0.287839	0	0.0927835	0	0	0.00860879	0	0	0.266045	0	0.312	-0.0921089	-0.248185	0.2	0	0.2	0.0254054	0.0658147	3.89933	0.0358465	8.10748	0	1	0	0	0
Jordan Ahli Bank Plc	Commercial banks	Public	Jordan	2013	2013Jordan Ahli Bank Plc	137	0.89	0.430612	1.81	0.110614	0	0.0905592	0.0815042	0.3275	0.2874	0	0	-0.274181	1	1	1	1	0.694511	0.482345	0	0.32	-0.0897988	0	0.1024	0	0	0.341373	0.117134	0.3284	2.56206	-0.573745	0	0	0	0.0242936	0.0451523	3.60678	-0.0108016	0	0	0	0	0	0
Jordan Commercial Bank	Commercial banks	Public	Jordan	2013	2013Jordan Commercial Bank	111	0.86	0.291244	0.65	0.0973989	0	0	0.0706198	0	0	0	0	0.111957	0	0	0	0	0.694511	0.482345	0	0.32	0	0	0.1024	0	0	0.231205	0.141728	0.4979	-0.0811488	-0.87368	0	0	0	0.0242936	0.0451523	3.60678	-0.0108016	6.23558	0	0	0	0	0
Jordan Kuwait Bank	Commercial banks	Public	Jordan	2013	2013Jordan Kuwait Bank	152	0	0	0.55	0.107015	0	0	0.0102331	0	0	0.1187	0	0.152107	0	0	0	0	0.694511	0.482345	0	0.32	0	0	0.1024	0	0	0	0.205654	0	3.84989	-0.627336	0.35	0	0	0.0242936	0.0451523	3.60678	-0.0108016	7.59268	0	0	0	0	0
Lebanese Swiss Bank SAL (The)	Commercial banks	Private	Lebanon	2013	2013Lebanese Swiss Bank SAL (The)	102	0.76	0.293993	0.84	0.105758	0	0.0795945	0.0241001	0.7373	0.5736	0	0.675834	-0.0234314	1	0	0	0	0.536506	0.287839	0	0.0927835	-0.058921	0	0.00860879	0	0	0.257826	0.119986	0.5189	2.99053	-0.273888	0.2792	0.0881	0.2464	0.0254054	0.0658147	3.89933	0.0358465	7.34357	0	1	0	0	0
Mashreqbank PSC	Commercial banks	Public	United Arab Emirates	2013	2013Mashreqbank PSC	271	0.78	0.201891	-4.21	0.146955	0	0	0.248631	0	0	0	0	-0.553248	0	0	0	0	0.500417	0.250418	0	0.116744	0	0	0.0136292	0	0	0.655069	0.13666	2.1201	2.2872	-0.273888	0.66	0	0.66	0.0448379	0.00662269	4.6275	0	5.30805	0	1	0	0	0
Mercantile Discount Bank Ltd.	Commercial banks	Private	Israel	2013	2013Mercantile Discount Bank Ltd.	196	0.28	0.132648	1.57	0.0840292	0	0	0.36128	0	0	0	0	-0.398384	0	0	0	0	0.63621	0.404763	0	0.201745	0	0	0.0407012	0	0	0.730333	0.12198	0.4253	5.2451	-0.627336	0.88	0	0	0.02823	0.0168948	4.56002	-0.0295942	5.79754	0	0	0	0	0
Mizrahi Tefahot Bank Ltd.	Commercial banks	Public	Israel	2013	2013Mizrahi Tefahot Bank Ltd.	295	0	0	0	0.096174	0	0.0441514	0.063793	0.2597	0.2316	0	0	0.170862	1	0.072809	1	0.072809	0.63621	0.404763	0	0.201745	0	0	0.0407012	0	0	0	0.136766	0	0.261676	-0.573745	0	0	0	0.02823	0.0168948	4.56002	-0.0295942	0	0	0	0	0	0
National Bank of Bahrain	Commercial banks	Public	Bahrain	2013	2013National Bank of Bahrain	197	0.78	0.598867	1.63	0.151497	0	0	0.0236345	0	0	0	0	0.252384	0	0	0	0	0.474695	0.225336	0	0.168931	0.013778	0.350714	0.0285377	0	0	0.266054	0.173307	0.4724	0.0968043	-0.248185	0.2349	0	0	0.0372811	0.027574	4.39348	0.00699533	6.34925	0	1	0	0	0
National Bank of Egypt	Commercial banks	Private	Egypt, Arab Rep.	2013	2013National Bank of Egypt	301	0.86	0.670156	0.86	0.179821	0	0	0.061854	0	0	0.1155	0	0.0962491	0	0	0	0	0.466013	0.217168	0	0.13301	0	0	0.0176916	0	0	0.113211	0.279403	0.3552	-0.0652268	-0.87368	0	0	0	0.022262	0.0711173	3.51357	-0.0444661	7.27475	0	0	0	0	0
National Bank of Fujairah PJSC	Commercial banks	Public	United Arab Emirates	2013	2013National Bank of Fujairah PJSC	200	0.45	0.33859	0.6	0.170374	0	0.186835	0.0776608	0.8449	0.6572	0	0.317104	-0.266786	1	0	0	0	0.500417	0.250418	0	0.116744	0.334918	1.5975	0.0136292	0	0	0.403395	0.183158	0.6824	3.38581	-0.277489	0	0	0	0.0448379	0.00662269	4.6275	0	5.70719	0	1	0	0	0
National Bank of Kuwait S.A.K.	Commercial banks	Public	Kuwait	2013	2013National Bank of Kuwait S.A.K.	302	0.78	0.394291	0.29	0.0994889	0	0	0.0395536	0	0	0	0	0.0285852	0	0	0	0	0.487839	0.237987	0	0.18848	0	0	0.0355247	0	0	0.425911	0.0718859	0.6661	0.483537	-0.573745	0.9999	0	0	0.0662582	0.0325515	4.69362	0.067089	7.40605	0	0	0	0	0
National Bank of Oman (SAOG)	Commercial banks	Public	Oman	2013	2013National Bank of Oman (SAOG)	203	0.76	0.212532	2.99	0.116788	0	0.0777936	0.143868	0.2278	0.207	0	0.33216	0.315234	1	0	0	0	0.588013	0.345759	0	0.254238	0	0	0.0646369	0	0	0.572707	0.0351628	0.3207	4.22552	-0.627336	0.37	0	0.18	0.0886312	0.0294773	4.31943	0.0282559	6.48347	0	0	0	0	0
National Bank of Ras Al-Khaimah	Commercial banks	Public	United Arab Emirates	2013	2013National Bank of Ras Al-Khaimah	218	0.83	0.517193	1.57	0.182096	0	0.119257	0.0428731	0.6677	0.5215	0	0	0.0395858	1	0.279027	0.85151	0.327686	0.500417	0.250418	0	0.116744	0	0.893308	0.0136292	0	0	0.181709	0.13535	0.443	3.86935	0.0550303	0	0	0.187	0.0448379	0.00662269	4.6275	0	0	0	1	0	0	0
National Bank of Umm Al-Qaiwain	Commercial banks	Public	United Arab Emirates	2013	2013National Bank of Umm Al-Qaiwain	143	0.53	0.333294	1.6	0.135861	0	0	0	0	0	0.1272	0	0.350793	0	0	0	0	0.500417	0.250418	0	0.116744	0	0	0.0136292	0	0	0.381337	0.130193	0.3433	2.08968	-0.573745	0.9942	0	0	0.0448379	0.00662269	4.6275	0	0	0	0	0	0	0
National Bank of Yemen	Commercial banks	Private	Yemen, Rep.	2013	2013National Bank of Yemen	37	0.82	0.303367	5.07	-0.0730421	0	0.0973966	0.0711582	0.2608	0.2315	0	0.240185	-0.0116772	1	0	0	0	0.9051	0.819206	0	0.180384	0	0	0.0325382	0	0	0.614952	0.0970045	0.2493	0	-0.627336	0.3437	0	0	0.0239289	0.0988539	3.20606	0.175867	6.70041	0	1	0	0	0
National Commercial Bank (The)	Commercial banks	Public	Saudi Arabia	2013	2013National Commercial Bank (The)	308	0	0	0	0.183535	0	0	0.0552653	0	0	0	0	-0.124882	0	0	0	0	0.722994	0.52272	0	0.125853	0	0	0.015839	0	0	0	0.0585216	0	3.0226	-0.87368	0.8417	0	0.8417	0.0541144	0.0286627	4.39523	0.0964614	0	0	0	0	0	0
National Credit Bank (Closed Sh	Commercial banks	Public	Syrian Arab Republic	2013	2013National Credit Bank (Closed Sh	39	0.7	0.513494	1.47	0.374033	0	0	0.0552653	0	0	0.1377	0	-0.124882	0	0	0	0	0.671294	0.450636	0	0.326967	0	0	0.106907	0	0	0.245773	0.0826756	0.5337	0	-0.627336	0	0	0	-0.26339	0.367023	3.24706	0	7.55231	0	0	0	0	0
Natixis Algerie	Commercial banks	Private	Algeria	2013	2013Natixis Algerie	68	0.81	0.104006	1.46	0.0559745	0	0.125007	0.0305461	0.6326	0.515	0	1.9315	-0.065981	0.991006	0.346473	0.961672	0.360282	0.827355	0.684516	0	0.186232	0.143179	0.87178	0.0346824	0	0	0.560135	0.0898272	0.3175	2.58551	0.191682	0	0.0614	0	0.034	0.0889145	3.74027	0.149873	6.85615	0	1	0	0	0
Oman Arab Bank SAOC	Commercial banks	Private	Oman	2013	2013Oman Arab Bank SAOC	174	0.77	0.12029	1.65	0.128356	0	0.110476	0.381362	0.2881	0.2462	0	0.375672	-0.566271	1	0	0	0	0.588013	0.345759	0	0.254238	0	0	0.0646369	0	0	0.809925	0	0.4178	4.20224	-0.627336	0	0	0.417	0.0886312	0.0294773	4.31943	0.0282559	0	0	1	0	0	0
[truncated: 1,163 more rows]
[truncated: 34 more columns]
