# Supplementary material for: Efficiency, market concentration and bank performance during the COVID-19 outbreak: Evidence from the MENA region
Source: PLoS One. 2023 May 10;18(5):e0285403. doi: 10.1371/journal.pone.0285403 (PMC10171612; doi:10.1371/journal.pone.0285403)
Supplement: S3 File — (XLSX) [file pone.0285403.s010.xlsx]

## Sheet: Source data (IB, 2006-20)final 
banks	specialisation	specification	mapping	y	code	index	deposit_asset	loan_asset	roa	ROE	ROA*islamic	EC/TA	(NPL/GL)	Net Loans/Dep.ST Funding	NL/TA	CAR	marketshare	GrossLoanGrowth	DEA	CRS_TE	VRS_TE	SCALE	CR3ratio	CR3ratio^2	CR3ratioislamic	HHI	HHI*H-Stat	H-Stat^2	(HHI^2)	HHI*CAR	HHI*Islamic	luqidasset	Total EquityTotal Assets	cir	logz	insitution	ownership_concentration	ownership_government	ownership_foreign	gdp_growth	inflation	GDP_per_Capita	DomesticCredit_PrivateSector(Growth)	size	islamic_d	listed_d	crisis_d	COVID-19_dummy	y2005
A_Ayan Leasing & Investment Com	Islamic banks	Public	Kuwait	2006	2006A_Ayan Leasing & Investment Com	67	0	0	0	0	0	0.17437	0	0.765	0.6637	0	0.855422	0	0.329971	0.329963	0.951306	0.346853	0.675802	0.456708	0.675802	0.195409	0.033361	0.420714	0.0381848	0	0	0	0	0	2.73832	-0.0760651	0.1608	0	0	0.10609	0.0414298	4.63125	-0.0195885	0	0	1	0	0	0
ABC Islamic Bank (E.C.)	Islamic banks	Private	Bahrain	2006	2006ABC Islamic Bank (E.C.)	75	0	0	0	0	0	0.464318	0	0.687	0.3667	0.233	0.0453837	0	0	0.631311	0.641521	0.984086	0.978037	0.956557	0.978037	0.904096	0.051647	0.667083	0.81739	0.0270421	0	0	0	0	-0.135112	-1.35513	0	0	0	0.06769	0.0258621	4.28573	0.0265923	0	0	1	0	0	0
Abu Dhabi Islamic Bank	Islamic banks	Public	United Arab Emirates	2006	2006Abu Dhabi Islamic Bank	130	0	0	0	0	0	0.253634	0	0.5183	0.3931	0.2423	0	0	1	1	1	1	0.503954	0.25397	0.503954	0.180998	-0.135314	0	0.0327603	0.040932	0	0	0	0	3.15358	-0.115422	0.9722	0	0.9722	0.0485514	0	4.62229	0	0	0	0	0	0	0
Abu Dhabi Islamic Bank - Public	Islamic banks	Public	United Arab Emirates	2006	2006Abu Dhabi Islamic Bank - Public	273	0	0	0	0	0	0.125203	0	0.6171	0.2335	0.2049	0.0481644	0	0.372029	0.356195	0.361394	0.985612	0.503954	0.25397	0.503954	0.180998	-0.013833	0	0.0327603	0.0272537	0	0	0	0	0	-0.912077	0.2981	0.1489	0.0974	0.0485514	0	4.62229	0	0	0	1	0	0	0
Ahli United Bank KSC	Islamic banks	Public	Kuwait	2006	2006Ahli United Bank KSC	228	0	0	0	0	0	0.19077	0	0.4493	0.3685	0.758	0.248976	0	0.664652	0.241379	0.812646	0.297029	0.675802	0.456708	0.675802	0.195409	0.444799	1.17898	0.0381848	0.24256	0	0	0	0	3.69617	-0.1442	0.3448	0	0.3448	0.10609	0.0414298	4.63125	-0.0195885	0	0	1	0	0	0
Ajman Bank	Islamic banks	Private	United Arab Emirates	2006	2006Ajman Bank	148	0	0	0	0	0	0.454917	0	0.7087	0.3464	0.13	0	0	1	0.917936	0.927351	0.989847	0.503954	0.25397	0.503954	0.180998	0.118257	0.796869	0.0327603	0.0242102	0	0	0	0	2.7299	-0.826458	0.612	0	0	0.0485514	0	4.62229	0	0	0	0	0	0	0
Al Baraka Bank Egypt SAE	Islamic banks	Private	Egypt, Arab Rep.	2006	2006Al Baraka Bank Egypt SAE	145	0	0	0	0	0	0.113292	0	0.3646	0.3232	0.141	0	0	0.587246	0.391083	0.804649	0.486029	0.831019	0.690593	0.831019	0.519784	-0.013833	0	0.270175	0.0187544	0	0	0	0	2.88323	-0.912077	0.9452	0	0	0.0447174	0.048694	3.14533	-0.0380283	0	0	0	0	0	0
Al Baraka Bank Syria SA	Islamic banks	Private	Syrian Arab Republic	2006	2006Al Baraka Bank Syria SA	103	0	0	0	0	0	0.0380902	0	0.689	0.4879	0.141	0	0	0.731569	0.344288	0.926567	0.371573	0	0	0	0	0.0961971	0.907744	0	0.0164609	0	0	0	0	-0.310888	0.622046	0	0	1	0.0621508	0.0724035	3.24277	0.00797338	0	0	0	0	0	0
Al Rajhi Bank Public Joint Stoc	Islamic banks	Public	Saudi Arabia	2006	2006Al Rajhi Bank Public Joint Stoc	303	0	0	0	0	0	0.0380902	0	0.689	0.4879	0.1174	0	0	0.731569	0.344288	0.926567	0.371573	0.492496	0.242552	0.492496	0.124296	0.0961971	0.907744	0.0154494	0.0137058	0	0	0	0	2.1523	0.622046	0	0	0	0.0557385	0.0047923	4.18709	-0.0502399	0	0	0	0	0	0
Albaraka Bank Tunisia	Islamic banks	Private	Tunisia	2006	2006Albaraka Bank Tunisia	42	0	0	0	0	0	0.0520872	0	0.2066	0.1899	0.2274	0.124285	0	0.686992	0	0	0	0	0	0	0.226209	0.064299	0.832466	0.0511707	0.021099	0	0	0	0	3.38077	-0.711113	0	0	0	0.0348655	0.0201779	3.52763	-0.0168119	0	0	0	0	0	0
Albaraka Banking Group B.S.C.	Islamic banks	Public	Bahrain	2006	2006Albaraka Banking Group B.S.C.	261	0	0	0	0	0	0.232735	0	0.3567	0.3002	0.1684	217.313	0	0.749135	0	0	0	0.978037	0.956557	0.978037	0.904096	0.208932	0.799375	0.81739	0.0550612	0	0	0	0	3.38273	-1.6884	0.491	0	0.491	0.06769	0.0258621	4.28573	0.0265923	0	0	1	0	0	0
Albaraka Islamic Bank BSC	Islamic banks	Private	Bahrain	2006	2006Albaraka Islamic Bank BSC	105	0	0	0	0	0	0.147357	0	0.7159	0.5939	0.2968	0.229922	0	0.783918	0	0	0	0.978037	0.956557	0.978037	0.904096	-0.0797278	0	0.81739	0.0815973	0	0	0	0	3.75842	0.684699	0.3	0	0.3	0.06769	0.0258621	4.28573	0.0265923	0	0	0	0	0	0
Al-Salam Bank-Bahrain B.S.C.	Islamic banks	Public	Bahrain	2006	2006Al-Salam Bank-Bahrain B.S.C.	163	0	0	0	0	0	0.0886072	0	0.1472	0.1328	0.2645	0.0929612	0	1	0	0	0	0.978037	0.956557	0.978037	0.904096	-0.0901918	0	0.81739	0.0477115	0	0	0	0	3.02095	-1.34648	0	0	0	0.06769	0.0258621	4.28573	0.0265923	0	0	0	0	0	0
Amlak Finance PJSC	Islamic banks	Public	United Arab Emirates	2006	2006Amlak Finance PJSC	106	0	0	0	0	0	0.2378	0	0.9184	0.7126	0.49	0.0207064	0	0.762852	0.518269	0.878184	0.59016	0.503954	0.25397	0.503954	0.180998	0.0961971	0.907744	0.0327603	0.0572046	0	0	0	0	2.80415	0.622046	0.1553	0	0.0805	0.0485514	0	4.62229	0	0	0	1	0	0	0
Ansar Bank	Islamic banks	Public	Iran, Islamic Rep.	2006	2006Ansar Bank	191	0	0	0	0	0	0.408148	0	0.3785	0.2698	0.141	0.0707073	0	0	0.330531	0.382688	0.863709	0	0	0	0	0.051647	0.667083	0	0.0163645	0	0	0	0	0.23453	-1.35513	0.0712	0	0.0712	0.031898	0.134331	3.57684	0.143915	0	0	1	0	0	0
Arab Islamic Bank	Islamic banks	Private	PALESTINIAN TERRITORIES	2006	2006Arab Islamic Bank	28	0	0	0	0	0	0.0399409	0	0.746	0.587	0	0.0979087	0	0.929307	0.551516	0.887549	0.621393	0	0	0	0	0.145458	0.849117	0	0	0	0	0	0	3.82326	0.642546	0.25	0	0	0	0	0	0	0	0	1	0	0	0
Arcapita Bank B.S.C.	Islamic banks	Private	Bahrain	2006	2006Arcapita Bank B.S.C.	146	0	0	0	0	0	0.199567	0	0.4391	0.3931	0.1226	0.652871	0	1	0	0	0	0.978037	0.956557	0.978037	0.904096	0.064299	0.832466	0.81739	0.0113753	0	0	0	0	3.29619	-0.711113	0	0	0	0.06769	0.0258621	4.28573	0.0265923	0	0	0	0	0	0
Bahrain Islamic Bank B.S.C.	Islamic banks	Public	Bahrain	2006	2006Bahrain Islamic Bank B.S.C.	120	0	0	0	0	0	0.154695	0	0.6423	0.4396	0.1068	0.0228602	0	1	0.355932	0.685477	0.519248	0.978037	0.956557	0.978037	0.904096	0.444799	1.17898	0.81739	0.034176	0	0	0	0	3.5108	-0.1442	0.1038	0.0238	0.1038	0.06769	0.0258621	4.28573	0.0265923	0	0	1	0	0	0
Bank AlJazira JSC	Islamic banks	Public	Saudi Arabia	2006	2006Bank AlJazira JSC	239	0	0	0	0	0	0.196997	0	0.5619	0.4903	0.1633	0.0118107	0	0.866746	0.132606	0.824064	0.160917	0.492496	0.242552	0.492496	0.124296	0.444799	1.17898	0.0154494	0.0522559	0	0	0	0	3.15552	-0.1442	0.265	0.1984	0.265	0.0557385	0.0047923	4.18709	-0.0502399	0	0	1	0	0	0
Bank Alkhair BSC	Islamic banks	Private	Bahrain	2006	2006Bank Alkhair BSC	18	0	0	0	0	0	0.15579	0	0.6496	0.5204	0	0.0441763	0	0.901532	0.231319	0.816345	0.283359	0.978037	0.956557	0.978037	0.904096	0.444799	1.17898	0.81739	0	0	0	0	0	2.50194	-0.1442	0.5119	0	0.509	0.06769	0.0258621	4.28573	0.0265923	0	0	1	0	0	0
Bank Mellat	Islamic banks	Public	Iran, Islamic Rep.	2006	2006Bank Mellat	293	0	0	0	0	0	0.0972874	0	0.2343	0.2135	0.2264	0.346627	0	0.773809	0	0	0	0	0	0	0	0.064299	0.832466	0	0.0210062	0	0	0	0	3.39064	-0.711113	0	0	0	0.031898	0.134331	3.57684	0.143915	0	0	0	0	0	0
Bank Nizwa SAOG	Islamic banks	Public	Oman	2006	2006Bank Nizwa SAOG	52	0	0	0	0	0	0.0467303	0	0.7439	0.5625	0.132	0.0887482	0	0.794255	0.417552	0.817166	0.510976	1	1	1	0	0.0961971	0.907744	0	0.0154102	0	0	0	0	3.2922	0.622046	0	0	0.0966	0.0249022	0.0190984	4.15898	0.00261271	0	0	1	0	0	0
Bank Pasargad	Islamic banks	Private	Iran, Islamic Rep.	2006	2006Bank Pasargad	244	0	0	0	0	0	0.0114048	0	0.7227	0.6255	0.134	0	0	0.882837	0.693944	0.958803	0.723761	0	0	0	0	0.145458	0.849117	0	0.0270339	0	0	0	0	3.82783	0.642546	1	0	0	0.031898	0.134331	3.57684	0.143915	0	0	0	0	0	0
Bank Saderat Iran	Islamic banks	Public	Iran, Islamic Rep.	2006	2006Bank Saderat Iran	278	0	0	0	0	0	0.02375	0	0.9688	0.7732	0.251	0.146181	0	1	0.759428	0.985075	0.770934	0	0	0	0	0.145458	0.849117	0	0.0506381	0	0	0	0	3.90747	0.642546	0.2224	0.0048	0.13	0.031898	0.134331	3.57684	0.143915	0	0	1	0	0	0
Bank Sarmayeh	Islamic banks	Private	Iran, Islamic Rep.	2006	2006Bank Sarmayeh	173	0	0	0	0	0	0.098082	0	0.3494	0.3007	0.1082	0.180198	0	0.561125	0.484956	0.973761	0.498023	0	0	0	0	-0.135314	0	0	0.0182783	0	0	0	0	4.22718	-0.115422	0.5609	0.5609	0.4392	0.031898	0.134331	3.57684	0.143915	0	0	1	0	0	0
Bank Sepah	Islamic banks	Private	Iran, Islamic Rep.	2006	2006Bank Sepah	251	0	0	0	0	0	0.0657036	0	0.3342	0.2913	0.2031	0	0	0.824016	0.604599	0.91456	0.661083	0	0	0	0	-0.013833	0	0	0.0270143	0	0	0	0	3.65636	-0.912077	1	1	0	0.031898	0.134331	3.57684	0.143915	0	0	0	0	0	0
Bank Tejarat	Islamic banks	Public	Iran, Islamic Rep.	2006	2006Bank Tejarat	277	0	0	0	0	0	0.125413	0	0.7876	0.6461	0.183	0.0306433	0	0.75831	0.572721	0.838743	0.682832	0	0	0	0	0.0961971	0.907744	0	0.0213642	0	0	0	0	3.28803	0.622046	0.4011	0	0	0.031898	0.134331	3.57684	0.143915	0	0	1	0	0	0
Banque Zitouna	Islamic banks	Private	Tunisia	2006	2006Banque Zitouna	51	0	0	0	0	0	0.149714	0	0.6828	0.575	0.1531	0.750688	0	0.600592	0.582015	0.935185	0.622353	0	0	0	0.226209	0.033361	0.420714	0.0511707	0.0288563	0	0	0	0	3.57065	-0.0760651	0.0333	0.0504	0	0.0348655	0.0201779	3.52763	-0.0168119	0	0	1	0	0	0
Barwa Bank	Islamic banks	Private	Qatar	2006	2006Barwa Bank	225	0	0	0	0	0	0.139606	0	0.8245	0.6848	0.3134	0.345602	0	0.701031	0	0	0	0.936435	0.87691	0.936435	0.411669	-0.0261865	0	0.169472	0.0796782	0	0	0	0	2.84261	0.127053	0.349	0	0.349	0.0749276	0.088144	4.77474	0.0632231	0	0	1	0	0	0
Boubyan Bank KSCP	Islamic banks	Public	Kuwait	2006	2006Boubyan Bank KSCP	215	0	0	0	0	0	0.178089	0	0.9517	0.7289	0.283	0.070192	0	0.634154	0.316698	0.849254	0.372914	0.675802	0.456708	0.675802	0.195409	0.0961971	0.907744	0.0381848	0.0330386	0	0	0	0	2.6654	0.622046	0.4932	0	0	0.10609	0.0414298	4.63125	-0.0195885	0	0	1	0	0	0
Cham Islamic Bank SA	Islamic banks	Private	Syrian Arab Republic	2006	2006Cham Islamic Bank SA	26	0	0	0	0	0	0.352263	0	0.9455	0.563	0.897	0.030966	0	0.657594	0.438499	0.751714	0.583332	0	0	0	0	0.0961971	0.907744	0	0.104719	0	0	0	0	3.18607	0.622046	0.3	0	0	0.0621508	0.0724035	3.24277	0.00797338	0	0	1	0	0	0
Cihan Bank for Islamic Investme	Islamic banks	Private	Iraq	2006	2006Cihan Bank for Islamic Investme	25	0	0	0	0	0	0.181159	0	0.0965	0.0834	0.182	0.486467	0	1	0	0	0	0	0	0	0	-0.0901918	0	0	0.0328298	0	0	0	0	4.22614	-1.34648	0	0	0	0.0167189	0.369595	3.37534	0.31264	0	0	0	0	0	0
Dubai Islamic Bank PJSC	Islamic banks	Public	United Arab Emirates	2006	2006Dubai Islamic Bank PJSC	284	0	0	0	0	0	0.119507	0	0.5769	0.4975	0.2018	0.376983	0	1	0	0	0	0.503954	0.25397	0.503954	0.180998	0.092628	0.857904	0.0327603	0.0253972	0	0	0	0	3.3739	-0.335918	0	0	0	0.0485514	0	4.62229	0	0	0	1	0	0	0
Eghtesad Novin Bank PJSC-EN Ban	Islamic banks	Public	Iran, Islamic Rep.	2006	2006Eghtesad Novin Bank PJSC-EN Ban	224	0	0	0	0	0	0.288358	0	0.4081	0.3414	0	1.51333	0	0.776611	0	0	0	0	0	0	0	0.208932	0.799375	0	0	0	0	0	0	3.42424	-1.6884	0.47	0	0.47	0.031898	0.134331	3.57684	0.143915	0	0	1	0	0	0
Emirates Islamic Bank PJSC	Islamic banks	Public	United Arab Emirates	2006	2006Emirates Islamic Bank PJSC	232	0	0	0	0	0	0.176742	0	0.7999	0.5416	0.1369	0	0	0.669422	0.476307	0.640316	0.743862	0.503954	0.25397	0.503954	0.180998	0.118257	0.796869	0.0327603	0.0254952	0	0	0	0	0.316578	-0.826458	1	0	1	0.0485514	0	4.62229	0	0	0	0	0	0	0
Faisal Islamic Bank of Egypt	Islamic banks	Public	Egypt, Arab Rep.	2006	2006Faisal Islamic Bank of Egypt	190	0	0	0	0	0	0.2063	0	0.9335	0.739	0.22	0.50272	0	1	0	0	0	0.831019	0.690593	0.831019	0.519784	-0.0261865	0	0.270175	0.0559323	0	0	0	0	3.54643	0.127053	0.5099	0	0	0.0447174	0.048694	3.14533	-0.0380283	0	0	0	0	0	0
First energy bank	Islamic banks	Private	Bahrain	2006	2006First energy bank	62	0	0	0	0	0	0.0864877	0	0.8911	0.7006	0	0.754833	0	1	0	0	0	0.978037	0.956557	0.978037	0.904096	-0.0797278	0	0.81739	0	0	0	0	0	3.76239	0.684699	0.5	0	0	0.06769	0.0258621	4.28573	0.0265923	0	0	1	0	0	0
GFH Financial Group B.S.C.	Islamic banks	Public	Bahrain	2006	2006GFH Financial Group B.S.C.	122	0	0	0	0	0	0.125547	0	0.6669	0.5992	0.148	-0.313859	0	0.991215	0	0	0	0.978037	0.956557	0.978037	0.904096	0.154548	1.253	0.81739	0.0145689	0	0	0	0	0.241402	-0.274738	0.9996	0	0	0.06769	0.0258621	4.28573	0.0265923	0	0	0	0	0	0
Ibdar Bank BSC	Islamic banks	Private	Bahrain	2006	2006Ibdar Bank BSC	2	0	0	0	0	0	0.152119	0	0.5706	0.4786	0.2198	0	0	1.4968	0.489217	0.892129	0.54837	0.978037	0.956557	0.978037	0.904096	-0.013833	0	0.81739	0.0292355	0	0	0	0	2.49973	-0.912077	0.971	0.0022	0.168	0.06769	0.0258621	4.28573	0.0265923	0	0	1	0	0	0
International Islamic Trade Fin	Islamic banks	Private	Saudi Arabia	2006	2006International Islamic Trade Fin	50	0	0	0	0	0	0.222092	0	0.632	0.5395	0.171	0.677056	0	1	0	0	0	0.492496	0.242552	0.492496	0.124296	0.0370024	0.296648	0.0154494	0.0719023	0	0	0	0	0	0	0	0.0521	0.05	0.0557385	0.0047923	4.18709	-0.0502399	0	0	0	0	0	0
Islamic Corporation for the Dev	Islamic banks	Private	Lebanon	2006	2006Islamic Corporation for the Dev	99	0	0	0	0	0	0.222797	0	0.816	0.6392	0.192	0.611513	0	1	0	0	0	1	1	1	0.352992	0.092628	0.857904	0.124603	0.0241638	0	0	0	0	3.45727	-0.335918	0.5256	0	0	0.0268578	0	3.66529	0.0298222	0	0	1	0	0	0
Islamic Development Bank	Islamic banks	Private	Saudi Arabia	2006	2006Islamic Development Bank	253	0	0	0	0	0	0.135544	0	0.6842	0.5533	0	0.502188	0	1	0	0	0	0.492496	0.242552	0.492496	0.124296	0.092628	0.857904	0.0154494	0	0	0	0	0	3.40204	-0.335918	0.229	0	0	0.0557385	0.0047923	4.18709	-0.0502399	0	0	1	0	0	0
Islamic International Arab Bank	Islamic banks	Private	Jordan	2006	2006Islamic International Arab Bank	117	0	0	0	0	0	0.237103	0	0.3354	0.2946	0.147	0.61644	0	0.704167	0	0	0	1	1	1	0.685812	0.064299	0.832466	0.470338	0.0136392	0	0	0	0	3.20095	-0.711113	0.95	0	0.95	0.0814659	0.0349369	3.4002	0.0400429	0	0	0	0	0	0
Jordan Dubai Islamic Bank	Islamic banks	Public	Jordan	2006	2006Jordan Dubai Islamic Bank	63	0	0	0	0	0	0.163772	0	0.7435	0.5985	0	0.385488	0	1	0	0	0	1	1	1	0.685812	0.092628	0.857904	0.470338	0	0	0	0	0	3.27245	-0.335918	0.4	0	0	0.0814659	0.0349369	3.4002	0.0400429	0	0	1	0	0	0
Jordan Islamic Bank	Islamic banks	Public	Jordan	2006	2006Jordan Islamic Bank	178	0	0	0	0	0	0	0	0	0	0.1912	0	0	0	0	0	0	1	1	1	0.685812	0	0.857904	0.470338	0	0	0	0	0	3.34542	-0.335918	0	0	0	0.0814659	0.0349369	3.4002	0.0400429	0	0	0	0	0	0
Karafarin Bank	Islamic banks	Public	Iran, Islamic Rep.	2006	2006Karafarin Bank	154	0	0	0	0	0	0.182288	0	0.7113	0.5909	0.1453	0.401769	0	1	0	0	0	0	0	0	0	0.092628	0.857904	0	0.0182865	0	0	0	0	3.23969	-0.335918	0.173	0.388	0.074	0.031898	0.134331	3.57684	0.143915	0	0	1	0	0	0
Khaleeji Commercial Bank	Islamic banks	Public	Bahrain	2006	2006Khaleeji Commercial Bank	100	0	0	0	0	0	0	0	0	0	0	0.0324742	0	1	0.695648	0.987117	0.704727	0.978037	0.956557	0.978037	0.904096	-0.013833	0	0.81739	0	0	0	0	0	3.46211	-0.912077	0.46	0.2106	0.1069	0.06769	0.0258621	4.28573	0.0265923	0	0	1	0	0	0
Kurdistan International Bank fo	Islamic banks	Public	Iraq	2006	2006Kurdistan International Bank fo	49	0	0	0	0	0	0	0	0	0	0.0595	0	0	0.635711	0.398399	0.712096	0.559473	0	0	0	0	0.118257	0.796869	0	0.0110808	0	0	0	0	0.315934	-0.826458	1	0	1	0.0167189	0.369595	3.37534	0.31264	0	0	0	0	0	0
Kuwait Finance House	Islamic banks	Public	Kuwait	2006	2006Kuwait Finance House	296	0	0	0	0	0	0	0	0	0	0.2586	0.298087	0	0.717871	0	0	0	0.675802	0.456708	0.675802	0.195409	0.064299	0.832466	0.0381848	0.0239938	0	0	0	0	3.01734	-0.711113	0	0	0	0.10609	0.0414298	4.63125	-0.0195885	0	0	0	0	0	0
Kuwait International Bank	Islamic banks	Public	Kuwait	2006	2006Kuwait International Bank	184	0	0	0	0	0	0	0	0	0	0	0.010107	0	1	0.351464	0.886997	0.396241	0.675802	0.456708	0.675802	0.195409	0.444799	1.17898	0.0381848	0	0	0	0	0	3.54853	-0.1442	0.5212	0	0.8767	0.10609	0.0414298	4.63125	-0.0195885	0	0	1	0	0	0
Masraf Al Rayan (Q.S.C.)	Islamic banks	Public	Qatar	2006	2006Masraf Al Rayan (Q.S.C.)	254	0	0	0	0	0	0	0	0	0	0	0.85219	0	1	0	0	0	0.936435	0.87691	0.936435	0.411669	-0.0217216	0	0.169472	0	0	0	0	0	2.94692	-0.326975	0.5701	0	0.5701	0.0749276	0.088144	4.77474	0.0632231	0	0	0	0	0	0
Noor Bank	Islamic banks	Private	United Arab Emirates	2006	2006Noor Bank	217	0	0	0	0	0	0	0	0	0	0	-0.412797	0	0.695826	0	0	0	0.503954	0.25397	0.503954	0.180998	0.154548	1.253	0.0327603	0	0	0	0	0	-0.0423551	-0.274738	0.2481	0	0.0807	0.0485514	0	4.62229	0	0	0	1	0	0	0
Palestine Islamic Bank	Islamic banks	Private	PALESTINIAN TERRITORIES	2006	2006Palestine Islamic Bank	33	0	0	0	0	0	0.231146	0	0.3141	0.276	0.2003	0.0256716	0	0.797889	0.567369	0.881007	0.644	0	0	0	0	0	0	0	0	0	0	0	0	3.0941	-0.912077	0.415	0	0.2771	0	0	0	0	0	0	1	0	0	0
Parsian Bank	Islamic banks	Public	Iran, Islamic Rep.	2006	2006Parsian Bank	246	0	0	0	0	0	0.260928	0	0.4107	0.3757	0.179	-0.284556	0	0.775347	0	0	0	0	0	0	0	0.208932	0.799375	0	0.0585271	0	0	0	0	3.10067	-1.6884	0.35	0	0.35	0.031898	0.134331	3.57684	0.143915	0	0	1	0	0	0
Qatar International Islamic Ban	Islamic banks	Public	Qatar	2006	2006Qatar International Islamic Ban	219	0	0	0	0	0	0.127009	0	0.8099	0.5911	0.2244	0.607669	0	0.875253	0	0	0	0.936435	0.87691	0.936435	0.411669	-0.0797278	0	0.169472	0.0616928	0	0	0	0	3.90707	0.684699	0.1667	0.0053	0	0.0749276	0.088144	4.77474	0.0632231	0	0	1	0	0	0
Qatar Islamic Bank SAQ	Islamic banks	Public	Qatar	2006	2006Qatar Islamic Bank SAQ	281	0	0	0	0	0	0.118277	0	0.3751	0.3273	0	0.0442474	0	0.732922	0.5592	0.862792	0.648129	0.936435	0.87691	0.936435	0.411669	-0.013833	0	0.169472	0	0	0	0	0	2.97697	-0.912077	0.985	0	0.985	0.0749276	0.088144	4.77474	0.0632231	0	0	1	0	0	0
Sharjah Islamic Bank	Islamic banks	Public	United Arab Emirates	2006	2006Sharjah Islamic Bank	199	0	0	0	0	0	0.534368	0	0.2631	0.2028	0	1.47279	0	1	0	0	0	0.503954	0.25397	0.503954	0.180998	0.154548	1.253	0.0327603	0	0	0	0	0	2.5579	-0.274738	0.867	0	0.867	0.0485514	0	4.62229	0	0	0	0	0	0	0
Sina Bank	Islamic banks	Private	Iran, Islamic Rep.	2006	2006Sina Bank	177	0	0	0	0	0	0.11374	0	0.9693	0.7318	0.1382	1.16313	0	0.802198	0	0	0	0	0	0	0	0.154548	1.253	0	0.0136042	0	0	0	0	0.653768	-0.274738	0.501	0	0	0.031898	0.134331	3.57684	0.143915	0	0	1	0	0	0
Syria International Islamic Ban	Islamic banks	Public	Syrian Arab Republic	2006	2006Syria International Islamic Ban	81	0	0	0	0	0	0.0491563	0	0.7179	0.5605	0	0.0165877	0	0.822769	0.554709	0.749775	0.739834	0	0	0	0	0.145458	0.849117	0	0	0	0	0	0	3.8094	0.642546	0.2478	0	0	0.0621508	0.0724035	3.24277	0.00797338	0	0	1	0	0	0
Tamweel PJSC	Islamic banks	Private	United Arab Emirates	2006	2006Tamweel PJSC	83	0	0	0	0	0	0.114422	0	1.0104	0.8563	0.293	0.870008	0	0.716285	0	0	0	0.503954	0.25397	0.503954	0.180998	0.154548	1.253	0.0327603	0.0288424	0	0	0	0	0	-0.274738	0.572	0	0	0.0485514	0	4.62229	0	0	0	1	0	0	0
Warba Bank	Islamic banks	Public	Kuwait	2006	2006Warba Bank	118	0	0	0	0	0	0.218269	0	0.5227	0.4415	0.204	0.0168987	0	0.592686	0.412023	0.886253	0.464905	0.675802	0.456708	0.675802	0.195409	-0.013833	0	0.0381848	0.027134	0	0	0	0	2.79718	-0.912077	0.949	0	0	0.10609	0.0414298	4.63125	-0.0195885	0	0	1	0	0	0
A_Ayan Leasing & Investment Com	Islamic banks	Public	Kuwait	2007	2007A_Ayan Leasing & Investment Com	67	0.867537	0.663639	0.0063576	0.205675	0	0.113077	0.063667	0.9475	0.7093	0	0.0376918	0.0134116	0.86819	0.693646	0.911925	0.760639	0.644924	0.415927	0.644924	0.179801	0.0961971	0.907744	0.0323285	0	0	0.132858	0.208884	0.34551	2.54199	0.622046	0.4	0	0.4	0.0751477	0.0305701	4.6607	0.161553	3.70456	0	1	0	0	0
ABC Islamic Bank (E.C.)	Islamic banks	Private	Bahrain	2007	2007ABC Islamic Bank (E.C.)	75	0.533787	0.366708	0.0716931	0	0	0.193793	0	0.2548	0.1948	0.22	0	0.336983	0.859351	0.511805	0.934783	0.547512	0.974969	0.950564	0.974969	0.91641	-0.013833	0	0.839808	0.0292621	0	0.418021	0.219604	0.21015	2.49199	-0.912077	0	0	0	0.06467	0.0200747	4.32173	0.155132	5.89292	0	0	0	0	0
Abu Dhabi Islamic Bank	Islamic banks	Public	United Arab Emirates	2007	2007Abu Dhabi Islamic Bank	130	0.760182	0.39312	0.0057428	0	0	0.742121	0.0663748	1.5388	0.7125	0.182	0.031041	0.151564	0	0.977297	1	0.977297	0.574948	0.330565	0.574948	0.226994	0.051647	0.667083	0.0515262	0.021123	0	0.405258	0.0326534	0.54474	0	-1.35513	0.1	0	0.1	0.0983732	0	4.62128	0	4.32545	0	1	0	0	0
Abu Dhabi Islamic Bank - Public	Islamic banks	Public	United Arab Emirates	2007	2007Abu Dhabi Islamic Bank - Public	273	0.619902	0.417145	0.016913	0.141867	0	0.491102	0.0765745	0.022	0.0106	0	0	-0.0553168	0.712524	0.541638	1	0.541638	0.574948	0.330565	0.574948	0.226994	-0.135314	0	0.0515262	0	0	0.155431	0.0810206	0.5615	2.56802	-0.115422	0.97	0	0.97	0.0983732	0	4.62128	0	4.16412	0	1	0	0	0
Ahli United Bank KSC	Islamic banks	Public	Kuwait	2007	2007Ahli United Bank KSC	228	0.811307	0.368447	0.0147915	0.182926	0.058841	0.470392	0.0801646	0	0.0936	0	0.00347204	0.00741846	0.722222	0.235184	0.48105	0.488897	0.644924	0.415927	0.644924	0.179801	0	0.420714	0.0323285	0	0	0.202778	0.0486224	0.37013	0	-0.0760651	0.1138	0	0	0.0751477	0.0305701	4.6607	0.161553	0	1	1	0	0	0
Ajman Bank	Islamic banks	Private	United Arab Emirates	2007	2007Ajman Bank	148	0.481318	0.346368	0.0331935	0	0.0121793	0.677463	0	1.2294	0.9141	0	0	0.354432	0.723533	1	1	1	0.574948	0.330565	0.574948	0.226994	-0.135314	0	0.0515262	0	0.168931	0.462341	0.108152	0.28811	2.36144	-0.115422	1	0	0	0.0983732	0	4.62128	0	0	1	0	0	0	0
Al Baraka Bank Egypt SAE	Islamic banks	Private	Egypt, Arab Rep.	2007	2007Al Baraka Bank Egypt SAE	145	0.886444	0.321833	0.0152061	0	0.0046423	0.521159	0.0472144	0.484	0.4332	0.1739	0.0377941	-0.109954	0.68649	0.388692	0.817202	0.475637	0.819223	0.671127	0.819223	0.514355	0	0.907744	0.264561	0	0	0.166879	0	0.42016	1.92201	0.622046	0.4962	0.024	0.4962	0.0684384	0.0764453	3.22202	-0.0829559	4.76776	1	1	0	0	0
Al Baraka Bank Syria SA	Islamic banks	Private	Syrian Arab Republic	2007	2007Al Baraka Bank Syria SA	103	0	0	0	0	0.0140577	0.14465	0.0566348	0.7553	0.5986	0.2014	0.0804374	-0.0233612	0.60322	0.36361	0.73515	0.494606	0	0	0	0	0.0961971	0.907744	0	0.0235123	0.116744	0	0.00969037	0	3.39118	0.622046	0.4066	0.0761	0	0.050462	0.100241	3.30806	0.0148408	7.23779	1	1	0	0	0
Al Rajhi Bank Public Joint Stoc	Islamic banks	Public	Saudi Arabia	2007	2007Al Rajhi Bank Public Joint Stoc	303	0.770677	0.4295	0.0211038	0.27322	0.0135545	0.113037	0.0566348	0.7664	0.6764	0.286	0.0663628	-0.0233612	0.800532	0.424493	0.818068	0.518897	0.494647	0.244675	0.494647	0.126892	0.033361	0.420714	0.0161016	0.0539053	0.18848	0.199101	0.261928	0.42959	3.36401	-0.0760651	0.749	0	0.749	0.027884	0.0220902	4.21792	0.0902847	7.23779	1	1	0	0	0
Albaraka Bank Tunisia	Islamic banks	Private	Tunisia	2007	2007Albaraka Bank Tunisia	42	0.918825	0.189557	0.0113336	0	0.0014945	0.28034	0.0246727	0.993	0.8154	0.1101	0	0.0273933	0.758333	0.366198	0.916677	0.399485	0	0	0	0.226071	0.0961971	0.907744	0.0511081	0.0128535	0.116744	0.445985	0.13389	0.36128	3.14232	0.622046	0.25	0	0	0.052441	0.0322525	3.577	0.00903885	3.85367	1	0	0	0	0
Albaraka Banking Group B.S.C.	Islamic banks	Public	Bahrain	2007	2007Albaraka Banking Group B.S.C.	261	0.841715	0.300247	3.99e-05	0	0.0090837	0.0992797	0.208378	0.4585	0.4044	0	0	-0.367595	0.416216	0.561515	0.925085	0.606988	0.974969	0.950564	0.974969	0.91641	-0.013833	0	0.839808	0	0.13301	0.616228	0	0.31345	2.71921	-0.912077	0.7368	0.0555	0.7368	0.06467	0.0200747	4.32173	0.155132	0	1	0	0	0	0
Albaraka Islamic Bank BSC	Islamic banks	Private	Bahrain	2007	2007Albaraka Islamic Bank BSC	105	0.814715	0.593936	0.0192935	0	0.0432944	0.194626	0.0109767	0.0778	0.0672	0.2003	0.1196	-0.136581	0.670635	0	0	0	0.974969	0.950564	0.974969	0.91641	0	0.799375	0.839808	0	0	0.0959307	0.127371	0.34415	3.0507	-1.6884	0.23	0	0.23	0.06467	0.0200747	4.32173	0.155132	0	1	0	0	0	0
Al-Salam Bank-Bahrain B.S.C.	Islamic banks	Public	Bahrain	2007	2007Al-Salam Bank-Bahrain B.S.C.	163	0.902376	0.13283	0.0208922	0	0.0265766	0.168828	0.414025	0.7953	0.6685	0	0.75331	0.150558	0.736643	0	0	0	0.974969	0.950564	0.974969	0.91641	0.092628	0.857904	0.839808	0	0.125853	0.143776	0.136523	0.17206	3.04298	-0.335918	0.196	0	0	0.06467	0.0200747	4.32173	0.155132	5.54111	1	1	0	0	0
Amlak Finance PJSC	Islamic banks	Public	United Arab Emirates	2007	2007Amlak Finance PJSC	106	0.751075	0.712585	0.0266763	0.141282	0.0086587	0.151916	0.072331	0.4171	0.3611	0.2066	0.552091	0.0866555	0.55567	0	0	0	0.574948	0.330565	0.574948	0.226994	0.154548	1.253	0.0515262	0.0203373	0.0984382	0.133341	0.119385	0.2222	0	-0.274738	0.784	0	0	0.0983732	0	4.62128	0	4.08988	1	0	0	0	0
Ansar Bank	Islamic banks	Public	Iran, Islamic Rep.	2007	2007Ansar Bank	191	0.688902	0.267093	0.0316045	0	0.0122952	0.0989393	0	0.7179	0.6177	0	0.0803762	0.0530257	1	0.556013	0.815222	0.682039	1	1	1	0	-0.135314	0	0	0	0.168931	0.545171	0.112742	0.39288	3.71447	-0.115422	0.3011	0	0.3011	0.049998	0.100159	3.69061	0.0478768	0	1	1	0	0	0
Arab Islamic Bank	Islamic banks	Private	PALESTINIAN TERRITORIES	2007	2007Arab Islamic Bank	28	0.78679	0.586982	0.0045435	0	0.0005612	0.161473	0.0178088	0.5972	0.5211	0.249	0	0.0616261	0	0.422663	0.88924	0.475308	0	0	0	0	-0.135314	0	0	0.0420638	0.168931	0.137711	0.165828	0.77462	0	-0.115422	0.9112	0	0	0	0	0	0	5.30213	1	0	0	0	0
Arcapita Bank B.S.C.	Islamic banks	Private	Bahrain	2007	2007Arcapita Bank B.S.C.	146	0.896158	0.390758	0.0065406	0	0.0113939	0.316818	0.0744078	1.9268	0.3597	0	0.0577555	0	0.422605	0.704228	0.729604	0.965218	0.974969	0.950564	0.974969	0.91641	-0.135314	0	0.839808	0	0.168931	0.12614	0.0327389	0.75774	2.70678	-0.115422	0.1143	0	0	0.06467	0.0200747	4.32173	0.155132	6.09814	1	1	0	0	0
Bahrain Islamic Bank B.S.C.	Islamic banks	Public	Bahrain	2007	2007Bahrain Islamic Bank B.S.C.	120	0.589136	0.448457	0.0059202	0.133698	0.0039236	0.260279	0.080752	0.6146	0.518	0	0	-0.0593321	0.746289	0.586075	0.676158	0.866772	0.974969	0.950564	0.974969	0.91641	0.0961971	0.907744	0.839808	0	0.116744	0.152964	0.153942	0.61643	2.91265	0.622046	0.45	0	0	0.06467	0.0200747	4.32173	0.155132	3.43178	1	1	0	0	0
Bank AlJazira JSC	Islamic banks	Public	Saudi Arabia	2007	2007Bank AlJazira JSC	239	0.872607	0.490332	0.0030332	0.167499	0.0281842	0.085247	0.0763748	0.6753	0.5834	0.242	0.045317	0.17446	1	1	1	1	0.494647	0.244675	0.494647	0.126892	0.0695509	0.88261	0.0161016	0.0216063	0.0892823	0.146825	0.14636	0.61877	-0.477121	-1.11855	0	0	0	0.027884	0.0220902	4.21792	0.0902847	3.02325	1	1	0	0	0
Bank Alkhair BSC	Islamic banks	Private	Bahrain	2007	2007Bank Alkhair BSC	18	0.801097	0.523722	0.01857	0	0.0074738	0.230791	0.0405444	0.4799	0.4072	0	0.311971	-0.0656041	1	0	0	0	0.974969	0.950564	0.974969	0.91641	0.0370024	0.296648	0.839808	0	0.420481	0.244819	0.176364	0.346	3.10245	0	0.21	0.0843	0.0917	0.06467	0.0200747	4.32173	0.155132	3.40697	1	0	0	0	0
Bank Mellat	Islamic banks	Public	Iran, Islamic Rep.	2007	2007Bank Mellat	293	0.911267	0.213531	0.0093861	0	0	0	0.0388162	0	0	0.1355	0	0.251963	0.712594	0	0	0	1	1	1	0	0	0	0	0	0	0.232724	0.0870264	0.5534	2.53933	-0.115422	0	0	0	0.049998	0.100159	3.69061	0.0478768	3.35489	1	0	0	0	0
Bank Nizwa SAOG	Islamic banks	Public	Oman	2007	2007Bank Nizwa SAOG	52	0.738911	0.562502	0.0209905	0	0.0067011	0.219504	0.0578559	0.5523	0.4966	0	0.0349567	0.226393	1	0.289394	0.875529	0.330537	1	1	1	0	-0.135314	0	0	0	0.168931	0.243056	0.103245	0.42073	1.63069	-0.115422	0.3971	0	0.1768	0.0537189	0.0354499	4.19971	0.135604	4.95257	1	1	0	0	0
Bank Pasargad	Islamic banks	Private	Iran, Islamic Rep.	2007	2007Bank Pasargad	244	0.865464	0.625466	0.0063981	0	0.0108476	0.130509	0.0201024	0.6673	0.5835	0	0.755248	0.150981	0.549729	0	0	0	1	1	1	0	0	0.857904	0	0	0	0.132848	0.0902099	0.70823	2.78467	-0.335918	0.065	0	0.058	0.049998	0.100159	3.69061	0.0478768	4.45402	1	1	0	0	0
Bank Saderat Iran	Islamic banks	Public	Iran, Islamic Rep.	2007	2007Bank Saderat Iran	278	0.798088	0.773162	0.0062468	0	-0.0016134	10.706	0.00938045	0.1502	0.0844	0	0	0.154759	0.911011	0.2609	0.568606	0.458842	1	1	1	0	-0.135314	0	0	0	0.168931	0.15412	0	0.59316	2.27741	-0.115422	0	0	0	0.049998	0.100159	3.69061	0.0478768	5.25434	1	0	0	0	0
Bank Sarmayeh	Islamic banks	Private	Iran, Islamic Rep.	2007	2007Bank Sarmayeh	173	0.860687	0.300742	0.0186963	0	0.0128107	0.0868013	0.0383209	0.7335	0.6364	0	0.29887	-0.0120959	0.425041	0.558979	0.871795	0.641182	1	1	1	0	0.0695509	0.88261	0	0	0.0892823	0.104976	0.0532773	0.32349	0.431336	-1.11855	0.2	0	0	0.049998	0.100159	3.69061	0.0478768	3.43921	1	1	0	0	0
Bank Sepah	Islamic banks	Private	Iran, Islamic Rep.	2007	2007Bank Sepah	251	0.878455	0.293541	0.0083084	0	-0.0627806	1.53787	0.057669	1.1394	0.1561	0	0.048858	-0.0275677	0.610153	0	0	0	1	1	1	0	-0.0261865	0	0	0	0.254238	0.0375118	0.069004	0.44416	0	0.127053	0.36	0	0	0.049998	0.100159	3.69061	0.0478768	5.56358	1	1	0	0	0
Bank Tejarat	Islamic banks	Public	Iran, Islamic Rep.	2007	2007Bank Tejarat	277	0.775736	0.646126	0.0183193	0	0.0427302	0.24562	0.055522	0.6322	0.4656	0	0	0.130368	0.796891	1	1	1	1	1	1	0	0.0695509	0.88261	0	0	0.0892823	0.245058	0.167452	0.36623	-0.193498	-1.11855	0.1581	0	0.3643	0.049998	0.100159	3.69061	0.0478768	4.33159	1	0	0	0	0
Banque Zitouna	Islamic banks	Private	Tunisia	2007	2007Banque Zitouna	51	0.842141	0.575013	0.0135214	0	0.0068899	0.135315	0.0391215	0.5755	0.4888	0	0.0869089	0.0769621	0	0.340251	0.679487	0.500747	0	0	0	0.226071	0.0695509	0.88261	0.0511081	0	0.0892823	0.181176	0.178989	0.33067	0.262696	-1.11855	0	0	0	0.052441	0.0322525	3.577	0.00903885	4.26952	1	1	0	0	0
Barwa Bank	Islamic banks	Private	Qatar	2007	2007Barwa Bank	225	0.830577	0.7213	0.0142941	0	0	0.350033	0.0330305	0.7675	0.6868	0	0	0.0939042	0.778874	0.091286	0.854454	0.106836	0.882416	0.778658	0.882416	0.390968	0.0695509	0.88261	0.152856	0	0.0892823	0.215137	0.112156	0.46776	2.37748	-1.11855	0	0	0	0.261702	0.118358	4.81572	0.134194	3.46184	1	0	0	0	0
Boubyan Bank KSCP	Islamic banks	Public	Kuwait	2007	2007Boubyan Bank KSCP	215	0.765846	0.728893	0.0474926	0.133572	0.0010204	0.178407	0.0176969	0.7482	0.5669	0.081	0	0.0847904	1	0.413212	0.730769	0.565448	0.644924	0.415927	0.644924	0.179801	0.0695509	0.88261	0.0323285	0.00723187	0.0892823	0.0683909	0.196572	0.4377	-0.134643	-1.11855	0	0	0	0.0751477	0.0305701	4.6607	0.161553	0	1	0	0	0	0
Cham Islamic Bank SA	Islamic banks	Private	Syrian Arab Republic	2007	2007Cham Islamic Bank SA	26	0.59546	0.563008	0.0294518	0	0.0100159	0.0789282	0.0490016	0.5528	0.4524	0	0.225901	0.0490291	0.680723	0.648358	0.775641	0.835899	0	0	0	0	0.0695509	0.88261	0	0	0.0892823	0.194553	0.0420922	0.27298	2.93304	-1.11855	0	0	0	0.050462	0.100241	3.30806	0.0148408	0	1	1	0	0	0
Cihan Bank for Islamic Investme	Islamic banks	Private	Iraq	2007	2007Cihan Bank for Islamic Investme	25	0.86363	0.0870169	0.0064719	0	0.0016932	0.155644	0.213086	0.729	0.6526	0.312	5.60625	0.2247	0.639072	0	0	0	0	0	0	0	0.154548	1.253	0	0.0307127	0.0984382	0.181648	0.212794	0.80057	0	-0.274738	0	0	0	0.056463	0.53231	3.50283	0.0855533	5.14417	1	0	0	0	0
Dubai Islamic Bank PJSC	Islamic banks	Public	United Arab Emirates	2007	2007Dubai Islamic Bank PJSC	284	0.862297	0.497464	0.0211748	0.235611	0.014985	0.245448	0.0251504	0.7102	0.5753	0.2506	0.216454	0.129096	1	0	0	0	0.574948	0.330565	0.574948	0.226994	-0.0797278	0	0.0515262	0.0688958	0.274923	0.105663	0.0569434	0.39022	3.45995	0.684699	0	0	0	0.0983732	0	4.62128	0	5.57667	1	0	0	0	0
Eghtesad Novin Bank PJSC-EN Ban	Islamic banks	Public	Iran, Islamic Rep.	2007	2007Eghtesad Novin Bank PJSC-EN Ban	224	0.836361	0.341361	0.0058192	0	0.0057938	0.230515	0.296123	0.781	0.6746	0.5691	0.0807741	-0.325447	0.805476	0.541009	0.982747	0.550507	1	1	1	0	0.033361	0.420714	0	0.107264	0.18848	0.413073	0	0.19314	2.83277	-0.0760651	0.584	0	0	0.049998	0.100159	3.69061	0.0478768	0	1	1	0	0	0
Emirates Islamic Bank PJSC	Islamic banks	Public	United Arab Emirates	2007	2007Emirates Islamic Bank PJSC	232	0.677108	0.54162	0.0204584	0	0.0414524	0.228869	0.0357132	0.1119	0.0967	0	0	0	0.579337	0	0	0	0.574948	0.330565	0.574948	0.226994	0.208932	0.799375	0.0515262	0	0.326967	0.406141	0.0785665	0.43489	3.3659	-1.6884	0.3226	0	0.3226	0.0983732	0	4.62128	0	5.02882	1	0	0	0	0
Faisal Islamic Bank of Egypt	Islamic banks	Public	Egypt, Arab Rep.	2007	2007Faisal Islamic Bank of Egypt	190	0.791747	0.739014	0.0171656	0	0.0488803	0.591269	0.0308976	0.8369	0.4063	0.182	0	0.157374	0.671307	0.87887	1	0.87887	0.819223	0.671127	0.819223	0.514355	0.051647	0.667083	0.264561	0.021123	0.116061	0.184908	0	0.52895	-0.477121	-1.35513	0	0	0	0.0684384	0.0764453	3.22202	-0.0829559	3.16328	1	0	0	0	0
First energy bank	Islamic banks	Private	Bahrain	2007	2007First energy bank	62	0.786481	0.701123	0.0215053	0	0.0151648	0.112206	0.0202179	0.6864	0.4949	0	0.124287	0.249422	1	0.410219	0.713739	0.574746	0.974969	0.950564	0.974969	0.91641	0.0961971	0.907744	0.839808	0	0.116744	0.0580462	0.158534	0.21336	3.12831	0.622046	0.2981	0.2981	0	0.06467	0.0200747	4.32173	0.155132	5.64688	1	1	0	0	0
GFH Financial Group B.S.C.	Islamic banks	Public	Bahrain	2007	2007GFH Financial Group B.S.C.	122	0.921369	0.629295	-0.0168046	0	0.0181683	0.108445	0.135919	0.7377	0.6633	0.183	0.0260157	0	0.88243	0.721002	0.855456	0.842827	0.974969	0.950564	0.974969	0.91641	0.0695509	0.88261	0.839808	0.0163387	0.0892823	0.222222	0.150064	0.65066	-0.198172	-1.11855	0	0	0	0.06467	0.0200747	4.32173	0.155132	2.90168	1	1	0	0	0
Ibdar Bank BSC	Islamic banks	Private	Bahrain	2007	2007Ibdar Bank BSC	2	0.838788	0.4792	0.0218745	0	0.0035078	0.169421	0.0429188	0.7424	0.5452	0	0	-0.0050165	0.890664	0.315041	0.874227	0.360365	0.974969	0.950564	0.974969	0.91641	0.0961971	0.907744	0.839808	0	0.116744	0.0577894	0.0757856	0.30213	2.97047	0.622046	1	0	0	0.06467	0.0200747	4.32173	0.155132	0	1	1	0	0	0
International Islamic Trade Fin	Islamic banks	Private	Saudi Arabia	2007	2007International Islamic Trade Fin	50	0.853549	0.539429	0.0088246	0	0.0141396	0.0684951	0.010857	0.1038	0.0908	0	0.0150366	-0.0179106	0.329971	0.585889	0.837529	0.699545	0.494647	0.244675	0.494647	0.126892	-0.013833	0	0.0161016	0	0.13301	0.293654	0.111241	0.72481	3.24005	-0.912077	0.1535	0	0	0.027884	0.0220902	4.21792	0.0902847	0	1	1	0	0	0
Islamic Corporation for the Dev	Islamic banks	Private	Lebanon	2007	2007Islamic Corporation for the Dev	99	0.78334	0.639185	0.019231	0	0.0285491	0.765983	0.0145107	3.8403	0.3677	0.1241	0	0.109238	0	0.980484	0.999431	0.981043	1	1	1	0.355514	-0.135314	0	0.126391	0.0209643	0.168931	0.0866928	0.354351	0.36157	2.96685	-0.115422	0.2185	0	0.2185	0.0154951	0	3.71665	0.0309734	5.31228	1	0	0	0	0
Islamic Development Bank	Islamic banks	Private	Saudi Arabia	2007	2007Islamic Development Bank	253	0.808684	0.553342	0.021997	0	-0.0200249	1.60685	0.025146	0	0.24	0	0.0552927	0.10054	1	0.465517	0.5	0.931035	0.494647	0.244675	0.494647	0.126892	-0.135314	0	0.0161016	0	0.168931	0.0966096	0.103327	0.30533	1.72601	-0.115422	0	0	0	0.027884	0.0220902	4.21792	0.0902847	5.31183	1	1	0	0	0
Islamic International Arab Bank	Islamic banks	Private	Jordan	2007	2007Islamic International Arab Bank	117	0.859203	0.228652	0.0021705	0	0	1.22564	0	1.4825	0.0959	0	0	0	0.372029	0.306749	0.886817	0.345899	1	1	1	0.676145	-0.135314	0	0.457172	0	0.168931	0.25163	0	0.83645	2.72707	-0.115422	0.3009	0	0.3009	0.0809297	0.0625172	3.43702	-0.00150233	2.77739	1	0	0	0	0
Jordan Dubai Islamic Bank	Islamic banks	Public	Jordan	2007	2007Jordan Dubai Islamic Bank	63	0.805192	0.598497	0.0212846	0	0.0257015	1.10594	0.0208415	0	0.4144	0	0	0.100109	0.664652	0	0	0	1	1	1	0.676145	0	0.857904	0.457172	0	0	0.122299	0.0941626	0.29624	-0.415822	-0.335918	0	0	0	0.0809297	0.0625172	3.43702	-0.00150233	5.24871	1	0	0	0	0
Jordan Islamic Bank	Islamic banks	Public	Jordan	2007	2007Jordan Islamic Bank	178	0.79994	0.666751	0.0186608	0	0.0199606	1.33699	0	0	0.1893	0	0	0	1	0	0	0	1	1	1	0.676145	0	0.832466	0.457172	0	0	0.0659912	0.0863554	0.34224	2.48884	-0.711113	0	0	0	0.0809297	0.0625172	3.43702	-0.00150233	4.90562	1	0	0	0	0
Karafarin Bank	Islamic banks	Public	Iran, Islamic Rep.	2007	2007Karafarin Bank	154	0.830757	0.590927	0.015986	0.359487	0.0126886	0	0.0145859	0	0	0	0	0.384424	0.587246	0	0	0	1	1	1	0	0	0.857904	0	0	0	0.117603	0.101995	0.3498	0.523831	-0.335918	0.2361	0	0	0.049998	0.100159	3.69061	0.0478768	4.90577	1	0	0	0	0
Khaleeji Commercial Bank	Islamic banks	Public	Bahrain	2007	2007Khaleeji Commercial Bank	100	0.853455	0.214286	0.0088745	0	0.0116711	0.0916993	0.0334642	0.9905	0.8845	0	0	0.0860742	0.731569	0.547042	1	0.547042	0.974969	0.950564	0.974969	0.91641	0.444799	1.17898	0.839808	0	0.32	0.0499049	0	0.42694	3.54409	-0.1442	1	0	0	0.06467	0.0200747	4.32173	0.155132	0	1	0	0	0	0
Kurdistan International Bank fo	Islamic banks	Public	Iraq	2007	2007Kurdistan International Bank fo	49	0.790366	0.507255	0.0180593	0	0.0027828	0	0.0746989	0	0	0.2448	0	0.114986	0.731569	0	0	0	0	0	0	0	0	1.17898	0	0	0	0.463721	0.124628	0.45854	3.30801	-0.1442	0.52	0	0	0.056463	0.53231	3.50283	0.0855533	0	1	1	0	0	0
Kuwait Finance House	Islamic banks	Public	Kuwait	2007	2007Kuwait Finance House	296	0.908594	0.237864	0.0106109	0.217669	0.0137433	0.0952899	0.131104	0.7158	0.6498	0	0.0485481	0.0593949	0.686992	0.329592	0.759097	0.43419	0.644924	0.415927	0.644924	0.179801	0.444799	1.17898	0.0323285	0	0.32	0.298259	0.0571387	0.48191	3.55764	-0.1442	0.6601	0.0437	0.6601	0.0751477	0.0305701	4.6607	0.161553	0	1	1	0	0	0
Kuwait International Bank	Islamic banks	Public	Kuwait	2007	2007Kuwait International Bank	184	0.70927	0.353776	0.0109238	0	0.0377047	0.255947	0.0291466	0.7101	0.5843	0.2762	0.0876097	0.245233	0.749135	0.336	0.835873	0.401975	0.644924	0.415927	0.644924	0.179801	0.0695509	0.88261	0.0323285	0.0246598	0.0892823	0.124532	0.10922	0.47059	-0.0127641	-1.11855	0.56	0	0.56	0.0751477	0.0305701	4.6607	0.161553	0	1	1	0	0	0
Masraf Al Rayan (Q.S.C.)	Islamic banks	Public	Qatar	2007	2007Masraf Al Rayan (Q.S.C.)	254	0.742301	0.789173	0.0069857	0.372439	-0.0354251	0.856303	0.0732814	0.6652	0.5335	0.65	0.01463	0.0508328	0.783918	0.31451	0.884323	0.355651	0.882416	0.778658	0.882416	0.390968	-0.135314	0	0.152856	0.109805	0.168931	0.0501573	0.107499	0.43181	2.80736	-0.115422	0.47	0	0.1401	0.261702	0.118358	4.81572	0.134194	0	1	1	0	0	0
Noor Bank	Islamic banks	Private	United Arab Emirates	2007	2007Noor Bank	217	0.932293	0.752525	-0.0183725	0	0.0397236	0.623525	0	0.2877	0.1506	0.1373	0.118373	-0.109193	1	0.433937	0.490704	0.884315	0.574948	0.330565	0.574948	0.226994	0.051647	0.667083	0.0515262	0.0159351	0.116061	0.0933012	0.140725	0.57643	0.0699941	-1.35513	0.099	0	0	0.0983732	0	4.62128	0	0	1	1	0	0	0
Palestine Islamic Bank	Islamic banks	Private	PALESTINIAN TERRITORIES	2007	2007Palestine Islamic Bank	33	0.879224	0.275967	0	0	0.0097527	0.531507	0.417401	1.1771	0.8805	0	0.597301	-0.0617889	0.762852	0.677338	1.49185	0.903385	0	0	0	0	0.033361	0.420714	0	0	0.18848	0.124979	0.120861	0.53319	3.03647	-0.0760651	1	0	0.93	0	0	0	0	4.26231	1	1	0	0	0
Parsian Bank	Islamic banks	Public	Iran, Islamic Rep.	2007	2007Parsian Bank	246	0.91465	0.375684	-0.0141041	0	0.0087801	0.260105	0.241284	0.7874	0.6517	0.2207	0.507509	-0.342801	0	0.258144	0.961862	0.268379	1	1	1	0	0.033361	0.420714	0	0.0415975	0.18848	0.447235	0.154263	0.34866	-0.477121	-0.0760651	0.1823	0.0797	0	0.049998	0.100159	3.69061	0.0478768	4.47996	1	1	0	0	0
Qatar International Islamic Ban	Islamic banks	Public	Qatar	2007	2007Qatar International Islamic Ban	219	0.762727	0.591875	0.014193	0.267294	0.0261332	0.251816	0.0229691	0.7521	0.6227	0.1925	0.1935	0.390342	0.929307	0	0	0	0.882416	0.778658	0.882416	0.390968	-0.0797278	0	0.152856	0.0529228	0.274923	0.162147	0.166445	0.39665	2.67454	0.684699	0	0	0	0.261702	0.118358	4.81572	0.134194	0	1	1	0	0	0
Qatar Islamic Bank SAQ	Islamic banks	Public	Qatar	2007	2007Qatar Islamic Bank SAQ	281	0.872424	0.327277	0.0168713	0	0.0110317	0.289872	0.138184	0.735	0.6196	0	0	-0.149365	1	0.336026	0.802835	0.418549	0.882416	0.778658	0.882416	0.390968	0.0961971	0.907744	0.152856	0	0.116744	0.0967415	0.386507	0.35188	2.62708	0.622046	0.9499	0	0	0.261702	0.118358	4.81572	0.134194	0	1	0	0	0	0
Sharjah Islamic Bank	Islamic banks	Public	United Arab Emirates	2007	2007Sharjah Islamic Bank	199	0.771057	0.202792	0.0364191	0	0.0129953	0.214488	0.0675124	0.6322	0.5352	0	0.31098	0	1	0	0	0	0.574948	0.330565	0.574948	0.226994	0.0370024	0.296648	0.0515262	0	0.420481	0.605487	0.0698048	0.21884	3.44327	0	0.3391	0.3391	0	0.0983732	0	4.62128	0	2.7947	1	0	0	0	0
Sina Bank	Islamic banks	Private	Iran, Islamic Rep.	2007	2007Sina Bank	177	0.754982	0.729797	0.0090022	0	0.0215553	0.105468	0.066284	0.6759	0.603	0.2476	0.229378	-0.0116061	0.866746	1	1	1	1	1	1	0	0.0695509	0.88261	0	0.0221063	0.0892823	0.130876	0	0.6394	2.09744	-1.11855	0	0	0	0.049998	0.100159	3.69061	0.0478768	0	1	1	0	0	0
Syria International Islamic Ban	Islamic banks	Public	Syrian Arab Republic	2007	2007Syria International Islamic Ban	81	0.780805	0.560522	0.0035452	0	0.0220414	0.177652	0.0127119	0.7349	0.5588	0.1858	0.123962	0.0106597	0.901532	0	0	0	0	0	0	0	-0.0797278	0	0	0.0510808	0.274923	0.278526	0.034391	0.7955	2.795	0.684699	0.2225	0	0	0.050462	0.100241	3.30806	0.0148408	4.59649	1	1	0	0	0
Tamweel PJSC	Islamic banks	Private	United Arab Emirates	2007	2007Tamweel PJSC	83	0.847508	0.91226	0.0090756	0	0.0171368	0.156074	0.116853	0.8291	0.6094	0.35	0.296084	0.0103818	0.773809	0	0	0	0.574948	0.330565	0.574948	0.226994	-0.0797278	0	0.0515262	0.0962232	0.274923	0.0931471	0.0744723	0.51514	3.03303	0.684699	0.1	0	0	0.0983732	0	4.62128	0	3.56587	1	1	0	0	0
Warba Bank	Islamic banks	Public	Kuwait	2007	2007Warba Bank	118	0.844604	0.441469	0.0051655	0	0.0141313	0.288527	0.113301	0.9393	0.5761	0	0.0219065	0.0251448	0.794255	0.54851	0.776394	0.706483	0.644924	0.415927	0.644924	0.179801	0.0961971	0.907744	0.0323285	0	0.116744	0.121842	0.218014	0.5667	3.48602	0.622046	0.313	0	0.2	0.0751477	0.0305701	4.6607	0.161553	3.82971	1	1	0	0	0
A_Ayan Leasing & Investment Com	Islamic banks	Public	Kuwait	2008	2008A_Ayan Leasing & Investment Com	67	0.748592	0.70931	0.0256383	0.031135	0	0.164329	0.0169656	0.5953	0.5138	0.4566	0	0.407742	0.882837	0.473932	0.80896	0.585854	0.641096	0.411004	0.641096	0.179701	0.0695509	0.88261	0.0322926	0.0407663	0.0892823	0.10608	0.561074	0.3064	0	-1.11855	0	0	0	0.0599158	0.0548495	4.74425	-0.0404167	4.33344	1	0	0	0	0
ABC Islamic Bank (E.C.)	Islamic banks	Private	Bahrain	2008	2008ABC Islamic Bank (E.C.)	75	0.764433	0.242266	0.0181358	0	0.0021056	0.240282	0.434652	0.2374	0.2116	0	-2.61328	0	1	0	0	0	0.964289	0.929854	0.964289	0.728819	0.208932	0.799375	0.531178	0	0.326967	0.155071	0.117655	0.44655	3.31823	-1.6884	0.7	0	0.3	0.0829396	0.0325667	4.36298	0.172788	4.29291	1	1	0	0	0
Abu Dhabi Islamic Bank	Islamic banks	Public	United Arab Emirates	2008	2008Abu Dhabi Islamic Bank	130	0.463023	0.712392	0.0399269	0	-0.069723	1.45357	0	0.1065	0.0269	0	0	0.38831	1	0.441548	0.744828	0.592819	0.563972	0.318065	0.563972	0.224726	0.151856	0.971082	0.0505016	0	0.161035	0.124758	0	0.36264	2.28493	-0.22583	0.4	0	0.4	0.0318439	0	4.64835	0	5.87787	1	0	0	0	0
Abu Dhabi Islamic Bank - Public	Islamic banks	Public	United Arab Emirates	2008	2008Abu Dhabi Islamic Bank - Public	273	0.475449	0.0031781	0.003337	0.150984	0.0275498	1.61787	0.0702024	0	0.5506	0	0	-0.295165	0.688254	0	0	0	0.563972	0.318065	0.563972	0.224726	0	0	0.0505016	0	0	0.14095	0.165387	0.72036	0	-0.230552	0.381	0	0.381	0.0318439	0	4.64835	0	3.09989	1	0	0	0	0
Ahli United Bank KSC	Islamic banks	Public	Kuwait	2008	2008Ahli United Bank KSC	228	0.614562	0.0936107	0.058841	0.196872	-0.106026	0.663651	0.420823	0	0.3218	0	0	-0.0995189	1	0	0	0	0.641096	0.411004	0.641096	0.179701	0	0.483735	0.0322926	0	0	0.0665676	0.0739464	0.98706	0	-0.833201	0.5	0	0.5	0.0599158	0.0548495	4.74425	-0.0404167	0	1	0	0	0	0
Ajman Bank	Islamic banks	Private	United Arab Emirates	2008	2008Ajman Bank	148	0.181092	0.916642	0.0121793	0	0	0	0	0	0	0.1621	0	0	0.688244	0	0	0	0.563972	0.318065	0.563972	0.224726	0	0	0.0505016	0	0	0.0106818	0.289427	0.30556	0	-0.230552	0.2341	0	0	0.0318439	0	4.64835	0	3.00074	1	0	0	0	0
Al Baraka Bank Egypt SAE	Islamic banks	Private	Egypt, Arab Rep.	2008	2008Al Baraka Bank Egypt SAE	145	0.891613	0.432756	0.0046423	0	0.0147709	0.10883	0.0314369	0.7752	0.684	0	0	-0.305456	0.931035	0.404807	0.85	0.476244	0.861508	0.742196	0.861508	0.540138	0.124239	0.686294	0.291749	0	0.263777	0.037519	0.866348	0.124044	2.34837	-0.083611	1	0	0	0.0708783	0.0931897	3.31059	-0.0635015	4.21236	1	0	0	0	0
Al Baraka Bank Syria SA	Islamic banks	Private	Syrian Arab Republic	2008	2008Al Baraka Bank Syria SA	103	0.79246	0.598558	0.0140577	0	0	0	0.0516211	0	0	0.2202	0	0.199176	0.498276	0	0	0	0	0	0	0	0	0.686294	0	0	0	0.231815	0.391787	0.4326	0	-0.083611	0.52	0	0	0.0567459	0.0390771	3.40777	0	0	1	1	0	0	0
Al Rajhi Bank Public Joint Stoc	Islamic banks	Public	Saudi Arabia	2008	2008Al Rajhi Bank Public Joint Stoc	303	0.882591	0.67643	0.0135545	0.241368	0.0119712	0.116239	0.0389813	0.7342	0.6499	0	0.0569202	0.229663	0	0.359848	0.841487	0.427633	0.470165	0.221055	0.470165	0.123345	0.124239	0.686294	0.0152141	0	0.263777	0.26613	0	0.31776	2.7837	-0.083611	0.6601	0.0437	0.6601	0.0184713	0.0416782	4.30273	0.0162598	3.50037	1	1	0	0	0
Albaraka Bank Tunisia	Islamic banks	Private	Tunisia	2008	2008Albaraka Bank Tunisia	42	0.821137	0.815385	0.0014945	0	0	0	0.0183821	0	0	0.1835	0	0.281746	0.879439	0	0	0	0	0	0	0.22491	0	0	0.0505846	0	0	0.0368694	0.111926	0.70832	0	-1.00063	0.2258	0	0.2258	0.0670952	0.0296694	3.63419	0.0340568	3.85081	1	1	0	0	0
Albaraka Banking Group B.S.C.	Islamic banks	Public	Bahrain	2008	2008Albaraka Banking Group B.S.C.	261	0.881988	0.383759	0.0090837	0	0.000705104	0.256336	0.0704248	0.6077	0.5263	0.55	0.0222651	-0.0798696	0.780698	0.389431	0.899464	0.432959	0.964289	0.929854	0.964289	0.728819	0.151856	0.971082	0.531178	0.0885695	0.161035	0.0270484	0.141725	0.43105	2.02676	-0.22583	0.4696	0	0.14	0.0829396	0.0325667	4.36298	0.172788	4.26106	1	1	0	0	0
Albaraka Islamic Bank BSC	Islamic banks	Private	Bahrain	2008	2008Albaraka Islamic Bank BSC	105	0.861363	0.0672259	0.0432944	0	0.00563548	0.755262	0	0.0032	0.0015	0.1788	0.302693	-0.459815	1	0.246858	0.552595	0.446725	0.964289	0.929854	0.964289	0.728819	0	0	0.531178	0	0	0.857545	0.29674	0.17253	0	-1.5402	0.099	0	0	0.0829396	0.0325667	4.36298	0.172788	4.78443	1	1	0	0	0
Al-Salam Bank-Bahrain B.S.C.	Islamic banks	Public	Bahrain	2008	2008Al-Salam Bank-Bahrain B.S.C.	163	0.840491	0.674881	0.0265766	0	0.0122388	0.384145	0.0226759	1.3633	1.1175	0.2054	0.518008	0.0809806	0.932143	0.908503	1.6029	1.13113	0.964289	0.929854	0.964289	0.728819	0.266503	1.14499	0.531178	0.0417542	0.203283	0.11547	0.106979	0.29306	3.60201	-0.113502	1	0	0.93	0.0829396	0.0325667	4.36298	0.172788	0	1	1	0	0	0
Amlak Finance PJSC	Islamic banks	Public	United Arab Emirates	2008	2008Amlak Finance PJSC	106	0.80574	0.3611	0.0086587	0.0969966	0.00969983	0.189296	0.0375393	0.8746	0.7405	0.1885	0.46471	0	0.64989	0.361948	0.920583	0.393173	0.563972	0.318065	0.563972	0.224726	0.266503	1.14499	0.0505016	0.0383188	0.203283	0.309549	0.146317	0.54348	3.45846	-0.113502	0	0	0	0.0318439	0	4.64835	0	3.09597	1	1	0	0	0
Ansar Bank	Islamic banks	Public	Iran, Islamic Rep.	2008	2008Ansar Bank	191	0.846282	0.617734	0.0122952	0	0.0219901	0.192868	0.0313099	0.9219	0.7417	0.1725	0.257214	0.0642679	0.7868	0	0	0	1	1	1	0	0.153076	0.662571	0	0.0601493	0.348692	0.116203	0.132874	0.5442	3.24935	0.348209	0.1189	0.035	0	0.0815577	0.17341	3.75719	-0.0382258	4.32155	1	1	0	0	0
Arab Islamic Bank	Islamic banks	Private	PALESTINIAN TERRITORIES	2008	2008Arab Islamic Bank	28	0.867862	0.123077	0.0005612	0	0.0118563	0.221723	0.0566906	0.8396	0.6309	0.1352	0	0.215182	0.639387	0.877728	0.928108	0.945718	0	0	0	0	0.0352172	0.497996	0	0.019199	0.142005	0.195765	0	0.91104	2.58194	0.659145	0.91	0	0	0	0	0	0	5.78885	1	0	0	0	0
Arcapita Bank B.S.C.	Islamic banks	Private	Bahrain	2008	2008Arcapita Bank B.S.C.	146	0.724708	0.341542	0.0113939	0	0.0137007	0.156401	0.0120631	0.697	0.6157	0	0.49544	0.197325	1	0	0	0	0.964289	0.929854	0.964289	0.728819	-0.0992942	0	0.531178	0	0.392467	0.367086	0.0922206	0.43511	2.84541	0	0.215	0.215	0	0.0829396	0.0325667	4.36298	0.172788	3.03675	1	0	0	0	0
Bahrain Islamic Bank B.S.C.	Islamic banks	Public	Bahrain	2008	2008Bahrain Islamic Bank B.S.C.	120	0.842956	0.51804	0.0039236	0.134055	0	0	0.109418	0	0	0.1947	0	-0.164211	0.748839	0	0	0	0.964289	0.929854	0.964289	0.728819	0	0	0.531178	0	0	0.11471	0.126424	0.56347	0	-1.00063	0	0	0	0.0829396	0.0325667	4.36298	0.172788	4.08301	1	1	0	0	0
Bank AlJazira JSC	Islamic banks	Public	Saudi Arabia	2008	2008Bank AlJazira JSC	239	0.840704	0.582136	0.0281842	0.0468158	0.0175516	0.109028	0.0256556	0.6434	0.5464	0.167	0.177369	-0.29654	1	0	0	0	0.470165	0.221055	0.470165	0.123345	0.153076	0.662571	0.0152141	0.0582315	0.348692	0.0876822	0.18444	0.44425	0	0.348209	0.6881	0	0.6881	0.0184713	0.0416782	4.30273	0.0162598	4.01908	1	1	0	0	0
Bank Alkhair BSC	Islamic banks	Private	Bahrain	2008	2008Bank Alkhair BSC	18	0.843904	0.408499	0.0074738	0	0.0172333	0.0784563	0.00379064	0.8632	0.6638	0.2135	0.343579	0.115608	0.711535	0	0	0	0.964289	0.929854	0.964289	0.728819	0.153076	0.662571	0.531178	0.0744457	0.348692	0.369208	0	0.68263	2.63396	0.348209	0.1737	0.1737	0	0.0829396	0.0325667	4.36298	0.172788	2.67052	1	1	0	0	0
Bank Mellat	Islamic banks	Public	Iran, Islamic Rep.	2008	2008Bank Mellat	293	0	0	0	0	0.0114063	0.165111	0	0.7291	0.5391	0	0.0133917	0	0.900023	0.638288	0.85976	0.742403	1	1	1	0	0.0352172	0.497996	0	0	0.142005	0	0.198509	0	3.26686	0.659145	0.313	0	0.2	0.0815577	0.17341	3.75719	-0.0382258	0	1	1	0	0	0
Bank Nizwa SAOG	Islamic banks	Public	Oman	2008	2008Bank Nizwa SAOG	52	0.899154	0.520707	0.0067011	0	0	0	0.0715607	0	0	0.4132	0	0.0563985	0	0	0	0	1	1	1	0	0	0	0	0	0	0.298144	0	0.51781	0	-1.00063	0	0	0	0.0445268	0.0583048	4.34517	-0.0121664	2.95918	1	0	0	0	0
Bank Pasargad	Islamic banks	Private	Iran, Islamic Rep.	2008	2008Bank Pasargad	244	0.874364	0.583476	0.0108476	0	0.0064549	0.0682946	0.0185502	0.3631	0.332	0	0.475808	0.140102	0.513854	0	0	0	1	1	1	0	0.0661745	0.689202	0	0	0.139315	0.138379	0	0.57192	0	-1.97329	0.4904	0	0.3	0.0815577	0.17341	3.75719	-0.0382258	4.77798	1	1	0	0	0
Bank Saderat Iran	Islamic banks	Public	Iran, Islamic Rep.	2008	2008Bank Saderat Iran	278	0.562117	0.0855115	-0.0016134	0	0.0411753	0.832287	0.0589029	0	0.6911	0.18	0	0	0.504073	1	1	1	1	1	1	0	0	0.497996	0	0	0	0.253308	0	0.132292	3.18859	0.659145	0.919	0	0	0.0815577	0.17341	3.75719	-0.0382258	2.79225	1	0	0	0	0
Bank Sarmayeh	Islamic banks	Private	Iran, Islamic Rep.	2008	2008Bank Sarmayeh	173	0.908529	0.593546	0.0128107	0	0.0058083	0.133137	0.00540457	0.8508	0.7326	0.1909	0.392093	-0.415941	0.55134	0.15615	0.939394	0.166224	1	1	1	0	0	1.14499	0	0	0	0.178327	0.130029	0.45382	2.79944	-0.113502	0	0	0	0.0815577	0.17341	3.75719	-0.0382258	6.0731	1	1	0	0	0
Bank Sepah	Islamic banks	Private	Iran, Islamic Rep.	2008	2008Bank Sepah	251	0.271596	0.156092	-0.0627806	0	0	0.137394	0.0138317	0	0.61179	0.163	0.262016	0	1	0.654993	0.942881	0.695246	1	1	1	0	0.0910048	0.80895	0	0.0226678	0	0.686311	0	0.574953	3.16494	0.647428	0.58032	0.517786	0.0926167	0.0815577	0.17341	3.75719	-0.0382258	5.29225	0	1	0	1	0
Bank Tejarat	Islamic banks	Public	Iran, Islamic Rep.	2008	2008Bank Tejarat	277	0.703126	0.518003	0.0427302	0	0	0.135688	0.0368802	0	0.719371	0.1801	0.364332	-0.429859	1	0	0	0	1	1	1	0	0.165425	0.65284	0	0.0699039	0	0.179711	0.0871024	0.40937	2.76489	0.396988	0.381	0.1765	0.381	0.0815577	0.17341	3.75719	-0.0382258	5.50145	0	1	0	1	0
Banque Zitouna	Islamic banks	Private	Tunisia	2008	2008Banque Zitouna	51	0.830886	0.563253	0.0068899	0	0	0.154533	0.0802651	0	0.815948	0.1691	0.377897	-0.429228	0.974066	0	0	0	0	0	0	0.22491	0.0553154	0.621059	0.0505846	0.0242507	0	0.132454	0.0998383	0.63902	3.18147	0.16925	0.35	0.0804	0.35	0.0670952	0.0296694	3.63419	0.0340568	5.86015	0	1	0	1	0
Barwa Bank	Islamic banks	Private	Qatar	2008	2008Barwa Bank	225	0	0	0	0	0	0.161825	0.050929	0	0.544499	0.1784	0	0	0.716954	0	0	0	0.858616	0.737222	0.858616	0.364498	0.0991876	0.872067	0.132858	0.0232677	0	0	0	0	0	-0.806243	0	0	0	0.179857	0.137582	4.90436	-0.0190106	0	0	0	0	1	0
Boubyan Bank KSCP	Islamic banks	Public	Kuwait	2008	2008Boubyan Bank KSCP	215	0.891834	0.620638	0.0010204	0.0140467	0	0.133106	0.0683051	0	0.514954	0.164	0.490259	-0.279318	0.707422	0.64581	0.919383	0.694766	0.641096	0.411004	0.641096	0.179701	0.0813582	0.834395	0.0322926	0.0191647	0	0.198845	0	0.97416	3.02521	-0.134347	0.1883	0.1883	0	0.0599158	0.0548495	4.74425	-0.0404167	5.56652	0	1	0	1	0
Cham Islamic Bank SA	Islamic banks	Private	Syrian Arab Republic	2008	2008Cham Islamic Bank SA	26	0.834629	0.583966	0.0100159	0	0	0.141501	0.00635596	0	0.658536	0.1869	0.032617	-0.418053	0.72274	0.541784	0.985849	0.54742	0	0	0	0	0.0373695	0.499771	0	0.027963	0	0.0997371	0.11299	0.55768	3.7645	-0.0446887	0.1013	0.1013	0.4314	0.0567459	0.0390771	3.40777	0	5.78869	0	1	0	1	0
Cihan Bank for Islamic Investme	Islamic banks	Private	Iraq	2008	2008Cihan Bank for Islamic Investme	25	0.89528	0.65394	0.0016932	0	0	0	0.00928428	0	0	0	0	0.418273	1	0	0	0	0	0	0	0	0	0	0	0	0	0.25877	0.0812606	0.90141	3.10176	0.396988	0	0	0	0.0188557	-0.100675	3.6662	0.0769571	5.99634	0	1	0	1	0
Dubai Islamic Bank PJSC	Islamic banks	Public	United Arab Emirates	2008	2008Dubai Islamic Bank PJSC	284	0.80443	0.575346	0.014985	0.17765	0	0.354975	0.0158178	0	0.474134	0.5411	0	0.262802	0.71731	0	0	0	0.563972	0.318065	0.563972	0.224726	0.0910048	0.80895	0.0505016	0.0752486	0	0.350936	0.111509	0.46949	0	0.647428	0	0	0	0.0318439	0	4.64835	0	4.52669	0	0	0	1	0
Eghtesad Novin Bank PJSC-EN Ban	Islamic banks	Public	Iran, Islamic Rep.	2008	2008Eghtesad Novin Bank PJSC-EN Ban	224	0.863777	0.674589	0.0057938	0	0	0.28685	0.0234137	0	0.0803642	0.5099	0	0.160028	0.501752	0.592433	0.844957	0.688406	1	1	1	0	0.0813582	0.834395	0	0.0595858	0	0.232847	0	0.45672	2.98161	-0.134347	0.995	0	0.995	0.0815577	0.17341	3.75719	-0.0382258	3.34084	0	0	0	1	0
Emirates Islamic Bank PJSC	Islamic banks	Public	United Arab Emirates	2008	2008Emirates Islamic Bank PJSC	232	0.863304	0.0966783	0.0414524	0	0	0.120479	0.200921	0	0.635744	0	0.0910064	-0.405826	1	0	0	0	0.563972	0.318065	0.563972	0.224726	0.0372286	0.679412	0.0505016	0	0	0.867764	0.362648	0.10501	2.76107	-0.18424	0.2772	0	0.1	0.0318439	0	4.64835	0	4.75538	0	1	0	1	0
Faisal Islamic Bank of Egypt	Islamic banks	Public	Egypt, Arab Rep.	2008	2008Faisal Islamic Bank of Egypt	190	0.43164	0.405177	0.0488803	0	0	0.160563	0	0	0.360313	0.2087	0	0.836548	0.999991	0.73836	0.980354	0.748118	0.861508	0.742196	0.861508	0.540138	0.0991876	0.872067	0.291749	0.0272195	0	0.513597	0.0714147	0.31685	2.90546	-0.806243	0.4937	0	0.4937	0.0708783	0.0931897	3.31059	-0.0635015	0	0	0	0	1	0
First energy bank	Islamic banks	Private	Bahrain	2008	2008First energy bank	62	0.721085	0.494937	0.0151648	0	0	0.192545	0.0754119	0	0.664011	0.2108	0	0.0299208	1	0.499186	0.835447	0.599166	0.964289	0.929854	0.964289	0.728819	0.0910048	0.80895	0.531178	0.0293151	0	0.240311	0.116193	0.43549	2.6999	0.647428	0.4228	0	0.4228	0.0829396	0.0325667	4.36298	0.172788	5.05419	0	0	0	1	0
GFH Financial Group B.S.C.	Islamic banks	Public	Bahrain	2008	2008GFH Financial Group B.S.C.	122	0.87395	0.69424	0.0181683	0.301886	0	0	0.0381866	0	0	0	0	-0.412367	0	0	0	0	0.964289	0.929854	0.964289	0.728819	0	0	0.531178	0	0	0.209801	0	0.3276	0	-0.102815	0	0	0	0.0829396	0.0325667	4.36298	0.172788	0	0	0	0	1	0
Ibdar Bank BSC	Islamic banks	Private	Bahrain	2008	2008Ibdar Bank BSC	2	0.734381	0.600805	0.0035078	0	0	0.177731	0.122567	0	0.468424	0.1619	0.43837	0.108472	0.38868	0.353515	0.837868	0.420254	0.964289	0.929854	0.964289	0.728819	0.117208	0.739604	0.531178	0.0346901	0	0.297722	0.446098	0.43918	3.77267	-0.102815	0	0	0	0.0829396	0.0325667	4.36298	0.172788	4.59954	0	1	0	1	0
International Islamic Trade Fin	Islamic banks	Private	Saudi Arabia	2008	2008International Islamic Trade Fin	50	0.899076	0.0894657	0.0141396	0	0	0.187456	0.281035	0	0.103395	0.1935	1.04821	0.0460426	0.35603	0	0	0	0.470165	0.221055	0.470165	0.123345	0.0620256	0.617657	0.0152141	0.0314599	0	0.166831	0.267372	0.2317	1.16383	-1.99028	0.23	0	0.23	0.0184713	0.0416782	4.30273	0.0162598	4.65662	0	1	0	1	0
Islamic Corporation for the Dev	Islamic banks	Private	Lebanon	2008	2008Islamic Corporation for the Dev	99	0.0950449	0	0.0285491	0	0	0.262031	0	0	0.597804	0.3	0	0	0.996288	0	0	0	1	1	1	0.354257	0.0858033	0.76961	0.125498	0.0434594	0	0.172505	0.0332424	0.4829	0	-0.88302	0.877	0	0.877	0.0931062	0	3.78614	0.0284345	3.14755	0	0	0	1	0
Islamic Development Bank	Islamic banks	Private	Saudi Arabia	2008	2008Islamic Development Bank	253	0.149791	0	-0.0200249	0	0	0.141346	0	0	0.321088	0.2545	0	0	0.426879	0.338973	0.796368	0.423116	0.470165	0.221055	0.470165	0.123345	0.0991876	0.872067	0.0152141	0.0331929	0	0.0563412	0	0	3.07023	-0.806243	0.996	0	0.996	0.0184713	0.0416782	4.30273	0.0162598	2.9464	0	0	0	1	0
Islamic International Arab Bank	Islamic banks	Private	Jordan	2008	2008Islamic International Arab Bank	117	0.0647042	0.0494307	0	0	0	0.137738	0	0	0.54519	0.2008	0.0108321	0	0.797792	0.421691	0.912738	0.456709	1	1	1	0.69503	0.117208	0.739604	0.483067	0.0430252	0	0.136351	0.206716	0.101835	3.33858	-0.102815	0.87	0.0205	0.87	0.0817617	0.0474391	3.53854	-0.168251	2.55642	0	1	0	1	0
Jordan Dubai Islamic Bank	Islamic banks	Public	Jordan	2008	2008Jordan Dubai Islamic Bank	63	0	0.414421	0.0257015	0	0	0.149295	0.885574	0	0.54716	0.179	0.0756108	0	0.689313	0	0	0	1	1	1	0.69503	0.0813582	0.834395	0.483067	0.0209175	0	0.544465	0.0673385	0.47964	0	-0.134347	0.5937	0	0.5937	0.0817617	0.0474391	3.53854	-0.168251	0	0	1	0	1	0
Jordan Islamic Bank	Islamic banks	Public	Jordan	2008	2008Jordan Islamic Bank	178	0.171349	0.14301	0.0199606	0	0	0.102561	0.133201	0	0.211567	0.1726	0	0	1	0	0	0	1	1	1	0.69503	0.0991876	0.872067	0.483067	0.0225112	0	0.170117	0.208721	0.63734	0	-0.806243	0	0	0	0.0817617	0.0474391	3.53854	-0.168251	0	0	0	0	1	0
Karafarin Bank	Islamic banks	Public	Iran, Islamic Rep.	2008	2008Karafarin Bank	154	0.0428537	0.684945	0.0126886	0.328861	0	0.0506414	0	0	0.254587	0.1252	0	0	0.7335	0	0	0	1	1	1	0	0.0991876	0.872067	0	0.0163291	0	0.243816	0.170494	0.36279	0	-0.806243	0	0	0	0.0815577	0.17341	3.75719	-0.0382258	4.12806	0	0	0	1	0
Khaleeji Commercial Bank	Islamic banks	Public	Bahrain	2008	2008Khaleeji Commercial Bank	100	0.885965	0.654103	0.0116711	0	0	0.154508	0.0379151	0	0.647817	0.1874	0.238272	0	0.74796	0	0	0	0.964289	0.929854	0.964289	0.728819	0.0632653	0.669477	0.531178	0.0264523	0	0.073149	0.789864	0.45344	5.23765	-0.227245	0.4	0	0.4	0.0829396	0.0325667	4.36298	0.172788	3.12879	0	1	0	1	0
Kurdistan International Bank fo	Islamic banks	Public	Iraq	2008	2008Kurdistan International Bank fo	49	0.725611	0.448812	0.0027828	0	0	0.0829995	0	0	0.691289	0	0	0	0.89351	0	0	0	0	0	0	0	0.0372286	0.679412	0	0	0	0.17389	0.0694377	0.90641	2.82523	-0.18424	0.6424	0	0.6424	0.0188557	-0.100675	3.6662	0.0769571	5.72301	0	1	0	1	0
Kuwait Finance House	Islamic banks	Public	Kuwait	2008	2008Kuwait Finance House	296	0.901237	0.649775	0.0137433	0.109248	0	0.0784321	0.117282	0	0.625074	0	0.219796	0.0274912	0.422779	0	0	0	0.641096	0.411004	0.641096	0.179701	0.0372286	0.679412	0.0322926	0	0	0.240096	0.0543309	0.3878	2.43365	-0.18424	0.5898	0	0.5898	0.0599158	0.0548495	4.74425	-0.0404167	3.51609	0	1	0	1	0
Kuwait International Bank	Islamic banks	Public	Kuwait	2008	2008Kuwait International Bank	184	0.789127	0.587921	0.0377047	0	0	0.101248	0.0343038	0	0.606139	0.1314	1.07436	-0.375987	1	0	0	0	0.641096	0.411004	0.641096	0.179701	0.0488328	0.555492	0.0322926	0.0207946	0	0.172086	0	0.20382	2.83972	-0.289857	0.47618	0.05674	0	0.0599158	0.0548495	4.74425	-0.0404167	4.88888	0	1	0	1	0
Masraf Al Rayan (Q.S.C.)	Islamic banks	Public	Qatar	2008	2008Masraf Al Rayan (Q.S.C.)	254	0.791842	0.408498	-0.0354251	0.161046	0	0.371771	0.054535	0	0.793723	0	0.0279005	0	1	0.925331	1	0.925331	0.858616	0.737222	0.858616	0.364498	0.0813582	0.834395	0.132858	0	0	0.260634	0.112818	0.156556	2.82602	-0.134347	0	0	0	0.179857	0.137582	4.90436	-0.0190106	2.73419	0	1	0	1	0
Noor Bank	Islamic banks	Private	United Arab Emirates	2008	2008Noor Bank	217	0.523623	0.150631	0.0397236	0	0	0.104646	0	0	0.575554	0.1399	0.0319884	0.88408	1	0.449314	0.913795	0.489418	0.563972	0.318065	0.563972	0.224726	0.117208	0.739604	0.0505016	0.0299762	0	0.803403	0.142921	0.31856	3.51686	-0.102815	0.2206	0.0545	0.2206	0.0318439	0	4.64835	0	0	0	1	0	1	0
Palestine Islamic Bank	Islamic banks	Private	PALESTINIAN TERRITORIES	2008	2008Palestine Islamic Bank	33	0.822372	0.554798	0.0097527	0	0	0	0.0588738	0	0	0	0	0.0061331	1	0	0	0	0	0	0	0	0	0	0	0	0	0.206867	0.107846	0.52727	0	-0.90166	0	0	0	0	0	0	0	4.18435	0	0	0	1	0
Parsian Bank	Islamic banks	Public	Iran, Islamic Rep.	2008	2008Parsian Bank	246	0.827724	0.651723	0.0087801	0	0	0.0949818	0.0910861	0	0.344604	0.2452	0	0.236187	1	0.49559	0.921984	0.525415	1	1	1	0	0.0991876	0.872067	0	0.03198	0	0.258082	0.0695764	0.44386	2.30596	-0.806243	1	0	1	0.0815577	0.17341	3.75719	-0.0382258	3.17707	0	0	0	1	0
Qatar International Islamic Ban	Islamic banks	Public	Qatar	2008	2008Qatar International Islamic Ban	219	0.827925	0.656302	0.0261332	0.180254	0	0.075112	0.000895052	0	0.262089	0.113	0.101314	-0.00698162	0.81204	0	0	0	0.858616	0.737222	0.858616	0.364498	0.091554	0.829354	0.132858	0.015041	0	0.0882797	0	0.18784	2.47243	-0.90166	0.289167	0	0.289167	0.179857	0.137582	4.90436	-0.0190106	4.82313	0	1	0	1	0
Qatar Islamic Bank SAQ	Islamic banks	Public	Qatar	2008	2008Qatar Islamic Bank SAQ	281	0.842999	0.619623	0.0110317	0	0	0.158618	0.0903358	0	0.708151	0.1786	0.55451	0.328423	0.910174	0	0	0	0.858616	0.737222	0.858616	0.364498	0.0553154	0.621059	0.132858	0.0256131	0	0.226473	0.977951	0.61382	2.99335	0.16925	0.2837	0.1	0	0.179857	0.137582	4.90436	-0.0190106	4.36458	0	1	0	1	0
Sharjah Islamic Bank	Islamic banks	Public	United Arab Emirates	2008	2008Sharjah Islamic Bank	199	0.842226	0.535193	0.0129953	0	0	0.0824283	0.00725716	0	0.636012	0.1464	0.325607	0.279297	0.882449	0.458418	0.886574	0.509597	0.563972	0.318065	0.563972	0.224726	0.0819424	0.689845	0.0505016	0.0252085	0	0.33479	0.10926	0.62487	4.32302	0.728109	0	0	0	0.0318439	0	4.64835	0	5.70092	0	1	0	1	0
Sina Bank	Islamic banks	Private	Iran, Islamic Rep.	2008	2008Sina Bank	177	0.877475	0.661637	0.0215553	0	0	0.0764686	0	0	0.603712	0.1567	0.352764	-0.465279	0.859256	0.422816	0.892229	0.468498	1	1	1	0	0.0819424	0.689845	0	0.026982	0	0.134807	0.40449	0.22612	3.98933	0.728109	0.05	0.0141	0.05	0.0815577	0.17341	3.75719	-0.0382258	4.16792	0	1	0	1	0
Syria International Islamic Ban	Islamic banks	Public	Syrian Arab Republic	2008	2008Syria International Islamic Ban	81	0.760324	0.558776	0.0220414	0	0	0.16294	0.00643571	0	0.722344	0.1972	0.904944	0.294342	1	0	0	0	0	0	0	0	0.0553154	0.621059	0	0.0282805	0	0.161328	0.029043	0.22521	4.67709	0.16925	0.2358	0	0.1233	0.0567459	0.0390771	3.40777	0	0	0	1	0	1	0
Tamweel PJSC	Islamic banks	Private	United Arab Emirates	2008	2008Tamweel PJSC	83	0.734979	0.678726	0.0171368	0	0	0.111249	0.00894182	0	0.401254	0.1892	0	0.0909997	0.537968	0.314328	0.816233	0.387435	0.563972	0.318065	0.563972	0.224726	0.0991876	0.872067	0.0505016	0.0246763	0	0.100831	0.0704662	0.33632	2.71584	-0.806243	0.7025	0	0.8	0.0318439	0	4.64835	0	4.88848	0	0	0	1	0
Warba Bank	Islamic banks	Public	Kuwait	2008	2008Warba Bank	118	0.607742	0.576084	0.0141313	0	0	0.241574	0.0282293	0	0.132071	0.64	0	0.154936	0	0.260527	0.451958	0.584688	0.641096	0.411004	0.641096	0.179701	0.203928	0.797496	0.0322926	0.205211	0	0.245156	0.213501	0.48656	3.61772	-1.51428	0.8	0	0.8	0.0599158	0.0548495	4.74425	-0.0404167	4.3371	0	1	0	1	0
A_Ayan Leasing & Investment Com	Islamic banks	Public	Kuwait	2009	2009A_Ayan Leasing & Investment Com	67	0	0	0	-1.0554	0	0.0966823	0.0339949	0	0.304947	0.1201	-1.01218	-0.388256	0.821297	0	0	0	0.66211	0.438389	0.66211	0.187559	0.091554	0.829354	0.0351784	0.015986	0	0	0.00988151	0	2.67283	-0.90166	0.2802	0	0.2802	0.0247976	0.105827	4.57474	0.275787	0	0	1	0	1	0
ABC Islamic Bank (E.C.)	Islamic banks	Private	Bahrain	2009	2009ABC Islamic Bank (E.C.)	75	0.888397	0.211636	0.0021056	0	0	0.15513	0.287826	0	0.520484	0.1707	0.0535445	-0.369147	1	0.449039	0.882269	0.506192	0.952123	0.906538	0.952123	0.802435	0.117208	0.739604	0.643902	0.0365757	0	0.707605	0.173308	0.2939	3.31165	-0.102815	0.032	0.0015	0.0455	0.0624501	0.03526	4.28681	0.101122	0	0	1	0	1	0
Abu Dhabi Islamic Bank	Islamic banks	Public	United Arab Emirates	2009	2009Abu Dhabi Islamic Bank	130	0.252167	0.0269	-0.069723	0	0	0.0817984	0.5053	0	0.566651	0.1412	0.753601	-0.374706	1	0	0	0	0.574034	0.329516	0.574034	0.211448	0	0	0.0447102	0.0326428	0	0.428389	0.731347	1.7212	2.90921	0	0.0763	0	0	0.0319184	0.122504	4.50548	0	8.51181	0	1	0	1	0
Abu Dhabi Islamic Bank - Public	Islamic banks	Public	United Arab Emirates	2009	2009Abu Dhabi Islamic Bank - Public	273	0	0.5506	0.0275498	0.0151668	0	0.0985626	0	0	0.558654	0.1159	0	-0.0433615	0.774641	0	0	0	0.574034	0.329516	0.574034	0.211448	0.0910048	0.80895	0.0447102	0.0161177	0	0.0606547	0.910408	0.4749	0	0.647428	0.1626	0	0	0.0319184	0.122504	4.50548	0	9.01225	0	0	0	1	0
Ahli United Bank KSC	Islamic banks	Public	Kuwait	2009	2009Ahli United Bank KSC	228	0	0.3218	-0.106026	0.0401962	0.0123968	0.34201	0.083	0	0.9159	0.98	0	0.175306	0.561125	1	1	1	0.66211	0.438389	0.66211	0.187559	0	0.907744	0.0351784	0	0	0.302429	0.326944	2.675	1.70196	0.622046	0.8647	0.0022	0.1355	0.0247976	0.105827	4.57474	0.275787	9.48726	1	0	0	0	0
Ajman Bank	Islamic banks	Private	United Arab Emirates	2009	2009Ajman Bank	148	0	0	0	0	-0.0091465	0.493909	0	0.6989	0.5377	0.2305	-0.0814236	0	0.824016	0.509924	0.90239	0.565081	0.574034	0.329516	0.574034	0.211448	0.033361	0.420714	0.0447102	0.0434446	0.18848	0	0	0	3.5824	-0.0760651	0.2399	0.2399	0	0.0319184	0.122504	4.50548	0	0	1	1	0	0	0
Al Baraka Bank Egypt SAE	Islamic banks	Private	Egypt, Arab Rep.	2009	2009Al Baraka Bank Egypt SAE	145	0.876101	0.684	0.0147709	0	0	0.128922	0.0197	0.9576	0.689	0.208	0.18008	0.0988681	0.937646	0.586347	0.936101	0.626371	0.868375	0.754074	0.868375	0.555171	0.0993033	0.932738	0.308215	0.0237415	0	0.0213946	0.089804	0.6394	3.23635	0.665153	0.5811	0.5811	0.0702	0.0715628	0.183168	3.36759	-0.185766	9.483	0	1	0	0	0
Al Baraka Bank Syria SA	Islamic banks	Private	Syrian Arab Republic	2009	2009Al Baraka Bank Syria SA	103	0	0	0	0	0	0.153346	0	0.8587	0.679	0.1685	0.265125	0	0.792673	0	0	0	0	0	0	0	-0.984102	0	0	0.0435684	0	0	0	0	3.88713	0.535777	0.381	0	0.381	0.0447667	0.157453	3.40777	0	0	0	1	0	0	0
Al Rajhi Bank Public Joint Stoc	Islamic banks	Public	Saudi Arabia	2009	2009Al Rajhi Bank Public Joint Stoc	303	0.881893	0.6499	0.0119712	0.235457	0	0.188611	0.0436	1.0429	0.8444	0	0.377191	0.0354879	1	0	0	0	0.490532	0.240621	0.490532	0.1292	-0.438739	0	0.0166928	0	0	0.052725	0.094551	0.4261	3.54948	0.233041	0.35	0.0804	0.35	0.0624977	0.0987025	4.20718	0.174129	9.7679	0	1	0	0	0
Albaraka Bank Tunisia	Islamic banks	Private	Tunisia	2009	2009Albaraka Bank Tunisia	42	0	0	0	0	0	0.112381	0	0.546	0.4832	0.156	0	0	1	0.668976	0.959677	0.697084	0	0	0	0.220772	0	0	0.0487401	0	0	0	0	0	2.73961	-0.947391	0.854	0	0.854	0.0423778	0.0434503	3.61579	0.0378642	0	0	0	0	0	0
Albaraka Banking Group B.S.C.	Islamic banks	Public	Bahrain	2009	2009Albaraka Banking Group B.S.C.	261	0.866061	0.5263	0.000705104	0	0	0.14278	0.1981	0.65	0.5521	0.2765	0.392259	0.00171151	0.648015	0.46954	0.8803	0.533386	0.952123	0.906538	0.952123	0.802435	-0.132444	0	0.643902	0.0446596	0	0.057225	0.121586	0.6434	3.8154	-0.0420791	0.1777	0	0.1777	0.0624501	0.03526	4.28681	0.101122	9.35471	0	1	0	0	0
Albaraka Islamic Bank BSC	Islamic banks	Private	Bahrain	2009	2009Albaraka Islamic Bank BSC	105	0.455225	0.0015	0.00563548	0	0	0.194534	0.1335	0.8464	0.6923	0.214	0.0530675	-0.85688	0.603939	0.58549	0.997104	0.58719	0.952123	0.906538	0.952123	0.802435	0.0669994	0.589915	0.643902	0.0412008	0	0.0335436	0.488125	0.7825	3.3028	-0.170006	0.1013	0.1013	0.4314	0.0624501	0.03526	4.28681	0.101122	9.02877	0	1	0	0	0
Al-Salam Bank-Bahrain B.S.C.	Islamic banks	Public	Bahrain	2009	2009Al-Salam Bank-Bahrain B.S.C.	163	0.800333	0.5893	0.0122388	0	0	0.163211	0.086	0.6327	0.5245	0.234	0.369586	0.186065	1	0	0	0	0.952123	0.906538	0.952123	0.802435	-0.984102	0	0.643902	0.0605044	0	0.0815817	0.121121	0.6118	3.2614	0.535777	0.1724	0.1724	0	0.0624501	0.03526	4.28681	0.101122	9.60229	0	1	0	0	0
Amlak Finance PJSC	Islamic banks	Public	United Arab Emirates	2009	2009Amlak Finance PJSC	106	0.846664	0.7405	0.00969983	-0.0731253	0	0.185444	0.0071	0.817	0.6424	0.5011	0	0.209512	0.862701	0.555877	0.862701	0.644345	0.574034	0.329516	0.574034	0.211448	0.0993033	0.932738	0.0447102	0.0571964	0	0.0451956	0.12755	0.4652	2.64391	0.665153	0	0	0	0.0319184	0.122504	4.50548	0	9.85395	0	0	0	0	0
Ansar Bank	Islamic banks	Public	Iran, Islamic Rep.	2009	2009Ansar Bank	191	0.79405	0.7417	0.0219901	0	0	0.428762	0.0083	0.5635	0.4027	0	0	0.00678012	1	0.479426	0.962438	0.498137	1	1	1	0.491301	-0.132444	0	0.241376	0	0	0.0102336	0.138485	0.2397	3.00066	-0.0420791	0.995	0	0.995	0.00250857	0.254105	3.75663	0.0791909	10.427	0	0	0	0	0
Arab Islamic Bank	Islamic banks	Private	PALESTINIAN TERRITORIES	2009	2009Arab Islamic Bank	28	0.751386	0.6309	0.0118563	0	0	0.091561	0.0443	1.0057	0.7648	0.1773	0.811337	0.167672	0.755352	0	0	0	0	0	0	0	0.0298243	0.556776	0	0.0170576	0	0.0336539	0.118512	0.3974	0.610607	-0.217947	0.2772	0	0.1	0	0	0	0	10.1402	0	1	0	0	0
Arcapita Bank B.S.C.	Islamic banks	Private	Bahrain	2009	2009Arcapita Bank B.S.C.	146	0.87233	0.6157	0.0137007	0	0	0.0295834	0.0322	0.4595	0.3852	0	0	0.1106	1	0.929548	1	0.929548	0.952123	0.906538	0.952123	0.802435	-0.037889	0	0.643902	0	0	0.0556549	0.0994381	0.7001	3.74898	-0.947391	0.4937	0	0.4937	0.0624501	0.03526	4.28681	0.101122	9.04312	0	0	0	0	0
Bahrain Islamic Bank B.S.C.	Islamic banks	Public	Bahrain	2009	2009Bahrain Islamic Bank B.S.C.	120	0	0	0	-0.138056	0	0.311994	0	0.697	0.5132	0	0	0	0.857568	0.318323	0.83	0.383521	0.952123	0.906538	0.952123	0.802435	0.0993033	0.932738	0.643902	0	0	0	0	0	3.24241	0.665153	0.4228	0	0.4228	0.0624501	0.03526	4.28681	0.101122	0	0	0	0	0	0
Bank AlJazira JSC	Islamic banks	Public	Saudi Arabia	2009	2009Bank AlJazira JSC	239	0.849258	0.5464	0.0175516	0.00586963	0	0	0.0213	0	0	0.151	0	-0.145005	0	0	0	0	0.490532	0.240621	0.490532	0.1292	0	0	0.0166928	0	0	0.0389598	0.115999	0.2688	3.53579	-0.0834191	0	0	0	0.0624977	0.0987025	4.20718	0.174129	10.1401	0	0	0	0	0
Bank Alkhair BSC	Islamic banks	Private	Bahrain	2009	2009Bank Alkhair BSC	18	0.764392	0.6638	0.0172333	0	0	0.145993	0.0121	0.5634	0.4507	0.2391	0.442755	0.000315349	0.732902	0.331983	0.855356	0.388122	0.952123	0.906538	0.952123	0.802435	-0.0507718	0	0.643902	0.0731297	0	0.0312041	0.109242	0.2563	3.71236	-0.0834191	0.1983	0	0.1983	0.0624501	0.03526	4.28681	0.101122	10.6242	0	1	0	0	0
Bank Mellat	Islamic banks	Public	Iran, Islamic Rep.	2009	2009Bank Mellat	293	0.739404	0.5391	0.0114063	0	0	0.304641	0.0548	0.355	0.2927	0.92	-6.38437	0.119632	0.789824	0	0	0	1	1	1	0.491301	0.0664636	0.454973	0.241376	0.295394	0	0.106004	0.120406	0.5289	3.27108	-1.77133	0.5129	0	0.5129	0.00250857	0.254105	3.75663	0.0791909	10.0858	0	1	0	0	0
Bank Nizwa SAOG	Islamic banks	Public	Oman	2009	2009Bank Nizwa SAOG	52	0	0	0	0	0	0.439425	0	1.0566	0.5643	0.3069	0	0	1	0.376659	0.867356	0.434262	1	1	1	0	0.0980017	0.724569	0	0.057289	0	0	0	0	2.98099	-0.856574	0.877	0	0.877	0.0820008	0.123754	4.22592	0.247837	0	0	0	0	0	0
Bank Pasargad	Islamic banks	Private	Iran, Islamic Rep.	2009	2009Bank Pasargad	244	0.89901	0.332	0.0064549	0.245317	0	0.217307	0.1032	0.3194	0.2621	0.2154	0	1.14502	0.591364	0.377221	0.775988	0.486117	1	1	1	0.491301	-0.037889	0	0.241376	0.028536	0	0.0139008	0.0751753	0.5649	3.85122	-0.947391	0.996	0	0.996	0.00250857	0.254105	3.75663	0.0791909	8.85173	0	0	0	0	0
Bank Saderat Iran	Islamic banks	Public	Iran, Islamic Rep.	2009	2009Bank Saderat Iran	278	0	0.6911	0.0411753	0.119568	0	0.21334	0.2064	0.5463	0.4569	0.236	0.0131264	-0.193928	1	0.395572	0.848291	0.466317	1	1	1	0.491301	-0.0507718	0	0.241376	0.0721816	0	0.258004	0.758109	0.4111	3.71984	-0.0834191	0.8697	0.0206	0.8697	0.00250857	0.254105	3.75663	0.0791909	8.9822	0	1	0	0	0
Bank Sarmayeh	Islamic banks	Private	Iran, Islamic Rep.	2009	2009Bank Sarmayeh	173	0.861004	0.7326	0.0058083	0	0	0.215935	0.0128	0.7504	0.5048	0	0.173281	0.268197	1	0.518991	0.946144	0.548533	1	1	1	0.491301	-0.132444	0	0.241376	0	0	0.0308791	0.0887181	0.3878	3.11175	-0.0420791	0.5937	0	0.5937	0.00250857	0.254105	3.75663	0.0791909	9.85882	0	1	0	0	0
Bank Sepah	Islamic banks	Private	Iran, Islamic Rep.	2009	2009Bank Sepah	251	0.646994	0.61179	1.39942	0	0	0.365866	0.0483363	0.5663	0.4131	0.1731	0	-0.998526	1	0.743843	0.994664	0.747833	1	1	1	0.491301	-0.037889	0	0.241376	0.0229321	0	0.26175	0.137394	0.385965	3.43898	-0.947391	0.3876	0	0.3876	0.00250857	0.254105	3.75663	0.0791909	8.04259	0	0	0	0	0
Bank Tejarat	Islamic banks	Public	Iran, Islamic Rep.	2009	2009Bank Tejarat	277	0.580665	0.719371	1.60164	0	0	0.148729	0.0213993	0.459	0.4046	0.1477	0	-0.99884	0.329617	0.388144	0.890894	0.43568	1	1	1	0.491301	-0.037889	0	0.241376	0.0195672	0	0.0997774	0.135688	0.273118	2.82995	-0.947391	0	0	0	0.00250857	0.254105	3.75663	0.0791909	7.08151	0	0	0	0	0
Banque Zitouna	Islamic banks	Private	Tunisia	2009	2009Banque Zitouna	51	0.679654	0.815948	1.28989	0	0	0.165902	0.0173803	0.7481	0.6299	0	0.535276	-0.998899	1	0	0	0	0	0	0	0.220772	0.0951568	0.876356	0.0487401	0	0	0.165331	0.154533	0.396407	3.5212	-0.290706	0.4	0	0.4	0.0423778	0.0434503	3.61579	0.0378642	6.81625	0	1	0	0	0
Barwa Bank	Islamic banks	Private	Qatar	2009	2009Barwa Bank	225	0.791062	0.544499	2.55563	0	0	0.0419635	0.0387943	0.729	0.6164	0	0.79391	-0.998731	0.613861	0	0	0	0.829249	0.687655	0.829249	0.369186	0.0298243	0.556776	0.136298	0	0	0.247526	0.161825	0.281272	0.79996	-0.217947	0.6424	0	0.6424	0.176636	0.150501	4.77155	0.211344	6.46829	0	1	0	0	0
Boubyan Bank KSCP	Islamic banks	Public	Kuwait	2009	2009Boubyan Bank KSCP	215	0.633518	0.514954	2.08167	-0.583721	0	0.100208	0.0192817	0.8605	0.7023	0.1194	0.756735	-0.998941	0.484321	0	0	0	0.66211	0.438389	0.66211	0.187559	0.0298243	0.556776	0.0351784	0.0114872	0	0.223701	0.133106	0.303996	-1.15829	-0.217947	0.5898	0	0.5898	0.0247976	0.105827	4.57474	0.275787	7.60509	0	1	0	0	0
Cham Islamic Bank SA	Islamic banks	Private	Syrian Arab Republic	2009	2009Cham Islamic Bank SA	26	0.67985	0.658536	0.611248	0	0	0.0535165	0.0145862	0.8523	0.6347	0	0.898327	-0.998953	1	0	0	0	0	0	0	0	0.139702	0.8544	0	0	0	0.300152	0.141501	0.397488	3.17897	-0.278048	0.4804	0.0176	0	0.0447667	0.157453	3.40777	0	7.20718	0	1	0	0	0
Cihan Bank for Islamic Investme	Islamic banks	Private	Iraq	2009	2009Cihan Bank for Islamic Investme	25	0	0	0	0	0	0.325435	0	3.6197	0.7573	0.1522	0.024206	0	1	0.975966	1	0.975966	0	0	0	0	-0.132444	0	0	0.0245829	0	0	0	0	0.178693	-0.0420791	0.23	0.1658	0	0.0822811	0.126629	3.58591	0.290179	0	0	1	0	0	0
Dubai Islamic Bank PJSC	Islamic banks	Public	United Arab Emirates	2009	2009Dubai Islamic Bank PJSC	284	0.618312	0.474134	0.585017	0.134986	0	0.186526	0.105314	0.64	0.5489	0	0.0216768	-0.999543	1	0.403424	0.913609	0.441572	0.574034	0.329516	0.574034	0.211448	-0.0507718	0	0.0447102	0	0	0.315278	0.354975	0.444593	3.35544	-0.0834191	0.2206	0.0545	0.2206	0.0319184	0.122504	4.50548	0	5.69411	0	1	0	0	0
Eghtesad Novin Bank PJSC-EN Ban	Islamic banks	Public	Iran, Islamic Rep.	2009	2009Eghtesad Novin Bank PJSC-EN Ban	224	0.0654282	0.0803642	2.54471	0	0	0.106167	0.495556	0.1413	0.1248	0.1305	0.406684	-0.999303	1	0.570988	1	0.570988	1	1	1	0.491301	0.0628885	0.809321	0.241376	0.0125297	0	0.8393	0.28685	0.385045	0.204397	-0.757931	0.999	0	0	0.00250857	0.254105	3.75663	0.0791909	6.0622	0	0	0	0	0
Emirates Islamic Bank PJSC	Islamic banks	Public	United Arab Emirates	2009	2009Emirates Islamic Bank PJSC	232	0.615598	0.635744	1.65108	0	0	0.120498	0	0.4619	0.4133	0.1179	0	-0.998966	1	0.589224	0.891001	0.661306	0.574034	0.329516	0.574034	0.211448	-0.037889	0	0.0447102	0.0156193	0	0.148029	0.120479	0.404697	2.0169	-0.947391	1	0	1	0.0319184	0.122504	4.50548	0	6.50787	0	0	0	0	0
Faisal Islamic Bank of Egypt	Islamic banks	Public	Egypt, Arab Rep.	2009	2009Faisal Islamic Bank of Egypt	190	0.755872	0.360313	1.62264	0	0	0.0807717	0.0836057	0.4605	0.4075	0.1496	1.08463	-0.998916	0.840194	0	0	0	0.868375	0.754074	0.868375	0.555171	0.0628885	0.809321	0.308215	0.0143635	0	0.359607	0.160563	0.293888	3.92281	-0.757931	0.292	0	0.292	0.0715628	0.183168	3.36759	-0.185766	7.07981	0	1	0	0	0
First energy bank	Islamic banks	Private	Bahrain	2009	2009First energy bank	62	0.671096	0.664011	2.19462	0	0	0.134811	0.0582577	0.861	0.7059	0.1568	0.416509	-0.998886	0.845238	0	0	0	0.952123	0.906538	0.952123	0.802435	-0.438739	0	0.643902	0.0407791	0	0.246747	0.192545	0.313406	3.43523	0.233041	0.2781	0.1	0	0.0624501	0.03526	4.28681	0.101122	6.80514	0	1	0	0	0
GFH Financial Group B.S.C.	Islamic banks	Public	Bahrain	2009	2009GFH Financial Group B.S.C.	122	0	0	0	0	0	0.041635	0	0.8801	0.6515	0.1487	0.365925	0	0.970884	0.633151	0.954397	0.663405	0.952123	0.906538	0.952123	0.802435	0.107766	0.728011	0.643902	0.0302353	0	0	0	0	3.50572	0.681375	0.2026	0.0106	0	0.0624501	0.03526	4.28681	0.101122	0	0	1	0	0	0
Ibdar Bank BSC	Islamic banks	Private	Bahrain	2009	2009Ibdar Bank BSC	2	0.647371	0.468424	1.68673	0	0	0.0390167	0.0752858	0.8171	0.6373	0.94	0.296393	-0.99899	0.919302	0.624654	0.946903	0.659682	0.952123	0.906538	0.952123	0.802435	0.107766	0.728011	0.643902	0.191131	0	0.226353	0.177731	0.493719	3.58847	0.681375	0	0.0119	0	0.0624501	0.03526	4.28681	0.101122	7.7094	0	1	0	0	0
International Islamic Trade Fin	Islamic banks	Private	Saudi Arabia	2009	2009International Islamic Trade Fin	50	0.767057	0.103395	0.315196	0	0	0.146124	1.75498	0.8902	0.6975	0.1435	0.917843	-0.999011	1	0	0	0	0.490532	0.240621	0.490532	0.1292	-0.438739	0	0.0166928	0.0373201	0	0.747461	0.187	1.24955	3.75944	0.233041	0.2358	0	0.1233	0.0624977	0.0987025	4.20718	0.174129	5.06114	0	1	0	0	0
Islamic Corporation for the Dev	Islamic banks	Private	Lebanon	2009	2009Islamic Corporation for the Dev	99	0.546667	0.597804	1.89348	0	0	0.0637715	0.038824	0.5704	0.4737	0.55	0	-0.998978	0.504791	0.370951	0.788552	0.47042	1	1	1	0.359549	-0.037889	0	0.129275	0.0728635	0	0.292348	0.262031	0.55169	3.08357	-0.947391	0.7025	0	0.7025	0.0906913	0	3.86658	-0.0587216	5.8258	0	0	0	0	0
Islamic Development Bank	Islamic banks	Private	Saudi Arabia	2009	2009Islamic Development Bank	253	0.796349	0.321088	1.24685	0	0	0.284857	0.0721005	0.1535	0.1253	0.1421	0.271407	-0.998897	0	0.281595	0.393149	0.716255	0.490532	0.240621	0.490532	0.1292	0.0422394	0.607454	0.0166928	0.0162662	0	0.500224	0.141346	0.625669	3.0243	-1.44307	0.5179	0	0.5179	0.0624977	0.0987025	4.20718	0.174129	5.92042	0	1	0	0	0
Islamic International Arab Bank	Islamic banks	Private	Jordan	2009	2009Islamic International Arab Bank	117	0.58501	0.54519	0.169368	0	0	0.0859372	0.0771819	0.3299	0.2798	0.1639	0.435117	-0.998971	1	0	0	0	1	1	1	0.688482	0.0628885	0.809321	0.474007	0.0157365	0	0.238523	0.137738	0.633578	3.97907	-0.757931	0.2802	0	0	0.0723232	0.139712	3.55141	-0.0697602	6.20529	0	1	0	0	0
Jordan Dubai Islamic Bank	Islamic banks	Public	Jordan	2009	2009Jordan Dubai Islamic Bank	63	0.554277	0.54716	0.79172	0	0	0.18664	0.0372019	0.6098	0.5025	0.132	0.0449976	-0.998927	1	0.383343	0.861519	0.444962	1	1	1	0.688482	-0.0507718	0	0.474007	0.0403727	0	0.360682	0.149295	0.60578	3.38859	-0.0834191	0.032	0.0015	0.0455	0.0723232	0.139712	3.55141	-0.0697602	7.4781	0	1	0	0	0
Jordan Islamic Bank	Islamic banks	Public	Jordan	2009	2009Jordan Islamic Bank	178	0.805097	0.211567	0.615676	0	0	0.166013	0.164531	0.5518	0.475	0.23	1.43539	-0.99811	1	0	0	0	1	1	1	0.688482	0.59701	1.24459	0.474007	0.0886458	0	0.436326	0.102561	0.646745	3.57048	0	0.0763	0	0	0.0723232	0.139712	3.55141	-0.0697602	6.97927	0	1	0	0	0
Karafarin Bank	Islamic banks	Public	Iran, Islamic Rep.	2009	2009Karafarin Bank	154	0.907294	0.254587	-0.564779	0.329433	0	0.231496	0.162686	0.7434	0.562	0.1774	0	-0.998945	0.78042	0.345695	0.776544	0.445172	1	1	1	0.491301	0.0993033	0.932738	0.241376	0.0202487	0	0.373899	0.0506414	0.921727	2.99549	0.665153	0.1549	0	0.0508	0.00250857	0.254105	3.75663	0.0791909	6.27086	0	0	0	0	0
Khaleeji Commercial Bank	Islamic banks	Public	Bahrain	2009	2009Khaleeji Commercial Bank	100	0.774787	0.647817	1.67044	0	0	0.107384	0.0209743	0.074	0.0659	0.1374	0.381224	-0.999012	0.954145	0	0	0	0.952123	0.906538	0.952123	0.802435	0.0664636	0.454973	0.643902	0.0441165	0	0.0953229	0.154508	0.327008	3.31871	-1.77133	0.49	0	0.49	0.0624501	0.03526	4.28681	0.101122	7.68947	0	1	0	0	0
Kurdistan International Bank fo	Islamic banks	Public	Iraq	2009	2009Kurdistan International Bank fo	49	0.672804	0.691289	0.131935	0	0	0.0480699	0.0524089	0.8412	0.6751	0	0	-0.998621	0.862822	0.551814	0.853748	0.646343	0	0	0	0	0.107766	0.728011	0	0	0	0.104385	0.0829995	0.711139	3.27039	0.681375	0.76	0	0	0.0822811	0.126629	3.58591	0.290179	6.44401	0	0	0	0	0
Kuwait Finance House	Islamic banks	Public	Kuwait	2009	2009Kuwait Finance House	296	0.70582	0.625074	1.93135	0.0457248	0	0.124425	0.0943408	0.7925	0.6857	0.1244	0.477976	-0.99889	1	0	0	0	0.66211	0.438389	0.66211	0.187559	0	0	0.0351784	0	0	0.241039	0.0784321	0.389578	3.17027	0.233041	0.278	0	0	0.0247976	0.105827	4.57474	0.275787	6.55336	0	1	0	0	0
Kuwait International Bank	Islamic banks	Public	Kuwait	2009	2009Kuwait International Bank	184	0.628426	0.606139	1.33351	0	0	0.0659426	0.0666433	0.3566	0.3078	0.103	0.419672	-0.998947	0.774948	0	0	0	0.66211	0.438389	0.66211	0.187559	0.0628885	0.809321	0.0351784	0.00988934	0	0.293976	0.101248	0.478133	3.65495	-0.757931	0	0	0	0.0247976	0.105827	4.57474	0.275787	7.74444	0	0	0	0	0
Masraf Al Rayan (Q.S.C.)	Islamic banks	Public	Qatar	2009	2009Masraf Al Rayan (Q.S.C.)	254	0	0.793723	4.27315	0.16997	0	0.0868394	0.0899089	0.5003	0.4359	0.2222	0.407666	-0.998952	0.800801	0	0	0	0.829249	0.687655	0.829249	0.369186	0.0628885	0.809321	0.136298	0.0213341	0	0.0122979	0.371771	0.713095	3.8066	-0.757931	0.6106	0	0.1819	0.176636	0.150501	4.77155	0.211344	6.03741	0	1	0	0	0
Noor Bank	Islamic banks	Private	United Arab Emirates	2009	2009Noor Bank	217	0.780834	0.575554	0.900027	0	0	0.100702	0.0426113	0.2229	0.1977	0.122	0.632392	-0.998845	0.930489	0	0	0	0.574034	0.329516	0.574034	0.211448	0.0664636	0.454973	0.0447102	0.0391718	0	0.154817	0.104646	0.543956	3.182	-1.77133	0.27	0	0.27	0.0319184	0.122504	4.50548	0	6.80958	0	1	0	0	0
Palestine Islamic Bank	Islamic banks	Private	PALESTINIAN TERRITORIES	2009	2009Palestine Islamic Bank	33	0	0	0	0	0	0.146267	0	0.7847	0.6648	0.166	0.612096	0	0.884774	0	0	0	0	0	0	0	0.139702	0.8544	0	0.0317678	0	0	0	0	0.605169	-0.278048	0.5207	0.0609	0	0	0	0	0	0	0	1	0	0	0
Parsian Bank	Islamic banks	Public	Iran, Islamic Rep.	2009	2009Parsian Bank	246	0.870264	0.344604	1.95295	0.261647	0	0.0736868	0.0544315	0.5263	0.4792	0	0	-0.999028	0.854769	0.854769	1	0.854769	1	1	1	0.491301	0.0980017	0.724569	0.241376	0	0	0.416612	0.0949818	0.357209	-0.355282	-0.856574	0	0	0	0.00250857	0.254105	3.75663	0.0791909	6.67269	0	0	0	0	0
Qatar International Islamic Ban	Islamic banks	Public	Qatar	2009	2009Qatar International Islamic Ban	219	0.748546	0.262089	-1.38838	0.146393	0	0.0506126	0.131059	1.0228	0.7448	0	0.705842	-0.999165	0.738296	0	0	0	0.829249	0.687655	0.829249	0.369186	0.0298243	0.556776	0.136298	0	0	0.376065	0.075112	0.455159	-0.382874	-0.217947	0.3262	0	0	0.176636	0.150501	4.77155	0.211344	7.59698	0	0	0	0	0
Qatar Islamic Bank SAQ	Islamic banks	Public	Qatar	2009	2009Qatar Islamic Bank SAQ	281	0.680373	0.708151	0.708346	0	0	0	0.0470579	0	0	0.1939	0	-0.999025	0	0	0	0	0.829249	0.687655	0.829249	0.369186	0	0.809321	0.136298	0	0	0.196456	0.158618	0.546898	4.48828	-0.757931	0	0	0	0.176636	0.150501	4.77155	0.211344	7.05117	0	0	0	0	0
Sharjah Islamic Bank	Islamic banks	Public	United Arab Emirates	2009	2009Sharjah Islamic Bank	199	0.781409	0.636012	0.341548	0	0	0.172312	0.0148255	1.0675	0.7449	0.0836	0.576346	-0.998874	0.74202	0	0	0	0.574034	0.329516	0.574034	0.211448	0.0298243	0.556776	0.0447102	0.00804293	0	0.318706	0.0824283	0.665962	0.251869	-0.217947	0.2	0.0018	0.2	0.0319184	0.122504	4.50548	0	8.12765	0	1	0	0	0
Sina Bank	Islamic banks	Private	Iran, Islamic Rep.	2009	2009Sina Bank	177	0.797126	0.603712	0.765662	0.262981	0	0.0614339	0.00883266	0.4412	0.3944	0.4401	0	-0.998871	0.549309	0.558701	1	0.558701	1	1	1	0.491301	-0.037889	0	0.241376	0.058304	0	0.335058	0.0764686	0.571676	2.85574	-0.947391	0	0	0	0.00250857	0.254105	3.75663	0.0791909	8.13272	0	0	0	0	0
Syria International Islamic Ban	Islamic banks	Public	Syrian Arab Republic	2009	2009Syria International Islamic Ban	81	0.654456	0.722344	1.50985	0	0	0	0.0324761	0	0	0.1348	0	-0.999006	0.82658	0.82658	0.900479	0.917934	0	0	0	0	0.0980017	0.724569	0	0.0251631	0	0.148178	0.16294	0.414958	0.234365	-0.856574	0	0	0	0.0447667	0.157453	3.40777	0	7.50468	0	0	0	0	0
Tamweel PJSC	Islamic banks	Private	United Arab Emirates	2009	2009Tamweel PJSC	83	0.839449	0.401254	3.35093	0	0	0.0595478	0.0428752	0.4037	0.3564	0.1314	0.378778	-0.998791	0.750628	0	0	0	0.574034	0.329516	0.574034	0.211448	0.0628885	0.809321	0.0447102	0.0126161	0	0.536444	0.111249	0.393476	3.94877	-0.757931	0	0	0	0.0319184	0.122504	4.50548	0	6.81384	0	0	0	0	0
Warba Bank	Islamic banks	Public	Kuwait	2009	2009Warba Bank	118	0.707287	0.132071	0.649838	0	0	0.105393	0.830853	0.7981	0.6275	0.13	0.822097	-0.999061	0.552166	0	0	0	0.66211	0.438389	0.66211	0.187559	0.139702	0.8544	0.0351784	0.0248784	0	0.51488	0.241574	0.712508	3.3855	-0.278048	0.2999	0.0846	0.2621	0.0247976	0.105827	4.57474	0.275787	5.98151	0	1	0	0	0
A_Ayan Leasing & Investment Com	Islamic banks	Public	Kuwait	2010	2010A_Ayan Leasing & Investment Com	67	0.753858	0.304947	-0.705687	-0.523927	0	0.199742	0.0706267	1.0403	0.7727	0.1345	0.600755	-0.999128	0.959459	0	0	0	0.602159	0.362596	0.602159	0.188393	0.139702	0.8544	0.0354919	0.0257396	0	0.408081	0.0966823	0.340721	3.05981	-0.278048	0.6674	0	0.6674	-0.0707606	0.046096	4.58633	-0.0593892	7.21219	0	1	0	0	0
ABC Islamic Bank (E.C.)	Islamic banks	Private	Bahrain	2010	2010ABC Islamic Bank (E.C.)	75	0.708651	0.520484	1.51592	0	0	0.119774	0.0753343	0.2058	0.189	0.171	0.417782	-0.999028	0.770577	0	0	0	0.952717	0.907669	0.952717	0.802359	0.0628885	0.809321	0.64378	0.0164182	0	0.280715	0.15513	0.464421	3.85991	-0.757931	0.92	0	0	0.0253989	0.0279551	4.31643	-0.055246	6.58141	0	0	0	0	0
Abu Dhabi Islamic Bank	Islamic banks	Public	United Arab Emirates	2010	2010Abu Dhabi Islamic Bank	130	0.735428	0.566651	0.784852	-1.0573	0	0.0916972	0.0537219	0.2191	0.1954	0	0	-0.998882	2	0.521262	0.972347	0.536086	0.576548	0.332407	0.576548	0.206104	-0.037889	0	0.0424787	0	0	0.275474	0.0817984	0.636873	3.62077	-0.947391	1	1	0	-0.0524292	0.0156181	4.53011	0	6.72139	0	0	0	0	0
Abu Dhabi Islamic Bank - Public	Islamic banks	Public	United Arab Emirates	2010	2010Abu Dhabi Islamic Bank - Public	273	0.671749	0.558654	-1.60236	0.175784	0	0.109935	0.136225	1.003	0.7893	0	0.604233	-0.998971	0.405662	0	0	0	0.576548	0.332407	0.576548	0.206104	0.0298243	0.556776	0.0424787	0	0	0.193753	0.0985626	0.573962	0.469003	-0.217947	0.2354	0	0	-0.0524292	0.0156181	4.53011	0	6.93675	0	1	0	0	0
Ahli United Bank KSC	Islamic banks	Public	Kuwait	2010	2010Ahli United Bank KSC	228	0.554813	0.916671	0.0123968	0.0925496	0	0	0.0527471	0	0	0.1649	0	-0.164369	1	1	1	1	0.602159	0.362596	0.602159	0.188393	0.0980017	0.724569	0.0354919	0.0307819	0	0.0278242	0.0870813	0.37059	0.112311	-0.856574	1	1	0	-0.0707606	0.046096	4.58633	-0.0593892	3.92331	0	0	0	0	0
Ajman Bank	Islamic banks	Private	United Arab Emirates	2010	2010Ajman Bank	148	0.769315	0.567581	-0.0091465	0.00696748	0	0.175645	0.0166567	0.7814	0.6173	0	0.458081	1.63678	1	0	0	0	0.576548	0.332407	0.576548	0.206104	0.0951568	0.876356	0.0424787	0	0	0.223607	0.0782046	0.112162	3.33349	-0.290706	0.311	0	0.311	-0.0524292	0.0156181	4.53011	0	5.608	0	1	0	0	0
Al Baraka Bank Egypt SAE	Islamic banks	Private	Egypt, Arab Rep.	2010	2010Al Baraka Bank Egypt SAE	145	0.710909	0.688966	0.0205931	0.110853	0	0	0.0460006	0	0	0.1206	0	0.0635319	0	0	0	0	0.870035	0.756962	0.870035	0.561243	0	0	0.314993	0	0	0.10739	0	0.3404	3.03244	-0.947391	1	0	0	0.046736	0.117635	3.42258	-0.0913277	5.30967	0	0	0	0	0
Al Baraka Bank Syria SA	Islamic banks	Private	Syrian Arab Republic	2010	2010Al Baraka Bank Syria SA	103	0.790732	0.677601	0.0191616	0.0481309	0	0.0543504	0.0164006	0.2978	0.2689	0.1429	0.410966	0.22894	0.827837	0	0	0	0	0	0	0	0.0628885	0.809321	0	0.0137203	0	0.116544	0.132486	0.3031	4.212	-0.757931	0	0	0	0.0591204	0.029209	3.44819	0	4.49666	0	0	0	0	0
Al Rajhi Bank Public Joint Stoc	Islamic banks	Public	Saudi Arabia	2010	2010Al Rajhi Bank Public Joint Stoc	303	0.809703	0.844419	0.0152602	0.220321	0	0.0988732	0.0124173	0.6134	0.5274	0.2252	0	0.257129	1	0.389503	0.9	0.432781	0.506644	0.256688	0.506644	0.131237	-0.132444	0	0.0172233	0.0363737	0	0.072714	0.0874049	0.34302	3.82906	-0.0420791	0.254	0	0.187	-0.0205925	0.0505722	4.28471	-0.165089	3.21611	0	1	0	0	0
Albaraka Bank Tunisia	Islamic banks	Private	Tunisia	2010	2010Albaraka Bank Tunisia	42	0.885841	0.481695	0.0144657	0	0	0.141723	0.04564	0.3216	0.2797	0.1622	0	0.257901	1	0.569175	0.858677	0.662851	0	0	0	0.273078	-0.037889	0	0.0745717	0.0214881	0	0.127379	0	0.25955	2.75301	-0.947391	0.9942	0	0	0.0304345	0.036649	3.61721	0.0993241	4.39729	0	0	0	0	0
Albaraka Banking Group B.S.C.	Islamic banks	Public	Bahrain	2010	2010Albaraka Banking Group B.S.C.	261	0.8494	0.552087	0.0158858	0.117997	0	0.0695739	0.0325646	0.2794	0.2462	0.1983	0.48279	0.0606742	1	0	0	0	0.952717	0.907669	0.952717	0.802359	0.0628885	0.809321	0.64378	0.0190394	0	0.124189	0.301657	0.29197	2.27892	-0.757931	0.3437	0	0	0.0253989	0.0279551	4.31643	-0.055246	4.52433	0	1	0	0	0
Albaraka Islamic Bank BSC	Islamic banks	Private	Bahrain	2010	2010Albaraka Islamic Bank BSC	105	0.817977	0.692284	0.0107459	0	0	0	0.0594475	0	0	0.135	0	0.136913	0.938132	0.938132	1	0.938132	0.952717	0.907669	0.952717	0.802359	0.0628885	0.809321	0.64378	0.0252004	0	0.0453272	0	0.30076	3.54799	-0.856574	0	0	0	0.0253989	0.0279551	4.31643	-0.055246	3.54394	0	0	0	0	0
Al-Salam Bank-Bahrain B.S.C.	Islamic banks	Public	Bahrain	2010	2010Al-Salam Bank-Bahrain B.S.C.	163	0.823063	0.523962	0.0109851	0.00247726	0	0.116483	0.00660165	0.2147	0.1942	0.185	0.40623	0.293041	0.838722	0	0	0	0.952717	0.907669	0.952717	0.802359	0.0628885	0.809321	0.64378	0.0177624	0	0.111535	0	0.42009	3.031	-0.757931	0	0	0	0.0253989	0.0279551	4.31643	-0.055246	4.70963	0	0	0	0	0
Amlak Finance PJSC	Islamic banks	Public	United Arab Emirates	2010	2010Amlak Finance PJSC	106	0.776436	0.642398	0.0144944	0	0	0.104472	0.025961	0.6924	0.5659	0.1729	0.719858	0.31482	0.516973	0.424965	0.904925	0.469613	0.576548	0.332407	0.576548	0.206104	0.0669994	0.589915	0.0424787	0.0332879	0	0.141299	0	0.31486	3.1376	-0.170006	0.4512	0.0791	0	-0.0524292	0.0156181	4.53011	0	3.55564	0	1	0	0	0
Ansar Bank	Islamic banks	Public	Iran, Islamic Rep.	2010	2010Ansar Bank	191	0.714689	0.402739	0.0337759	0.325381	0	0.103659	0.0374541	0.2878	0.2474	0.1993	0.614403	0.347664	0.718816	0	0	0	0.918556	0.843744	0.918556	0.23426	0.0628885	0.809321	0.0548778	0.0191354	0	0.455685	0.151121	0.20622	4.20908	-0.757931	0.2912	0	0.2912	0.0100739	0.135516	3.81952	0.0540285	3.08099	0	1	0	0	0
Arab Islamic Bank	Islamic banks	Private	PALESTINIAN TERRITORIES	2010	2010Arab Islamic Bank	28	0.875823	0.764822	0.0111501	0.0156019	0	0.297009	0.0722399	0.2743	0.2274	0.1493	0.257903	0.0633461	0.988372	0	0	0	0	0	0	0	0.0664636	0.454973	0	0.0479373	0	0.0512006	0.101365	0.37698	3.03917	-1.77133	0.5237	0	0.5237	0	0	0	0	3.90308	0	1	0	0	0
Arcapita Bank B.S.C.	Islamic banks	Private	Bahrain	2010	2010Arcapita Bank B.S.C.	146	0.838421	0.390738	0.0151798	0	0	0.123997	0.0423946	0.5238	0.4337	0.1928	0.0392758	0.200427	0.497818	0.282329	0.896312	0.31499	0.952717	0.907669	0.952717	0.802359	0.0628885	0.809321	0.64378	0.0589687	0	0.203689	0.0733516	0.31262	3.65232	-0.0834191	0.1139	0	0.1078	0.0253989	0.0279551	4.31643	-0.055246	4.04223	0	1	0	0	0
Bahrain Islamic Bank B.S.C.	Islamic banks	Public	Bahrain	2010	2010Bahrain Islamic Bank B.S.C.	120	0.736334	0.513205	0.0255525	-0.171244	0	0.190163	0.0759516	0.4847	0.3853	0.1585	0.0300049	0.344435	1	0.345679	0.794328	0.435184	0.952717	0.907669	0.952717	0.802359	0.0628885	0.809321	0.64378	0.0484779	0	0.311122	0.0982756	0.32883	3.30548	-0.0834191	0.0998	0	0.0499	0.0253989	0.0279551	4.31643	-0.055246	0	0	1	0	0	0
Bank AlJazira JSC	Islamic banks	Public	Saudi Arabia	2010	2010Bank AlJazira JSC	239	0.799998	0.458826	0.0118248	0.061357	0	0.0115748	0	0.7121	0.3737	0.162	0	0	0	0	0	0	0.506644	0.256688	0.506644	0.131237	0.0993033	0.932738	0.0172233	0.018491	0	0.237883	0.0551208	0.52914	0	0.665153	0	0	0	-0.0205925	0.0505722	4.28471	-0.165089	4.68853	0	0	0	0	0
Bank Alkhair BSC	Islamic banks	Private	Bahrain	2010	2010Bank Alkhair BSC	18	0.82042	0.427335	0.0084223	0	0	0.181177	0.0550593	0.8452	0.6778	0.2323	0.0132559	0.0241094	0.902331	0.360738	0.89763	0.401878	0.952717	0.907669	0.952717	0.802359	0.0628885	0.809321	0.64378	0.0265151	0	0.260829	0	0.59141	2.95634	0.665153	0.4	0	0.4	0.0253989	0.0279551	4.31643	-0.055246	4.41263	0	1	0	0	0
Bank Mellat	Islamic banks	Public	Iran, Islamic Rep.	2010	2010Bank Mellat	293	0.796218	0.374388	-0.0019112	0.170791	0	0.156632	0.41077	0.9262	0.6788	0.1995	0.0667188	-0.348979	0.895612	0.417882	0.895612	0.466589	0.918556	0.843744	0.918556	0.23426	0.0993033	0.932738	0.0548778	0.0227713	0	0.564131	0	0.32753	3.53504	0.665153	0.2	0	0	0.0100739	0.135516	3.81952	0.0540285	4.64708	0	1	0	0	0
Bank Nizwa SAOG	Islamic banks	Public	Oman	2010	2010Bank Nizwa SAOG	52	0.571043	0.564283	0.0271724	0	0	0.127669	0.0196241	0.6519	0.5506	0.315	0.701478	-0.0334465	1	1	1	1	1	1	1	0	0.0669994	0.589915	0	0.0606461	0	0.372025	0	0.48214	3.10051	-0.170006	0.2311	0	0	0.061124	0.0346881	4.27213	-0.0701165	0	0	1	0	0	0
Bank Pasargad	Islamic banks	Private	Iran, Islamic Rep.	2010	2010Bank Pasargad	244	0.820446	0.262142	0.012827	0.235718	0	0.211467	0.0609132	0.4727	0.3416	0.1571	0.15118	-0.152344	1	0	0	0	0.918556	0.843744	0.918556	0.23426	0.0664636	0.454973	0.0548778	0.0504417	0	0.189666	0	0.57006	-0.204526	-1.77133	1	1	0	0.0100739	0.135516	3.81952	0.0540285	0	0	0	0	0	0
Bank Saderat Iran	Islamic banks	Public	Iran, Islamic Rep.	2010	2010Bank Saderat Iran	278	0.83147	0.464412	0.0121807	0.136201	0	0.144751	0.0419522	0.3955	0.3385	0.241	0.706462	0.036091	0.514415	0.455622	0.931486	0.489134	0.918556	0.843744	0.918556	0.23426	-0.037889	0	0.0548778	0.0319274	0	0.176802	0.116911	0.49099	2.91458	-0.947391	0.065	0.0494	0.9086	0.0100739	0.135516	3.81952	0.0540285	0	0	1	0	0	0
Bank Sarmayeh	Islamic banks	Private	Iran, Islamic Rep.	2010	2010Bank Sarmayeh	173	0.671924	0.504803	0.0108325	0	0	0.0610747	0.0384141	0.1416	0.131	0.1162	0.550267	0.0824612	1	0	0	0	0.918556	0.843744	0.918556	0.23426	0.05388	0.544059	0.0548778	0.0211515	0	0.282906	0.121838	0.49437	3.38412	-1.50382	0	0	0	0.0100739	0.135516	3.81952	0.0540285	0	0	0	0	0	0
Bank Sepah	Islamic banks	Private	Iran, Islamic Rep.	2010	2010Bank Sepah	251	0.729488	0.44835	0.0152388	0	0	0.0855345	0.0764464	0.4645	0.3976	0	0.0820585	0.0456329	0.839313	0.380884	0.642807	0.592532	0.918556	0.843744	0.918556	0.23426	-0.037889	0	0.0548778	0	0	0.127637	0.13627	0.5258	2.894	-0.947391	0.474	0.0017	0.474	0.0100739	0.135516	3.81952	0.0540285	3.49739	0	1	0	0	0
Bank Tejarat	Islamic banks	Public	Iran, Islamic Rep.	2010	2010Bank Tejarat	277	0.881464	0.404604	0.007037	0	0	0	0.157174	0	0	0.1555	0.844658	0.150675	0.915385	0	0	0	0.918556	0.843744	0.918556	0.23426	0.139702	0.8544	0.0548778	0.0297584	0	0.0713756	0.0908782	0.62902	2.47639	-0.278048	0.787	0	0	0.0100739	0.135516	3.81952	0.0540285	0	0	1	0	0	0
Banque Zitouna	Islamic banks	Private	Tunisia	2010	2010Banque Zitouna	51	0.841976	0.629896	0.0174727	-0.262365	0	0	0.0224857	0	0	0.1373	0.292948	0.172354	0.55414	0	0	0	0	0	0	0.273078	0.139702	0.8544	0.0745717	0.0262755	0	0.101801	0.127553	0.38764	-0.0530476	-0.278048	0.7019	0.7019	0	0.0304345	0.036649	3.61721	0.0993241	0	0	1	0	0	0
Barwa Bank	Islamic banks	Private	Qatar	2010	2010Barwa Bank	225	0.882636	0.614951	0.0112085	0.0504498	0	0	0.05697	0	0	0	0.520966	0.0055504	0.688279	0	0	0	0.823094	0.677484	0.823094	0.379694	0.0628885	0.809321	0.144168	0	0	0.306569	0.0547309	0.58384	4.04438	-0.757931	0.6374	0	0	0.119566	-0.0486328	4.82868	-0.157338	3.70556	0	0	0	0	0
Boubyan Bank KSCP	Islamic banks	Public	Kuwait	2010	2010Boubyan Bank KSCP	215	0.816082	0.712784	0.0133928	0.0321279	0	0.0783521	0.131636	0.5399	0.4936	0.75	0.41012	-0.0660489	0.626995	0	0	0	0.602159	0.362596	0.602159	0.188393	0.0628885	0.809321	0.0354919	0.0720097	0	0.15306	0.215176	0.57302	2.94235	-0.757931	0.4859	0	0	-0.0707606	0.046096	4.58633	-0.0593892	3.75565	0	0	0	0	0
Cham Islamic Bank SA	Islamic banks	Private	Syrian Arab Republic	2010	2010Cham Islamic Bank SA	26	0.745579	0.634689	0.0127923	0.0789583	0	0.479269	0.0462438	0.3189	0.2023	0.1359	0.0705644	-0.0772135	0	0.251531	0.312398	0.80516	0	0	0	0	0.0422394	0.607454	0	0.0155564	0	0.198991	0.0741047	0.43598	-0.0722544	-1.44307	0	0	0	0.0591204	0.029209	3.44819	0	5.60406	0	1	0	0	0
Cihan Bank for Islamic Investme	Islamic banks	Private	Iraq	2010	2010Cihan Bank for Islamic Investme	25	0.20641	0.757344	0.0553224	0	0	0.165571	0.0247577	0.8241	0.643	0	0.431031	0.136937	0.793519	0	0	0	0	0	0	0	-0.984102	0	0	0	0	0.0087753	0	0.4459	3.25215	0.535777	0.05	0.0047	0	0.033793	0.0687362	3.66796	0.299618	0	0	1	0	0	0
Dubai Islamic Bank PJSC	Islamic banks	Public	United Arab Emirates	2010	2010Dubai Islamic Bank PJSC	284	0.841753	0.548879	0.0117433	0.103837	0	0.316197	0.0441659	0.5051	0.3916	0.2064	0.89546	0.21318	1	0	0	0	0.576548	0.332407	0.576548	0.206104	0.0628885	0.809321	0.0424787	0.0198171	0	0.081317	0	0.44975	2.74381	-0.757931	0.8	0	0.8	-0.0524292	0.0156181	4.53011	0	3.35345	0	0	0	0	0
Eghtesad Novin Bank PJSC-EN Ban	Islamic banks	Public	Iran, Islamic Rep.	2010	2010Eghtesad Novin Bank PJSC-EN Ban	224	0.883595	0.129583	0.0140479	0.340193	0	0.105677	0.0623634	0.877	0.6776	0	0.226186	-0.255226	0.892404	0.398493	0.892404	0.446539	0.918556	0.843744	0.918556	0.23426	0.0993033	0.932738	0.0548778	0	0	0.80958	0	0	3.35118	0.665153	0.5564	0.5564	0	0.0100739	0.135516	3.81952	0.0540285	3.32293	0	1	0	0	0
Emirates Islamic Bank PJSC	Islamic banks	Public	United Arab Emirates	2010	2010Emirates Islamic Bank PJSC	232	0.894833	0.41328	0.0145446	-0.181007	0	0.160283	0.0248012	0.5092	0.4328	0.1394	0.0204867	0.136503	0.314226	0.392946	0.732241	0.536635	0.576548	0.332407	0.576548	0.206104	-0.037889	0	0.0424787	0.0184676	0	0.119643	0	0.36468	0	-0.947391	0.4075	0.0066	0.1143	-0.0524292	0.0156181	4.53011	0	4.48532	0	1	0	0	0
Faisal Islamic Bank of Egypt	Islamic banks	Public	Egypt, Arab Rep.	2010	2010Faisal Islamic Bank of Egypt	190	0.890198	0.411041	0.008349	0.086602	0	0.125865	0.0256791	0.3376	0.2861	0.1494	0.462687	0.171107	0.807954	0	0	0	0.870035	0.756962	0.870035	0.561243	0.0628885	0.809321	0.314993	0.0143443	0	0.226553	0.0746062	0.55275	2.9429	-0.757931	0	0	0	0.046736	0.117635	3.42258	-0.0913277	4.8011	0	0	0	0	0
First energy bank	Islamic banks	Private	Bahrain	2010	2010First energy bank	62	0.831909	0.715507	0.0126796	0	0	0.0159043	0.0246095	0.7161	0.5907	0.1244	0.0752624	0.183781	0.778932	0.501755	0.80015	0.627077	0.952717	0.907669	0.952717	0.802359	0.0628885	0.809321	0.64378	0.0252944	0	0.211327	0.0732032	0.46255	3.88874	0.681375	0.4834	0.0047	0	0.0253989	0.0279551	4.31643	-0.055246	3.50435	0	1	0	0	0
GFH Financial Group B.S.C.	Islamic banks	Public	Bahrain	2010	2010GFH Financial Group B.S.C.	122	0.740256	0.651518	0.0066416	0.00163247	0	0.0671814	0.0154803	0.3642	0.3072	0	0.281275	-0.0612109	0.749113	0	0	0	0.952717	0.907669	0.952717	0.802359	0.0628885	0.809321	0.64378	0	0	0.14452	0.0438424	0.64895	4.27536	-0.757931	0.3948	0	0	0.0253989	0.0279551	4.31643	-0.055246	5.6107	0	0	0	0	0
Ibdar Bank BSC	Islamic banks	Private	Bahrain	2010	2010Ibdar Bank BSC	2	0.780026	0.637325	0.0035896	0	0	0.209921	0.0155177	0.2563	0.2147	0.227	0.1308	-0.0649842	0.629227	0	0	0	0.952717	0.907669	0.952717	0.802359	0.0628885	0.809321	0.64378	0.0728853	0	0.190451	0.0329198	0.74984	2.48757	-1.77133	0.5567	0	0.5567	0.0253989	0.0279551	4.31643	-0.055246	5.59877	0	1	0	0	0
International Islamic Trade Fin	Islamic banks	Private	Saudi Arabia	2010	2010International Islamic Trade Fin	50	0.772684	0.697542	0.0167758	0	0	0.294274	0.0338499	0.3878	0.2613	0.122	0	0.107019	1	0.788403	0.982981	0.802054	0.506644	0.256688	0.506644	0.131237	-0.132444	0	0.0172233	0.0197051	0	0.192809	4.78e-05	0.41045	3.3724	-0.0420791	0	0	0	-0.0205925	0.0505722	4.28471	-0.165089	3.98804	0	0	0	0	0
Islamic Corporation for the Dev	Islamic banks	Private	Lebanon	2010	2010Islamic Corporation for the Dev	99	0.830555	0.47372	0.0162946	0	0	0.146267	0.0987676	0.7847	0.6648	0.18	0.612096	0.0287748	0.884774	0	0	0	0.941696	0.886792	0.941696	0.320778	0.139702	0.8544	0.102898	0.0344471	0	0.258793	0.115494	0.52569	2.75075	-0.278048	0	0	0	0.102322	0.011951	3.88995	0.127032	4.64758	0	0	0	0	0
Islamic Development Bank	Islamic banks	Private	Saudi Arabia	2010	2010Islamic Development Bank	253	0.816194	0.124049	0.0179737	0	0	0.132901	0	0.8234	0.5721	0.168	0	0.0444139	0.761736	0.425092	0.770678	0.551582	0.506644	0.256688	0.506644	0.131237	0.0980017	0.724569	0.0172233	0.0313605	0	0.437054	0	0.48577	-0.0403228	-0.856574	0.9113	0	0.9113	-0.0205925	0.0505722	4.28471	-0.165089	6.26186	0	0	0	0	0
Islamic International Arab Bank	Islamic banks	Private	Jordan	2010	2010Islamic International Arab Bank	117	0.846955	0.284669	0.0117897	0	0	0.174621	0.0167582	0.7632	0.6721	0.515	0.815098	0.103617	0.566939	0.553224	0.969352	0.570715	1	1	1	0.643677	0.0669994	0.589915	0.41432	0.0991515	0	0.328244	0.108036	0.43656	2.7474	-0.170006	0.1608	0	0	0.0502371	-0.0073907	3.57248	-0.0289806	4.35188	0	1	0	0	0
Jordan Dubai Islamic Bank	Islamic banks	Public	Jordan	2010	2010Jordan Dubai Islamic Bank	63	0.82408	0.507579	0.0204548	0	0	0.687863	0.0717819	0.6329	0.3529	0.201	0.0523537	0.0463711	0	0.469935	0.545655	0.861231	1	1	1	0.643677	0.0422394	0.607454	0.41432	0.0230084	0	0.172998	0	0.44346	-0.0453476	-1.44307	0	0	0	0.0502371	-0.0073907	3.57248	-0.0289806	3.34048	0	1	0	0	0
Jordan Islamic Bank	Islamic banks	Public	Jordan	2010	2010Jordan Islamic Bank	178	0.835698	0.476823	0.0165787	0.136913	0	0.252608	0.00861311	0.5044	0.3724	0.1493	0	0.0449031	0.467695	0.384531	0.82	0.468941	1	1	1	0.643677	-0.132444	0	0.41432	0.0241145	0	0.314954	0	0.5479	3.17054	-0.0420791	0.9722	0	0.9722	0.0502371	-0.0073907	3.57248	-0.0289806	3.38468	0	0	0	0	0
Karafarin Bank	Islamic banks	Public	Iran, Islamic Rep.	2010	2010Karafarin Bank	154	0.755999	0.573476	0.0114112	0.234558	0	0.134546	0.0873362	0.6706	0.2828	0.1887	0.0519938	0.0905604	0.462901	0.394784	0.54509	0.724255	0.918556	0.843744	0.918556	0.23426	-0.037889	0	0.0548778	0.0249988	0	0.220349	0	0.34073	0	-0.947391	0.2981	0	0.0974	0.0100739	0.135516	3.81952	0.0540285	4.39888	0	1	0	0	0
Khaleeji Commercial Bank	Islamic banks	Public	Bahrain	2010	2010Khaleeji Commercial Bank	100	0.889464	0.0751213	0.0188503	0	0	0.181022	0.406997	0.43	0.3577	0	0.25106	-0.474597	0.660055	0.28278	0.770916	0.36681	0.952717	0.907669	0.952717	0.802359	0.0628885	0.809321	0.64378	0	0	0.851938	0	0.38879	3.70877	-0.0834191	0.345	0	0.345	0.0253989	0.0279551	4.31643	-0.055246	5.02292	0	1	0	0	0
Kurdistan International Bank fo	Islamic banks	Public	Iraq	2010	2010Kurdistan International Bank fo	49	0	0	0	0.116653	0	0.385298	0.0121552	0.6674	0.3046	0.1223	0	-0.107251	1	1	1	1	0	0	0	0	0.0980017	0.724569	0	0.0228297	0	0	0	0	2.71632	-0.856574	0.85	0	0	0.033793	0.0687362	3.66796	0.299618	0	0	0	0	0	0
Kuwait Finance House	Islamic banks	Public	Kuwait	2010	2010Kuwait Finance House	296	0.865231	0.685796	0.0144069	0.0252552	0	0.113291	0.0191279	0.3503	0.3059	0.1387	0	0.141931	0.674089	0.393957	0.786834	0.500687	0.602159	0.362596	0.602159	0.188393	-0.037889	0	0.0354919	0.0183748	0	0.201021	0.0481092	0.44666	3.03002	-0.947391	0.9453	0	0	-0.0707606	0.046096	4.58633	-0.0593892	0	0	0	0	0	0
Kuwait International Bank	Islamic banks	Public	Kuwait	2010	2010Kuwait International Bank	184	0.846479	0.30598	0.0086571	0.0522133	0	0.0361472	0.0401431	0.7206	0.5197	0.1387	0	0.0574725	0.978108	0.400735	0.95	0.421827	0.602159	0.362596	0.602159	0.188393	0.0993033	0.932738	0.0354919	0.0158315	0	0.297942	0.167753	0.61891	-0.310888	0.665153	0	0	1	-0.0707606	0.046096	4.58633	-0.0593892	4.36634	0	0	0	0	0
Masraf Al Rayan (Q.S.C.)	Islamic banks	Public	Qatar	2010	2010Masraf Al Rayan (Q.S.C.)	254	0.871199	0.437077	0.0076082	0.165605	0	0.0361472	0.00796424	0.7206	0.5197	0.114	0	0.0540503	0.978108	0.400735	0.95	0.421827	0.823094	0.677484	0.823094	0.379694	0.0993033	0.932738	0.144168	0.0130122	0	0.280423	0.170087	0.63179	2.40975	0.665153	0	0	0	0.119566	-0.0486328	4.82868	-0.157338	3.34725	0	0	0	0	0
Noor Bank	Islamic banks	Private	United Arab Emirates	2010	2010Noor Bank	217	0.886457	0.218903	0.0167932	0.0251038	0	0.0498847	0.159515	0.2143	0.1961	0.2636	0.0993566	-0.285899	0.856597	0	0	0	0.576548	0.332407	0.576548	0.206104	0.0628885	0.809321	0.0424787	0.025309	0	0.507213	0.140834	0.58089	3.44652	-0.757931	0	0	0	-0.0524292	0.0156181	4.53011	0	5.14269	0	0	0	0	0
Palestine Islamic Bank	Islamic banks	Private	PALESTINIAN TERRITORIES	2010	2010Palestine Islamic Bank	33	0.835075	0.500676	0.0098063	0.0774563	0	0.219011	0.0481179	0.295	0.2483	0.144	41.9311	-0.0480568	0.94888	0	0	0	0	0	0	0	0.0664636	0.454973	0	0.0462356	0	0.319192	0	0.50055	3.43541	-1.77133	0.4906	0	0.4906	0	0	0	0	5.24544	0	1	0	0	0
Parsian Bank	Islamic banks	Public	Iran, Islamic Rep.	2010	2010Parsian Bank	246	0.910493	0.479186	0.0044508	0.293559	0	0.136839	0	0.7774	0.643	0.4511	0.213336	0.176118	0.717374	0	0	0	0.918556	0.843744	0.918556	0.23426	-0.984102	0	0.0548778	0.116639	0	0.393457	0.144336	0.58551	3.81554	0.535777	0.3	0	0.3	0.0100739	0.135516	3.81952	0.0540285	0	0	0	0	0	0
Qatar International Islamic Ban	Islamic banks	Public	Qatar	2010	2010Qatar International Islamic Ban	219	0.728188	0.7448	0.009443	0.133456	0	0.0924001	0	0.1155	0.1019	0.2637	0.0518221	0.0113503	1	0	0	0	0.823094	0.677484	0.823094	0.379694	0.05388	0.544059	0.144168	0.0480005	0	0.0519889	0.0740817	0.51626	3.1394	-1.50382	0	0	0	0.119566	-0.0486328	4.82868	-0.157338	0	0	0	0	0	0
Qatar Islamic Bank SAQ	Islamic banks	Public	Qatar	2010	2010Qatar Islamic Bank SAQ	281	0.880376	0.2803	0.0009029	0	0	0.228097	0	0.9078	0.7126	0.53	0.0187043	0	0.933823	0.418959	0.933823	0.448649	0.823094	0.677484	0.823094	0.379694	0.0993033	0.932738	0.144168	0.0604951	0	0.267353	0.0816932	0.94145	2.89225	0.665153	0.1553	0	0.0868	0.119566	-0.0486328	4.82868	-0.157338	3.04264	0	1	0	0	0
Sharjah Islamic Bank	Islamic banks	Public	United Arab Emirates	2010	2010Sharjah Islamic Bank	199	0.697768	0.747714	0.0240514	0.0569932	0	0.610253	0.0652686	0.5246	0.275	0.143	0.0390799	-0.0743959	0	0.2977	0.415731	0.716088	0.576548	0.332407	0.576548	0.206104	0.0422394	0.607454	0.0424787	0.0163692	0	0.0542539	0.0369174	0.32709	0.368062	-1.44307	0.0999	0	0.0712	-0.0524292	0.0156181	4.53011	0	3.63756	0	1	0	0	0
Sina Bank	Islamic banks	Private	Iran, Islamic Rep.	2010	2010Sina Bank	177	0.893768	0.394515	0.0173328	0.209004	0	0.0425038	0.035593	0.745	0.5872	0	0.0990179	0.163692	0.873695	0.47914	0.852784	0.561854	0.918556	0.843744	0.918556	0.23426	0.107766	0.728011	0.0548778	0	0	0.141086	0.0633731	0.41675	3.90788	0.681375	0.25	0	0	0.0100739	0.135516	3.81952	0.0540285	4.86422	0	1	0	0	0
Syria International Islamic Ban	Islamic banks	Public	Syrian Arab Republic	2010	2010Syria International Islamic Ban	81	0.81236	0.339992	0.0115471	0.0985926	0	0.119336	0	0.4787	0.4256	0.1208	4.04976	0.0446475	1	0	0	0	0	0	0	0	0.0628885	0.809321	0	0.0115984	0	0.499573	0.16306	0.21239	3.07065	-0.757931	0	0	0	0.0591204	0.029209	3.44819	0	0	0	0	0	0	0
Tamweel PJSC	Islamic banks	Private	United Arab Emirates	2010	2010Tamweel PJSC	83	0.875179	0.356355	0.0090852	0.0444345	0	0.190256	0.0440381	0.616	0.5165	0.124	0.0252897	0.0843	0.906844	0.259553	0.819993	0.316531	0.576548	0.332407	0.576548	0.206104	-0.0507718	0	0.0424787	0.0379259	0	0.3204	0.0730083	0.50145	3.6434	-0.0834191	0.1038	0.0238	0.1038	-0.0524292	0.0156181	4.53011	0	4.2302	0	1	0	0	0
Warba Bank	Islamic banks	Public	Kuwait	2010	2010Warba Bank	118	0.817308	0.589238	0.0108889	0	0	0.185835	0.0424461	0.5132	0.4496	0.1631	0.0126997	-0.0618718	0.905902	0.287606	0.83527	0.344326	0.602159	0.362596	0.602159	0.188393	-0.0507718	0	0.0354919	0.0498848	0	0.259327	0	0.55498	3.14857	-0.0834191	0.265	0.1982	0.265	-0.0707606	0.046096	4.58633	-0.0593892	0	0	1	0	0	0
A_Ayan Leasing & Investment Com	Islamic banks	Public	Kuwait	2011	2011A_Ayan Leasing & Investment Com	67	0.742748	0.771134	0.0055119	-0.00981775	0	0.159927	0.0800192	0.6207	0.5005	0	0.0469673	-0.0981351	0.92874	0.297219	0.807161	0.368228	0.550444	0.302988	0.550444	0.180872	-0.0507718	0	0.0327148	0	0	0.0627298	0	0.50027	2.67829	-0.0834191	0.5119	0	0	-0.0237026	0.044964	4.68692	-0.227815	0	0	1	0	0	0
ABC Islamic Bank (E.C.)	Islamic banks	Private	Bahrain	2011	2011ABC Islamic Bank (E.C.)	75	0.918397	0.189032	0.0038725	0	0	0.0982551	0.0786632	0.2668	0.2426	0.1929	0.40631	0.268185	0.825465	0	0	0	0.528355	0.279159	0.528355	0.177161	0.0993033	0.932738	0.0313861	0.0185209	0	0.171504	0.122605	0.75139	3.2284	-0.757931	0	0	0	0.043343	0.0196188	4.35246	0.0266764	3.30743	0	0	0	0	0
Abu Dhabi Islamic Bank	Islamic banks	Public	United Arab Emirates	2011	2011Abu Dhabi Islamic Bank	130	0.888627	0.196745	0.0091667	-1.82741	0	0.0395011	0.138145	0.7278	0.5484	0.15	0.0944295	0.0731404	0.847569	0.404773	0.808179	0.500846	0.531748	0.282756	0.531748	0.126781	0.0993033	0.932738	0.0160734	0.0171213	0	0.17875	0.107714	0.39932	3.29376	0.665153	0	0	0.1193	0.0160285	0.00877983	4.59323	0	5.43833	0	1	0	0	0
Abu Dhabi Islamic Bank - Public	Islamic banks	Public	United Arab Emirates	2011	2011Abu Dhabi Islamic Bank - Public	273	0.786937	0.797295	0.0091228	0.171049	0	0.00833538	0.140199	0.7661	0.6621	0.1335	0	-0.0662745	0.806012	0.529008	0.862758	0.61316	0.531748	0.282756	0.531748	0.126781	0.107766	0.728011	0.0160734	0.0271447	0	0.0966573	0.145447	0.56839	3.84827	0.681375	1	0	0	0.0160285	0.00877983	4.59323	0	3.93363	0	0	0	0	0
Ahli United Bank KSC	Islamic banks	Public	Kuwait	2011	2011Ahli United Bank KSC	228	0.727055	0.698944	0.0113654	0.128641	0	0.0235643	0	0.9608	0.7449	0.279	0.141858	0.237584	0.960376	0.757732	0.980073	0.773138	0.550444	0.302988	0.550444	0.180872	0.107766	0.728011	0.0327148	0.0567294	0	0.142477	0.112094	0.19298	3.95155	0.681375	0.2196	0.0079	0.13	-0.0237026	0.044964	4.68692	-0.227815	0	0	1	0	0	0
Ajman Bank	Islamic banks	Private	United Arab Emirates	2011	2011Ajman Bank	148	0.802829	0.617346	0.0186267	0.0317689	0	0.102167	0.0193799	0.3066	0.2599	0.088	0.169304	0.04685	0.483139	0.365456	0.94	0.388783	0.531748	0.282756	0.531748	0.126781	-0.132444	0	0.0160734	0.0142135	0	0.0828195	0.142633	0.33269	4.23788	-0.0420791	0.5506	0.5506	0.4392	0.0160285	0.00877983	4.59323	0	5.27595	0	1	0	0	0
Al Baraka Bank Egypt SAE	Islamic banks	Private	Egypt, Arab Rep.	2011	2011Al Baraka Bank Egypt SAE	145	0.790224	0.29379	0.028027	0.13199	0	0.0602856	0	0.2912	0.255	0.1922	0	0	0.932846	0.580757	0.868664	0.668564	0.500617	0.250617	0.500617	0.150893	-0.037889	0	0.0227688	0.0254625	0	0.180606	0.102724	0.46888	3.61313	-0.947391	1	1	0	0.0514723	0.112652	3.44589	-0.0615431	4.25373	0	0	0	0	0
Al Baraka Bank Syria SA	Islamic banks	Private	Syrian Arab Republic	2011	2011Al Baraka Bank Syria SA	103	0.903073	0.268199	0.0081574	0.122095	0	0.109233	0.0503491	0.8104	0.6641	0.183	0.0244229	0.0907981	0.877853	0.468836	0.877853	0.534071	0.709481	0.503363	0.709481	0.3609	0.0993033	0.932738	0.130249	0.0208879	0	0.203147	0.0564378	0.56315	3.29791	0.665153	0.4011	0	0	0.0519191	0.0439741	3.39973	0	3.91522	0	1	0	0	0
Al Rajhi Bank Public Joint Stoc	Islamic banks	Public	Saudi Arabia	2011	2011Al Rajhi Bank Public Joint Stoc	303	0.859865	0.527436	0.0143677	0.216205	0	0.132996	0.044875	0.6389	0.5467	0.144	0.761598	0.124322	0.567201	0.556885	0.998964	0.557462	0.475596	0.226191	0.475596	0.133501	0.0669994	0.589915	0.0178225	0.0277239	0	0.107972	0.0678321	0.39319	3.48503	-0.170006	0.0553	0	0	0.0503948	0.0533942	4.37559	-0.148486	3.54418	0	1	0	0	0
Albaraka Bank Tunisia	Islamic banks	Private	Tunisia	2011	2011Albaraka Bank Tunisia	42	0.862415	0.279668	0.0171887	0	0	0.141477	0.0880675	0.9808	0.7513	0.2878	0.372862	0.21167	0.89492	0	0	0	0.387114	0.149857	0.387114	0.109189	-0.438739	0	0.0119223	0.0748483	0	0.227127	0.154722	0.40818	3.39411	0.233041	0.349	0	0.349	0.0351116	0.0333898	3.62989	0.0965146	4.1665	0	1	0	0	0
Albaraka Banking Group B.S.C.	Islamic banks	Public	Bahrain	2011	2011Albaraka Banking Group B.S.C.	261	0.882273	0.246916	0.0130597	0.119553	0	0.162201	0.0346088	0.9942	0.7254	0.318	0.0633842	0.07558	0.72127	0.417882	0.868406	0.481206	0.528355	0.279159	0.528355	0.177161	0.0993033	0.932738	0.0313861	0.0362971	0	0.441296	0.145478	0.3965	2.75998	0.665153	0.4932	0	0	0.043343	0.0196188	4.35246	0.0266764	4.44684	0	1	0	0	0
Albaraka Islamic Bank BSC	Islamic banks	Private	Bahrain	2011	2011Albaraka Islamic Bank BSC	105	0.8106	0.453401	0.0170545	-0.0629322	0	0.339799	0	1.0016	0.6058	0.655	0.0288405	-0.068516	0.843771	0.405837	0.817956	0.496159	0.528355	0.279159	0.528355	0.177161	0.0993033	0.932738	0.0313861	0.0747629	0	0.474568	0	0.48123	3.2505	0.665153	0.3	0	0.0555	0.043343	0.0196188	4.35246	0.0266764	0	0	1	0	0	0
Al-Salam Bank-Bahrain B.S.C.	Islamic banks	Public	Bahrain	2011	2011Al-Salam Bank-Bahrain B.S.C.	163	0.904395	0.194156	0.0053515	0.0485638	0	0.166423	0	0.0922	0.0808	0.175	68.6048	0.257856	1	0	0	0	0.528355	0.279159	0.528355	0.177161	0.0993033	0.932738	0.0313861	0.0318547	0	0.273646	0	0.70752	4.08719	-1.50382	1	1	0	0.043343	0.0196188	4.35246	0.0266764	3.22092	0	0	0	0	0
Amlak Finance PJSC	Islamic banks	Public	United Arab Emirates	2011	2011Amlak Finance PJSC	106	0.817697	0.565898	0.009379	0	0	0.118312	0.0342975	0.5984	0.5075	0.2651	0.65799	0.0696972	1	0	0	0	0.531748	0.282756	0.531748	0.126781	0.0951568	0.876356	0.0160734	0.0328464	0	0.237338	0	0.45889	3.36942	-0.290706	0.693	0.1	0.2071	0.0160285	0.00877983	4.59323	0	3.88938	0	1	0	0	0
Ansar Bank	Islamic banks	Public	Iran, Islamic Rep.	2011	2011Ansar Bank	191	0.859869	0.251777	0.0092178	0.39734	0	0.243229	0.0496407	0.3361	0.2766	0	0.295824	0.0489889	1	0	0	0	0.724972	0.525585	0.724972	0.167671	0.0664636	0.454973	0.0281135	0	0	0.143609	0.134185	0.46652	3.58293	-1.77133	0.41	0	0.41	0.0579794	0.100894	3.89106	0.0201843	4.4578	0	1	0	0	0
Arab Islamic Bank	Islamic banks	Private	PALESTINIAN TERRITORIES	2011	2011Arab Islamic Bank	28	0.828833	0.227316	0.0202137	0.0112438	0	0.169762	0.464906	0.7571	0.5536	0.1691	0	-0.267651	0.700728	0.412845	0.671405	0.614897	0.757795	0.574254	0.757795	0.402555	0.0980017	0.724569	0.16205	0.0315659	0	0.637713	0.113696	0.21605	0.349995	-0.856574	1	0	1	0	0	0	0	0	0	0	0	0	0
Arcapita Bank B.S.C.	Islamic banks	Private	Bahrain	2011	2011Arcapita Bank B.S.C.	146	0.82043	0.438047	0.0189088	0	0	0.174069	0.0443396	0.8546	0.6937	0.21	0.60134	0.0513499	1	0	0	0	0.528355	0.279159	0.528355	0.177161	0.0993033	0.932738	0.0313861	0.0546148	0	0.299949	0.146269	0.48243	3.47285	0.233041	0.5099	0	0	0.043343	0.0196188	4.35246	0.0266764	3.3717	0	0	0	0	0
Bahrain Islamic Bank B.S.C.	Islamic banks	Public	Bahrain	2011	2011Bahrain Islamic Bank B.S.C.	120	0.795897	0.397197	0.0176068	-0.518828	0	0.0760319	0.0458936	0.8556	0.6952	0	0.746042	0.170101	1	0	0	0	0.528355	0.279159	0.528355	0.177161	0.0993033	0.932738	0.0313861	0	0	0.197749	0.111696	0.36066	3.78784	0.535777	0.5	0	0	0.043343	0.0196188	4.35246	0.0266764	3.31423	0	1	0	0	0
Bank AlJazira JSC	Islamic banks	Public	Saudi Arabia	2011	2011Bank AlJazira JSC	239	0.524853	0.374165	0.0140744	0.0998593	0	0.229976	0.0278029	0.645	0.5432	0.1487	-0.171794	0.211345	0.368468	0	0	0	0.475596	0.226191	0.475596	0.133501	0.0298243	0.556776	0.0178225	0.014306	0	0.376394	0.0755201	0.59436	-0.354927	-0.217947	0.9996	0	0	0.0503948	0.0533942	4.37559	-0.148486	0	0	0	0	0	0
Bank Alkhair BSC	Islamic banks	Private	Bahrain	2011	2011Bank Alkhair BSC	18	0.801932	0.677815	0.0061982	0	0	0.137925	0.096841	0.5391	0.4543	0.2222	0	0.2471	2.95224	0.483928	0.886117	0.546122	0.528355	0.279159	0.528355	0.177161	0.0993033	0.932738	0.0313861	0.0294368	0	0.091703	0.16238	0.44665	2.62738	-0.947391	0.971	0	0.168	0.043343	0.0196188	4.35246	0.0266764	0	0	1	0	0	0
Bank Mellat	Islamic banks	Public	Iran, Islamic Rep.	2011	2011Bank Mellat	293	0.721229	0.678806	0.0256471	0.268008	0	0.175851	0.073901	0.5723	0.5022	0.177	0.743513	0.0527488	1	0	0	0	0.724972	0.525585	0.724972	0.167671	0.59701	1.24459	0.0281135	0.0682188	0	0.105517	0.0118901	0.33676	2.95228	0	0	0.0472	0.05	0.0579794	0.100894	3.89106	0.0201843	4.67097	0	0	0	0	0
Bank Nizwa SAOG	Islamic banks	Public	Oman	2011	2011Bank Nizwa SAOG	52	0.844664	0.550631	0.0116787	-0.0326727	0	0.220599	0.0601879	0.7952	0.6221	0.2	0.591676	-0.0248749	1	0	0	0	0.646565	0.418046	0.646565	0.302575	0.0951568	0.876356	0.0915516	0.0247804	0	0.291255	0.109844	0.44945	3.4442	-0.290706	0.217	0	0	0.0171399	0.0325658	4.31966	-0.0585712	0	0	1	0	0	0
Bank Pasargad	Islamic banks	Private	Iran, Islamic Rep.	2011	2011Bank Pasargad	244	0	0	0	0.257799	0	0.15704	0.0498688	0.7162	0.5707	0	0.465512	-0.380549	1	0	0	0	0.724972	0.525585	0.724972	0.167671	0.0951568	0.876356	0.0281135	0	0	0	0.11537	0	3.4282	-0.290706	0.229	0	0	0.0579794	0.100894	3.89106	0.0201843	0	0	1	0	0	0
Bank Saderat Iran	Islamic banks	Public	Iran, Islamic Rep.	2011	2011Bank Saderat Iran	278	0.857415	0.344545	0.0260282	0.0978939	0	0.131837	0.0660259	0.3184	0.2803	0.1569	0.576348	0.136644	0.765693	0	0	0	0.724972	0.525585	0.724972	0.167671	0.0628885	0.809321	0.0281135	0.0150644	0	0.108407	0.163388	0.28887	3.25662	-0.757931	0	0	0	0.0579794	0.100894	3.89106	0.0201843	0	0	0	0	0	0
Bank Sarmayeh	Islamic banks	Private	Iran, Islamic Rep.	2011	2011Bank Sarmayeh	173	0.925516	0.151302	0.0050459	0	0	0.160722	0.190661	0.7684	0.6142	0	0.395846	0.491212	1	0	0	0	0.724972	0.525585	0.724972	0.167671	0.0951568	0.876356	0.0281135	0	0	0.0859727	0.0992836	0.72466	3.27453	-0.290706	0.4	0	0	0.0579794	0.100894	3.89106	0.0201843	0	0	1	0	0	0
Bank Sepah	Islamic banks	Private	Iran, Islamic Rep.	2011	2011Bank Sepah	251	0.856072	0.397628	0.0216689	0.0594514	0	0	0.0532891	0	0	0.1762	0	0.00814366	0	0	0	0	0.724972	0.525585	0.724972	0.167671	0	0.876356	0.0281135	0	0	0.29038	0.0896909	0.40889	3.36426	-0.290706	0	0	0	0.0579794	0.100894	3.89106	0.0201843	4.49392	0	0	0	0	0
Bank Tejarat	Islamic banks	Public	Iran, Islamic Rep.	2011	2011Bank Tejarat	277	0.780538	0.714245	0.0048938	0.157564	0	0.166343	0.0844293	0.7589	0.6138	0.1388	0.395908	-0.130779	1	0	0	0	0.724972	0.525585	0.724972	0.167671	0.0951568	0.876356	0.0281135	0.0171976	0	0.184169	0	0.52785	3.22422	-0.290706	0.173	0.1729	0.074	0.0579794	0.100894	3.89106	0.0201843	0	0	1	0	0	0
Banque Zitouna	Islamic banks	Private	Tunisia	2011	2011Banque Zitouna	51	0.615571	0.754903	0.0115905	-0.0211349	0	0	0.0384488	0	0	0	0.0230949	-0.0820903	1	0.621829	0.951138	0.653773	0.387114	0.149857	0.387114	0.109189	-0.037889	0	0.0119223	0	0	0.0723757	0.0476168	0.59465	3.54475	-0.947391	0.4608	0.2106	0	0.0351116	0.0333898	3.62989	0.0965146	0	0	1	0	0	0
Barwa Bank	Islamic banks	Private	Qatar	2011	2011Barwa Bank	225	0.88066	0.302623	0.0070103	0.0661133	0	0	0.0167917	0	0	0.0815	0	0.098651	0.849652	0.849652	1	0.849652	0.739917	0.547476	0.739917	0.265129	0.0980017	0.724569	0.0702933	0.0152136	0	0.21982	0.138211	0.59371	0.449599	-0.856574	1	0	1	0.195923	-0.0242526	4.91598	-0.124488	0	0	0	0	0	0
Boubyan Bank KSCP	Islamic banks	Public	Kuwait	2011	2011Boubyan Bank KSCP	215	0.916173	0.493621	0.0086042	0.0372262	0	0	0.0237538	0	0	0.3671	0.260117	0.14664	0.766515	0	0	0	0.550444	0.302988	0.550444	0.180872	0.0628885	0.809321	0.0327148	0.0352464	0	0.216018	0.122042	0.58696	3.11873	-0.757931	0	0	0	-0.0237026	0.044964	4.68692	-0.227815	6.65534	0	0	0	0	0
Cham Islamic Bank SA	Islamic banks	Private	Syrian Arab Republic	2011	2011Cham Islamic Bank SA	26	0.691531	0.202278	0.0215399	0.0667572	0	0	0.0208335	0	0	0	0.011714	3.39458	0.791399	0.283351	0.704146	0.402405	0.709481	0.503363	0.709481	0.3609	-0.0507718	0	0.130249	0	0	0.682207	0.0703705	0.49135	3.70034	-0.0834191	0.5212	0	0.8767	0.0519191	0.0439741	3.39973	0	0	0	1	0	0	0
Cihan Bank for Islamic Investme	Islamic banks	Private	Iraq	2011	2011Cihan Bank for Islamic Investme	25	0.780254	0.643567	0.0179918	0.167821	0	0	0.0352721	0	0	0	0.800133	0.186745	1	0	0	0	0.331353	0.109795	0.331353	0.141058	0.139702	0.8544	0.0198972	0	0	0.180425	0.166759	0.36018	3.07511	-0.278048	0.5701	0	0.5701	0.0640256	0.0287775	3.78078	0.00504715	4.87805	0	0	0	0	0
Dubai Islamic Bank PJSC	Islamic banks	Public	United Arab Emirates	2011	2011Dubai Islamic Bank PJSC	284	0.775355	0.390807	0.0045785	0.103776	0	0	0.0336059	0	0	0	-4.76842	-0.00976091	1	0	0	0	0.531748	0.282756	0.531748	0.126781	0.0298243	0.556776	0.0160734	0	0	0.374158	0.071614	0.69856	-0.887583	-0.217947	0	0	0	0.0160285	0.00877983	4.59323	0	3.35413	0	1	0	0	0
Eghtesad Novin Bank PJSC-EN Ban	Islamic banks	Public	Iran, Islamic Rep.	2011	2011Eghtesad Novin Bank PJSC-EN Ban	224	0.763807	0.684368	0.0141562	0.225704	0	0.201229	0.0778908	0.2915	0.2596	0.1969	0.0176796	0.0294903	0.943897	0.540738	0.837844	0.645393	0.724972	0.525585	0.724972	0.167671	0	0	0.0281135	0	0	0.14574	0.0570259	0.3039	3.11449	-0.947391	0.4148	0	0.2771	0.0579794	0.100894	3.89106	0.0201843	5.55993	0	1	0	0	0
Emirates Islamic Bank PJSC	Islamic banks	Public	United Arab Emirates	2011	2011Emirates Islamic Bank PJSC	232	0.84999	0.432838	0.0159662	0.0309349	0	0.206768	0.087089	0.2872	0.2715	0.17	-0.10759	0.247637	0.647247	0	0	0	0.531748	0.282756	0.531748	0.126781	0.0664636	0.454973	0.0160734	0.0545837	0	0.0684133	0.278259	0.38071	3.10464	-1.77133	0.31	0	0	0.0160285	0.00877983	4.59323	0	0	0	1	0	0	0
Faisal Islamic Bank of Egypt	Islamic banks	Public	Egypt, Arab Rep.	2011	2011Faisal Islamic Bank of Egypt	190	0.847356	0.287958	0.0092922	0.201987	0	0.128527	0.0444556	0.913	0.6272	0.2239	0.621664	0.416534	0.887635	0	0	0	0.500617	0.250617	0.500617	0.150893	-0.984102	0	0.0227688	0.0578929	0	0.151199	0.0781667	0.50618	3.58666	0.535777	0.1667	0.0053	0	0.0514723	0.112652	3.44589	-0.0615431	3.35985	0	1	0	0	0
First energy bank	Islamic banks	Private	Bahrain	2011	2011First energy bank	62	0.824909	0.590703	0.0040235	0	0	0.0876234	0.0124317	0.4023	0.3633	0	0.0335732	-0.0958187	0.909935	0.505516	0.818299	0.617764	0.528355	0.279159	0.528355	0.177161	0.0993033	0.932738	0.0313861	0	0	0.259271	0	0.76731	3.13313	-0.947391	0.9493	0	0.9493	0.043343	0.0196188	4.35246	0.0266764	5.07117	0	1	0	0	0
GFH Financial Group B.S.C.	Islamic banks	Public	Bahrain	2011	2011GFH Financial Group B.S.C.	122	0.842018	0.306246	0.0088151	0.0534898	0	0.190833	0.0485914	0.2403	0.1841	0	2.22515	0.10181	1	0	0	0	0.528355	0.279159	0.528355	0.177161	0.0993033	0.932738	0.0313861	0	0	0.240684	0.118388	0.491	2.77671	-0.217947	0.867	0	0.867	0.043343	0.0196188	4.35246	0.0266764	4.45569	0	0	0	0	0
Ibdar Bank BSC	Islamic banks	Private	Bahrain	2011	2011Ibdar Bank BSC	2	0	0	0	0	0	0.119329	0.378308	1.0248	0.7577	0.1494	0.854089	-0.13776	0.544806	0	0	0	0.528355	0.279159	0.528355	0.177161	0.0993033	0.932738	0.0313861	0.0143734	0	0	0.0892416	0	0.662541	-0.217947	0.501	0	0	0.043343	0.0196188	4.35246	0.0266764	0	0	1	0	0	0
International Islamic Trade Fin	Islamic banks	Private	Saudi Arabia	2011	2011International Islamic Trade Fin	50	0.673979	0.261387	0.0299732	0	0	0.0509396	0.122647	0.686	0.5313	0	0.0142698	0.298386	0.786345	0.598942	0.802981	0.745898	0.475596	0.226191	0.475596	0.133501	0.107766	0.728011	0.0178225	0	0	0.618888	0.103801	0.25926	4.15599	0.681375	0.2478	0	0	0.0503948	0.0533942	4.37559	-0.148486	2.77612	0	1	0	0	0
Islamic Corporation for the Dev	Islamic banks	Private	Lebanon	2011	2011Islamic Corporation for the Dev	99	0.847157	0.664764	0.0105148	0	0	0.119374	0.0481179	1.0285	0.8441	0.2285	0.713775	-0.0480568	1	0	0	0	0.461783	0.213244	0.461783	0.100412	0.0298243	0.556776	0.0100825	0.0219834	0	0.135449	0.205678	0.46589	0	-0.217947	0.5234	0	0	0.0797514	0.0398348	3.88507	0.0828931	5.24544	0	1	0	0	0
Islamic Development Bank	Islamic banks	Private	Saudi Arabia	2011	2011Islamic Development Bank	253	0.747142	0.572121	0.0226808	0	0	0.216061	0.0234011	0.4544	0.367	0.192	0.00919166	0.107805	0.401855	0.455993	0.931808	0.489363	0.475596	0.226191	0.475596	0.133501	-0.037889	0	0.0178225	0.025436	0	0.341104	0.102552	0.42452	2.86124	-0.947391	0.966	0	0	0.0503948	0.0533942	4.37559	-0.148486	5.24753	0	1	0	0	0
Islamic International Arab Bank	Islamic banks	Private	Jordan	2011	2011Islamic International Arab Bank	117	0.880733	0.672138	0.0066593	0	0	0.102951	0.0623905	0.9043	0.6978	0	0.0340964	0.0254638	0.921569	0.548303	0.897436	0.610966	0.725988	0.527058	0.725988	0.347152	0.0993033	0.932738	0.120515	0	0	0.142002	0.177067	0.34459	2.64331	0.665153	0.4	0	0.4	0.0231483	0.0484552	3.58577	0.00795241	3.7268	0	1	0	0	0
Jordan Dubai Islamic Bank	Islamic banks	Public	Jordan	2011	2011Jordan Dubai Islamic Bank	63	0.557531	0.352857	0.0523632	0	0	0.179162	0	0.2856	0.2196	0.2081	0	0.00532432	0.440017	0.48763	0.919888	0.530097	0.725988	0.527058	0.725988	0.347152	-0.037889	0	0.120515	0.0275689	0	0.366949	0.26996	0.29291	2.50695	-0.947391	0	0	0	0.0231483	0.0484552	3.58577	0.00795241	5.91194	0	0	0	0	0
Jordan Islamic Bank	Islamic banks	Public	Jordan	2011	2011Jordan Islamic Bank	178	0.738209	0.372367	0.0040187	0.15929	0	0.180339	0.0704475	0	0.108227	0.2123	-48.1965	-0.0421957	0.848129	0	0	0	0.725988	0.527058	0.725988	0.347152	0.0620256	0.617657	0.120515	0.0345165	0	0.417743	0.134278	0.64014	1.81809	-1.99028	0.49	0	0.49	0.0231483	0.0484552	3.58577	0.00795241	4.32838	0	1	0	1	0
Karafarin Bank	Islamic banks	Public	Iran, Islamic Rep.	2011	2011Karafarin Bank	154	0.726353	0.309448	0.0144091	0.247744	0	0	0.0754978	0	0	0	0	0.0862984	0.801943	0.514988	0.885452	0.581378	0.724972	0.525585	0.724972	0.167671	0	0	0.0281135	0	0	0.222937	0.158527	0.55698	3.27137	0.728109	0	0	0	0.0579794	0.100894	3.89106	0.0201843	4.32737	0	0	0	1	0
Khaleeji Commercial Bank	Islamic banks	Public	Bahrain	2011	2011Khaleeji Commercial Bank	100	0.819892	0.367009	0.0163136	0	0	0.152951	0.0658202	0	0.700165	0.1886	0.584773	0.00449846	1	0	0	0	0.528355	0.279159	0.528355	0.177161	0.0993033	0.932738	0.0313861	0.0270472	0	0.246679	0.0712024	0.42172	3.26465	0.16925	0	0	0	0.043343	0.0196188	4.35246	0.0266764	0	0	1	0	1	0
Kurdistan International Bank fo	Islamic banks	Public	Iraq	2011	2011Kurdistan International Bank fo	49	0.44362	0.30456	0.0313116	0.0872863	0	0.052155	0	0	0.19962	0.0899	-0.163648	-0.0342633	0.779954	0	0	0	0.331353	0.109795	0.331353	0.141058	0.091554	0.829354	0.0198972	0.0119662	0	0.45364	0.207796	0.31776	1.95624	-0.90166	0	0	0	0.0640256	0.0287775	3.78078	0.00504715	0	0	0	0	1	0
Kuwait Finance House	Islamic banks	Public	Kuwait	2011	2011Kuwait Finance House	296	0.876991	0.307164	0.0276268	0.0277628	0	0.0964696	0.0454788	0	0.315253	0.1026	-0.850833	0.00279136	0.808237	0	0	0	0.550444	0.302988	0.550444	0.180872	0.091554	0.829354	0.0327148	0.0136567	0	0.299115	0	0.29032	2.77765	-0.90166	0.6106	0	0	-0.0237026	0.044964	4.68692	-0.227815	4.80591	0	1	0	1	0
Kuwait International Bank	Islamic banks	Public	Kuwait	2011	2011Kuwait International Bank	184	0	0	0	0.0607878	0	0.0983867	0.0462372	0	0.30679	0.2487	1.48486	0.0852056	0.758913	0	0	0	0.550444	0.302988	0.550444	0.180872	0.0620256	0.617657	0.0327148	0.0404345	0	0	0.0649378	0	1.9598	-1.99028	0.27	0	0.27	-0.0237026	0.044964	4.68692	-0.227815	0	0	1	0	1	0
Masraf Al Rayan (Q.S.C.)	Islamic banks	Public	Qatar	2011	2011Masraf Al Rayan (Q.S.C.)	254	0	0	0	0.156141	0	0.10895	0.0462372	0	0.588281	0.154	0.323695	0.0852056	1	0	0	0	0.739917	0.547476	0.739917	0.265129	0.0488328	0.555492	0.0702933	0.0243712	0	0	0.088559	0	3.31484	-0.289857	0.441	0.0609	0.05	0.195923	-0.0242526	4.91598	-0.124488	0	0	1	0	1	0
Noor Bank	Islamic banks	Private	United Arab Emirates	2011	2011Noor Bank	217	0.913412	0.197501	0.0113639	0.0346133	0	0.089138	0.0240033	0	0.662723	0.1213	0	0.137519	0.987614	0	0	0	0.531748	0.282756	0.531748	0.126781	0.0858033	0.76961	0.0160734	0.0175721	0	0.460309	0.0684932	0.39139	0	-0.88302	0	0	0	0.0160285	0.00877983	4.59323	0	3.89675	0	0	0	1	0
Palestine Islamic Bank	Islamic banks	Private	PALESTINIAN TERRITORIES	2011	2011Palestine Islamic Bank	33	0.836633	0.248312	7.51e-05	0.100611	0	0	0.290022	0	0	0	0	-0.383602	0.95014	0	0	0	0.757795	0.574254	0.757795	0.402555	0	0	0.16205	0	0	0.67992	0	0.55093	1.68561	-0.18424	0	0	0	0	0	0	0	0	0	0	0	1	0
Parsian Bank	Islamic banks	Public	Iran, Islamic Rep.	2011	2011Parsian Bank	246	0.827084	0.642981	0.0187617	0.296642	0	0	0.0109482	0	0	0	0	0.16575	0	0	0	0	0.724972	0.525585	0.724972	0.167671	0	0	0.0281135	0	0	0.213778	0.115636	0.32866	0	-0.90166	0	0	0	0.0579794	0.100894	3.89106	0.0201843	0	0	0	0	1	0
Qatar International Islamic Ban	Islamic banks	Public	Qatar	2011	2011Qatar International Islamic Ban	219	0.882166	0.101852	0.0314584	0.134833	0	0.170183	0.451332	0	0.706102	0	0.220144	-0.0647992	0.88975	0	0	0	0.739917	0.547476	0.739917	0.265129	0.0372286	0.679412	0.0702933	0	0	0.18996	0.121953	0.18979	2.88589	-0.18424	0.34	0.0018	0.34	0.195923	-0.0242526	4.91598	-0.124488	5.59877	0	1	0	1	0
Qatar Islamic Bank SAQ	Islamic banks	Public	Qatar	2011	2011Qatar Islamic Bank SAQ	281	0.753684	0.712642	0.026038	0.0862532	0	0	0.0802006	0	0	0	0	0.134153	0.439126	0.507014	0.967936	0.517982	0.739917	0.547476	0.739917	0.265129	0.0991876	0.872067	0.0702933	0	0	0.120204	0.160353	0.24324	2.16507	-0.806243	0	0	0	0.195923	-0.0242526	4.91598	-0.124488	4.14082	0	0	0	1	0
Sharjah Islamic Bank	Islamic banks	Public	United Arab Emirates	2011	2011Sharjah Islamic Bank	199	0.500273	0.275028	0.006282	0.0612082	0	0.135293	0	0	0.670687	0	0	-0.100555	0.939974	0	0	0	0.531748	0.282756	0.531748	0.126781	0.0858033	0.76961	0.0160734	0	0	0.512046	0.310272	0.81599	0	-0.88302	0	0	0	0.0160285	0.00877983	4.59323	0	0	0	0	0	1	0
Sina Bank	Islamic banks	Private	Iran, Islamic Rep.	2011	2011Sina Bank	177	0.788213	0.587185	0.0026498	0.291027	0	0.0999062	0.0165636	0	0.277695	0	0	-0.0786055	0.817961	0	0	0	0.724972	0.525585	0.724972	0.167671	0.091554	0.829354	0.0281135	0	0	0.162024	0.296238	0.85657	2.3831	-0.90166	0.35	0	0.0896	0.0579794	0.100894	3.89106	0.0201843	5.31636	0	0	0	1	0
Syria International Islamic Ban	Islamic banks	Public	Syrian Arab Republic	2011	2011Syria International Islamic Ban	81	0.89311	0.424535	0.0146235	0.057285	0	0	0.0694698	0	0	0	0	0.173509	0.236202	0	0	0	0.709481	0.503363	0.709481	0.3609	0	0	0.130249	0	0	0.125655	0.235227	0.94056	0	-0.289857	0	0	0	0.0519191	0.0439741	3.39973	0	6.13393	0	1	0	1	0
Tamweel PJSC	Islamic banks	Private	United Arab Emirates	2011	2011Tamweel PJSC	83	0.831921	0.526429	0.014709	0.0315261	0	0.105301	0.0706058	0	0.751222	0.148	0.471392	-9.9e-05	1	0	0	0	0.531748	0.282756	0.531748	0.126781	0.0488328	0.555492	0.0160734	0.0234216	0	0.185927	0.0899422	0.64234	3.63806	-0.289857	0.6674	0	0.6674	0.0160285	0.00877983	4.59323	0	3.36644	0	1	0	1	0
Warba Bank	Islamic banks	Public	Kuwait	2011	2011Warba Bank	118	0.845384	0.448276	0.0100111	-0.0194574	0	0.0781508	0.033721	0	0.191624	0.0748	0	-0.0319684	0.500226	0	0	0	0.550444	0.302988	0.550444	0.180872	0.091554	0.829354	0.0327148	0.00995631	0	0.12484	0.0650963	0.58213	0	-0.90166	0	0	0	-0.0237026	0.044964	4.68692	-0.227815	3.0677	0	0	0	1	0
A_Ayan Leasing & Investment Com	Islamic banks	Public	Kuwait	2012	2012A_Ayan Leasing & Investment Com	67	0.801893	0.505231	0.0179331	0.192779	0	0.0678222	0.0406075	0	0.280911	0.1456	0	-0.016445	1.88853	0.568936	0.959231	0.594297	0.543002	0.294851	0.543002	0.192203	0.0991876	0.872067	0.0369419	0.0189898	0	0.199525	0.0834657	0.37961	2.93701	-0.806243	1	1	0	0.0962841	0.048394	4.71583	-0.0905396	3.41659	0	0	0	1	0
ABC Islamic Bank (E.C.)	Islamic banks	Private	Bahrain	2012	2012ABC Islamic Bank (E.C.)	75	0.909286	0.242557	0.0082579	0.049176	0	0.138488	0.0469329	0	0.777101	0	0.067253	0.22989	0.480888	0	0	0	0.509138	0.259222	0.509138	0.17193	0.0625129	0.826438	0.02956	0	0	0.208936	0.077874	0.47284	2.77633	-0.18424	0.2354	0	0	0.0198351	-0.00400041	4.37391	-0.0059168	3.38572	0	1	0	1	0
Abu Dhabi Islamic Bank	Islamic banks	Public	United Arab Emirates	2012	2012Abu Dhabi Islamic Bank	130	0.735367	0.548427	0.0234911	0.129743	0	0.120062	0.0505549	0	0.585486	0.2339	0	0.142139	0.835082	0	0	0	0.517351	0.267652	0.517351	0.1231	0.0858033	0.76961	0.0151535	0.0338838	0	0.253022	0.07487	0.37963	0	-0.88302	1	1	0	0.0692851	0.00877347	4.61253	0	5.02465	0	0	0	1	0
Abu Dhabi Islamic Bank - Public	Islamic banks	Public	United Arab Emirates	2012	2012Abu Dhabi Islamic Bank - Public	273	0.864228	0.662058	0.0051453	0.194706	0	0.18494	0.0165852	0	0.705732	0.192	0.367901	-0.0545421	1	0	0	0	0.517351	0.267652	0.517351	0.1231	0.0632653	0.669477	0.0151535	0.0271016	0	0.175079	0.157828	0.7799	4.19701	-0.227245	0.311	0	0.311	0.0692851	0.00877347	4.61253	0	4.45591	0	1	0	1	0
Ahli United Bank KSC	Islamic banks	Public	Kuwait	2012	2012Ahli United Bank KSC	228	0.77534	0.744919	0.0056571	0.132819	0	0	0.0090002	0	0	0	0	-0.0499658	0	0	0	0	0.543002	0.294851	0.543002	0.192203	0	0	0.0369419	0	0	0.140741	0	0.60784	0	-0.806243	0	0	0	0.0962841	0.048394	4.71583	-0.0905396	5.29779	0	0	0	1	0
Ajman Bank	Islamic banks	Private	United Arab Emirates	2012	2012Ajman Bank	148	0.847654	0.259887	0.0194997	0.0102015	0	0.0726311	0.0517674	0	0.182905	0.0936	7.71409	-0.126843	0.625215	0	0	0	0.517351	0.267652	0.517351	0.1231	0.091554	0.829354	0.0151535	0.0124587	0	0.169984	0.121291	0.32735	0	-0.90166	0.3706	0	0	0.0692851	0.00877347	4.61253	0	3.43751	0	0	0	1	0
Al Baraka Bank Egypt SAE	Islamic banks	Private	Egypt, Arab Rep.	2012	2012Al Baraka Bank Egypt SAE	145	0.875519	0.256759	0.0082136	0.142224	0	0.141527	0.0567907	0	0.432316	0.217	0	0.0681291	0.838008	0.472869	0.922041	0.509604	0.493506	0.243548	0.493506	0.146663	0.0813582	0.834395	0.0215101	0.0253581	0	0.108386	0.131457	0.40384	4.05884	-0.134347	0.1878	0	0.187	0.0176457	0.100649	3.50916	-0.137521	5.65925	0	1	0	1	0
Al Baraka Bank Syria SA	Islamic banks	Private	Syrian Arab Republic	2012	2012Al Baraka Bank Syria SA	103	0.773536	0.664126	0.0205562	0.341854	0	0.0968079	0.053605	0	0.297249	0.2075	0	0.175314	1	0.436473	0.864914	0.500199	0.704565	0.496412	0.704565	0.336936	0.0991876	0.872067	0.113526	0.027063	0	0.224572	0.13684	0.37788	2.7558	-0.806243	0.9942	0	0	0.0285	0.0475316	3.26338	0	4.39069	0	0	0	1	0
Al Rajhi Bank Public Joint Stoc	Islamic banks	Public	Saudi Arabia	2012	2012Al Rajhi Bank Public Joint Stoc	303	0.855693	0.546669	0.0125642	0.193674	0	0.0947863	0.041422	0	0.174622	0.1105	0.883858	0.0751362	0.654898	0	0	0	0.723762	0.523831	0.723762	0.133935	0.091554	0.829354	0.0179386	0.0147082	0	0.240974	0.0926526	0.32537	3.42097	-0.90166	0	0.0011	0	0.0999685	0.0582622	4.40215	0.0615988	4.33814	0	1	0	1	0
Albaraka Bank Tunisia	Islamic banks	Private	Tunisia	2012	2012Albaraka Bank Tunisia	42	0.76607	0.781761	0.0169013	0.0684083	0	0.13537	0.0300169	0	0.604043	0.1563	0	0.123864	0.912233	0	0	0	0.384091	0.147526	0.384091	0.109626	0.0858033	0.76961	0.0120179	0.0226423	0	0.158798	0.276102	0.47682	0	-0.88302	1	0	1	-0.0166419	0.0324003	3.61833	-0.0030653	3.47365	0	0	0	1	0
Albaraka Banking Group B.S.C.	Islamic banks	Public	Bahrain	2012	2012Albaraka Banking Group B.S.C.	261	0.729631	0.725419	0.0417626	0.129969	0	0.0744804	0.0208956	0	0.166504	0.2	0	0.154367	0.626508	0	0	0	0.509138	0.259222	0.509138	0.17193	0.0625129	0.826438	0.02956	0.0266212	0	0.0574846	0.166609	0.42341	0	-0.90166	0	0	0	0.0198351	-0.00400041	4.37391	-0.0059168	0	0	0	0	1	0
Albaraka Islamic Bank BSC	Islamic banks	Private	Bahrain	2012	2012Albaraka Islamic Bank BSC	105	0.608038	0.603653	0.023649	0.00556906	0	0.13448	0.0520374	0	0.605043	0.168	0.452907	0.148415	0.48637	0.330277	0.900986	0.366294	0.509138	0.259222	0.509138	0.17193	0.0625129	0.826438	0.02956	0.0251353	0	0.151216	0	0.27438	3.71448	-0.0446887	0.65	0.0791	0	0.0198351	-0.00400041	4.37391	-0.0059168	0	0	1	0	1	0
Al-Salam Bank-Bahrain B.S.C.	Islamic banks	Public	Bahrain	2012	2012Al-Salam Bank-Bahrain B.S.C.	163	0.876212	0.0851866	0.0001945	0.0500489	0	0.0759905	0.201918	0	0.203941	0.0973	-0.91483	0.015095	0.597478	0	0	0	0.509138	0.259222	0.509138	0.17193	0.0625129	0.826438	0.02956	0.0129512	0	0.205268	0.153011	0.101547	2.93659	-0.90166	0.29084	0	0.29084	0.0198351	-0.00400041	4.37391	-0.0059168	5.17053	0	1	0	1	0
Amlak Finance PJSC	Islamic banks	Public	United Arab Emirates	2012	2012Amlak Finance PJSC	106	0.848217	0.50755	0.0202199	0.0283976	0	0.279675	0.0227238	0	0.357137	0.3014	1.19637	0.173093	0.825696	0	0	0	0.517351	0.267652	0.517351	0.1231	0.0620256	0.617657	0.0151535	0.0490027	0	0.0747202	0.168113	0.38989	1.80587	-1.99028	0.5987	0	0.5987	0.0692851	0.00877347	4.61253	0	5.63837	0	1	0	1	0
Ansar Bank	Islamic banks	Public	Iran, Islamic Rep.	2012	2012Ansar Bank	191	0.822752	0.276573	0.0459599	0.340905	0	0.114783	0.316793	0	0.510945	0.1801	0.0269332	-0.377557	0.505931	0.308745	0.883884	0.350514	0.625604	0.39138	0.625604	0.121628	0.117208	0.739604	0.0147934	0.0385898	0	0.585237	0.0962363	0.26556	3.00328	-0.102815	0.1139	0	0.1078	0.0264572	0.262934	3.89916	0.00496384	0	0	1	0	1	0
Arab Islamic Bank	Islamic banks	Private	PALESTINIAN TERRITORIES	2012	2012Arab Islamic Bank	28	0.731229	0.553584	0.0220238	0.0561599	0	0.158929	0.030131	0	0.499391	0.1841	0.0217139	0.171091	1	0.473793	0.86652	0.532433	0.745063	0.555119	0.745063	0.424215	0.117208	0.739604	0.179958	0.0394469	0	0.407145	0.0694402	0.42669	3.02652	-0.102815	0.0998	0	0.0499	0	0	0	0	5.14149	0	1	0	1	0
Arcapita Bank B.S.C.	Islamic banks	Private	Bahrain	2012	2012Arcapita Bank B.S.C.	146	0.811739	0.693684	0.0156379	0	0	0.105733	0.0285235	0	0.311894	0.1553	0	0.167674	0	0	0	0	0.509138	0.259222	0.509138	0.17193	0.0625129	0.826438	0.02956	0.0215969	0	0.226309	0	0.52089	0	0.647428	0	0	0	0.0198351	-0.00400041	4.37391	-0.0059168	3.25914	0	0	0	1	0
Bahrain Islamic Bank B.S.C.	Islamic banks	Public	Bahrain	2012	2012Bahrain Islamic Bank B.S.C.	120	0.812571	0.695513	0.0216253	0.0781786	0	0.13284	0.0200734	0	0.632301	0.1539	0.00535103	0.0880818	0.824967	0.443511	0.852195	0.526054	0.509138	0.259222	0.509138	0.17193	0.0625129	0.826438	0.02956	0.0214023	0	0.0999912	0.132245	0.21573	2.36379	0.647428	0.4	0	0.4	0.0198351	-0.00400041	4.37391	-0.0059168	5.68695	0	1	0	1	0
Bank AlJazira JSC	Islamic banks	Public	Saudi Arabia	2012	2012Bank AlJazira JSC	239	0.860608	0.573772	-0.0295287	0.113578	0	0.116007	0.16206	0	0.683338	0.1417	0.0569457	0.038019	0.973643	0.558277	0.923124	0.601572	0.723762	0.523831	0.723762	0.133935	0.0910048	0.80895	0.0179386	0.0197057	0	0.240903	0.157719	0.86601	3.80525	0.647428	0.2	0	0	0.0999685	0.0582622	4.40215	0.0615988	3.00251	0	1	0	1	0
Bank Alkhair BSC	Islamic banks	Private	Bahrain	2012	2012Bank Alkhair BSC	18	0.842306	0.454735	0.0224455	-0.0737707	0	0.150356	0.0384233	0	0.465125	0	0.0635588	0.167671	1	0.877978	0.990123	0.882023	0.509138	0.259222	0.509138	0.17193	0.0625129	0.826438	0.02956	0	0	0.0845954	0.099767	0.28024	3.18246	-0.0446887	0.2311	0	0	0.0198351	-0.00400041	4.37391	-0.0059168	0	0	1	0	1	0
Bank Mellat	Islamic banks	Public	Iran, Islamic Rep.	2012	2012Bank Mellat	293	0.877502	0.502241	0.0107559	0.192072	0	0	0.00878957	0	0	0	0	0.167461	0.949184	0	0	0	0.625604	0.39138	0.625604	0.121628	0	0	0.0147934	0	0	0.320287	0.158802	0.67273	0	-1.99028	0	0	0	0.0264572	0.262934	3.89916	0.00496384	0	0	0	0	1	0
Bank Nizwa SAOG	Islamic banks	Public	Oman	2012	2012Bank Nizwa SAOG	52	0.782281	0.622073	0.0202825	-0.0583821	0	0.134147	0.0146637	0	0.308529	0.2607	0.537981	0.0176876	0.407623	0.383554	0.920043	0.418831	0.590632	0.348846	0.590632	0.268516	0.0991876	0.872067	0.072101	0.0340016	0	0.0976768	0.102917	0.3482	3.84673	-0.806243	0.0735	0.0518667	0.829833	0.0289461	0.0404219	4.3399	0.0200144	5.33161	0	1	0	1	0
Bank Pasargad	Islamic banks	Private	Iran, Islamic Rep.	2012	2012Bank Pasargad	244	0.7966	0.570746	0.0230475	0.17565	0	0	0.021047	0	0	0	0	0.0890618	1	0	0	0	0.625604	0.39138	0.625604	0.121628	0	0	0.0147934	0	0	0.0737824	0	0.30236	0	-1.98874	0	0	0	0.0264572	0.262934	3.89916	0.00496384	5.33726	0	0	0	1	0
Bank Saderat Iran	Islamic banks	Public	Iran, Islamic Rep.	2012	2012Bank Saderat Iran	278	0.898196	0.261366	-0.0001608	0.0793555	0	0.142197	0.000657722	0	0.46559	0.1825	0.0660465	-0.0383293	0.687292	0.348341	0.709773	0.48306	0.625604	0.39138	0.625604	0.121628	0.0991876	0.872067	0.0147934	0.0238024	0	0.257873	0.0893851	0.9396	2.19654	-0.806243	0.605	0.0017	0	0.0264572	0.262934	3.89916	0.00496384	2.90777	0	1	0	1	0
Bank Sarmayeh	Islamic banks	Private	Iran, Islamic Rep.	2012	2012Bank Sarmayeh	173	0.811539	0.614153	0.0227393	-0.000923289	0	0.0941157	0.0204258	0	0.704904	0.1473	0.585199	0.0853505	0.909182	0	0	0	0.625604	0.39138	0.625604	0.121628	0.0488328	0.555492	0.0147934	0.0233109	0	0.0698574	0.0839042	0.28672	3.70682	-0.289857	0.789167	0	0	0.0264572	0.262934	3.89916	0.00496384	5.27325	0	1	0	1	0
Bank Sepah	Islamic banks	Private	Iran, Islamic Rep.	2012	2012Bank Sepah	251	0.826632	0.674274	0.0188462	0.00147161	0	0	0	0	0	0	0	0	0.53117	0	0	0	0.625604	0.39138	0.625604	0.121628	0	0	0.0147934	0	0	0.065311	0.0910051	0.31824	3.03895	-0.289857	0	0	0	0.0264572	0.262934	3.89916	0.00496384	4.98506	0	1	0	1	0
Bank Tejarat	Islamic banks	Public	Iran, Islamic Rep.	2012	2012Bank Tejarat	277	0.808912	0.613849	0.0153429	0.0864473	0	0.080534	0.0141108	0	0.263451	0.0886	5.5707	0.207664	0.680299	0	0	0	0.625604	0.39138	0.625604	0.121628	0.091554	0.829354	0.0147934	0.0117932	0	0.0713271	0.0835497	0.39505	3.1963	-0.90166	0.6374	0	0	0.0264572	0.262934	3.89916	0.00496384	4.9714	0	0	0	1	0
Banque Zitouna	Islamic banks	Private	Tunisia	2012	2012Banque Zitouna	51	0.902459	0.255826	0.0074321	0.0754006	0	0.0913982	0.0235707	0	0.415949	0.0867	-0.246598	0.589316	0.447508	0	0	0	0.384091	0.147526	0.384091	0.109626	0.091554	0.829354	0.0120179	0.0115403	0	0.0420578	0.0814649	0.4205	0	-0.90166	0	0	0	-0.0166419	0.0324003	3.61833	-0.0030653	0	0	0	0	1	0
Barwa Bank	Islamic banks	Private	Qatar	2012	2012Barwa Bank	225	0.798895	0.480957	0.0211105	0.110973	0	0	0	0	0	0	0	-0.147349	0	0	0	0	0.664458	0.441504	0.664458	0.274442	0	0	0.0753183	0	0	0.469965	0	0.35207	0	-1.51428	0	0	0	0.133752	0.0113837	4.92981	-0.0706893	0	0	1	0	1	0
Boubyan Bank KSCP	Islamic banks	Public	Kuwait	2012	2012Boubyan Bank KSCP	215	0.911837	0.247499	0.010592	0.0946689	0	0.123077	0.0464133	0	0.60794	0.1775	0.617923	0.0743366	0.937868	0	0	0	0.543002	0.294851	0.543002	0.192203	0.165425	0.65284	0.0369419	0.0688947	0	0.312634	0.0845545	0.47347	3.16067	0.396988	0.128017	0.0028	0	0.0962841	0.048394	4.71583	-0.0905396	0	0	1	0	1	0
Cham Islamic Bank SA	Islamic banks	Private	Syrian Arab Republic	2012	2012Cham Islamic Bank SA	26	0.819986	0.381491	0.0106162	0.213686	0	0	0.0226914	0	0	0	0	0.460123	0.725873	0	0	0	0.704565	0.496412	0.704565	0.336936	0	0	0.113526	0	0	0.268636	0.070179	0.42797	0	-0.90166	0	0	0	0.0285	0.0475316	3.26338	0	0	0	0	0	1	0
Cihan Bank for Islamic Investme	Islamic banks	Private	Iraq	2012	2012Cihan Bank for Islamic Investme	25	0.716812	0.779034	0.0075194	0.0651049	0	0	0.0874526	0	0	0	0	-0.0681732	0.91596	0.524089	0.926852	0.565447	0.331645	0.109988	0.331645	0.11962	0	0	0.014309	0	0	0.0751136	0.100343	0.42552	2.90928	0.647428	0	0	0	0.0754647	0.0580146	3.83442	0.0829032	0	0	1	0	1	0
Dubai Islamic Bank PJSC	Islamic banks	Public	United Arab Emirates	2012	2012Dubai Islamic Bank PJSC	284	0.927872	0.739601	-0.00397	0.199794	0	0.105566	0	0	0.493696	0.1483	0.0168731	-0.100006	0.872063	0.490935	0.875953	0.54645	0.517351	0.267652	0.517351	0.1231	0.0991876	0.872067	0.0151535	0.0193419	0	0.10382	0.115604	0.65288	2.70844	-0.806243	0.4075	0	0	0.0692851	0.00877347	4.61253	0	0	0	1	0	1	0
Eghtesad Novin Bank PJSC-EN Ban	Islamic banks	Public	Iran, Islamic Rep.	2012	2012Eghtesad Novin Bank PJSC-EN Ban	224	0.891949	0.259609	0	0.172671	0	0.0863098	0.420476	0	0.271436	0.1148	2.33141	0.0197923	0.601928	0	0	0	0.625604	0.39138	0.625604	0.121628	0.091554	0.829354	0.0147934	0.0152805	0	0.137279	0.1225	0.52032	0	-0.90166	0	0	0	0.0264572	0.262934	3.89916	0.00496384	4.30741	0	0	0	1	0
Emirates Islamic Bank PJSC	Islamic banks	Public	United Arab Emirates	2012	2012Emirates Islamic Bank PJSC	232	0.945316	0.320468	-0.0220909	0.0809606	0	0	0.32727	0	0	0	0	-0.352984	0.699236	0.468371	0.849924	0.552705	0.517351	0.267652	0.517351	0.1231	0	0	0.0151535	0	0	0.573889	0.138628	0.95074	3.69037	0.728109	0	0	0	0.0692851	0.00877347	4.61253	0	4.58058	0	1	0	1	0
Faisal Islamic Bank of Egypt	Islamic banks	Public	Egypt, Arab Rep.	2012	2012Faisal Islamic Bank of Egypt	190	0.732221	0.627235	0.0167761	0.161561	0	0.0925588	0.0281316	0	0.303577	0.09	-0.87021	0.0906939	0.603202	0	0	0	0.493506	0.243548	0.493506	0.146663	0.091554	0.829354	0.0215101	0.0119795	0	0.159226	0	0.37979	0	-0.90166	0.396783	0	0.06	0.0176457	0.100649	3.50916	-0.137521	0	0	0	0	1	0
First energy bank	Islamic banks	Private	Bahrain	2012	2012First energy bank	62	0.902987	0.363662	0.0135603	0.0145384	0	0.155072	0.0837361	0	0.299218	0.2618	1.76376	0.377819	0.985419	0	0	0	0.509138	0.259222	0.509138	0.17193	0.0625129	0.826438	0.02956	0.0425644	0	0.136791	0.149564	0.37869	1.24634	-1.99028	0.6067	0	0.6067	0.0198351	-0.00400041	4.37391	-0.0059168	0	0	1	0	1	0
GFH Financial Group B.S.C.	Islamic banks	Public	Bahrain	2012	2012GFH Financial Group B.S.C.	122	0.765992	0.184016	0.0269692	0.0268765	0	0.768605	0.0868895	0	0.0448711	0.2123	0	-0.0958436	0.705215	0	0	0	0.509138	0.259222	0.509138	0.17193	0.0625129	0.826438	0.02956	0.0248089	0	0.617662	0.0993928	0.30116	0	-0.134347	0	0	0	0.0198351	-0.00400041	4.37391	-0.0059168	2.78398	0	0	0	1	0
Ibdar Bank BSC	Islamic banks	Private	Bahrain	2012	2012Ibdar Bank BSC	2	0.739363	0.755417	0.0114297	-0.0483612	0	0.10895	0.0596165	0	0.588281	0.154	0.323695	-0.053897	1	0	0	0	0.509138	0.259222	0.509138	0.17193	0.0625129	0.826438	0.02956	0.0243712	0	0.0954678	0	0.63254	3.31484	-0.289857	0.441	0.0609	0.05	0.0198351	-0.00400041	4.37391	-0.0059168	0	0	0	0	1	0
International Islamic Trade Fin	Islamic banks	Private	Saudi Arabia	2012	2012International Islamic Trade Fin	50	0.774526	0.531335	0.0005628	0.032934	0	0.144401	0.0112026	0	0.597758	0	0	-0.125835	0.675064	0	0	0	0.723762	0.523831	0.723762	0.133935	0.0858033	0.76961	0.0179386	0	0	0.262156	0.0869953	0.87933	0	-0.88302	0	0	0	0.0999685	0.0582622	4.40215	0.0615988	4.61135	0	0	0	1	0
Islamic Corporation for the Dev	Islamic banks	Private	Lebanon	2012	2012Islamic Corporation for the Dev	99	0.820681	0.895195	0.0133673	0.0271025	0	0.10637	0.100029	0	0.676433	0.171	0.507585	-0.0518636	0.624382	0.47603	0.973606	0.489418	0.457805	0.209586	0.457805	0.0995742	0.0373695	0.499771	0.00991502	0.0255841	0	0.095411	0.0927987	0.52666	4.20342	-0.0446887	0.1608	0	0	0.0086734	0.0497149	3.90041	-0.000797761	3.61035	0	1	0	1	0
Islamic Development Bank	Islamic banks	Private	Saudi Arabia	2012	2012Islamic Development Bank	253	0.807671	0.366971	0.0065999	0	0	0.558521	0.0995318	0	0.263361	1.48	0	0.125858	0	0.430844	0.698178	0.618816	0.723762	0.523831	0.723762	0.133935	0.203928	0.797496	0.0179386	0.47455	0	0.0714801	0	0.56023	2.89507	-1.51428	0	0	0	0.0999685	0.0582622	4.40215	0.0615988	3.98049	0	1	0	1	0
Islamic International Arab Bank	Islamic banks	Private	Jordan	2012	2012Islamic International Arab Bank	117	0.771729	0.697837	0.0235479	0.102417	0	0.108998	0.0271582	0	0.326572	0.184	0	0.186019	0.416534	0.565932	0.865127	0.641151	0.712622	0.50783	0.712622	0.344369	0.0813582	0.834395	0.11859	0.0215018	0	0.115631	0	0.2867	3.32342	-0.134347	0.9722	0	0	0.0273718	0.0416244	3.59217	-0.00753158	4.41009	0	0	0	1	0
Jordan Dubai Islamic Bank	Islamic banks	Public	Jordan	2012	2012Jordan Dubai Islamic Bank	63	0.768872	0.259705	0.009783	0	0	0.138924	0.345592	0	0.317153	0.2245	0.0325753	0.0874961	0.469897	0.352466	0.567672	0.68605	0.712622	0.50783	0.712622	0.344369	0.0991876	0.872067	0.11859	0.0292802	0	0.116451	0.0787774	0.50747	2.41999	-0.806243	0.2981	0.16	0.0974	0.0273718	0.0416244	3.59217	-0.00753158	4.35313	0	1	0	1	0
Jordan Islamic Bank	Islamic banks	Public	Jordan	2012	2012Jordan Islamic Bank	178	0.659478	0.108227	0.143896	0.159912	0	1.02438	0.197139	2.3072	0.7197	0.232	0.0275241	-0.998582	0	1	1	1	0.712622	0.50783	0.712622	0.344369	0.0422394	0.607454	0.11859	0.026557	0	0.769689	0.180339	0.650292	0	-1.44307	0.1	0	0.1	0.0273718	0.0416244	3.59217	-0.00753158	5.42897	0	1	0	0	0
Karafarin Bank	Islamic banks	Public	Iran, Islamic Rep.	2012	2012Karafarin Bank	154	0	0	0	0.239107	0	0.22153	0	0.4974	0.313	0	0	0	0.397407	0.304968	0.95	0.321019	0.625604	0.39138	0.625604	0.121628	-0.132444	0	0.0147934	0	0	0	0	0	2.60344	-0.0420791	0.8547	0	0.8547	0.0264572	0.262934	3.89916	0.00496384	0	0	1	0	0	0
Khaleeji Commercial Bank	Islamic banks	Public	Bahrain	2012	2012Khaleeji Commercial Bank	100	0.598359	0.700165	1.05032	0.0361018	0.0363176	0.502229	0.0485441	0	0.0539	0	0.00411372	-0.998905	0.932846	0.241087	0.437436	0.551137	0.509138	0.259222	0.509138	0.17193	0.0625129	0.826438	0.02956	0	0	0.20682	0.152951	0.432709	0	-0.170006	0.0938	0	0	0.0198351	-0.00400041	4.37391	-0.0059168	6.9598	1	1	0	0	0
Kurdistan International Bank fo	Islamic banks	Public	Iraq	2012	2012Kurdistan International Bank fo	49	0.749589	0.19962	-2.74685	0.0812858	0.0113713	0.213292	0.182178	0.9187	0.7279	0	0	-0.999127	0.877853	0.734476	1	0.734476	0.331645	0.109988	0.331645	0.11962	-0.132444	0	0.014309	0	0.161517	0.273254	0.052155	1.63373	2.38032	-0.0420791	1	0	0	0.0754647	0.0580146	3.83442	0.0829032	7.1912	1	0	0	0	0
Kuwait Finance House	Islamic banks	Public	Kuwait	2012	2012Kuwait Finance House	296	0.697503	0.315253	-0.473657	0.0141788	0.0133629	0.418722	0.0971576	0.5506	0.4896	0.2142	0.0232779	-0.999241	0.567201	0.35532	0.830883	0.427642	0.543002	0.294851	0.543002	0.192203	0	0.932738	0.0369419	0	0	0.455098	0.0964696	0.534296	2.12197	0.665153	0.49	0.024	0.49	0.0962841	0.048394	4.71583	-0.0905396	6.23004	1	1	0	0	0
Kuwait International Bank	Islamic banks	Public	Kuwait	2012	2012Kuwait International Bank	184	0.807511	0.30679	0.86266	0.0570352	0.0156447	0.135599	0.163327	0.8011	0.6524	0.1824	0.0782816	-0.998702	0.89492	0.42109	0.79704	0.528317	0.543002	0.294851	0.543002	0.192203	0.0993033	0.932738	0.0369419	0.0208195	0.114142	0.58081	0.0983867	0.475293	3.45648	0.665153	0.4003	0.0761	0	0.0962841	0.048394	4.71583	-0.0905396	5.7954	1	1	0	0	0
Masraf Al Rayan (Q.S.C.)	Islamic banks	Public	Qatar	2012	2012Masraf Al Rayan (Q.S.C.)	254	0.71269	0.588281	0.939118	0.172108	0.0129	0.10918	0.0917766	0.7726	0.6896	0.254	0.0661453	-0.998925	0.72127	0.492438	0.896104	0.549533	0.664458	0.441504	0.664458	0.274442	0.0669994	0.589915	0.0753183	0.0489019	0.192527	0.30862	0.10895	0.519496	3.36047	-0.170006	0.6733	0.1097	0.6733	0.133752	0.0113837	4.92981	-0.0706893	7.65295	1	1	0	0	0
Noor Bank	Islamic banks	Private	United Arab Emirates	2012	2012Noor Bank	217	0.776965	0.662723	0.316823	0.207161	0.0063572	0.177032	0	0.8676	0.76	0.1152	0	-0.999007	0.843771	0.621253	1	0.621253	0.517351	0.267652	0.517351	0.1231	0.0993033	0.932738	0.0151535	0.0131491	0.114142	0.280668	0.089138	0.437364	3.39331	0.665153	0.25	0	0	0.0692851	0.00877347	4.61253	0	7.1214	1	0	0	0	0
Palestine Islamic Bank	Islamic banks	Private	PALESTINIAN TERRITORIES	2012	2012Palestine Islamic Bank	33	0	0	0	0.111608	0.0101212	0.0881634	0	0.4534	0.402	0	0.0234349	0	1	0.559904	0.870275	0.643365	0.745063	0.555119	0.745063	0.424215	-0.037889	0	0.179958	0	0.132479	0	0	0	2.90113	-0.947391	0.7368	0.0555	0.7368	0	0	0	0	0	1	0	0	0	0
Parsian Bank	Islamic banks	Public	Iran, Islamic Rep.	2012	2012Parsian Bank	246	0	0	0	0.063096	0.0281578	0.135652	0	0.0778	0.0679	0.1983	0.331817	0	1	0	0	0	0.625604	0.39138	0.625604	0.121628	0	0.454973	0.0147934	0	0	0	0	0	2.98527	-1.77133	0.23	0	0.23	0.0264572	0.262934	3.89916	0.00496384	0	1	0	0	0	0
Qatar International Islamic Ban	Islamic banks	Public	Qatar	2012	2012Qatar International Islamic Ban	219	0.592157	0.706102	2.32205	0.153836	0.0222163	0.160763	0.0380415	0.7976	0.6693	0	0.601384	-0.998925	1	0	0	0	0.664458	0.441504	0.664458	0.274442	0.0951568	0.876356	0.0753183	0	0.123902	0.0884176	0.170183	0.315468	3.22221	-0.290706	0.178	0	0.652	0.133752	0.0113837	4.92981	-0.0706893	6.3588	1	1	0	0	0
Qatar Islamic Bank SAQ	Islamic banks	Public	Qatar	2012	2012Qatar Islamic Bank SAQ	281	0	0	0	0.117738	0.0072568	0.174245	0	0.5135	0.4493	0.1847	0.560258	0	0.700728	0	0	0	0.664458	0.441504	0.664458	0.274442	0.0298243	0.556776	0.0753183	0.0177695	0.0962073	0	0	0	-0.477121	-0.217947	0.784	0	0	0.133752	0.0113837	4.92981	-0.0706893	0	1	0	0	0	0
Sharjah Islamic Bank	Islamic banks	Public	United Arab Emirates	2012	2012Sharjah Islamic Bank	199	0.659243	0.670687	1.90705	0.0822022	0.0117118	0.088136	0	0.7406	0.6412	0	0.0700893	-0.998844	1	0.470695	0.85539	0.55027	0.517351	0.267652	0.517351	0.1231	-0.132444	0	0.0151535	0	0.161517	0.220594	0.135293	0.165531	3.7553	-0.0420791	0.3011	0	0.3011	0.0692851	0.00877347	4.61253	0	7.4374	1	1	0	0	0
Sina Bank	Islamic banks	Private	Iran, Islamic Rep.	2012	2012Sina Bank	177	0.829523	0.277695	-0.508735	0.171481	0.0011289	0.144835	0	0.6082	0.531	0.209	0	-0.999183	1	0.301946	0.88	0.34312	0.625604	0.39138	0.625604	0.121628	-0.132444	0	0.0147934	0.0337571	0.161517	0.488527	0.0999062	0.600878	0	-0.0420791	0.9112	0	0.0408	0.0264572	0.262934	3.89916	0.00496384	7.10452	1	0	0	0	0
Syria International Islamic Ban	Islamic banks	Public	Syrian Arab Republic	2012	2012Syria International Islamic Ban	81	0	0	0	-0.0225082	0.0080806	0.217029	0	1.6272	0.313	0	0.0593716	0	0.368468	0.59387	0.670139	0.886189	0.704565	0.496412	0.704565	0.336936	-0.132444	0	0.113526	0	0.161517	0	0	0	2.83038	-0.0420791	0.1474	0.0179	0.1474	0.0285	0.0475316	3.26338	0	0	1	1	0	0	0
Tamweel PJSC	Islamic banks	Private	United Arab Emirates	2012	2012Tamweel PJSC	83	0.632498	0.751222	0.853972	0.0399905	-0.0117094	0.594865	0.134178	0.8092	0.584	0	0	-0.998968	2.95224	0.315959	0.710145	0.444922	0.517351	0.267652	0.517351	0.1231	0.0993033	0.932738	0.0151535	0	0.114142	0.156891	0.105301	0.538106	2.91751	0.665153	0.45	0	0	0.0692851	0.00877347	4.61253	0	6.87054	1	1	0	0	0
Warba Bank	Islamic banks	Public	Kuwait	2012	2012Warba Bank	118	0.732428	0.191624	0.01227	0.00125184	0.0276179	0.0728165	0.380199	0.7144	0.6084	0.221	0.0492914	-0.999142	1	0.555373	0.822379	0.675325	0.543002	0.294851	0.543002	0.192203	0.113658	1.14455	0.0369419	0.0191744	0.0867621	0.331348	0.0781508	0.419565	-0.329045	-1.0027	0	0	0	0.0962841	0.048394	4.71583	-0.0905396	6.26149	1	1	0	0	0
A_Ayan Leasing & Investment Com	Islamic banks	Public	Kuwait	2013	2013A_Ayan Leasing & Investment Com	67	0.77099	0.280911	0.929209	0.0795088	0.0072967	0.198689	0.0208613	0.5092	0.4398	0	0.310929	-0.998704	1	0	0	0	0.487839	0.237987	0.487839	0.18848	0.59701	1.24459	0.0355247	0	0.385417	0.456435	0.0678222	0.354719	3.1842	0	0.21	0.0947	0.0917	0.0662582	0.0325515	4.69362	0.067089	7.76407	1	0	0	0	0
ABC Islamic Bank (E.C.)	Islamic banks	Private	Bahrain	2013	2013ABC Islamic Bank (E.C.)	75	0.636697	0.777101	1.09333	0.069572	0	0	0.234318	0	0	0.1231	0	-0.998794	1	0	0	0	0.474695	0.225336	0.474695	0.168931	0.013778	0.350714	0.0285377	0	0	0.05456	0.138488	0.471953	2.47209	-0.0420791	0.3	0	0	0.0372811	0.027574	4.39348	0.00699533	6.67481	1	0	0	0	0
Abu Dhabi Islamic Bank	Islamic banks	Public	United Arab Emirates	2013	2013Abu Dhabi Islamic Bank	130	0.602387	0.585486	0.579963	0.190824	0.0106261	0.229366	0	0.6726	0.5991	0	0.0294403	-0.998784	0.765693	0.301026	0.861828	0.349287	0.500417	0.250418	0.500417	0.116744	-0.132444	0	0.0136292	0	0.161517	0.359934	0.120062	0.247516	1.91832	-0.0420791	0.3971	0	0.1764	0.0448379	0.00662269	4.6275	0	7.46694	1	1	0	0	0
Abu Dhabi Islamic Bank - Public	Islamic banks	Public	United Arab Emirates	2013	2013Abu Dhabi Islamic Bank - Public	273	0.745656	0.705732	1.69108	0.205679	0.0086021	0.125106	0.026593	0.7074	0.6197	0	1.16637	-0.998962	1	0	0	0	0.500417	0.250418	0.500417	0.116744	0	0.876356	0.0136292	0	0	0.0805442	0.18494	0.335815	2.78474	-0.290706	0.065	0	0.058	0.0448379	0.00662269	4.6275	0	7.67675	1	1	0	0	0
Ahli United Bank KSC	Islamic banks	Public	Kuwait	2013	2013Ahli United Bank KSC	228	0	0	0	0.0967728	-0.0298113	0.710817	0	0.03	0.0161	0	0	0	0	0.173285	0.5	0.346569	0.487839	0.237987	0.487839	0.18848	-0.132444	0	0.0355247	0	0.161517	0	0	0	2.30437	-0.0420791	0.0555	0	0.0555	0.0662582	0.0325515	4.69362	0.067089	0	1	0	0	0	0
Ajman Bank	Islamic banks	Private	United Arab Emirates	2013	2013Ajman Bank	148	0.688982	0.182905	-0.396113	0.0991795	0.0157016	0.0746292	0.138948	0.8003	0.658	0	0.337846	-0.999128	1	0.613087	0.864681	0.709033	0.500417	0.250418	0.500417	0.116744	0.113658	1.14455	0.0136292	0	0.0867621	0.432854	0.0726311	0.5275	0.359817	-1.0027	0.3	0	0.3	0.0448379	0.00662269	4.6275	0	6.91275	1	1	0	0	0
Al Baraka Bank Egypt SAE	Islamic banks	Private	Egypt, Arab Rep.	2013	2013Al Baraka Bank Egypt SAE	145	0.56132	0.432316	2.04117	0.178054	-0.0304568	1.1934	0.0587871	1.2235	0.5354	0	0.00381003	-0.999065	1	0	0	0	0.466013	0.217168	0.466013	0.13301	-0.438739	0	0.0176916	0	0.260071	0.335653	0.141527	0.417162	2.5551	0.233041	0.11	0	0	0.022262	0.0711173	3.51357	-0.0444661	7.01196	1	1	0	0	0
Al Baraka Bank Syria SA	Islamic banks	Private	Syrian Arab Republic	2013	2013Al Baraka Bank Syria SA	103	0.874743	0.297249	2.26723	0.409757	0.0437709	0.170699	0.0367223	0.6546	0.462	0	0	-0.998844	0.849652	0.512735	0.723606	0.708583	0.671294	0.450636	0.671294	0.326967	0.113658	1.14455	0.106907	0	0.0867621	0.533957	0.0968079	0.298056	-0.0995345	-1.0027	0.1581	0	0	-0.26339	0.367023	3.24706	0	6.44055	1	0	0	0	0
Al Rajhi Bank Public Joint Stoc	Islamic banks	Public	Saudi Arabia	2013	2013Al Rajhi Bank Public Joint Stoc	303	0.78567	0.174622	0.329575	0.152878	0.0114851	0.137789	0.070833	0.5614	0.4816	0	0.0920099	-0.999158	0.766515	0.368834	0.572165	0.644628	0.722994	0.52272	0.722994	0.125853	0.113658	1.14455	0.015839	0	0.0867621	0.595259	0.0947863	0.338757	0.226828	-1.0027	0	0	0	0.0541144	0.0286627	4.39523	0.0964614	7.52239	1	1	0	0	0
Albaraka Bank Tunisia	Islamic banks	Private	Tunisia	2013	2013Albaraka Bank Tunisia	42	0.780818	0.604043	1.82093	0.0521942	0.011016	0.065397	0	0.7588	0.6637	0	0	-0.999042	0.791399	0.64487	0.921513	0.699795	0.316344	0.100073	0.316344	0.0984382	0.113658	1.14455	0.00969008	0	0.0867621	0.332953	0.13537	0.464621	2.37748	-1.0027	0.1	0	0	0.0391328	0.0461184	3.62559	0.00903838	6.35566	1	0	0	0	0
Albaraka Banking Group B.S.C.	Islamic banks	Public	Bahrain	2013	2013Albaraka Banking Group B.S.C.	261	0.856118	0.166504	0	0.136631	0.0009812	0.266192	0.18654	0.683	0.5398	0.09	0	-0.998803	1	0.412243	0.646439	0.637714	0.474695	0.225336	0.474695	0.168931	0.013778	0.350714	0.0285377	0.00780859	0.0867621	0.457389	0.0744804	0.719704	-0.21761	-1.0027	0	0	0	0.0372811	0.027574	4.39348	0.00699533	6.09763	1	0	0	0	0
Albaraka Islamic Bank BSC	Islamic banks	Private	Bahrain	2013	2013Albaraka Islamic Bank BSC	105	0.563622	0.605043	1.17933	0.0346373	0.0106714	0.083946	0.0237883	0.7289	0.577	0	0.19732	-0.998988	1	0.554531	0.753241	0.736194	0.474695	0.225336	0.474695	0.168931	0.013778	0.350714	0.0285377	0	0.0867621	0.287965	0.13448	0.412378	3.07902	-1.0027	0.1948	0	0.0506	0.0372811	0.027574	4.39348	0.00699533	7.36858	1	1	0	0	0
Al-Salam Bank-Bahrain B.S.C.	Islamic banks	Public	Bahrain	2013	2013Al-Salam Bank-Bahrain B.S.C.	163	0.79278	0.203941	-0.517912	0.0329623	0.005793	0.148297	0.0627114	0.7687	0.6791	0.22	1.68613	-0.999161	0.943897	0	0	0	0.474695	0.225336	0.474695	0.168931	0.013778	0.350714	0.0285377	0.0211656	0.0962073	0.375777	0.0759905	0.52619	0	-0.217947	0.21	0	0	0.0372811	0.027574	4.39348	0.00699533	7.34079	1	0	0	0	0
Amlak Finance PJSC	Islamic banks	Public	United Arab Emirates	2013	2013Amlak Finance PJSC	106	0.607216	0.357137	1.21883	0.0803432	0.0186688	0.221329	0.455412	0.7423	0.6033	0.2439	0.199498	-0.998819	0.647247	0	0	0	0.500417	0.250418	0.500417	0.116744	-0.984102	0	0.0136292	0.0630642	0.258566	0.508129	0.279675	0.490781	3.43629	0.535777	0.1867	0	0	0.0448379	0.00662269	4.6275	0	5.24814	1	0	0	0	0
Ansar Bank	Islamic banks	Public	Iran, Islamic Rep.	2013	2013Ansar Bank	191	0.655332	0.510945	0.907065	0.176201	0.0107632	0.209277	0.0595183	0.7785	0.6817	0.5629	0.064532	-0.999026	0.887635	0.555264	0.985821	0.56325	0.624563	0.390079	0.624563	0.0892823	0.0669994	0.589915	0.00797133	0.108374	0.192527	0.168999	0.114783	0.625308	2.88315	-0.170006	0.584	0	0	-0.0744456	0.272568	3.77948	-0.117625	6.64424	1	1	0	0	0
Arab Islamic Bank	Islamic banks	Private	PALESTINIAN TERRITORIES	2013	2013Arab Islamic Bank	28	0.597346	0.499391	1.38834	0.0753714	0	0.191812	0.106677	0.112	0.0954	0	0.299523	-0.99882	0.909935	0	0	0	0.693114	0.480406	0.693114	0.420481	0.0664636	0.454973	0.176805	0	0.32108	0.124514	0.158929	0.532511	3.32267	-1.77133	0.3226	0	0.3226	0	0	0	0	6.48847	1	0	0	0	0
Arcapita Bank B.S.C.	Islamic banks	Private	Bahrain	2013	2013Arcapita Bank B.S.C.	146	0.703879	0.311894	2.4755	0	0	0.835612	0.0416974	0.7992	0.3108	0.174	0	-0.999016	1	0.503573	0.532378	0.945894	0.474695	0.225336	0.474695	0.168931	0.013778	0.350714	0.0285377	0.0199177	0.11447	0.547752	0.105733	0.457867	-0.306395	-1.44307	0	0	0	0.0372811	0.027574	4.39348	0.00699533	6.90494	1	0	0	0	0
Bahrain Islamic Bank B.S.C.	Islamic banks	Public	Bahrain	2013	2013Bahrain Islamic Bank B.S.C.	120	0.648537	0.632301	0.564698	0.102318	0.022631	0.105165	0.127366	0.7598	0.5971	0	0.124888	-0.999063	0.544806	0.387214	0.827896	0.467709	0.474695	0.225336	0.474695	0.168931	0.013778	0.350714	0.0285377	0	0.114142	0.106564	0.13284	0.477532	3.22287	0.665153	0.2796	0.2796	0	0.0372811	0.027574	4.39348	0.00699533	6.70472	1	1	0	0	0
Bank AlJazira JSC	Islamic banks	Public	Saudi Arabia	2013	2013Bank AlJazira JSC	239	0.719145	0.683338	1.72681	0.173619	0.0193879	0.0839088	0.0701456	0.7959	0.7242	0.1224	0.0525644	-0.998815	0.786345	0.634456	0.938593	0.675965	0.722994	0.52272	0.722994	0.125853	0.113658	1.14455	0.015839	0.0106197	0.0867621	0.23429	0.116007	0.292242	-0.102152	-1.0027	0	0	0	0.0541144	0.0286627	4.39523	0.0964614	7.37986	1	1	0	0	0
Bank Alkhair BSC	Islamic banks	Private	Bahrain	2013	2013Bank Alkhair BSC	18	0.503348	0.465125	0.001285	-0.0112669	0.0084869	0.193598	0	0.7941	0.6082	0	0.0271694	-0.998999	1	0.35257	0.862232	0.408903	0.474695	0.225336	0.474695	0.168931	0.013778	0.350714	0.0285377	0	0.114142	0.522463	0.150356	0.329633	3.03961	0.665153	0.999	0	0	0.0372811	0.027574	4.39348	0.00699533	7.2063	1	1	0	0	0
Bank Mellat	Islamic banks	Public	Iran, Islamic Rep.	2013	2013Bank Mellat	293	0	0	0	-0.0171461	0.0124394	0.0639477	0	0.1124	0.0984	0	0.00874659	0	0.401855	0.572552	0.805198	0.71107	0.624563	0.390079	0.624563	0.0892823	-0.037889	0	0.00797133	0	0.132479	0	0	0	3.28137	-0.947391	0.067	0	0	-0.0744456	0.272568	3.77948	-0.117625	0	1	1	0	0	0
Bank Nizwa SAOG	Islamic banks	Public	Oman	2013	2013Bank Nizwa SAOG	52	0.787213	0.308529	3.23668	-0.0415239	0.0119888	1.44487	0.0401227	2.5295	0.3939	0.1874	0	-0.998772	0.921569	0.852802	0.997964	0.854542	0.588013	0.345759	0.588013	0.254238	-0.132444	0	0.0646369	0.0302684	0.161517	0.323656	0.134147	0.284853	2.85409	-0.0420791	0.2185	0	0.2185	0.0886312	0.0294773	4.31943	0.0282559	7.38349	1	0	0	0	0
Bank Pasargad	Islamic banks	Private	Iran, Islamic Rep.	2013	2013Bank Pasargad	244	0	0	0	0.118025	0.0098483	0.571019	0	0.5611	0.2813	0	0.0715435	0	0.440017	0.321195	0.62	0.518056	0.624563	0.390079	0.624563	0.0892823	-0.132444	0	0.00797133	0	0.161517	0	0	0	1.82707	-0.0420791	0	0	0	-0.0744456	0.272568	3.77948	-0.117625	0	1	1	0	0	0
Bank Saderat Iran	Islamic banks	Public	Iran, Islamic Rep.	2013	2013Bank Saderat Iran	278	0.784829	0.46559	4.53524	-0.182555	-0.0360254	1.50963	0.0295476	1.8512	0.0925	0	0	-0.998732	0	0.310699	0.670928	0.463089	0.624563	0.390079	0.624563	0.0892823	-0.132444	0	0.00797133	0	0.161517	0.440801	0.142197	0.309926	2.72707	-0.0420791	0.4	0	0.4	-0.0744456	0.272568	3.77948	-0.117625	6.49937	1	0	0	0	0
Bank Sarmayeh	Islamic banks	Private	Iran, Islamic Rep.	2013	2013Bank Sarmayeh	173	0.740465	0.704904	0.890318	2.61892	0.0319307	1.7931	0.0838007	0	0.6099	0	0	-0.998991	0.397407	0	0	0	0.624563	0.390079	0.624563	0.0892823	0	0.876356	0.00797133	0	0	0.250897	0.0941157	0.537606	-0.377289	-0.290706	0.381	0	0.381	-0.0744456	0.272568	3.77948	-0.117625	6.79006	1	0	0	0	0
Bank Sepah	Islamic banks	Private	Iran, Islamic Rep.	2013	2013Bank Sepah	251	0	0	0	0.00483324	0.0172913	1.1292	0	0	0.1816	0	0	0	0.937646	0	0	0	0.624563	0.390079	0.624563	0.0892823	0	0.809321	0.00797133	0	0	0	0	0	2.78636	-0.757931	0.533	0	0.533	-0.0744456	0.272568	3.77948	-0.117625	0	1	0	0	0	0
Bank Tejarat	Islamic banks	Public	Iran, Islamic Rep.	2013	2013Bank Tejarat	277	0.775315	0.263451	0.04517	0.107012	0.0109451	0	0.0687668	0	0	0	0	-0.999088	0.792673	0	0	0	0.624563	0.390079	0.624563	0.0892823	0	0.876356	0.00797133	0	0	0.366401	0.080534	0.830532	0.498395	-0.290706	0.2361	0	0	-0.0744456	0.272568	3.77948	-0.117625	7.04158	1	0	0	0	0
Banque Zitouna	Islamic banks	Private	Tunisia	2013	2013Banque Zitouna	51	0.72925	0.415949	-0.58149	0.060923	0.008541	0.141779	0.320434	0.6319	0.5664	0	0	-0.998966	1	0.460517	0.74026	0.622102	0.316344	0.100073	0.316344	0.0984382	-0.0507718	0	0.00969008	0	0.305854	0.360408	0.0913982	0.392926	3.50074	-0.0834191	1	0	0	0.0391328	0.0461184	3.62559	0.00903838	6.61966	1	0	0	0	0
Barwa Bank	Islamic banks	Private	Qatar	2013	2013Barwa Bank	225	0	0	0	0.106671	0.0029231	0	0	0	0	0.1956	0	0	1	0	0	0	0.673087	0.453046	0.673087	0.274923	0	0	0.0755829	0	0	0	0	0	3.48119	-0.0834191	0.52	0	0	0.0473001	0.0231535	4.92968	0.0719128	0	1	1	0	0	0
Boubyan Bank KSCP	Islamic banks	Public	Kuwait	2013	2013Boubyan Bank KSCP	215	0.540289	0.60794	0.737916	0.109679	0.0126874	0.0944874	0.0588806	0.6886	0.6242	0	0.0604334	-0.998923	0.648015	0.391344	0.805195	0.486023	0.487839	0.237987	0.487839	0.18848	-0.0507718	0	0.0355247	0	0.305854	0.263443	0.123077	0.341376	3.63715	-0.0834191	0.6601	0.0437	0.6601	0.0662582	0.0325515	4.69362	0.067089	7.47316	1	1	0	0	0
Cham Islamic Bank SA	Islamic banks	Private	Syrian Arab Republic	2013	2013Cham Islamic Bank SA	26	0	0	0	0.357929	0.0364636	0.183625	0	0.7382	0.6202	0.2842	0.0949181	0	0.603939	0.658066	0.910126	0.72305	0.671294	0.450636	0.671294	0.326967	0.113658	1.14455	0.106907	0.0246578	0.0867621	0	0	0	0.0747627	-1.0027	0	0	0	-0.26339	0.367023	3.24706	0	0	1	1	0	0	0
Cihan Bank for Islamic Investme	Islamic banks	Private	Iraq	2013	2013Cihan Bank for Islamic Investme	25	0	0	0	0.0717977	0.0064075	0.403306	0	0.7064	0.5691	0.68	0.0105059	0	1	0.369195	0.89	0.414825	0.901813	0.813267	0.901813	0.116061	-0.132444	0	0.0134701	0.109832	0.161517	0	0	0	2.80695	-0.0420791	0.4696	0	0.1401	0.139364	0.060891	3.84984	0.0666981	0	1	1	0	0	0
Dubai Islamic Bank PJSC	Islamic banks	Public	United Arab Emirates	2013	2013Dubai Islamic Bank PJSC	284	0.788313	0.493696	2.33142	0.248536	0.0418231	0.705789	0.0292989	0.2762	0.1345	0.1393	0.14735	-0.998684	0.862701	0.774798	0.800042	0.968447	0.500417	0.250418	0.500417	0.116744	0.0422394	0.607454	0.0136292	0.0159456	0.11447	0.36182	0.105566	0.345331	0.162775	-1.44307	0.099	0	0	0.0448379	0.00662269	4.6275	0	6.48466	1	1	0	0	0
Eghtesad Novin Bank PJSC-EN Ban	Islamic banks	Public	Iran, Islamic Rep.	2013	2013Eghtesad Novin Bank PJSC-EN Ban	224	0.823044	0.271436	-0.225573	0.112987	0.0093179	0.553552	0.15609	1.1272	0.8503	0.2523	0.569564	-0.999053	1	0.664902	1.48519	0.8956	0.624563	0.390079	0.624563	0.0892823	0.0669994	0.589915	0.00797133	0.0485746	0.192527	0.28707	0.0863098	0.432958	3.08651	-0.170006	1	0	0.93	-0.0744456	0.272568	3.77948	-0.117625	6.22158	1	1	0	0	0
Emirates Islamic Bank PJSC	Islamic banks	Public	United Arab Emirates	2013	2013Emirates Islamic Bank PJSC	232	0	0	0	0.125753	0.0082401	0.242705	0	0.775	0.6452	0.1688	0.581218	0	0.755352	0.338227	0.962978	0.351231	0.500417	0.250418	0.500417	0.116744	0.0669994	0.589915	0.0136292	0.0324986	0.192527	0	0	0	2.81254	-0.170006	0.0797	0.0797	0	0.0448379	0.00662269	4.6275	0	0	1	1	0	0	0
Faisal Islamic Bank of Egypt	Islamic banks	Public	Egypt, Arab Rep.	2013	2013Faisal Islamic Bank of Egypt	190	0.776306	0.303577	-0.530915	0.159939	0.0251853	0.216573	0.123635	0.8626	0.723	0.1954	0.240705	-0.999061	1	0	0	0	0.466013	0.217168	0.466013	0.13301	-0.984102	0	0.0176916	0.0505238	0.258566	0.32154	0.0925588	0.742293	2.74362	0.535777	0.1189	0.1189	0	0.022262	0.0711173	3.51357	-0.0444661	7.28454	1	1	0	0	0
First energy bank	Islamic banks	Private	Bahrain	2013	2013First energy bank	62	0.58627	0.299218	0.339188	-0.485439	0.0233723	0.238881	0.241391	0.7394	0.6217	0.298	0	-0.99862	0.857568	0.358791	0.849299	0.422455	0.474695	0.225336	0.474695	0.168931	0.013778	0.350714	0.0285377	0.0340142	0.114142	0.481225	0.155072	0.741462	2.6883	0.665153	0.9522	0	0	0.0372811	0.027574	4.39348	0.00699533	5.41142	1	0	0	0	0
GFH Financial Group B.S.C.	Islamic banks	Public	Bahrain	2013	2013GFH Financial Group B.S.C.	122	0.105913	0.0448711	0.580641	0.0134595	0.0126627	0.188192	0.550907	0.6873	0.593	0	0.355468	-0.999455	0	0	0	0	0.474695	0.225336	0.474695	0.168931	0.013778	0.350714	0.0285377	0	0.385417	0.811162	0.768605	0.768531	3.44752	0	0.2723	0.2723	0	0.0372811	0.027574	4.39348	0.00699533	5.75854	1	0	0	0	0
Ibdar Bank BSC	Islamic banks	Private	Bahrain	2013	2013Ibdar Bank BSC	2	0.71269	0.588281	0.939118	-0.0472198	0.0115163	0.0700101	0.0917766	0.6373	0.5792	0.1866	0.17605	-0.998925	0.732902	0.708422	0.963449	0.735298	0.474695	0.225336	0.474695	0.168931	0.013778	0.350714	0.0285377	0.0161898	0.0867621	0.30862	0.10895	0.519496	2.35145	-1.0027	0	0	0	0.0372811	0.027574	4.39348	0.00699533	7.65295	1	1	0	0	0
International Islamic Trade Fin	Islamic banks	Private	Saudi Arabia	2013	2013International Islamic Trade Fin	50	0.717925	0.597758	2.31432	0.033763	0.0215066	0.15848	0	0.7285	0.5688	0.1541	0.16723	-0.999059	0.789824	0	0	0	0.722994	0.52272	0.722994	0.125853	-0.984102	0	0.015839	0.039845	0.258566	0.259525	0.144401	0.362238	2.88703	0.535777	0.6065	0	0.6065	0.0541144	0.0286627	4.39523	0.0964614	6.33392	1	1	0	0	0
Islamic Corporation for the Dev	Islamic banks	Private	Lebanon	2013	2013Islamic Corporation for the Dev	99	0.632448	0.676433	1.03807	0.0201908	0.0173609	0.126453	0.0115548	0.7989	0.621	0.3471	0.32501	-0.998937	1	0	0	0	0.536506	0.287839	0.536506	0.0927835	-0.984102	0	0.00860879	0.0897482	0.258566	0.277623	0.10637	0.375623	3.01331	0.535777	0.1667	0	0	0.0254054	0.0658147	3.89933	0.0358465	7.31405	1	1	0	0	0
Islamic Development Bank	Islamic banks	Private	Saudi Arabia	2013	2013Islamic Development Bank	253	0.367079	0.263361	-0.69737	0	0.0145005	0.241059	0.156451	0.8296	0.5564	0	0.0195424	-0.999142	0.591364	0.425514	0.7961	0.534498	0.722994	0.52272	0.722994	0.125853	0.0993033	0.932738	0.015839	0	0.114142	0.497788	0.558521	1.35828	3.53211	0.665153	0.313	0	0.2	0.0541144	0.0286627	4.39523	0.0964614	5.66707	1	1	0	0	0
Islamic International Arab Bank	Islamic banks	Private	Jordan	2013	2013Islamic International Arab Bank	117	0.701789	0.326572	0.218039	0.118956	0.039468	0.125162	0.0496712	0.6673	0.5819	0.5287	0	-0.999027	1	0.512918	0.794286	0.64576	0.694511	0.482345	0.694511	0.32	0.113658	1.14455	0.1024	0.0458711	0.0867621	0.518056	0.108998	0.743563	0	-1.0027	0	0	0	0.0242936	0.0451523	3.60678	-0.0108016	7.48061	1	0	0	0	0
Jordan Dubai Islamic Bank	Islamic banks	Public	Jordan	2013	2013Jordan Dubai Islamic Bank	63	0.75456	0.317153	4.42773	0	-0.0023092	0.241977	0.0877724	0.2885	0.2569	0	-0.630572	-0.99861	1	0	0	0	0.694511	0.482345	0.694511	0.32	0.0664636	0.454973	0.1024	0	0.32108	0.296661	0.138924	0.284907	3.44045	-1.77133	0.4904	0	0.3	0.0242936	0.0451523	3.60678	-0.0108016	6.53022	1	1	0	0	0
Jordan Islamic Bank	Islamic banks	Public	Jordan	2013	2013Jordan Islamic Bank	178	0	0	0	0.156578	0.0145386	0.432618	0.00344136	0	0.9004	0.7723	0	-0.198672	1	1	1	1	0.694511	0.482345	0.694511	0.32	0	0.932738	0.1024	0	0	0	0.132733	0	1.70578	0.665153	0.865	0	0	0.0242936	0.0451523	3.60678	-0.0108016	0	1	0	0	0	0
Karafarin Bank	Islamic banks	Public	Iran, Islamic Rep.	2013	2013Karafarin Bank	154	0.617899	0.356469	0.000648	0.154828	0.0001933	0.342654	0.082985	0.7776	0.6526	0.2121	3.37903	65.1568	0.329617	0.566781	0.957593	0.591881	0.624563	0.390079	0.624563	0.0892823	0.0669994	0.589915	0.00797133	0.040835	0.192527	0.174095	0.061777	0.60245	3.64379	-0.170006	0.24	0.0504	0	-0.0744456	0.272568	3.77948	-0.117625	3.4437	1	1	0	0	0
Khaleeji Commercial Bank	Islamic banks	Public	Bahrain	2013	2013Khaleeji Commercial Bank	100	0.567568	0.0540541	0.0363176	0.0718078	0	0.116369	0.452318	0.8874	0.6407	0.192	0.189691	-0.380382	0.996088	0.581911	0.947594	0.614094	0.474695	0.225336	0.474695	0.168931	0.013778	0.350714	0.0285377	0.0215071	0	0.0824887	0	0.75121	3.24805	0.663484	0.5819	0.5819	0.071	0.0372811	0.027574	4.39348	0.00699533	0	0	1	0	0	0
Kurdistan International Bank fo	Islamic banks	Public	Iraq	2013	2013Kurdistan International Bank fo	49	0.082461	0.727916	0.0113713	0.0836583	0	0.169297	0	0.9785	0.7444	0.1462	0.272561	0.0556333	1	0	0	0	0.901813	0.813267	0.901813	0.116061	0.137752	0.724569	0.0134701	0.0383605	0	0.0575345	0.158816	0.30631	3.8414	0.524605	0.381	0.1765	0.381	0.139364	0.060891	3.84984	0.0666981	3.12317	0	1	0	0	0
Kuwait Finance House	Islamic banks	Public	Kuwait	2013	2013Kuwait Finance House	296	0.889131	0.48958	0.0133629	0.0290679	0	0.178564	0.0255736	0.9934	0.7997	0	0.374791	0.308892	0.824742	0	0	0	0.487839	0.237987	0.487839	0.18848	-0.484837	0	0.0355247	0	0	0.0710009	0.28041	0.63114	3.64339	0.170634	0.35	0.0804	0.35	0.0662582	0.0325515	4.69362	0.067089	4.29091	0	1	0	0	0
Kuwait International Bank	Islamic banks	Public	Kuwait	2013	2013Kuwait International Bank	184	0.831128	0.652402	0.0156447	0.06489	0	0.124391	0.0363431	0.5587	0.4886	0.162	0	0.163588	1	0.681276	0.910953	0.747871	0.487839	0.237987	0.487839	0.18848	0	0	0.0355247	0	0	0.156165	0	0.45335	2.86799	-0.917665	0.855	0	0.855	0.0662582	0.0325515	4.69362	0.067089	0	0	0	0	0	0
Masraf Al Rayan (Q.S.C.)	Islamic banks	Public	Qatar	2013	2013Masraf Al Rayan (Q.S.C.)	254	0.892574	0.689594	0.0129	0.163951	0	0.160296	0.0348026	0.6782	0.5698	0.2693	0.433638	0.111203	0.604607	0.519253	0.899748	0.577109	0.673087	0.453046	0.673087	0.274923	-0.0862932	0	0.0755829	0.0426399	0	0.237955	0	0.33202	3.77158	-0.073832	0.1883	0.1883	0	0.0473001	0.0231535	4.92968	0.0719128	3.55593	0	1	0	0	0
Noor Bank	Islamic banks	Private	United Arab Emirates	2013	2013Noor Bank	217	0.875998	0.810716	0.0063572	0.159663	0	0.157535	0.0210506	0.8246	0.699	0.184	0.0536316	0.480075	0.61023	0.60786	1	0.60786	0.500417	0.250418	0.500417	0.116744	0.0799569	0.646529	0.0136292	0.0351964	0	0.1388	0.822059	0.58287	3.42844	-0.217884	0.1013	0.1013	0	0.0448379	0.00662269	4.6275	0	4.05043	0	1	0	0	0
Palestine Islamic Bank	Islamic banks	Private	PALESTINIAN TERRITORIES	2013	2013Palestine Islamic Bank	33	0.886759	0.379827	0.0101212	0.136878	0	0.148291	0.0669877	0.7143	0.5906	0.1955	0.320907	0.175906	1	0	0	0	0.693114	0.480406	0.693114	0.420481	0.137752	0.724569	0.176805	0.051296	0	0.0725991	0.992364	0.43988	3.33415	0.524605	0.2722	0	0	0	0	0	0	4.34791	0	1	0	0	0
Parsian Bank	Islamic banks	Public	Iran, Islamic Rep.	2013	2013Parsian Bank	246	0.843219	0.0679411	0.0281578	0.0555429	0	0.203716	0.262313	0.8812	0.6944	0.4381	0	0.280494	1	0.517674	0.99314	0.52125	0.624563	0.390079	0.624563	0.0892823	0.013778	0.350714	0.00797133	0.0490744	0	0.863917	0.277446	0.18433	2.77784	0.663484	0	0	0	-0.0744456	0.272568	3.77948	-0.117625	4.95602	0	0	0	0	0
Qatar International Islamic Ban	Islamic banks	Public	Qatar	2013	2013Qatar International Islamic Ban	219	0.839137	0.678309	0.0222163	0.141822	0	0.35833	0.024602	0.3261	0.2496	0	0	0.102938	0.75	0.292347	0.656566	0.445267	0.673087	0.453046	0.673087	0.274923	-0.0862932	0	0.0755829	0	0	0.115468	0.114221	0.33124	3.08286	-0.073832	0.995	0	0.995	0.0473001	0.0231535	4.92968	0.0719128	0	0	0	0	0	0
Qatar Islamic Bank SAQ	Islamic banks	Public	Qatar	2013	2013Qatar Islamic Bank SAQ	281	0.798103	0.449274	0.0072568	0.133797	0	0.10246	0.0269397	0.987	0.7461	0.1856	1.20472	0.214916	1	0	0	0	0.673087	0.453046	0.673087	0.274923	0.0427122	0.667832	0.0755829	0.0177744	0	0.257796	0.866061	0.6266	0.682156	-0.226797	0.2772	0	0.1	0.0473001	0.0231535	4.92968	0.0719128	3.14358	0	1	0	0	0
Sharjah Islamic Bank	Islamic banks	Public	United Arab Emirates	2013	2013Sharjah Islamic Bank	199	0.846443	0.641168	0.0117118	0.0871365	0	0.0242169	0.0275075	0.4168	0.354	0.26	0	0.156953	1	0.781182	1	0.781182	0.500417	0.250418	0.500417	0.116744	-0.0535185	0	0.0136292	0.0340216	0	0.121789	0	0.57259	3.82279	-0.917665	0.4937	0	0.4937	0.0448379	0.00662269	4.6275	0	4.37039	0	0	0	0	0
Sina Bank	Islamic banks	Private	Iran, Islamic Rep.	2013	2013Sina Bank	177	0.867521	0.183879	0.0011289	0.157174	0	0.301756	0.0502591	0.8432	0.6266	0	0	0.138692	0.954149	0.490319	0.920703	0.532549	0.624563	0.390079	0.624563	0.0892823	0.013778	0.350714	0.00797133	0	0	0.187559	0	0.92701	3.22664	0.663484	0	0	0	-0.0744456	0.272568	3.77948	-0.117625	5.83998	0	0	0	0	0
Syria International Islamic Ban	Islamic banks	Public	Syrian Arab Republic	2013	2013Syria International Islamic Ban	81	0.721833	0.285532	0.0080806	0.384393	0	0	0.00932977	0	0	0.1515	0	0.558828	0	0	0	0	0.671294	0.450636	0.671294	0.326967	0	0	0.106907	0	0	0.352376	0.291109	0.58537	3.52093	-0.0782786	0	0	0	-0.26339	0.367023	3.24706	0	3.29121	0	0	0	0	0
Tamweel PJSC	Islamic banks	Private	United Arab Emirates	2013	2013Tamweel PJSC	83	0.722027	0.584034	-0.0117094	0.0325353	0	0.145895	0.134631	0.5705	0.4523	0.2126	0.447868	-0.300212	0.592328	0.376485	0.808996	0.465374	0.500417	0.250418	0.500417	0.116744	-0.205493	0	0.0136292	0.0611873	0	0.0448109	0.0257761	0.513852	3.6915	-0.0782786	0.1983	0	0.1983	0.0448379	0.00662269	4.6275	0	3.86343	0	1	0	0	0
Warba Bank	Islamic banks	Public	Kuwait	2013	2013Warba Bank	118	0.862047	0.579771	0.0276179	0.0108366	0	0.197146	0.025703	0.292	0.2217	0.49	0.12593	0.160149	0.7309	0	0	0	0.487839	0.237987	0.487839	0.18848	0.123845	0.614003	0.0355247	0.160965	0	0.219279	0	0.44949	3.3115	-1.84853	0.5129	0	0.5129	0.0662582	0.0325515	4.69362	0.067089	3.86523	0	1	0	0	0
A_Ayan Leasing & Investment Com	Islamic banks	Public	Kuwait	2014	2014A_Ayan Leasing & Investment Com	67	0.847838	0.439936	0.0072967	0.0474992	0	0.371166	0.00269981	1.0678	0.5742	0	0	0.29025	1	0.577845	0.853826	0.676772	0.502835	0.252843	0.502835	0.192527	0.102838	0.739594	0.0370667	0	0	0.395444	0	0.74869	3.06977	-0.855673	0.877	0	0.877	0.011493	0.026823	4.64407	0.116628	2.74966	0	0	0	0	0
ABC Islamic Bank (E.C.)	Islamic banks	Private	Bahrain	2014	2014ABC Islamic Bank (E.C.)	75	0	0	0	0.0746976	0	0.192698	0	0.3056	0.2565	0.2385	0	0	0.405114	0.338356	0.644609	0.524901	0.468076	0.219096	0.468076	0.161517	0.0625129	0.826438	0.0260879	0.0312082	0	0	0.0938164	0	3.92041	-0.917665	0.996	0	0.996	0.0541684	0.0330001	4.39776	-0.0900439	0	0	0	0	0	0
Abu Dhabi Islamic Bank	Islamic banks	Public	United Arab Emirates	2014	2014Abu Dhabi Islamic Bank	130	0.890768	0.63357	0.0106261	0.249721	0	0.240494	0.0748041	0.6255	0.5101	0.223	0.0138268	0.163943	1	0.436342	0.901158	0.484201	0.502642	0.252649	0.502642	0.114142	-0.205493	0	0.0130283	0.0641805	0	0.150137	0	0.63717	3.69689	-0.0782786	0.87	0.0205	0.87	0.0505308	0.0110112	4.641	0	2.94211	0	1	0	0	0
Abu Dhabi Islamic Bank - Public	Islamic banks	Public	United Arab Emirates	2014	2014Abu Dhabi Islamic Bank - Public	273	0.876069	0.619717	0.0086021	0.199625	0	0.217556	0.0152448	0.7314	0.4951	0.1162	0.12703	0.174636	0.748179	0.478696	0.959596	0.498851	0.502642	0.252649	0.502642	0.114142	-0.0862932	0	0.0130283	0.0183987	0	0.135166	0	0.57924	3.23112	-0.073832	0.5937	0	0.5937	0.0505308	0.0110112	4.641	0	4.82317	0	1	0	0	0
Ahli United Bank KSC	Islamic banks	Public	Kuwait	2014	2014Ahli United Bank KSC	228	0.537308	0.016405	-0.0298113	0.0977722	0	0.325536	0.406742	0.5047	0.3778	0.1847	0	-0.722487	1	0.696856	1	0.696856	0.502835	0.252843	0.502835	0.192527	-0.0535185	0	0.0370667	0.0241684	0	0.229847	0	0.128571	3.35995	-0.917665	0	0	0	0.011493	0.026823	4.64407	0.116628	2.75351	0	0	0	0	0
Ajman Bank	Islamic banks	Private	United Arab Emirates	2014	2014Ajman Bank	148	0.867559	0.604669	0.0157016	0.0624158	0	0.120852	0.0061745	0.3655	0.3247	0.16	0	-0.0821205	0.47871	0.37705	0.66323	0.568506	0.502642	0.252649	0.502642	0.114142	-0.0535185	0	0.0130283	0.0209363	0	0.159736	0.0584861	0.49793	2.91017	-0.917665	0	0	0	0.0505308	0.0110112	4.641	0	6.14604	0	0	0	0	0
Al Baraka Bank Egypt SAE	Islamic banks	Private	Egypt, Arab Rep.	2014	2014Al Baraka Bank Egypt SAE	145	0.437597	0.56912	-0.0304568	0.259957	0	0.17242	0.0133089	0.8177	0.6786	0	0.498688	3.4272	1	0	0	0	0.481464	0.231808	0.481464	0.132479	0.082427	0.829458	0.0175507	0	0	0.340453	0.171942	0.196463	3.51216	-0.345639	0.4	0	0.4	0.0218547	0.0946972	3.52886	-0.0240468	5.4033	0	1	0	0	0
Al Baraka Bank Syria SA	Islamic banks	Private	Syrian Arab Republic	2014	2014Al Baraka Bank Syria SA	103	0.736583	0.469369	0.0437709	0.376607	0	0.0389972	0.0418268	0.7319	0.6244	0	0.687712	0.115541	0.599034	0	0	0	0.663469	0.440191	0.663469	0.32108	0.0427122	0.667832	0.103093	0	0	0.189945	0.103229	0.72437	0.818592	-0.226797	0.6424	0	0.6424	-0.263001	0	2.96699	0	5.62206	0	1	0	0	0
Al Rajhi Bank Public Joint Stoc	Islamic banks	Public	Saudi Arabia	2014	2014Al Rajhi Bank Public Joint Stoc	303	0.8455	0.555403	0.0114851	0.156428	0	0.0868356	0.0618475	0.7986	0.652	0.1272	0.611286	0.148604	0.320141	0	0	0	0.716942	0.514005	0.716942	0.123902	0.0427122	0.667832	0.0153517	0.0121816	0	0.137224	0.0609257	0.74181	-0.815144	-0.226797	0.5898	0	0	0.0269925	0.0353252	4.38853	0.0919277	5.93499	0	1	0	0	0
Albaraka Bank Tunisia	Islamic banks	Private	Tunisia	2014	2014Albaraka Bank Tunisia	42	0.902124	0.736333	0.011016	0.0199243	0	0.053868	0.0460654	0.8233	0.6153	0	0.910067	0.0227171	1	0	0	0	0.310674	0.0965182	0.310674	0.0962073	-0.0637743	0	0.00925584	0	0	0.0878446	0	0.3595	3.36025	-0.251955	0.4787	0.0512	0	0.0214306	0.0531624	3.63402	0.0139261	5.08847	0	1	0	0	0
Albaraka Banking Group B.S.C.	Islamic banks	Public	Bahrain	2014	2014Albaraka Banking Group B.S.C.	261	0.778355	0.55725	0.0009812	0.133246	0	0.285794	0.0789036	7.0531	0.7563	0.1586	0.0319413	-0.0553101	1	1	1	1	0.468076	0.219096	0.468076	0.161517	0.0625129	0.826438	0.0260879	0.0251121	0	0.149194	0	0.97473	0.294089	-0.073832	0.1478	0.1656	0	0.0541684	0.0330001	4.39776	-0.0900439	5.69925	0	1	0	0	0
Albaraka Islamic Bank BSC	Islamic banks	Private	Bahrain	2014	2014Albaraka Islamic Bank BSC	105	0.798744	0.558712	0.0106714	0.0111143	0	0.186394	0.00380929	0.6306	0.5393	0	0.0205887	0.315295	1	0.408687	0.925097	0.441778	0.468076	0.219096	0.468076	0.161517	0.0625129	0.826438	0.0260879	0	0	0.118978	0.46451	0.42417	3.36742	-0.0782786	0.2206	0.0545	0.2206	0.0541684	0.0330001	4.39776	-0.0900439	5.9351	0	1	0	0	0
Al-Salam Bank-Bahrain B.S.C.	Islamic banks	Public	Bahrain	2014	2014Al-Salam Bank-Bahrain B.S.C.	163	0.879692	0.680202	0.005793	0.0495415	0	0.126626	0.0143366	0.1314	0.1139	0.1342	0.42277	0.23417	1	0.691589	1	0.691589	0.468076	0.219096	0.468076	0.161517	0.0625129	0.826438	0.0260879	0.0124328	0	0.248661	0.06017	0.7434	0.303404	-0.773927	0.9999	0	0	0.0541684	0.0330001	4.39776	-0.0900439	6.12139	0	0	0	0	0
Amlak Finance PJSC	Islamic banks	Public	United Arab Emirates	2014	2014Amlak Finance PJSC	106	0.807401	0.608694	0.0186688	0.066419	0	0.121883	0.0156637	0.5757	0.4954	0.1209	0	0.190986	0.883357	0.632316	0.967889	0.653294	0.502642	0.252649	0.502642	0.114142	-0.0535185	0	0.0130283	0.01582	0	0.324676	0.0422995	0.39792	2.08231	-0.917665	1	0	1	0.0505308	0.0110112	4.641	0	4.58203	0	0	0	0	0
Ansar Bank	Islamic banks	Public	Iran, Islamic Rep.	2014	2014Ansar Bank	191	0.872238	0.68171	0.0107632	0.329863	0	0.0832669	0.0217261	0.4776	0.4208	0.1409	1.01954	0.173887	0.863914	0	0	0	0.581423	0.338053	0.581423	0.0867621	0.0585511	0.794984	0.00752766	0.0130536	0	0.223234	0	0.45478	3.98446	-0.773927	0.291	0	0.291	-0.00194074	0.36603	3.74706	0.0839657	3.4229	0	1	0	0	0
Arab Islamic Bank	Islamic banks	Private	PALESTINIAN TERRITORIES	2014	2014Arab Islamic Bank	28	0	0	0	0.0827151	0	0.168488	0.232897	0.973	0.7596	0.1551	0.397633	-0.217696	0.783505	0	0	0	0.658269	0.433319	0.658269	0.385417	-0.484837	0	0.148546	0.0468233	0	0	0.30976	0	3.40072	0.170634	0.28	0.1	0	0	0	0	0	0	0	1	0	0	0
Arcapita Bank B.S.C.	Islamic banks	Private	Bahrain	2014	2014Arcapita Bank B.S.C.	146	0	0	0	0	0	0.0372009	0	0.8597	0.6511	0.147	0.377232	-0.321007	0.891179	0.579438	0.918111	0.63112	0.468076	0.219096	0.468076	0.161517	0.0625129	0.826438	0.0260879	0.0301555	0	0	0.0763436	0	3.52114	0.735979	0.798	0.0122	0.798	0.0541684	0.0330001	4.39776	-0.0900439	0	0	1	0	0	0
Bahrain Islamic Bank B.S.C.	Islamic banks	Public	Bahrain	2014	2014Bahrain Islamic Bank B.S.C.	120	0.777199	0.597128	0.022631	0.0722921	0	0.0359292	0.0650507	0.7834	0.6287	0.1642	0.280922	0.304725	0.845816	0.543988	0.905225	0.600942	0.468076	0.219096	0.468076	0.161517	0.0625129	0.826438	0.0260879	0.0336839	0	0.118663	0.0191543	0.39615	3.58491	0.735979	0.05	0.0141	0.05	0.0541684	0.0330001	4.39776	-0.0900439	5.09303	0	1	0	0	0
Bank AlJazira JSC	Islamic banks	Public	Saudi Arabia	2014	2014Bank AlJazira JSC	239	0.899102	0.663304	0.0193879	0.1076	0	0.115685	0	0.7118	0.5843	0.1543	0.946326	0.10182	0.874115	0	0	0	0.716942	0.514005	0.716942	0.123902	-0.484837	0	0.0153517	0.0465818	0	0.233491	0	0.32222	3.75815	0.170634	0.2358	0	0.1233	0.0269925	0.0353252	4.38853	0.0919277	0	0	1	0	0	0
Bank Alkhair BSC	Islamic banks	Private	Bahrain	2014	2014Bank Alkhair BSC	18	0.765972	0.608251	0.0084869	-0.166774	0	0.0620789	0.0926139	0.633	0.5218	0.59	0	0.16405	0.381751	0.409885	0.838166	0.489026	0.468076	0.219096	0.468076	0.161517	0.0625129	0.826438	0.0260879	0.0772028	0	0.196893	0.112308	0.39597	3.21896	-0.917665	0.7025	0	0.8	0.0541684	0.0330001	4.39776	-0.0900439	4.63259	0	0	0	0	0
Bank Mellat	Islamic banks	Public	Iran, Islamic Rep.	2014	2014Bank Mellat	293	0.895048	0.0966396	0.0124394	0.0567053	0	0.347783	0.18738	0.2979	0.177	0.1337	0.326087	0.0218147	0	0.403252	0.477908	0.843785	0.581423	0.338053	0.581423	0.0867621	0.0482971	0.714143	0.00752766	0.0126614	0	0.153973	0.0779289	0.27294	3.02259	-1.44313	0.8	0	0.8	-0.00194074	0.36603	3.74706	0.0839657	4.6999	0	1	0	0	0
Bank Nizwa SAOG	Islamic banks	Public	Oman	2014	2014Bank Nizwa SAOG	52	0.115549	0.0278758	0.0119888	0.000865726	0	0.0845487	0.000427385	0.3099	0.2632	0.163	0.55158	0.0374319	0.803597	0	0	0	0.580371	0.336831	0.580371	0.260071	0.0585511	0.794984	0.0676367	0.015101	0	0.183068	0.0681008	0.46142	4.01317	-0.773927	0.2802	0	0	0.052277	0.0104553	4.30179	0.080935	3.13341	0	1	0	0	0
Bank Pasargad	Islamic banks	Private	Iran, Islamic Rep.	2014	2014Bank Pasargad	244	0.519912	0.250341	0.0098483	-0.106094	0	0.194405	0.0442761	0.6347	0.5177	0.1395	0.043697	0	1	0.404468	0.886486	0.45626	0.581423	0.338053	0.581423	0.0867621	-0.205493	0	0.00752766	0.0401488	0	0.263784	0	0.68439	3.88459	-0.0782786	0.032	0	0.0455	-0.00194074	0.36603	3.74706	0.0839657	3.44439	0	1	0	0	0
Bank Saderat Iran	Islamic banks	Public	Iran, Islamic Rep.	2014	2014Bank Saderat Iran	278	0.200377	0.0289616	-0.0360254	-0.231189	0	0.159193	0	0.5779	0.4986	0.2232	1.40033	0.137472	1	0	0	0	0.581423	0.338053	0.581423	0.0867621	0.191465	0.709225	0.00752766	0.0849601	0	0.113256	0.112196	0.9733	3.62875	0	0.0763	0	0	-0.00194074	0.36603	3.74706	0.0839657	2.62808	0	1	0	0	0
Bank Sarmayeh	Islamic banks	Private	Iran, Islamic Rep.	2014	2014Bank Sarmayeh	173	0	0.609928	0.0319307	0.940159	0	0.211332	0.783828	0.7696	0.5451	0.1009	0	-0.208072	0.812923	0.436756	0.809254	0.539702	0.581423	0.338053	0.581423	0.0867621	0.013778	0.350714	0.00752766	0.0113025	0	0.377237	0.0741833	0.43547	2.97158	0.663484	0.1626	0	0	-0.00194074	0.36603	3.74706	0.0839657	0	0	0	0	0	0
Bank Sepah	Islamic banks	Private	Iran, Islamic Rep.	2014	2014Bank Sepah	251	0.230506	0.148061	0.0172913	0.00378817	0	0.0662396	0.154143	0.0474	0.0409	0.1471	0.202825	0.228908	0.916928	0	0	0	0.581423	0.338053	0.581423	0.0867621	0.123845	0.614003	0.00752766	0.0483225	0	0.220644	0.104541	0.50719	3.21333	-1.84853	0.49	0	0.49	-0.00194074	0.36603	3.74706	0.0839657	0	0	1	0	0	0
Bank Tejarat	Islamic banks	Public	Iran, Islamic Rep.	2014	2014Bank Tejarat	277	0.0071839	0.672159	0.0109451	-0.102806	0	0.0393263	0	0.7461	0.6177	0	0	0	0.740559	0.508761	0.813314	0.62554	0.581423	0.338053	0.581423	0.0867621	0.0112827	0.234521	0.00752766	0	0	0.221316	0.102117	0.39858	3.16593	0.735979	0.78	0	0	-0.00194074	0.36603	3.74706	0.0839657	4.17827	0	0	0	0	0
Banque Zitouna	Islamic banks	Private	Tunisia	2014	2014Banque Zitouna	51	0.886863	0.272038	0.008541	0.0704622	0	0.147679	0.056991	0.8835	0.7462	0.1401	0.527052	-0.238056	1	0	0	0	0.310674	0.0965182	0.310674	0.0962073	0	0	0.00925584	0	0	0.343425	0.456817	0.56823	3.19738	0.170634	0.278	0	0.3797	0.0214306	0.0531624	3.63402	0.0139261	3.1956	0	1	0	0	0
Barwa Bank	Islamic banks	Private	Qatar	2014	2014Barwa Bank	225	0.761156	0.491941	0.0029231	0.101718	0	0.0672757	0	0.384	0.3305	0.145	0.359622	0	0.751663	0	0	0	0.65819	0.433214	0.65819	0.258566	0.0585511	0.794984	0.0668563	0.0134334	0	0.165707	0.063063	0.88457	3.67681	-0.773927	0	0	0	0.0555604	0.0322198	4.92355	0.132145	5.81809	0	0	0	0	0
Boubyan Bank KSCP	Islamic banks	Public	Kuwait	2014	2014Boubyan Bank KSCP	215	0.894731	0.683743	0.0126874	0.118761	0	0.0813692	0.113973	0.4733	0.4167	0.2227	0.425331	0.0367943	0.760539	0	0	0	0.502835	0.252843	0.502835	0.192527	0.0585511	0.794984	0.0370667	0.0206318	0	0.263285	0.138608	0.37029	3.79529	-0.773927	0.6106	0	0	0.011493	0.026823	4.64407	0.116628	3.5508	0	1	0	0	0
Cham Islamic Bank SA	Islamic banks	Private	Syrian Arab Republic	2014	2014Cham Islamic Bank SA	26	0.822916	0.584314	0.0364636	0.35211	0	0.0663594	0	0.2527	0.2129	0.134	0.387736	0.0386217	0.659777	0	0	0	0.663469	0.440191	0.663469	0.32108	0.123845	0.614003	0.103093	0.0440191	0	0.171575	0	0.21324	3.33233	-1.84853	0.27	0	0.27	-0.263001	0	2.96699	0	5.00515	0	1	0	0	0
Cihan Bank for Islamic Investme	Islamic banks	Private	Iraq	2014	2014Cihan Bank for Islamic Investme	25	0.793833	0.44124	0.0064075	0.0654752	0	0.132914	0.0399013	0.7536	0.6341	0	0.659756	0.155891	0.872093	0	0	0	0.886191	0.785334	0.886191	0.11447	-0.0637743	0	0.0131033	0	0	0.224415	0.102568	0.7237	0.665827	-0.251955	0.441	0.0609	0.05	0.0762857	0.018795	3.83371	0.044915	2.77572	0	1	0	0	0
Dubai Islamic Bank PJSC	Islamic banks	Public	United Arab Emirates	2014	2014Dubai Islamic Bank PJSC	284	0.487189	0.134548	0.0418231	0.203283	0	0.0875788	0	0.6768	0.6103	0	0	-0.11979	0.865946	0.865946	0.957219	0.904648	0.502642	0.252649	0.502642	0.114142	0.102838	0.739594	0.0130283	0	0	0.806216	0.120484	0.34402	-0.296879	-0.855673	0	0	0	0.0505308	0.0110112	4.641	0	0	0	0	0	0	0
Eghtesad Novin Bank PJSC-EN Ban	Islamic banks	Public	Iran, Islamic Rep.	2014	2014Eghtesad Novin Bank PJSC-EN Ban	224	0.834174	0.532403	0.0093179	0.0216894	0	0.0661726	0.0548001	1.0722	0.7657	0	0.627262	-0.037598	0.715905	0	0	0	0.581423	0.338053	0.581423	0.0867621	0.0427122	0.667832	0.00752766	0	0	0.252545	0.122047	0.63922	-0.353922	-0.226797	0.3262	0	0	-0.00194074	0.36603	3.74706	0.0839657	4.23507	0	0	0	0	0
Emirates Islamic Bank PJSC	Islamic banks	Public	United Arab Emirates	2014	2014Emirates Islamic Bank PJSC	232	0.832491	0.645194	0.0082401	0.0157924	0	0	0.0958171	0	0	0	0	0.0601112	0	0	0	0	0.502642	0.252649	0.502642	0.114142	0	0.794984	0.0130283	0	0	0.264946	0.133826	0.44254	4.48417	-0.773927	0	0	0	0.0505308	0.0110112	4.641	0	3.22079	0	0	0	0	0
Faisal Islamic Bank of Egypt	Islamic banks	Public	Egypt, Arab Rep.	2014	2014Faisal Islamic Bank of Egypt	190	0.838148	0.785083	0.0251853	0.323302	0	0.168529	0.000908938	1.0464	0.7392	0.0997	0.588651	0.397381	0.691589	0	0	0	0.481464	0.231808	0.481464	0.132479	0.0427122	0.667832	0.0175507	0.009548	0	0.0574348	0.456676	0.20598	0.394188	-0.226797	0.34	0.0018	0.34	0.0218547	0.0946972	3.52886	-0.0240468	4.9036	0	1	0	0	0
First energy bank	Islamic banks	Private	Bahrain	2014	2014First energy bank	62	0.840768	0.621683	0.0233723	-0.139555	0	0.0520057	0.0772164	0.4162	0.3737	0.3541	0	0.239468	0.46057	0.427799	0.946322	0.452065	0.468076	0.219096	0.468076	0.161517	0.0625129	0.826438	0.0260879	0.0463347	0	0.175625	0.115926	0.48267	2.89569	-0.917665	0	0	0	0.0541684	0.0330001	4.39776	-0.0900439	4.46259	0	0	0	0	0
GFH Financial Group B.S.C.	Islamic banks	Public	Bahrain	2014	2014GFH Financial Group B.S.C.	122	0.85865	0.592953	0.0126627	0.207762	0	0	0.00774215	0	0	0.1313	0	0.313731	0.796383	0.796383	0.974072	0.817581	0.468076	0.219096	0.468076	0.161517	0.0625129	0.826438	0.0260879	0.0246849	0	0.285873	0	0.67367	0.346401	-0.855673	0	0	0	0.0541684	0.0330001	4.39776	-0.0900439	5.77471	0	0	0	0	0
Ibdar Bank BSC	Islamic banks	Private	Bahrain	2014	2014Ibdar Bank BSC	2	0.907033	0.616231	0.0115163	-0.197231	0	0.0614607	0	0.4057	0.3587	0.1274	0.372631	0.0487452	0.801122	0	0	0	0.468076	0.219096	0.468076	0.161517	0.0625129	0.826438	0.0260879	0.0118029	0	0.185819	0.0857442	0.26057	4.01508	-0.773927	0.35	0	0.0896	0.0541684	0.0330001	4.39776	-0.0900439	4.22063	0	0	0	0	0
International Islamic Trade Fin	Islamic banks	Private	Saudi Arabia	2014	2014International Islamic Trade Fin	50	0.780702	0.568769	0.0215066	0.0113898	0	0.0953846	0.00681052	0.7553	0.6201	0.1481	0.783972	0.148599	0.548172	0	0	0	0.716942	0.514005	0.716942	0.123902	-0.0637743	0	0.0153517	0.027063	0	0.209394	0.0983812	0.24919	3.44881	-0.251955	0.2993	0.0846	0.2621	0.0269925	0.0353252	4.38853	0.0919277	0	0	1	0	0	0
Islamic Corporation for the Dev	Islamic banks	Private	Lebanon	2014	2014Islamic Corporation for the Dev	99	0.805734	0.68803	0.0173609	0.0196276	0	0.218488	0.00855282	1.0224	0.773	0.1329	0.552346	0.265566	1	0	0	0	0.533597	0.284726	0.533597	0.096013	-0.0637743	0	0.00921849	0.0242854	0	0.119412	0	0.31776	3.20584	-0.251955	0.6674	0	0.6674	0.0381102	0.0482102	3.88571	0.049786	4.98275	0	1	0	0	0
Islamic Development Bank	Islamic banks	Private	Saudi Arabia	2014	2014Islamic Development Bank	253	0.655356	0.556443	0.0145005	0	0	0.107993	0.0382026	0.2103	0.1942	0.1353	0.393021	0.168166	0.769813	0	0	0	0.716942	0.514005	0.716942	0.123902	0.0585511	0.794984	0.0153517	0.0125347	0	0.244959	0.115328	0.40685	3.89828	-0.773927	0	0	0	0.0269925	0.0353252	4.38853	0.0919277	4.41519	0	0	0	0	0
Islamic International Arab Bank	Islamic banks	Private	Jordan	2014	2014Islamic International Arab Bank	117	0.863112	0.513826	0.039468	0.14771	0	0.0850275	0.0319267	0.2162	0.1927	0	0	0.238759	1.6485	0.630451	0.948791	0.664478	0.686839	0.471748	0.686839	0.305854	-0.0535185	0	0.0935468	0	0	0.240806	0.033524	0.49024	3.45664	-0.917665	1	1	0	0.0260995	0.0482462	3.61604	-0.0579516	5.08993	0	0	0	0	0
Jordan Dubai Islamic Bank	Islamic banks	Public	Jordan	2014	2014Jordan Dubai Islamic Bank	63	0.887026	0.256945	-0.0023092	0	0	0.109501	0.339385	0.955	0.7567	0	1.22509	-0.182733	0.581239	0	0	0	0.686839	0.471748	0.686839	0.305854	0.0427122	0.667832	0.0935468	0	0	0.666903	0.37539	0.47194	0.563885	-0.226797	0.2354	0	0	0.0260995	0.0482462	3.61604	-0.0579516	0	0	1	0	0	0
Jordan Islamic Bank	Islamic banks	Public	Jordan	2014	2014Jordan Islamic Bank	178	0.436157	0.901436	0.0145386	0.157618	0	0	0.0667301	0	0	0.1558	0	-0.201572	0.882625	0.882625	1	0.882625	0.686839	0.471748	0.686839	0.305854	0.102838	0.739594	0.0935468	0.029291	0	0.0237389	0	0.47117	0.187391	-0.855673	1	1	0	0.0260995	0.0482462	3.61604	-0.0579516	3.82648	0	0	0	0	0
Karafarin Bank	Islamic banks	Public	Iran, Islamic Rep.	2014	2014Karafarin Bank	154	0.83923	0.694152	0.0001933	0.0716414	0	0.19368	0.0140044	0.8631	0.6737	0	0.413741	0.710327	1	0	0	0	0.581423	0.338053	0.581423	0.0867621	0.082427	0.829458	0.00752766	0	0	0.216353	0.12286	0.85789	3.33162	-0.345639	0.311	0	0.311	-0.00194074	0.36603	3.74706	0.0839657	5.77437	0	1	0	0	0
Khaleeji Commercial Bank	Islamic banks	Public	Bahrain	2014	2014Khaleeji Commercial Bank	100	0.69062	0.673235	0.0215848	0.0455642	0	0	0.0405133	0	0	0.1349	0	0.0345153	0	0	0	0	0.468076	0.219096	0.468076	0.161517	0.0625129	0.826438	0.0260879	0	0	0.130147	0.149816	0.34217	3.15222	-0.917665	1	0	0	0.0541684	0.0330001	4.39776	-0.0900439	5.35844	0	0	0	0	0
Kurdistan International Bank fo	Islamic banks	Public	Iraq	2014	2014Kurdistan International Bank fo	49	0.760776	0.742794	0.0200533	0.0848778	0	0.0506664	0.0155608	0.2966	0.2693	0.1533	0.45762	0.127471	0.798049	0	0	0	0.886191	0.785334	0.886191	0.11447	0.0585511	0.794984	0.0131033	0.0142023	0	0.0558686	0.252223	0.28861	4.24868	-0.773927	0.3706	0	0	0.0762857	0.018795	3.83371	0.044915	4.50919	0	0	0	0	0
Kuwait Finance House	Islamic banks	Public	Kuwait	2014	2014Kuwait Finance House	296	0.804983	0.799716	0.014592	-0.00544506	0	0.098957	0.0139016	0.5889	0.484	0.213	0	0.0946567	0.792791	0.436666	0.910158	0.479769	0.502835	0.252843	0.502835	0.192527	-0.0862932	0	0.0370667	0.0337256	0	0.125639	0.0537938	0.3625	3.84511	-0.073832	0.1878	0	0.187	0.011493	0.026823	4.64407	0.116628	3.27836	0	1	0	0	0
Kuwait International Bank	Islamic banks	Public	Kuwait	2014	2014Kuwait International Bank	184	0.875607	0.487414	0.0154049	0.0715426	0	0.119355	0.0509293	0.3279	0.2889	0.1683	0	0.139924	0.785933	0.517543	0.807078	0.641256	0.502835	0.252843	0.502835	0.192527	-0.0535185	0	0.0370667	0.0220224	0	0.175729	0	0.25199	2.80702	-0.917665	0.9942	0	0	0.011493	0.026823	4.64407	0.116628	4.48545	0	0	0	0	0
Masraf Al Rayan (Q.S.C.)	Islamic banks	Public	Qatar	2014	2014Masraf Al Rayan (Q.S.C.)	254	0.840193	0.569793	0.0166817	0.161266	0	0.0566288	0.0335052	0.2798	0.2466	0.1675	0.439248	0.0491472	1	0	0	0	0.65819	0.433214	0.65819	0.258566	0.0585511	0.794984	0.0668563	0.0155179	0	0.143738	0	0.28318	2.27606	-0.773927	0	0.0011	0	0.0555604	0.0322198	4.92355	0.132145	4.53104	0	1	0	0	0
Noor Bank	Islamic banks	Private	United Arab Emirates	2014	2014Noor Bank	217	0.847767	0.69902	0.0069739	0.068581	0	0	0.0651143	0	0	0.1353	0	0.220965	0.956634	0.956634	0.962178	0.994238	0.502642	0.252649	0.502642	0.114142	0.102838	0.739594	0.0130283	0.0254369	0	0.100778	0	0.32451	3.47764	-0.855673	1	0	1	0.0505308	0.0110112	4.641	0	3.6394	0	0	0	0	0
Palestine Islamic Bank	Islamic banks	Private	PALESTINIAN TERRITORIES	2014	2014Palestine Islamic Bank	33	0.820468	0.589932	0.0110446	0.132233	0	0.106838	0.00765902	0.1858	0.1676	0.154	0.365223	0.245762	0.809597	0	0	0	0.658269	0.433319	0.658269	0.385417	0.0585511	0.794984	0.148546	0.0142672	0	0.0998376	0	0.34199	2.99253	-0.773927	0	0	0	0	0	0	0	4.75308	0	0	0	0	0
Parsian Bank	Islamic banks	Public	Iran, Islamic Rep.	2014	2014Parsian Bank	246	0.785357	0.694387	0.0136642	0.0908381	0	0.133426	0.0378504	0.7058	0.5878	0.165	0.557073	0.140412	0.524891	0.445979	0.920803	0.484337	0.581423	0.338053	0.581423	0.0867621	0.0799569	0.646529	0.00752766	0.0315619	0	0.114474	0.0820235	0.30303	3.21157	-0.217884	0.65	0.0791	0	-0.00194074	0.36603	3.74706	0.0839657	3.57284	0	1	0	0	0
Qatar International Islamic Ban	Islamic banks	Public	Qatar	2014	2014Qatar International Islamic Ban	219	0.76535	0.249619	0.0173943	0.138236	0	0.101035	0.0820829	0.2872	0.247	0.2176	0.58924	-0.221672	0.728419	0	0	0	0.65819	0.433214	0.65819	0.258566	0.0585511	0.794984	0.0668563	0.0201593	0	0.636244	0.0559766	0.21248	4.29472	-0.773927	0.2912	0	0.2912	0.0555604	0.0322198	4.92355	0.132145	3.15927	0	1	0	0	0
Qatar Islamic Bank SAQ	Islamic banks	Public	Qatar	2014	2014Qatar Islamic Bank SAQ	281	0.877241	0.749874	0.0077705	0.131931	0	0.174768	0	0.3025	0.2242	0.1582	0.133866	-0.170394	0.782751	0	0	0	0.65819	0.433214	0.65819	0.258566	0.123845	0.614003	0.0668563	0.0519688	0	0.0408235	0.274904	0.40199	3.03765	-1.84853	0.5987	0	0.5987	0.0555604	0.0322198	4.92355	0.132145	3.90124	0	1	0	0	0
Sharjah Islamic Bank	Islamic banks	Public	United Arab Emirates	2014	2014Sharjah Islamic Bank	199	0.849239	0.35934	0.0158223	0.0953179	0	0.141647	0.0427321	0.543	0.4519	0.1871	0.044211	0.123342	0.518293	0.288491	0.897343	0.321495	0.502642	0.252649	0.502642	0.114142	-0.205493	0	0.0130283	0.0538483	0	0.255949	0.0568502	0.31214	3.69386	-0.0782786	0.1139	0	0.1078	0.0505308	0.0110112	4.641	0	4.12931	0	1	0	0	0
Sina Bank	Islamic banks	Private	Iran, Islamic Rep.	2014	2014Sina Bank	177	0.743047	0.62655	0.0268952	0.0985113	0	0.212617	0.0613812	0.584	0.4584	0.1428	0.0216719	0.261918	1	0.38617	0.796717	0.484702	0.581423	0.338053	0.581423	0.0867621	-0.205493	0	0.00752766	0.0410985	0	0.192897	0.11565	0.32425	3.36031	-0.0782786	0.0998	0	0.0499	-0.00194074	0.36603	3.74706	0.0839657	0	0	1	0	0	0
Syria International Islamic Ban	Islamic banks	Public	Syrian Arab Republic	2014	2014Syria International Islamic Ban	81	0.792727	0.460809	0.0090142	0.431882	0	0.0107296	0	0.5187	0.3195	0.154	0	0	0	0	0	0	0.663469	0.440191	0.663469	0.32108	0.013778	0.350714	0.103093	0.0172505	0	0.235718	0.181258	0.60585	2.54979	0.663484	0	0	0	-0.263001	0	2.96699	0	4.69059	0	0	0	0	0
Tamweel PJSC	Islamic banks	Private	United Arab Emirates	2014	2014Tamweel PJSC	83	0.815052	0.445714	0.0059553	0.0175217	0	0.254007	0.0518219	0.8828	0.6983	0.1896	0.0165342	0.00469158	0.573554	0.392381	0.826161	0.474945	0.502642	0.252649	0.502642	0.114142	0.013778	0.350714	0.0130283	0.0212383	0	0.254818	0	0.6954	2.99352	0.663484	0.4	0	0.4	0.0505308	0.0110112	4.641	0	4.41262	0	1	0	0	0
Warba Bank	Islamic banks	Public	Kuwait	2014	2014Warba Bank	118	0.734606	0.347068	0.0957829	0.0740984	0	0.142309	0.516481	0.8651	0.6744	0.1838	0.0908315	0.0836528	0.975616	0.530495	0.957292	0.554162	0.502835	0.252843	0.502835	0.192527	0.013778	0.350714	0.0370667	0.0205886	0	0.594287	0	0.14817	3.55841	0.663484	0.2	0	0	0.011493	0.026823	4.64407	0.116628	4.73907	0	1	0	0	0
A_Ayan Leasing & Investment Com	Islamic banks	Public	Kuwait	2015	2015A_Ayan Leasing & Investment Com	67	0.596327	0.60766	0.0208293	0.0537567	0	0.143355	0.0179912	0.6878	0.5691	0.3989	0.772079	0.0334723	1	1	1	1	0.500206	0.250206	0.500206	0.191285	0.0799569	0.646529	0.0365898	0.0763034	0	0.332677	0.240576	0.50089	3.13954	-0.217884	0.2311	0	0	0.00500877	0.0290893	4.47523	0.313367	0	0	1	0	0	0
ABC Islamic Bank (E.C.)	Islamic banks	Private	Bahrain	2015	2015ABC Islamic Bank (E.C.)	75	0.839469	0.256519	0.012568	0.0910907	0	0.137139	0.0550779	0.3505	0.2596	0.1632	0.0577213	0.113547	0.841906	0	0	0	0.463197	0.214551	0.463197	0.158336	0.0373695	0.499771	0.0250704	0.0536113	0	0.396322	0	0.52341	-0.204526	-1.84853	1	1	0	0.0435039	0.0264755	4.35476	0.13556	0	0	0	0	0	0
Abu Dhabi Islamic Bank	Islamic banks	Public	United Arab Emirates	2015	2015Abu Dhabi Islamic Bank	130	0.815549	0.517784	0.0151604	0.268687	0	0.132155	0.037477	0.3621	0.3164	0.331	0.701834	0.0395976	0.518734	0.465042	0.94492	0.492149	0.511868	0.262009	0.511868	0.112016	-0.0535185	0	0.0125477	0.0433121	0	0.109815	0	0.46862	3.10474	-0.917665	0.068	0.0505	0.8808	0.0441009	0.0234627	4.5873	0	0	0	1	0	0	0
Abu Dhabi Islamic Bank - Public	Islamic banks	Public	United Arab Emirates	2015	2015Abu Dhabi Islamic Bank - Public	273	0.682922	0.495052	0.0084057	0.19263	0	0.0969871	0.0406213	0.1178	0.1062	0.1351	0.474606	-0.0559341	1	0	0	0	0.511868	0.262009	0.511868	0.112016	0.031093	0.423084	0.0125477	0.0234674	0	0.258769	0.0888593	0.5775	3.4912	-1.61686	0	0	0	0.0441009	0.0234627	4.5873	0	0	0	0	0	0	0
Ahli United Bank KSC	Islamic banks	Public	Kuwait	2015	2015Ahli United Bank KSC	228	0.748434	0.423745	0.0167636	0.118987	0	0.0891649	0.0791837	0.5142	0.4315	0	0.103583	0.0338241	0.662509	0.402069	0.63397	0.634207	0.500206	0.250206	0.500206	0.191285	-0.0535185	0	0.0365898	0	0	0.169696	0.119521	0.38651	2.9617	-0.917665	0.605	0.0017	0	0.00500877	0.0290893	4.47523	0.313367	3.54942	0	1	0	0	0
Ajman Bank	Islamic banks	Private	United Arab Emirates	2015	2015Ajman Bank	148	0.888493	0.324719	0.0059267	0.069491	0	0	0.142722	0	0	0.1581	2.38672	0.163161	0.925129	0	0	0	0.511868	0.262009	0.511868	0.112016	-0.0637743	0	0.0125477	0.0288903	0	0.328836	0.0884425	0.53596	2.52393	-0.251955	0.787	0	0	0.0441009	0.0234627	4.5873	0	0	0	1	0	0	0
Al Baraka Bank Egypt SAE	Islamic banks	Private	Egypt, Arab Rep.	2015	2015Al Baraka Bank Egypt SAE	145	0.82947	0.675645	0.0173482	0.292465	0	0	0.0233256	0	0	0.1663	0.326424	0.115993	0.587339	0	0	0	0.47132	0.222143	0.47132	0.130852	-0.0637743	0	0.0171223	0.0303887	0	0.058684	0.237401	0.38791	0.0336386	-0.251955	0.7072	0.7072	0	0.0291591	0.100702	3.55181	0.0269685	0	0	1	0	0	0
Al Baraka Bank Syria SA	Islamic banks	Private	Syrian Arab Republic	2015	2015Al Baraka Bank Syria SA	103	0.886242	0.62211	0.0117077	0.13615	0	0	0.059043	0	0	0.1104	0.481973	-0.0175351	0.688413	0	0	0	0.647098	0.418736	0.647098	0.328501	0.0585511	0.794984	0.107913	0.0102279	0	0.311969	0.0611007	0.54857	4.04776	-0.773927	0.6374	0	0	-0.103103	0	2.92174	0	3.72949	0	0	0	0	0
Al Rajhi Bank Public Joint Stoc	Islamic banks	Public	Saudi Arabia	2015	2015Al Rajhi Bank Public Joint Stoc	303	0.816437	0.661743	0.0150612	0.21207	0	0.0885951	0.125724	0.5647	0.507	0.39	0.343448	-0.0303639	0.656801	0	0	0	0.696454	0.485048	0.696454	0.119807	0.0585511	0.794984	0.0143536	0.0361312	0	0.216973	0.253631	0.58395	3.03667	-0.773927	0	0	0	0.0365248	0.0223629	4.31446	0.207926	3.81558	0	0	0	0	0
Albaraka Bank Tunisia	Islamic banks	Private	Tunisia	2015	2015Albaraka Bank Tunisia	42	0.747985	0.615189	0.0128934	0.026474	0	0.531509	0.0512222	0.4472	0.2561	0.159	0.0333236	-0.0900428	0	0.414323	0.496324	0.834785	0.296176	0.0877203	0.296176	0.0957673	0.0482971	0.714143	0.00917137	0.0150573	0	0.222557	0.0803168	0.46052	0.01164	-1.44313	0	0	0	0.0270661	0.0462555	3.58678	0.0159366	5.61392	0	1	0	0	0
Albaraka Banking Group B.S.C.	Islamic banks	Public	Bahrain	2015	2015Albaraka Banking Group B.S.C.	261	0.102758	0.756402	0.0571241	0.0960679	0	0.122942	0.0294247	0.889	0.6675	0.1732	0.41633	0.166096	1	0	0	0	0.463197	0.214551	0.463197	0.158336	0.0373695	0.499771	0.0250704	0.0454449	0	0.0052528	0	0.43454	3.21446	0.524605	0.1667	0.0028	0	0.0435039	0.0264755	4.35476	0.13556	0	0	1	0	0	0
Albaraka Islamic Bank BSC	Islamic banks	Private	Bahrain	2015	2015Albaraka Islamic Bank BSC	105	0.823741	0.539324	0.0120547	-0.0746874	0	0.31604	0.0407185	0.5172	0.4044	0.1964	0.728608	0.0366897	1	0	0	0	0.463197	0.214551	0.463197	0.158336	0.0373695	0.499771	0.0250704	0.0181953	0	0.0971914	0	0.45847	2.83782	-0.773927	0.8	0	0.8	0.0435039	0.0264755	4.35476	0.13556	3.37823	0	0	0	0	0
Al-Salam Bank-Bahrain B.S.C.	Islamic banks	Public	Bahrain	2015	2015Al-Salam Bank-Bahrain B.S.C.	163	0.866878	0.118254	0.0152981	0.0607568	0	0.0940261	0.0807005	0.8646	0.6655	0.118	0.211566	-0.0876897	0.976706	0.499149	0.955615	0.522333	0.463197	0.214551	0.463197	0.158336	0.0373695	0.499771	0.0250704	0.0132179	0	0.817604	0.1457	0.41235	3.48035	0.663484	0.5564	0.5564	0	0.0435039	0.0264755	4.35476	0.13556	3.3142	0	1	0	0	0
Amlak Finance PJSC	Islamic banks	Public	United Arab Emirates	2015	2015Amlak Finance PJSC	106	0.860491	0.495386	0.0157362	-0.215321	0	0.141123	0.0166556	0.4817	0.4115	0.1606	0.0235557	0.325306	0.427585	0.476492	0.915726	0.520344	0.511868	0.262009	0.511868	0.112016	-0.0535185	0	0.0125477	0.0210149	0	0.0928358	0	0.34025	0	-0.917665	0.4075	0	0	0.0441009	0.0234627	4.5873	0	4.5712	0	1	0	0	0
Ansar Bank	Islamic banks	Public	Iran, Islamic Rep.	2015	2015Ansar Bank	191	0.889294	0.425975	0.0095371	0	0	0.126348	0.0250565	0.3308	0.2759	0.1496	0.509999	0.0395861	0.78159	0	0	0	0.564627	0.318804	0.564627	0.0949657	0.0585511	0.794984	0.00901848	0.0138596	0	0.200269	0.111163	0.54334	3.06678	-0.773927	0	0	0	0.0460342	0.166066	3.69058	0.128114	4.80429	0	0	0	0	0
Arab Islamic Bank	Islamic banks	Private	PALESTINIAN TERRITORIES	2015	2015Arab Islamic Bank	28	0.807464	0.769002	0.013025	0.0649298	0	0.0141389	0.0231952	0.6951	0.5836	0.1472	0.0650783	0.208741	0.730211	0.592741	0.875732	0.676852	0.598908	0.35869	0.598908	0.380646	0.0112827	0.234521	0.144891	0.0301966	0	0.160669	0.0866971	0.44097	3.9076	0.735979	0.54	0.0056	0	0	0	0	0	3.55547	0	1	0	0	0
Arcapita Bank B.S.C.	Islamic banks	Private	Bahrain	2015	2015Arcapita Bank B.S.C.	146	0.757433	0.65115	0.0069943	0	0	0.0660151	0.015462	0.3707	0.3145	0.142	0.263377	0.0537103	0.785095	0	0	0	0.463197	0.214551	0.463197	0.158336	0.0373695	0.499771	0.0250704	0.0131555	0	0.16581	0.042728	0.60568	4.23063	-0.773927	0.3955	0	0.06	0.0435039	0.0264755	4.35476	0.13556	5.63512	0	0	0	0	0
Bahrain Islamic Bank B.S.C.	Islamic banks	Public	Bahrain	2015	2015Bahrain Islamic Bank B.S.C.	120	0.802499	0.628698	0.0068812	0.0966547	0	0.103207	0.0138256	0.217	0.1792	0.238	0.102975	0.0297374	0.585827	0	0	0	0.463197	0.214551	0.463197	0.158336	0.0373695	0.499771	0.0250704	0.0781832	0	0.178072	0.148801	0.68479	2.48757	-1.84853	0.5667	0	0.5667	0.0435039	0.0264755	4.35476	0.13556	5.61961	0	1	0	0	0
Bank AlJazira JSC	Islamic banks	Public	Saudi Arabia	2015	2015Bank AlJazira JSC	239	0.814939	0.584336	0.0139902	0.0889599	0	0.322065	0.0361318	0.3314	0.2077	0.134	0	0.0827676	1	0.765377	0.968719	0.790091	0.696454	0.485048	0.696454	0.119807	-0.0862932	0	0.0143536	0.0212171	0	0.275404	0.0575448	0.41701	3.43765	-0.073832	0	0	0	0.0365248	0.0223629	4.31446	0.207926	4.09845	0	0	0	0	0
Bank Alkhair BSC	Islamic banks	Private	Bahrain	2015	2015Bank Alkhair BSC	18	0.824333	0.521776	0.0292607	-0.0456201	0	0.132914	0.0827057	0.7536	0.6341	0.22	0.659756	0.059053	0.872093	0	0	0	0.463197	0.214551	0.463197	0.158336	0.0373695	0.499771	0.0250704	0.0402016	0	0.197667	0.155355	0.4388	2.81238	-0.251955	0	0	0	0.0435039	0.0264755	4.35476	0.13556	4.67686	0	0	0	0	0
Bank Mellat	Islamic banks	Public	Iran, Islamic Rep.	2015	2015Bank Mellat	293	0.579083	0.152122	0.0085578	0	0	0.13859	0.102812	0.8368	0.5913	0.174	0	0.257502	0.69032	0.425364	0.675562	0.629644	0.564627	0.318804	0.564627	0.0949657	0.102838	0.739594	0.00901848	0.0327127	0	0.485179	0.0866736	0.80585	0.643651	-0.855673	0	0	0	0.0460342	0.166066	3.69058	0.128114	6.1902	0	0	0	0	0
Bank Nizwa SAOG	Islamic banks	Public	Oman	2015	2015Bank Nizwa SAOG	52	0.849553	0.26762	0.0115566	0.0547493	0	0.174582	0.0207974	0.7531	0.6682	0.7803	0.803974	0.0225543	0.574662	0.572888	0.967147	0.592349	0.601986	0.362387	0.601986	0.301891	0.0799569	0.646529	0.0911384	0.149259	0	0.329398	0.0544646	0.43951	2.76256	-0.217884	0.1608	0	0	0.0129225	0.0102234	4.2049	0.296404	4.38641	0	1	0	0	0
Bank Pasargad	Islamic banks	Private	Iran, Islamic Rep.	2015	2015Bank Pasargad	244	0.815747	0.521848	0.018176	0	0	0.75909	0.058293	0.8306	0.4137	0.189	0.0472133	0.0229496	0	0.750513	0.862104	0.87056	0.564627	0.318804	0.564627	0.0949657	0.0482971	0.714143	0.00901848	0.0178983	0	0.265116	0.0963259	0.44089	0.0387858	-1.44313	0	0	0	0.0460342	0.166066	3.69058	0.128114	3.34364	0	1	0	0	0
Bank Saderat Iran	Islamic banks	Public	Iran, Islamic Rep.	2015	2015Bank Saderat Iran	278	0.836098	0.500503	0.0155106	0	0	0.133165	0.00893439	0	0.492796	0.1802	0.283398	0.206134	0.526514	0.329141	0.838154	0.38952	0.564627	0.318804	0.564627	0.0949657	0.117208	0.739604	0.00901848	0.0386113	0	0.291146	0	0.57491	4.29863	-0.102815	0.345	0.1861	0.345	0.0460342	0.166066	3.69058	0.128114	3.44486	0	1	0	1	0
Bank Sarmayeh	Islamic banks	Private	Iran, Islamic Rep.	2015	2015Bank Sarmayeh	173	0.708209	0.554883	0.0090731	0	0	0	0.0920499	0	0	0	0	0.0734782	1	0	0	0	0.564627	0.318804	0.564627	0.0949657	0	0	0.00901848	0	0	0.23605	0.0807525	0.34998	0	-0.88302	0	0	0	0.0460342	0.166066	3.69058	0.128114	4.4407	0	0	0	1	0
Bank Sepah	Islamic banks	Private	Iran, Islamic Rep.	2015	2015Bank Sepah	251	0.864282	0.0500411	0.044724	0	0	0.145134	0.491593	0	0.313518	0.1838	0	-0.0649814	0.48241	0	0	0	0.564627	0.318804	0.564627	0.0949657	0.0991876	0.872067	0.00901848	0.023972	0	0.899279	0	0.1772	0	-0.806243	0.94528	0	0	0.0460342	0.166066	3.69058	0.128114	5.15571	0	0	0	1	0
Bank Tejarat	Islamic banks	Public	Iran, Islamic Rep.	2015	2015Bank Tejarat	277	0	0	0	0	0	0.122164	0.0108329	0	0.481004	0.1902	0	0.0330727	0.808026	0.424238	0.951545	0.445625	0.564627	0.318804	0.564627	0.0949657	0.0910048	0.80895	0.00901848	0.0264504	0	0	0	0	3.84121	0.647428	0	0	0	0.0460342	0.166066	3.69058	0.128114	0	0	0	0	1	0
Banque Zitouna	Islamic banks	Private	Tunisia	2015	2015Banque Zitouna	51	0.844582	0.746195	0.0125476	0.0588069	0	0.122164	0.0186042	0	0.481004	0.1902	0	0.15679	0.808026	0.424238	0.951545	0.445625	0.296176	0.0877203	0.296176	0.0957673	0.0910048	0.80895	0.00917137	0.0264504	0	0.133629	0.103958	0.4661	3.84121	0.647428	0	0	0	0.0270661	0.0462555	3.58678	0.0159366	0	0	0	0	1	0
Barwa Bank	Islamic banks	Private	Qatar	2015	2015Barwa Bank	225	0.833442	0.3283	0.0089428	0.113327	0	0	0.0527508	0	0	0	0	0.0975372	0.764473	0	0	0	0.667408	0.445433	0.667408	0.262384	0	0	0.0688453	0	0	0.255693	0.0859438	0.5176	0	-0.90166	0	0	0	0.0533432	0.0334972	4.79961	0.349306	4.37	0	0	0	1	0
Boubyan Bank KSCP	Islamic banks	Public	Kuwait	2015	2015Boubyan Bank KSCP	215	0.880329	0.41803	0.0079795	0.136907	0	0.148457	0.00752687	0	0.206004	0.3096	0.315905	0.0495033	0.601914	0	0	0	0.500206	0.250206	0.500206	0.191285	0.0620256	0.617657	0.0365898	0.0503359	0	0.27407	0.12872	0.62257	2.15635	-1.99028	0.4906	0	0.4906	0.00500877	0.0290893	4.47523	0.313367	3.38806	0	1	0	1	0
Cham Islamic Bank SA	Islamic banks	Private	Syrian Arab Republic	2015	2015Cham Islamic Bank SA	26	0.842269	0.237976	0.0388204	0.0345358	0	0	0.125441	0	0	0	0	0.217842	0.898534	0	0	0	0.647098	0.418736	0.647098	0.328501	0	0	0.107913	0	0	0.473874	0.139446	0.31433	2.79302	0.396988	0	0	0	-0.103103	0	2.92174	0	5.23531	0	0	0	1	0
Cihan Bank for Islamic Investme	Islamic banks	Private	Iraq	2015	2015Cihan Bank for Islamic Investme	25	0.838989	0.442815	0.0091855	0.0148508	0	0	0.0534695	0	0	0	0	-0.069757	1	0	0	0	0.865626	0.749309	0.865626	0.0947002	0	0	0.00896813	0	0	0.347428	0.0523334	0.39368	0	-1.98874	0	0	0	0.00197017	0.0223597	3.69808	0.285138	5.2994	0	0	0	1	0
Dubai Islamic Bank PJSC	Islamic banks	Public	United Arab Emirates	2015	2015Dubai Islamic Bank PJSC	284	0	0	0	0.186844	0	0.109871	0	0	0.710261	0.1231	0.0141341	-0.00772226	0.859633	0.516258	0.949879	0.541719	0.511868	0.262009	0.511868	0.112016	0.0910048	0.80895	0.0125477	0.017119	0	0	0.0867649	0	1.10767	0.647428	0.160831	0	0.117204	0.0441009	0.0234627	4.5873	0	0	0	1	0	1	0
Eghtesad Novin Bank PJSC-EN Ban	Islamic banks	Public	Iran, Islamic Rep.	2015	2015Eghtesad Novin Bank PJSC-EN Ban	224	0.714178	0.765723	0.0111281	0	0	0.416395	0.129718	0	0.137454	0	0	0.185876	0	0.361316	0.535644	0.66141	0.564627	0.318804	0.564627	0.0949657	0.203928	0.797496	0.00901848	0	0	0.019894	0.0971546	0.53881	2.84274	-1.51428	0.0999	0	0.0712	0.0460342	0.166066	3.69058	0.128114	0	0	1	0	1	0
Emirates Islamic Bank PJSC	Islamic banks	Public	United Arab Emirates	2015	2015Emirates Islamic Bank PJSC	232	0	0	0	0.128171	0	0.0738695	0	0	0.708105	0.1386	0.149789	0	0.883324	0.352392	0.888618	0.397264	0.511868	0.262009	0.511868	0.112016	0.0819424	0.689845	0.0125477	0.0238654	0	0	0.157421	0	4.15117	0.728109	0.0169	0.0169	0	0.0441009	0.0234627	4.5873	0	0	0	1	0	1	0
Faisal Islamic Bank of Egypt	Islamic banks	Public	Egypt, Arab Rep.	2015	2015Faisal Islamic Bank of Egypt	190	0.706476	0.743278	0.0197478	0.200512	0	0	0.0684041	0	0	0	0	-0.0168983	1	0	0	0	0.47132	0.222143	0.47132	0.130852	0	0	0.0171223	0	0	0.0605899	0.0654253	0.35746	0	-0.90166	0	0	0	0.0291591	0.100702	3.55181	0.0269685	3.67015	0	0	0	1	0
First energy bank	Islamic banks	Private	Bahrain	2015	2015First energy bank	62	0.895914	0.372827	0.0220898	0.0209587	0	0.111411	0.0330238	0	0.495775	0.1566	0.0218461	0.0781294	0.726128	0.340732	0.786556	0.431823	0.463197	0.214551	0.463197	0.158336	0.0373695	0.499771	0.0250704	0.0335545	0	0.225861	0	0.40017	3.39556	-0.102815	0.1038	0.1001	0.1038	0.0435039	0.0264755	4.35476	0.13556	4.96114	0	1	0	1	0
GFH Financial Group B.S.C.	Islamic banks	Public	Bahrain	2015	2015GFH Financial Group B.S.C.	122	0.797497	0.474409	0.0128395	0.0833496	0	0.100389	0	0	0.482478	0.1116	0.0110708	0.147735	0.384359	0.320196	0.790919	0.402805	0.463197	0.214551	0.463197	0.158336	0.0373695	0.499771	0.0250704	0.0239124	0	0.369116	0.0781534	0.23991	3.18709	-0.102815	0.265	0.199467	0.265	0.0435039	0.0264755	4.35476	0.13556	0	0	1	0	1	0
Ibdar Bank BSC	Islamic banks	Private	Bahrain	2015	2015Ibdar Bank BSC	2	0.86846	0.358668	0.0090656	-0.0953351	0	0.166739	0.0447843	0	0.571037	0.1945	0.0310091	0.0404253	0.627048	0.362909	0.853813	0.415736	0.463197	0.214551	0.463197	0.158336	0.117208	0.739604	0.0250704	0.0416753	0	0.310176	0.00796757	0.45695	3.30333	-0.102815	0.5151	0	0.5151	0.0435039	0.0264755	4.35476	0.13556	4.24426	0	1	0	1	0
International Islamic Trade Fin	Islamic banks	Private	Saudi Arabia	2015	2015International Islamic Trade Fin	50	0.8387	0.555138	0.0095007	0.0302609	0	0.0796036	0.040764	0	0.240391	0.0502	0.624399	0.0177211	0.704409	0	0	0	0.696454	0.485048	0.696454	0.119807	0.091554	0.829354	0.0143536	0.00668191	0	0.269456	0.112238	0.58165	0	-0.90166	0	0	0	0.0365248	0.0223629	4.31446	0.207926	0	0	0	0	1	0
Islamic Corporation for the Dev	Islamic banks	Private	Lebanon	2015	2015Islamic Corporation for the Dev	99	0.756073	0.775648	0.0080161	-0.324293	0	0.139514	0.0928293	0	0.477743	0.1628	0.0673819	-0.12662	0.768416	0.437808	0.797912	0.548821	0.526706	0.27742	0.526706	0.0926441	0.0910048	0.80895	0.00858292	0.0226399	0	0.0671803	0	0.48505	3.54514	0.647428	0.3947	0	0.15884	0.0245366	0.018546	3.88335	0.0238747	0	0	1	0	1	0
Islamic Development Bank	Islamic banks	Private	Saudi Arabia	2015	2015Islamic Development Bank	253	0.923856	0.195685	0.0046284	0	0	0.0688212	0.0747166	0	0.719427	0.1365	0	0.153499	0.832041	0.416078	0.916846	0.454841	0.696454	0.485048	0.696454	0.119807	0.0819424	0.689845	0.0143536	0.0235038	0	0.192845	0.110523	0.74822	3.62555	0.728109	1	0	0	0.0365248	0.0223629	4.31446	0.207926	3.35951	0	0	0	1	0
Islamic International Arab Bank	Islamic banks	Private	Jordan	2015	2015Islamic International Arab Bank	117	0.891031	0.193101	0.0126276	0.164479	0	0.0615018	0.0727898	0	0.751577	0.1388	0.160233	0.0395238	0.901871	0.594447	0.982101	0.60108	0.673716	0.453893	0.673716	0.287805	0.0819424	0.689845	0.0828317	0.0238999	0	0.144741	0.111402	0.31364	4.59185	0.728109	0.2196	0.0109	0.13	0.0338408	0.0289948	3.61952	0.00070797	5.52005	0	1	0	1	0
Jordan Dubai Islamic Bank	Islamic banks	Public	Jordan	2015	2015Jordan Dubai Islamic Bank	63	0.79566	0.768688	0.0050771	0	0	0.16663	0.162907	0	0.379934	0.373	0.181543	-0.0750982	0.538657	0.427791	0.968853	0.440506	0.673716	0.453893	0.673716	0.287805	0.0813582	0.834395	0.0828317	0.043588	0	0.108708	0.101276	0.59872	3.32264	-0.134347	0.4418	0	0	0.0338408	0.0289948	3.61952	0.00070797	3.94274	0	1	0	1	0
Jordan Islamic Bank	Islamic banks	Public	Jordan	2015	2015Jordan Islamic Bank	178	0	0	0	0.126611	0	0.0671489	0	0	0.314248	0.1623	0	-0.32131	0.840084	0.493893	0.904423	0.546505	0.673716	0.453893	0.673716	0.287805	0.0991876	0.872067	0.0828317	0.0211678	0	0	0.119868	0	2.98206	-0.806243	1	1	0	0.0338408	0.0289948	3.61952	0.00070797	0	0	0	0	1	0
Karafarin Bank	Islamic banks	Public	Iran, Islamic Rep.	2015	2015Karafarin Bank	154	0.780017	0.671891	0.0219699	0	0	0.148359	0.0185471	0	0.632995	0.178	0.0362148	0.0611267	0.951445	0.565513	0.911005	0.620314	0.564627	0.318804	0.564627	0.0949657	0.0910048	0.80895	0.00901848	0.0247537	0	0.0954757	0.103075	0.33665	3.7301	0.647428	0.4011	0	0	0.0460342	0.166066	3.69058	0.128114	5.26417	0	1	0	1	0
Khaleeji Commercial Bank	Islamic banks	Public	Bahrain	2015	2015Khaleeji Commercial Bank	100	0.792991	0.342925	0.0299903	0.00579923	0	0.145509	0	0	0.5655	0.178	0.714936	0	0.718781	0.580378	0.982855	0.590104	0.463197	0.214551	0.463197	0.158336	0.0373695	0.499771	0.0250704	0.0266314	0	0.115916	0.142756	0.4462	3.69416	-0.0446887	0.0503	0.0503	0	0.0435039	0.0264755	4.35476	0.13556	4.30578	0	1	0	1	0
Kurdistan International Bank fo	Islamic banks	Public	Iraq	2015	2015Kurdistan International Bank fo	49	0.908221	0.268645	0.0073266	0.0115451	0	0.151577	0.0474716	0	0.769015	0.166	0.451349	0.114392	1	0	0	0	0.865626	0.749309	0.865626	0.0947002	0.0553154	0.621059	0.00896813	0.0238061	0	0.225773	0.354777	0.54572	3.28484	0.16925	0.349	0	0.349	0.00197017	0.0223597	3.69808	0.285138	3.96288	0	1	0	1	0
Kuwait Finance House	Islamic banks	Public	Kuwait	2015	2015Kuwait Finance House	296	0.821852	0.483984	0.0146446	0.101046	0	0.137283	0.053036	0	0.604881	0.1683	0.0324943	-0.0359898	0.758513	0.457984	0.878658	0.521037	0.500206	0.250206	0.500206	0.191285	0.0910048	0.80895	0.0365898	0.0234048	0	0.145212	0	0.41123	2.59926	0.647428	0.493767	0	0	0.00500877	0.0290893	4.47523	0.313367	3.56186	0	1	0	1	0
Kuwait International Bank	Islamic banks	Public	Kuwait	2015	2015Kuwait International Bank	184	0.881178	0.288908	0.019186	0.0760473	0	0.333623	0.0665851	0	0.577949	0.3823	0.0228891	0.220782	0.664659	0.464765	0.77949	0.602247	0.500206	0.250206	0.500206	0.191285	0.0910048	0.80895	0.0365898	0.0531649	0	0.27864	0.108362	0.33265	3.39517	0.647428	0.3	0	0.0555	0.00500877	0.0290893	4.47523	0.313367	4.28779	0	1	0	1	0
Masraf Al Rayan (Q.S.C.)	Islamic banks	Public	Qatar	2015	2015Masraf Al Rayan (Q.S.C.)	254	0.883941	0.247232	0.0139089	0.158791	0	0	0.0323221	0	0	0	0	0.0391519	0.922694	0	0	0	0.667408	0.445433	0.667408	0.262384	0	0	0.0688453	0	0	0.437011	0.0863425	0.38704	0	-1.98874	0	0	0	0.0533432	0.0334972	4.79961	0.349306	4.46384	0	0	0	1	0
Noor Bank	Islamic banks	Private	United Arab Emirates	2015	2015Noor Bank	217	0.780405	0.551106	0.0147414	0.100043	0	0.13682	0	0	0.556103	0.1865	0.399304	-0.0093206	0.552984	0	0	0	0.511868	0.262009	0.511868	0.112016	0.0632653	0.669477	0.0125477	0.0263253	0	0.373134	0	0.47544	4.45236	-0.227245	0.442	0.1	0	0.0441009	0.0234627	4.5873	0	0	0	1	0	1	0
Palestine Islamic Bank	Islamic banks	Private	PALESTINIAN TERRITORIES	2015	2015Palestine Islamic Bank	33	0.901303	0.1874	0.0051758	0.137781	0	0	0.032588	0	0	0	0	-0.0981244	0.659144	0	0	0	0.598908	0.35869	0.598908	0.380646	0	0	0.144891	0	0	0.276875	0.101409	0.71693	1.40821	-1.99028	0	0	0	0	0	0	0	3.22554	0	1	0	1	0
Parsian Bank	Islamic banks	Public	Iran, Islamic Rep.	2015	2015Parsian Bank	246	0.817853	0.587806	0.0128797	0	0	0.153613	0.0375039	0	0.464408	0	0	-0.114751	0.808686	0	0	0	0.564627	0.318804	0.564627	0.0949657	0.0858033	0.76961	0.00901848	0	0	0.230457	0	0.48487	0	-0.88302	1	0	1	0.0460342	0.166066	3.69058	0.128114	3.83408	0	0	0	1	0
Qatar International Islamic Ban	Islamic banks	Public	Qatar	2015	2015Qatar International Islamic Ban	219	0.866073	0.250901	0.0081257	0.151309	0	0.118652	0.0408547	0	0.803455	0.1521	0.304119	0.0327777	1	0	0	0	0.667408	0.445433	0.667408	0.262384	0.0553154	0.621059	0.0688453	0.0218127	0	0.150959	0	0.49949	3.15403	0.16925	0.5099	0	0	0.0533432	0.0334972	4.79961	0.349306	4.47646	0	0	0	1	0
Qatar Islamic Bank SAQ	Islamic banks	Public	Qatar	2015	2015Qatar Islamic Bank SAQ	281	0	0	0	0.157753	0	0	0.397784	0	0	0	0	0.127411	1	0	0	0	0.667408	0.445433	0.667408	0.262384	0	0	0.0688453	0	0	0	0.153285	0	2.75962	0.396988	0	0	0	0.0533432	0.0334972	4.79961	0.349306	0	0	1	0	1	0
Sharjah Islamic Bank	Islamic banks	Public	United Arab Emirates	2015	2015Sharjah Islamic Bank	199	0.805418	0.455946	0.0162711	0.0947316	0	0.101062	0.0388892	0	0.736806	0	0	0.114835	0.172442	0	0	0	0.511868	0.262009	0.511868	0.112016	0.0372286	0.679412	0.0125477	0	0	0.324158	0.123601	0.52161	0	-0.18424	0.9996	0	0	0.0441009	0.0234627	4.5873	0	3.40348	0	0	0	1	0
Sina Bank	Islamic banks	Private	Iran, Islamic Rep.	2015	2015Sina Bank	177	0.801824	0.473679	0.0011586	0	0	0.129309	0.0492585	0	0.562342	0.2065	0.22906	0.150174	2.16409	0.408994	0.90728	0.451981	0.564627	0.318804	0.564627	0.0949657	0.0991876	0.872067	0.00901848	0.0269326	0	0.228855	0.0556165	0.63228	2.7865	-0.806243	0.972	0	0.168	0.0460342	0.166066	3.69058	0.128114	3.29778	0	1	0	1	0
Syria International Islamic Ban	Islamic banks	Public	Syrian Arab Republic	2015	2015Syria International Islamic Ban	81	0.615964	0.319703	0.0122687	0.0858647	0	0.0857661	0.0393415	0	0.593717	0.1378	0.246399	-0.0889972	1	0	0	0	0.647098	0.418736	0.647098	0.328501	0	0	0.107913	0.0318568	0	0.385087	0.0689518	0.58512	3.41087	0	0	0.0418	0	-0.103103	0	2.92174	0	0	0	0	0	1	0
Tamweel PJSC	Islamic banks	Private	United Arab Emirates	2015	2015Tamweel PJSC	83	0.791049	0.698727	-0.0283181	0.0543132	0	0.152645	0.0650112	0	0.654587	0.181	0.453866	-0.166898	0.664628	0	0	0	0.511868	0.262009	0.511868	0.112016	0.0632653	0.669477	0.0125477	0.0255489	0	0.106821	0.14485	0.53892	4.44988	-0.227245	0.217	0	0	0.0441009	0.0234627	4.5873	0	0	0	1	0	1	0
Warba Bank	Islamic banks	Public	Kuwait	2015	2015Warba Bank	118	0.747186	0.674355	0.018426	0.0654691	0	0.175121	0.0555404	0	0.545587	0.211	0.400124	0.202402	1	0	0	0	0.500206	0.250206	0.500206	0.191285	0.0632653	0.669477	0.0365898	0.0297835	0	0.114743	0.34725	0.36511	4.50178	-0.227245	0.2291	0	0	0.00500877	0.0290893	4.47523	0.313367	4.76241	0	1	0	1	0
A_Ayan Leasing & Investment Com	Islamic banks	Public	Kuwait	2016	2016A_Ayan Leasing & Investment Com	67	0.827339	0.569054	0.011443	-0.125748	0	0	0.0516007	0	0	0	0	-0.0531369	0.77479	0	0	0	0.493443	0.243486	0.493443	0.191547	0	0	0.0366903	0	0	0.234854	0.0843383	0.28194	0	-0.90166	0	0	0	0.0059302	0.032717	4.44174	0.0634714	0	0	0	0	1	0
ABC Islamic Bank (E.C.)	Islamic banks	Private	Bahrain	2016	2016ABC Islamic Bank (E.C.)	75	0	0	0	0.102329	0	0.210853	0.0791103	0	0.571739	0.1789	0.599575	-0.0360754	0.790507	0	0	0	0.453035	0.205241	0.453035	0.151689	0.137599	0.831865	0.0230097	0.0252525	0	0	0.0465857	0	3.66749	-0.227245	0.4	0	0	0.0248538	0.0184863	4.35427	0	0	0	1	0	1	0
Abu Dhabi Islamic Bank	Islamic banks	Public	United Arab Emirates	2016	2016Abu Dhabi Islamic Bank	130	0.874273	0.322086	0.0263493	0.282655	0	0	0.0765625	0	0	0	0	0.0794518	0	0	0	0	0.518784	0.269137	0.518784	0.1137	0	0	0.0129276	0	0	0.158607	0.0561371	0.24645	0	-0.227245	0	0	0	0.0506033	0.0406997	4.5814	1	0	0	0	0	1	0
Abu Dhabi Islamic Bank - Public	Islamic banks	Public	United Arab Emirates	2016	2016Abu Dhabi Islamic Bank - Public	273	0.901148	0.140328	0.0065469	0.181274	0	0.138938	0.330197	0	0.566514	0.1826	1.2335	-0.269778	0.689966	0	0	0	0.518784	0.269137	0.518784	0.1137	0.0632653	0.669477	0.0129276	0.0257748	0	0.0689285	0.34217	0.5838	3.56583	-0.227245	0.1732	0.1732	0.0749	0.0506033	0.0406997	4.5814	1	0	0	1	0	1	0
Ahli United Bank KSC	Islamic banks	Public	Kuwait	2016	2016Ahli United Bank KSC	228	0.838796	0.43228	0.03249	0.120779	0	0.072136	0.0567523	0	0.327689	0.1499	0.0139837	0.020282	1	0.536577	0.965723	0.552897	0.493443	0.243486	0.493443	0.191547	0.0991876	0.872067	0.0366903	0.0195506	0	0.267368	0.0820197	0.35384	2.92199	-0.806243	0.4608	0.210529	0	0.0059302	0.032717	4.44174	0.0634714	4.5042	0	1	0	1	0
Ajman Bank	Islamic banks	Private	United Arab Emirates	2016	2016Ajman Bank	148	0.7962	0.71988	0.0014869	0.0335953	0	0.137678	0.0895354	0	0.637537	0	0	-0.0309975	0.846814	0.607982	0.884	0.680491	0.518784	0.269137	0.518784	0.1137	0.0858033	0.76961	0.0129276	0	0	0.160722	0	0.56996	2.79205	-0.88302	1	0	1	0.0506033	0.0406997	4.5814	1	0	0	0	0	1	0
Al Baraka Bank Egypt SAE	Islamic banks	Private	Egypt, Arab Rep.	2016	2016Al Baraka Bank Egypt SAE	145	0.620649	0.750994	0.0119155	0.260897	0	0.0750608	0.0375832	0	0.230495	0.097	-0.590973	-0.0560674	0.706621	0	0	0	0.565154	0.319399	0.565154	0.197053	0.091554	0.829354	0.0388298	0.0129113	0	0.074909	0.0645831	0.59504	0	-0.90166	0	0	0	0.0437202	0.103705	3.54653	0.229046	0	0	0	0	1	0
Al Baraka Bank Syria SA	Islamic banks	Private	Syrian Arab Republic	2016	2016Al Baraka Bank Syria SA	103	0.890847	0.289375	0.0067043	0.173532	0	0.0782311	0.0182005	0	0.495599	0.1422	0.0106441	0.040873	0.9702	0.524333	0.901619	0.569744	0.642127	0.412327	0.642127	0.346786	0.117208	0.739604	0.12026	0.030469	0	0.21552	0.151586	0.58015	3.57774	-0.102815	0.168	0	0.8767	-0.0318728	0	2.77952	0	0	0	1	0	1	0
Al Rajhi Bank Public Joint Stoc	Islamic banks	Public	Saudi Arabia	2016	2016Al Rajhi Bank Public Joint Stoc	303	0.899209	0.506992	0.0106117	0.198441	0	0.110299	0.0303506	0	0.784142	0	0	0.145288	1	0	0	0	0.665566	0.442978	0.665566	0.119303	0.0488328	0.555492	0.0142331	0	0	0.170579	0.388013	0.52666	3.10752	-0.289857	0.5701	0	0.5701	0.0410641	0.0120607	4.2984	0.0378169	6.6997	0	0	0	1	0
Albaraka Bank Tunisia	Islamic banks	Private	Tunisia	2016	2016Albaraka Bank Tunisia	42	0	0	0	0.0865417	0	0.0955419	0.0181459	0	0.702619	0	0.0748056	0.131916	0.685448	0	0	0	0.302598	0.0915658	0.302598	0.0965471	0.0372286	0.679412	0.00932134	0	0	0	0.130293	0	0.949219	-0.18424	0.2523	0	0.0569	0.0100018	0.0443737	3.56796	0.0288428	0	0	1	0	1	0
Albaraka Banking Group B.S.C.	Islamic banks	Public	Bahrain	2016	2016Albaraka Banking Group B.S.C.	261	0.742045	0.667791	0.0164892	0.0775511	0	0.0635989	0.035902	0	0.295534	0.1292	0.00885076	0.145655	0.797122	0.383973	0.826982	0.467272	0.453035	0.205241	0.453035	0.151689	0.137599	0.831865	0.0230097	0.0168508	0	0.141662	0.191691	0.37117	2.94409	-0.806243	0	0	0	0.0248538	0.0184863	4.35427	0	4.92069	0	1	0	1	0
Albaraka Islamic Bank BSC	Islamic banks	Private	Bahrain	2016	2016Albaraka Islamic Bank BSC	105	0.781938	0.403601	0.0058985	0.0192388	0	0.115513	0.0320175	0	0.174475	0.2983	-0.494837	0.0389696	0.495924	0	0	0	0.453035	0.205241	0.453035	0.151689	0.137599	0.831865	0.0230097	0.0484987	0	0.385308	0.120166	0.66704	1.26253	-1.99028	0.35	0	0.35	0.0248538	0.0184863	4.35427	0	3.3575	0	1	0	1	0
Alinma Bank Public joint stock	Islamic banks	Public	Saudi Arabia	2016	2016Alinma Bank Public joint stock	257	0.775841	0.671767	0.0175221	0	0	0.147463	0.0790941	0	0.596527	0.1635	0.603909	0.101477	0.970336	0	0	0	0.665566	0.442978	0.665566	0.119303	0.165425	0.65284	0.0142331	0.0634608	0	0.162941	0.127433	0.30992	2.96999	0.396988	0.1667	0.0053	0	0.0410641	0.0120607	4.2984	0.0378169	5.60912	0	1	0	1	0
Al-Salam Bank-Bahrain B.S.C.	Islamic banks	Public	Bahrain	2016	2016Al-Salam Bank-Bahrain B.S.C.	163	0.854219	0.411472	0.0171806	-0.395419	0	0.124539	0.0771535	0	0.490495	0.1892	0.0254429	0.0373382	1	0.420847	0.902665	0.475348	0.453035	0.205241	0.453035	0.151689	0.137599	0.831865	0.0230097	0.0246763	0	0.0409681	0.0789687	0.34879	2.59865	-0.806243	0.96715	0	0.96715	0.0248538	0.0184863	4.35427	0	0	0	1	0	1	0
Amlak Finance PJSC	Islamic banks	Public	United Arab Emirates	2016	2016Amlak Finance PJSC	106	0.834089	0.277269	0.0077777	0	0	0.28103	0.0497181	0	0.199526	0.3893	0	0.0173087	0.995217	0	0	0	0.518784	0.269137	0.518784	0.1137	0.0372286	0.679412	0.0129276	0.0313975	0	0.156947	0.0912702	0.5267	0	-0.18424	0.87	0	0.87	0.0506033	0.0406997	4.5814	1	3.38062	0	0	0	1	0
Ansar Bank	Islamic banks	Public	Iran, Islamic Rep.	2016	2016Ansar Bank	191	0.839507	0.58357	0.0038095	0.0772966	0	0.114992	0.0111279	0	0.719508	0	0.0515437	0.047347	0.423079	0	0	0	0.530076	0.280981	0.530076	0.0995336	0.0372286	0.679412	0.00990694	0	0	0.252734	0.124897	0.76084	3.27461	-0.18424	0.501	0	0	-0.0132065	0.124847	3.72044	0.09514	5.09856	0	1	0	1	0
Arab Islamic Bank	Islamic banks	Private	PALESTINIAN TERRITORIES	2016	2016Arab Islamic Bank	28	0.848489	0.313689	0.0089838	0	0	0.0621188	0.0443021	0	0.60925	0.1395	0.0116063	0.0758383	0.836342	0.459626	0.851721	0.55126	0.635082	0.40333	0.635082	0.425526	0.0819424	0.689845	0.181072	0.0240204	0	0.201087	0.157965	0.50747	3.65705	0.728109	0.2478	0	0	0	0	0	0	4.47915	0	1	0	1	0
Arcapita Bank B.S.C.	Islamic banks	Private	Bahrain	2016	2016Arcapita Bank B.S.C.	146	0	0	0	0.0513881	0	0.104065	0.339264	0	0.868719	0	0.0966009	0.245099	1.09326	0	0	0	0.453035	0.205241	0.453035	0.151689	0.137599	0.831865	0.0230097	0	0	0	0.141448	0	2.15947	-0.18424	0.5234	0	0	0.0248538	0.0184863	4.35427	0	0	0	1	0	1	0
Bahrain Islamic Bank B.S.C.	Islamic banks	Public	Bahrain	2016	2016Bahrain Islamic Bank B.S.C.	120	0.626771	0.207773	0.0292408	0.0855103	0	0	0.151148	0	0	0	0	-0.242378	0.761475	0.339868	0.894744	0.381412	0.453035	0.205241	0.453035	0.151689	0.137599	0.831865	0.0230097	0	0	0.669451	0.206973	0.2139	3.11154	-0.806243	0	0	0	0.0248538	0.0184863	4.35427	0	2.74084	0	1	0	1	0
Bank AlJazira JSC	Islamic banks	Public	Saudi Arabia	2016	2016Bank AlJazira JSC	239	0.841372	0.634056	0.0091926	-0.158462	0	0.112958	0.0534695	0	0.604629	0.147	0.0099538	-0.069757	0.832233	0.563919	0.884573	0.635246	0.665566	0.442978	0.665566	0.119303	0.0910048	0.80895	0.0142331	0.0204427	0	0.171367	0.157348	0.48925	1.83191	0.647428	0.4	0	0.4	0.0410641	0.0120607	4.2984	0.0378169	5.2994	0	1	0	1	0
Bank Alkhair BSC	Islamic banks	Private	Bahrain	2016	2016Bank Alkhair BSC	18	0.749449	0.591298	0.0204558	0.110618	0	0.166356	0.0246155	0	0.278376	0.23	0	-0.14824	0.390381	0	0	0	0.453035	0.205241	0.453035	0.151689	0.137599	0.831865	0.0230097	0.0299976	0	0.32973	0.0759315	0.52198	0	-0.806243	0	0	0	0.0248538	0.0184863	4.35427	0	5.2489	0	0	0	1	0
Bank Mellat	Islamic banks	Public	Iran, Islamic Rep.	2016	2016Bank Mellat	293	0.887287	0.668224	0.0071722	0.0688203	0	0.502176	0.0743832	0	0.417357	0.45	0	-0.00898344	0	0.755729	0.997003	0.756463	0.530076	0.280981	0.530076	0.0995336	0.203928	0.797496	0.00990694	0.144289	0	0.175074	0.32588	0.35846	2.46286	-1.51428	0.1	0	0.1	-0.0132065	0.124847	3.72044	0.09514	3.73542	0	1	0	1	0
Bank Nizwa SAOG	Islamic banks	Public	Oman	2016	2016Bank Nizwa SAOG	52	0	0	0	0.214348	0	0.360697	0.0405793	0	0.0300881	0.197	0	0.181267	1	0.569079	0.941785	0.606113	0.582635	0.339463	0.582635	0.252401	0.0813582	0.834395	0.0637062	0.023021	0	0	0.0921062	0	3.67237	-0.134347	0.97	0	0.97	0.0501706	0.000652901	4.16491	0.124877	0	0	1	0	1	0
Bank Pasargad	Islamic banks	Private	Iran, Islamic Rep.	2016	2016Bank Pasargad	244	0.688512	0.492796	1.00013	0.0714303	0	0.222967	0.0863063	0.4756	0.3787	0.1976	0	-0.999012	0.529143	0.446215	0.792083	0.563344	0.530076	0.280981	0.530076	0.0995336	-0.0862932	0	0.00990694	0.0312872	0	0.198319	0.133165	0.481105	3.19739	-0.073832	0.9722	0	0	-0.0132065	0.124847	3.72044	0.09514	7.07504	0	0	0	0	0
Bank Saderat Iran	Islamic banks	Public	Iran, Islamic Rep.	2016	2016Bank Saderat Iran	278	0	0	0	0.274565	0	0.122554	0	0.6344	0.2751	0.1877	0.0452939	0	0.363552	0.331645	0.574401	0.577374	0.530076	0.280981	0.530076	0.0995336	-0.0535185	0	0.00990694	0.0245609	0	0	0	0	0	-0.917665	0.2981	0.16	0.0974	-0.0132065	0.124847	3.72044	0.09514	0	0	1	0	0	0
Bank Sarmayeh	Islamic banks	Private	Iran, Islamic Rep.	2016	2016Bank Sarmayeh	173	0.790631	0.313518	5.49913	0	0	0.172653	0.087611	0.5255	0.4411	0.5715	0.258048	-0.998654	0.60162	0.327719	0.853928	0.383779	0.530076	0.280981	0.530076	0.0995336	-0.205493	0	0.00990694	0.164481	0	0.567718	0.145134	0.224678	3.73033	-0.0782786	0.345	0.1861	0.345	-0.0132065	0.124847	3.72044	0.09514	6.81873	0	1	0	0	0
Bank Sepah	Islamic banks	Private	Iran, Islamic Rep.	2016	2016Bank Sepah	251	0.580459	0.481004	1.45164	-0.0648267	0	0.328267	0.058262	0.7606	0.2942	0.161	0	-0.999024	1	1	1	1	0.530076	0.280981	0.530076	0.0995336	0.102838	0.739594	0.00990694	0.0302686	0	0.446089	0.122164	0.561928	2.73097	-0.855673	0.85	0	0	-0.0132065	0.124847	3.72044	0.09514	7.61146	0	0	0	0	0
Bank Tejarat	Islamic banks	Public	Iran, Islamic Rep.	2016	2016Bank Tejarat	277	0.580459	0.481004	1.45164	0.0764755	0	0.119742	0.058262	0.3722	0.3186	0.1544	0	-0.999024	0.492788	0.420814	0.831452	0.50612	0.530076	0.280981	0.530076	0.0995336	-0.0535185	0	0.00990694	0.0202036	0	0.446089	0.122164	0.561928	3.14998	-0.917665	0.9453	0	0	-0.0132065	0.124847	3.72044	0.09514	7.61146	0	0	0	0	0
Banque Zitouna	Islamic banks	Private	Tunisia	2016	2016Banque Zitouna	51	0	0	0	0	0	0.0423091	0	0.806	0.5694	0.1544	0	0	0.992057	0.468312	0.969697	0.482947	0.302598	0.0915658	0.302598	0.0965471	0.013778	0.350714	0.00932134	0.0172953	0	0	0	0	-0.310888	0.663484	0	0	1	0.0100018	0.0443737	3.56796	0.0288428	0	0	0	0	0	0
Barwa Bank	Islamic banks	Private	Qatar	2016	2016Barwa Bank	225	0.663524	0.206004	3.67123	0.108477	0	0.0423091	0.25189	0.806	0.5694	0.12	0	-0.99869	0.992057	0.468312	0.969697	0.482947	0.698948	0.488528	0.698948	0.306567	0.013778	0.350714	0.0939832	0.013442	0	0.695851	0.148457	-0.0533989	2.40975	0.663484	0	0	0	0.0475335	0.0181408	4.75712	0.111811	5.53264	0	0	0	0	0
Boubyan Bank KSCP	Islamic banks	Public	Kuwait	2016	2016Boubyan Bank KSCP	215	0	0	0	0.111069	0	0.0488797	0	0.1721	0.1551	0.1941	0.0629406	0	0.901771	0	0	0	0.493443	0.243486	0.493443	0.191547	0.0585511	0.794984	0.0366903	0.0179822	0	0	0	0	3.53816	-0.773927	0	0	0	0.0059302	0.032717	4.44174	0.0634714	0	0	0	0	0	0
Cham Islamic Bank SA	Islamic banks	Private	Syrian Arab Republic	2016	2016Cham Islamic Bank SA	26	0	0	0	0.00172825	0	0.142785	0	0.1909	0.1565	0.1641	150.163	0	0.589678	0	0	0	0.642127	0.412327	0.642127	0.346786	0.123845	0.614003	0.12026	0.053907	0	0	0	0	3.47947	-1.84853	0.4906	0	0.4906	-0.0318728	0	2.77952	0	0	0	1	0	0	0
Cihan Bank for Islamic Investme	Islamic banks	Private	Iraq	2016	2016Cihan Bank for Islamic Investme	25	0.84635	0.710261	-4.50329	0.180277	0	0.132431	0.512813	0.8253	0.6477	0.3915	0.31007	-0.999103	0.866255	0	0	0	0.853495	0.728453	0.853495	0.0968628	0.137752	0.724569	0.0093824	0.102723	0	0.174846	0.109871	0.853409	3.79515	0.524605	0.245	0	0	0.0472286	0.0139333	3.67917	0.0333075	6.50339	0	0	0	0	0
Dubai Islamic Bank PJSC	Islamic banks	Public	United Arab Emirates	2016	2016Dubai Islamic Bank PJSC	284	0.396075	0.137454	0.375914	0.0220051	0	0.0898402	0	0.0866	0.0752	0.2275	0.0490279	-0.999098	1	0	0	0	0.518784	0.269137	0.518784	0.1137	0.031093	0.423084	0.0129276	0.0395176	0	0.500613	0.416395	0.89844	3.20155	-1.61686	0	0	0	0.0506033	0.0406997	4.5814	1	5.76259	0	0	0	0	0
Eghtesad Novin Bank PJSC-EN Ban	Islamic banks	Public	Iran, Islamic Rep.	2016	2016Eghtesad Novin Bank PJSC-EN Ban	224	0.776032	0.708105	0.705011	0.12775	0	0.23179	0.00972623	0.9183	0.7313	0.735	0.016339	-0.998813	1	0.530975	1	0.530975	0.530076	0.280981	0.530076	0.0995336	0.013778	0.350714	0.00990694	0.082332	0	0.22926	0.0738695	0.654646	2.97803	0.663484	0.1553	0	0.0868	-0.0132065	0.124847	3.72044	0.09514	7.8761	0	1	0	0	0
Emirates Islamic Bank PJSC	Islamic banks	Public	United Arab Emirates	2016	2016Emirates Islamic Bank PJSC	232	0	0	0	0.198518	0	0.770894	0	0.452	0.2221	0.144	0.0528742	0	0	0.501438	0.630366	0.795471	0.518784	0.269137	0.518784	0.1137	0.0482971	0.714143	0.0129276	0.0136368	0	0	0	0	0.44254	-1.44313	0.0999	0	0.0712	0.0506033	0.0406997	4.5814	1	0	0	1	0	0	0
Faisal Islamic Bank of Egypt	Islamic banks	Public	Egypt, Arab Rep.	2016	2016Faisal Islamic Bank of Egypt	190	0.674679	0.495775	0.80183	0	0	0.0407747	0.0637905	0.7698	0.6223	0.1129	0.105053	-0.99904	0.856115	0.470423	0.870269	0.540548	0.565154	0.319399	0.565154	0.197053	0.0112827	0.234521	0.0388298	0.0231603	0	0.0982241	0.111411	0.685325	3.89462	0.735979	0.0169	0.0169	0	0.0437202	0.103705	3.54653	0.229046	6.59009	0	1	0	0	0
First energy bank	Islamic banks	Private	Bahrain	2016	2016First energy bank	62	0.60342	0.482478	0.387787	0.0410838	0	0.127045	0.118033	0.5372	0.4802	0.1224	1.0135	-0.999089	1	0	0	0	0.453035	0.205241	0.453035	0.151689	0.137599	0.831865	0.0230097	0.0113396	0	0.0596823	0.100389	0.669188	2.90701	-0.773927	0	0	0	0.0248538	0.0184863	4.35427	0	6.29069	0	0	0	0	0
GFH Financial Group B.S.C.	Islamic banks	Public	Bahrain	2016	2016GFH Financial Group B.S.C.	122	0.677102	0.571037	1.09314	0	0	0.180337	0.0868924	0.5813	0.492	0.1237	0.0237038	-0.999033	0.931193	0.26017	0.83902	0.310088	0.453035	0.205241	0.453035	0.151689	0.137599	0.831865	0.0230097	0.0356015	0	0.196274	0.166739	0.51417	3.6367	-0.0782786	0.1038	0.1001	0.1038	0.0248538	0.0184863	4.35427	0	6.58902	0	1	0	0	0
Ibdar Bank BSC	Islamic banks	Private	Bahrain	2016	2016Ibdar Bank BSC	2	0.865922	0.240391	0.221194	0	0	0.151122	0.334716	0.4582	0.4029	0.1643	0.0133121	-0.998961	0.809233	0.291868	0.749757	0.389284	0.453035	0.205241	0.453035	0.151689	0.137599	0.831865	0.0230097	0.0472864	0	0.355947	0.0796036	0.313059	3.12727	-0.0782786	0.265	0.1988	0.265	0.0248538	0.0184863	4.35427	0	6.39098	0	1	0	0	0
International Islamic Trade Fin	Islamic banks	Private	Saudi Arabia	2016	2016International Islamic Trade Fin	50	0.570584	0.477743	1.4147	0	0	0.152709	0.0434942	0.5946	0.4826	0	0.0444271	-0.998896	0.914624	0.316291	0.794547	0.398077	0.665566	0.442978	0.665566	0.119303	-0.205493	0	0.0142331	0	0	0.298834	0.139514	0.441412	2.82101	-0.0782786	0.5151	0	0.5151	0.0410641	0.0120607	4.2984	0.0378169	7.63761	0	1	0	0	0
Islamic Corporation for the Dev	Islamic banks	Private	Lebanon	2016	2016Islamic Corporation for the Dev	99	0.818585	0.719427	0.756326	0	0	0.0962638	0.0125158	0.2658	0.2423	0.1815	0.563783	-0.998649	0.799306	0	0	0	0.510148	0.260251	0.510148	0.0907808	0.0585511	0.794984	0.00824115	0.0168149	0	0.247378	0.0688212	0.58227	2.96155	-0.773927	0	0	0	0.0058171	-0.0374915	3.88252	0.0321135	7.10914	0	0	0	0	0
Islamic Development Bank	Islamic banks	Private	Saudi Arabia	2016	2016Islamic Development Bank	253	0.772251	0.751577	0.724887	0.160524	0	0.0374383	0.0061529	0.6908	0.5225	0.146	0.0748862	-0.998858	0.84454	0.418893	0.773139	0.541808	0.665566	0.442978	0.665566	0.119303	0.013778	0.350714	0.0142331	0.0163544	0	0.2118	0.0615018	0.547864	3.29492	0.663484	0.3947	0	0.1198	0.0410641	0.0120607	4.2984	0.0378169	7.89798	0	1	0	0	0
Islamic International Arab Bank	Islamic banks	Private	Jordan	2016	2016Islamic International Arab Bank	117	0.655502	0.379934	2.32238	0	0	0.00695473	0.0759233	0.7853	0.6788	0.1304	0	-0.998982	0.761786	0.532257	0.871541	0.610709	0.674706	0.455229	0.674706	0.294963	0.0112827	0.234521	0.0870031	0.0267502	0	0.310659	0.16663	0.371405	3.84265	0.735979	1	0	0	0.0249653	-0.00876851	3.62082	0.0597847	6.92922	0	0	0	0	0
Jordan Dubai Islamic Bank	Islamic banks	Public	Jordan	2016	2016Jordan Dubai Islamic Bank	63	0.715433	0.314248	1.27084	0.12891	0	0.021398	0.0164228	0.975	0.7627	0.312	0.152241	-0.998723	0.872865	0.739211	1	0.739211	0.674706	0.455229	0.674706	0.294963	0.0112827	0.234521	0.0870031	0.0640036	0	0.582816	0.0671489	0.398275	3.98707	0.735979	0.2196	0.0085	0.13	0.0249653	-0.00876851	3.62082	0.0597847	7.99235	0	1	0	0	0
Jordan Islamic Bank	Islamic banks	Public	Jordan	2016	2016Jordan Islamic Bank	178	0.746397	0.632995	1.33719	0.204287	0	0.0988562	0.0543792	0.3367	0.2905	0.0918	0.207461	-0.998963	0.572632	0.375575	0.959596	0.391388	0.674706	0.455229	0.674706	0.294963	-0.0862932	0	0.0870031	0.0145353	0	0.243714	0.148359	0.32954	4.25472	-0.073832	0.4418	0	0	0.0249653	-0.00876851	3.62082	0.0597847	7.06654	0	1	0	0	0
Karafarin Bank	Islamic banks	Public	Iran, Islamic Rep.	2016	2016Karafarin Bank	154	0.544249	0.5655	1.50265	0	0	0.0612333	0.0109548	0.3185	0.2815	0.1913	0	-0.998933	0.463747	0.416466	0.840989	0.49521	0.530076	0.280981	0.530076	0.0995336	-0.0535185	0	0.00990694	0.025032	0	0.36166	0.145509	0.340597	3.59454	-0.917665	1	1	0	-0.0132065	0.124847	3.72044	0.09514	7.98492	0	0	0	0	0
Khaleeji Commercial Bank	Islamic banks	Public	Bahrain	2016	2016Khaleeji Commercial Bank	100	0.69489	0.769015	1.42548	0.00333317	0	0.0941795	0.0491838	0.8036	0.6556	0.173	0.030211	-0.999007	0.973057	0.517229	0.958311	0.53973	0.453035	0.205241	0.453035	0.151689	0.137599	0.831865	0.0230097	0.0193788	0	0.133818	0.151577	0.49589	3.31741	0.663484	0.4011	0	0	0.0248538	0.0184863	4.35427	0	6.97657	0	1	0	0	0
Kurdistan International Bank fo	Islamic banks	Public	Iraq	2016	2016Kurdistan International Bank fo	49	0.619864	0.604881	1.99511	0.116709	0	0.124757	0.0384169	0.6768	0.5743	0.146	0.75011	-0.998959	0.598104	0.596018	1	0.596018	0.853495	0.728453	0.853495	0.0968628	0.0799569	0.646529	0.0093824	0.0279275	0	0.194244	0.137283	0.394689	3.42911	-0.217884	0.0503	0.0503	0	0.0472286	0.0139333	3.67917	0.0333075	7.19182	0	1	0	0	0
Kuwait Finance House	Islamic banks	Public	Kuwait	2016	2016Kuwait Finance House	296	0.631933	0.577949	2.93064	0.0461383	0	0.17239	0.0871071	1.0139	0.7494	0.2598	0.407081	-0.999075	1	0	0	0	0.493443	0.243486	0.493443	0.191547	-0.484837	0	0.0366903	0.0784314	0	0.338903	0.333623	0.219664	3.45074	0.170634	0.349	0	0.349	0.0059302	0.032717	4.44174	0.0634714	6.5903	0	1	0	0	0
Kuwait International Bank	Islamic banks	Public	Kuwait	2016	2016Kuwait International Bank	184	0	0	0	0.154835	0	0.141657	0	0.9615	0.6849	0.34	0.0538929	0	0.686495	0.465977	0.854584	0.545268	0.493443	0.243486	0.493443	0.191547	0.013778	0.350714	0.0366903	0.0380856	0	0	0	0	2.85324	0.663484	0.4934	0	0	0.0059302	0.032717	4.44174	0.0634714	0	0	1	0	0	0
Masraf Al Rayan (Q.S.C.)	Islamic banks	Public	Qatar	2016	2016Masraf Al Rayan (Q.S.C.)	254	0.69727	0.556103	2.39498	0	0	0.344341	0.0184277	0.9863	0.6586	0.636	0.0313711	-0.99894	0.930292	0.513833	0.867998	0.591975	0.698948	0.488528	0.698948	0.306567	0.013778	0.350714	0.0939832	0.0712424	0	0.219572	0.13682	0.31281	3.31112	0.663484	0.3	0	0.0555	0.0475335	0.0181408	4.75712	0.111811	8.13082	0	1	0	0	0
Noor Bank	Islamic banks	Private	United Arab Emirates	2016	2016Noor Bank	217	0	0	0	0.128857	0	0.138723	0	0.0476	0.0428	0.171	-0.406736	0	1	0	0	0	0.518784	0.269137	0.518784	0.1137	0.031093	0.423084	0.0129276	0.0297034	0	0	0	0	3.92346	-1.61686	1	1	0	0.0506033	0.0406997	4.5814	1	0	0	0	0	0	0
Palestine Islamic Bank	Islamic banks	Private	PALESTINIAN TERRITORIES	2016	2016Palestine Islamic Bank	33	0.755398	0.464408	1.57796	0.356042	0	0.12948	0.113587	0.6791	0.5638	0.3566	0.617569	-0.999054	0.643451	0	0	0	0.635082	0.40333	0.635082	0.425526	0.082427	0.829458	0.181072	0.0427231	0	0.411296	0.153613	0.542056	3.36497	-0.345639	0.442	0.1004	0	0	0	0	0	6.13895	0	1	0	0	0
Parsian Bank	Islamic banks	Public	Iran, Islamic Rep.	2016	2016Parsian Bank	246	0.800293	0.803455	1.34921	0.152784	0	0.154417	0.0360037	0.2192	0.1645	0	0.241139	-0.998908	0.720348	0	0	0	0.530076	0.280981	0.530076	0.0995336	0.123845	0.614003	0.00990694	0	0	0.0952638	0.118652	0.523493	3.12681	-1.84853	0.47	0	0.47	-0.0132065	0.124847	3.72044	0.09514	6.81254	0	1	0	0	0
Qatar International Islamic Ban	Islamic banks	Public	Qatar	2016	2016Qatar International Islamic Ban	219	0	0	0	0.164356	0	0.189645	0	0.8381	0.6076	0.1652	0	0	0.741432	0.435034	0.7	0.621477	0.698948	0.488528	0.698948	0.306567	0.102838	0.739594	0.0939832	0.0310582	0	0	0	0	0.357281	-0.855673	1	0	1	0.0475335	0.0181408	4.75712	0.111811	0	0	0	0	0	0
Qatar Islamic Bank SAQ	Islamic banks	Public	Qatar	2016	2016Qatar Islamic Bank SAQ	281	0.547742	0.736806	-2.53326	0.0958291	0	0.165768	0.493141	0.9435	0.7664	0.156	0.630222	-0.99896	1	0	0	0	0.698948	0.488528	0.698948	0.306567	-0.484837	0	0.0939832	0.047095	0	0.127307	0.101062	1.01747	3.39883	0.170634	0.5099	0	0	0.0475335	0.0181408	4.75712	0.111811	5.7455	0	0	0	0	0
Sharjah Islamic Bank	Islamic banks	Public	United Arab Emirates	2016	2016Sharjah Islamic Bank	199	0.76233	0.562342	3.2068	0.166792	0	0.0664	0.0279408	0.8872	0.7209	0	0.73238	-0.99875	1	0	0	0	0.518784	0.269137	0.518784	0.1137	0.137752	0.724569	0.0129276	0	0	0.235218	0.129309	0.233837	3.78517	0.524605	0.5	0	0.5	0.0506033	0.0406997	4.5814	1	7.23225	0	1	0	0	0
Sina Bank	Islamic banks	Private	Iran, Islamic Rep.	2016	2016Sina Bank	177	0.705401	0.593717	0.605699	0.179031	0	0.276553	0.0458242	0.7787	0.6761	0.1491	-0.854526	-0.998859	0.329813	0	0	0	0.530076	0.280981	0.530076	0.0995336	0.0427122	0.667832	0.00990694	0.0142789	0	0.270504	0.0857661	0.652314	0	-0.226797	0.9996	0	0	-0.0132065	0.124847	3.72044	0.09514	6.12358	0	0	0	0	0
Syria International Islamic Ban	Islamic banks	Public	Syrian Arab Republic	2016	2016Syria International Islamic Ban	81	0.731851	0.654587	2.26032	0.0663461	0	0.129186	0.0186078	0.5368	0.4556	0.2371	0	-0.998848	1.64156	0.483651	0.906384	0.533605	0.642127	0.412327	0.642127	0.346786	-0.0535185	0	0.12026	0.031025	0	0.171255	0.152645	0.342831	2.7305	-0.917665	0.9712	0	0.168	-0.0318728	0	2.77952	0	7.85051	0	1	0	0	0
Tadhamon International Islamic	Islamic banks	Private	Yemen, Rep.	2016	2016Tadhamon International Islamic	115	0.694147	0.545587	1.63062	0.0758634	0	0.154039	0.0228468	0.6071	0.5377	0.171	0.688668	-0.998756	1	0	0	0	0.878635	0.772	0.878635	0.195849	0.191465	0.709225	0.0383568	0.0650904	0	0.323335	0.175121	0.334688	3.01422	0	0	0.0418	0	-0.279945	0	3.0564	0	7.84015	0	0	0	0	0
Tamweel PJSC	Islamic banks	Private	United Arab Emirates	2016	2016Tamweel PJSC	83	0.874689	0.463789	0.018872	0.0861063	0	0.283905	0.0345446	0.8417	0.6496	0.194	0.53688	0.0896954	1	0	0	0	0.518784	0.269137	0.518784	0.1137	0.082427	0.829458	0.0129276	0.0232425	0	0.146033	0.0824806	0.40928	3.4448	-0.345639	0.2175	0	0	0.0506033	0.0406997	4.5814	1	0	0	1	0	0	0
Warba Bank	Islamic banks	Public	Kuwait	2016	2016Warba Bank	118	0.927545	0.260583	0.0047582	0.113319	0	0.197274	0	0.6806	0.5526	0.1707	0.437996	0	1	0	0	0	0.493443	0.243486	0.493443	0.191547	0.082427	0.829458	0.0366903	0.020451	0	0.117977	0.08379	0.79639	3.42643	-0.345639	0.2291	0	0	0.0059302	0.032717	4.44174	0.0634714	0	0	1	0	0	0
A_Ayan Leasing & Investment Com	Islamic banks	Public	Kuwait	2017	2017A_Ayan Leasing & Investment Com	67	0	0	0	0.215538	0	0.138431	0	0.3456	0.2993	0.1732	-1.24529	0	0.786308	0	0	0	0.495946	0.245962	0.495946	0.191722	0.0585511	0.794984	0.0367573	0.016046	0	0	0	0	3.29527	-0.773927	0	0	0	0.0292587	0.031984	4.47362	-0.0657336	0	0	0	0	0	0
ABC Islamic Bank (E.C.)	Islamic banks	Private	Bahrain	2017	2017ABC Islamic Bank (E.C.)	75	0.685001	0.566514	0.24325	0.111328	0	0.176519	0.0564517	0.8356	0.6708	0	0.46161	-0.999028	1	0	0	0	0.423619	0.179453	0.423619	0.140714	0.123845	0.614003	0.0198003	0	0	0.356928	0.138938	0.437951	3.2841	-0.345639	0.4	0	0	0.0355813	0.0278679	4.37554	0	7.42949	0	1	0	0	0
Abu Dhabi Islamic Bank	Islamic banks	Public	United Arab Emirates	2017	2017Abu Dhabi Islamic Bank	130	0.868545	0.327689	0.246425	0.0671746	0	0	0.0377651	0	0	0.1512	0	-0.99895	0	0	0	0	0.558455	0.311872	0.558455	0.126246	0	0.829458	0.0159379	0	0	0.308793	0.072136	0.653137	3.37182	-0.345639	0	0	0	0.0298422	0.0161749	4.60901	-0.0716081	6.65138	0	0	0	0	0
Abu Dhabi Islamic Bank - Public	Islamic banks	Public	United Arab Emirates	2017	2017Abu Dhabi Islamic Bank - Public	273	0.772887	0.637537	1.44298	0.0213391	0	0.18049	0	0.7946	0.644	0.1539	0.411541	-0.999114	1	0	0	0	0.558455	0.311872	0.558455	0.126246	0.082427	0.829458	0.0159379	0.0184382	0	0.325467	0.137678	0.347136	3.20982	-0.345639	0.1732	0.1732	0.0749	0.0298422	0.0161749	4.60901	-0.0716081	6.50912	0	1	0	0	0
Ahli United Bank KSC	Islamic banks	Public	Kuwait	2017	2017Ahli United Bank KSC	228	0.762769	0.230495	-0.612752	0.248576	0	0	0.13881	0	0	0	0.0228583	-0.998852	1	0.571062	0.934815	0.610883	0.495946	0.245962	0.495946	0.191722	-0.0535185	0	0.0367573	0	0	0.437254	0.0750608	0.435338	3.53227	-0.917665	0.4608	0.2098	0	0.0292587	0.031984	4.47362	-0.0657336	7.35605	0	1	0	0	0
Ajman Bank	Islamic banks	Private	United Arab Emirates	2017	2017Ajman Bank	148	0.788608	0.495599	0.588893	0.586934	0	0	0.0609561	0	0	0.1118	0	-0.998955	0.731875	0.417535	0.790751	0.528023	0.558455	0.311872	0.558455	0.126246	0.102838	0.739594	0.0159379	0.0210188	0	0.156703	0.0782311	0.477822	0.492717	-0.855673	1	0	1	0.0298422	0.0161749	4.60901	-0.0716081	6.38257	0	0	0	0	0
Al Baraka Bank Egypt SAE	Islamic banks	Private	Egypt, Arab Rep.	2017	2017Al Baraka Bank Egypt SAE	145	0.578362	0.784142	1.16201	0.182309	0	0	0.110593	0	0	0.3417	0.210979	-0.998941	0.774835	0	0	0	0.513369	0.263548	0.513369	0.167655	0.0585511	0.794984	0.0281081	0.0316565	0	0.107492	0.110299	0.509872	3.2378	-0.773927	0	0	0	0.0434664	0.138136	3.38815	-0.196872	7.06515	0	0	0	0	0
Al Baraka Bank Syria SA	Islamic banks	Private	Syrian Arab Republic	2017	2017Al Baraka Bank Syria SA	103	0.642766	0.702619	1.66689	0.0852535	0	0	0	0	0	0	0.0109441	-0.998509	1	0.482339	0.732143	0.658804	0.699797	0.489715	0.699797	0.384437	-0.205493	0	0.147792	0	0	0.11998	0.0955419	0.413005	3.94562	-0.0782786	0.168	0	0.8767	-0.0563044	0	2.81258	0	6.61024	0	1	0	0	0
Al Rajhi Bank Public Joint Stoc	Islamic banks	Public	Saudi Arabia	2017	2017Al Rajhi Bank Public Joint Stoc	303	0.849384	0.295534	1.09066	0.0746443	0	0	0.180558	0	0	0	0.809862	-0.998771	1	0	0	0	0.645943	0.417242	0.645943	0.117237	-0.0637743	0	0.0137445	0	0	0.521741	0.0635989	0.472027	3.19999	-0.251955	0.5701	0	0.5701	0.0167062	0.0206884	4.31814	-0.0767259	6.51221	0	0	0	0	0
Albaraka Bank Tunisia	Islamic banks	Private	Tunisia	2017	2017Albaraka Bank Tunisia	42	0.669703	0.174475	-1.03547	0.0283569	0	0	1.03155	0	0	0	46.6969	-0.998889	0.644877	0	0	0	0.314044	0.0986235	0.314044	0.0978174	0.0427122	0.667832	0.00956825	0	0	0.690757	0.115513	2.23838	-1.24067	-0.226797	0.2523	0	0.0569	0.0111743	0.036294	3.54173	0.0565849	5.01116	0	1	0	0	0
Albaraka Banking Group B.S.C.	Islamic banks	Public	Bahrain	2017	2017Albaraka Banking Group B.S.C.	261	0.517137	0.596527	1.43101	0.0804785	0	0.183492	0.049319	0.2406	0.2182	0.0831	0.0119189	-0.998961	0.716775	0.476208	0.778887	0.611395	0.423619	0.179453	0.423619	0.140714	0.123845	0.614003	0.0198003	0	0	0.14598	0.147463	0.28252	3.12867	-0.917665	0.4148	0	0.2771	0.0355813	0.0278679	4.37554	0	7.6078	0	1	0	0	0
Albaraka Islamic Bank BSC	Islamic banks	Private	Bahrain	2017	2017Albaraka Islamic Bank BSC	105	0.801761	0.490495	3.14714	0	0	0.148322	0.0213732	0.2447	0.2239	0.141	0.20829	-0.999085	0.605657	0	0	0	0.423619	0.179453	0.423619	0.140714	0.123845	0.614003	0.0198003	0.0463186	0	0.403204	0.124539	0.259353	3.06766	-1.84853	0.35	0	0.35	0.0355813	0.0278679	4.37554	0	6.60444	0	1	0	0	0
Al-Salam Bank-Bahrain B.S.C.	Islamic banks	Public	Bahrain	2017	2017Al-Salam Bank-Bahrain B.S.C.	163	0.431336	0.199526	3.73252	-1.7911	0	0.124887	0.0545597	0.8747	0.6207	0.2125	0.779703	-0.999115	0.848028	0	0	0	0.423619	0.179453	0.423619	0.140714	0.123845	0.614003	0.0198003	0.0557566	0	0.576386	0.28103	0.446671	3.4693	0.524605	0.1667	0.0076	0	0.0355813	0.0278679	4.37554	0	5.79915	0	1	0	0	0
Amlak Finance PJSC	Islamic banks	Public	United Arab Emirates	2017	2017Amlak Finance PJSC	106	0.68166	0.719508	1.54402	0	0	0.0681779	0.0706621	0.4066	0.3677	0	0.0308904	-0.998997	0.657593	0.51271	0.80945	0.633406	0.558455	0.311872	0.558455	0.126246	-0.0535185	0	0.0159379	0	0	0.118582	0.114992	0.6077	3.28348	-0.917665	0	0	0	0.0298422	0.0161749	4.60901	-0.0716081	6.10605	0	1	0	0	0
Ansar Bank	Islamic banks	Public	Iran, Islamic Rep.	2017	2017Ansar Bank	191	0.745708	0.60925	0.386713	0.0666478	0	0.180327	0.00784869	0.2972	0.2258	0	0.905676	-0.998839	0.976085	0	0	0	0.530268	0.281184	0.530268	0.133523	0.0427122	0.667832	0.0178285	0	0	0.360586	0.0621188	0.748252	2.88779	-0.226797	0.87	0	0.87	0.133962	0.0724543	3.74196	0	7.08948	0	0	0	0	0
Arab Islamic Bank	Islamic banks	Private	PALESTINIAN TERRITORIES	2017	2017Arab Islamic Bank	28	0.783871	0.868719	1.86443	0	0	0.124223	0	1.1215	0.7628	0.1619	0.772682	-0.998892	0.381145	0	0	0	0.623769	0.389088	0.623769	0.420884	0.0427122	0.667832	0.177144	0.0155047	0	0.077009	0.104065	0.460286	0.664414	-0.226797	0.501	0	0	0	0	0	0	6.35447	0	1	0	0	0
Arcapita Bank B.S.C.	Islamic banks	Private	Bahrain	2017	2017Arcapita Bank B.S.C.	146	0	0	0	-0.130807	0	0.0477854	0	0.6772	0.5457	0	0.0126231	0	0.82268	0.645859	0.934279	0.691292	0.423619	0.179453	0.423619	0.140714	0.123845	0.614003	0.0198003	0	0	0	0	0	4.08014	0.735979	0.2478	0	0	0.0355813	0.0278679	4.37554	0	0	0	1	0	0	0
Bahrain Islamic Bank B.S.C.	Islamic banks	Public	Bahrain	2017	2017Bahrain Islamic Bank B.S.C.	120	0.6633	0.604629	-2.37539	0.00297013	0	0.125002	0.113872	1.0928	0.8885	0.1905	0.729998	-0.999063	0.699648	0	0	0	0.423619	0.179453	0.423619	0.140714	0.123845	0.614003	0.0198003	0.0182437	0	0.308105	0.112958	0.565999	0	-0.226797	0.5234	0	0	0.0355813	0.0278679	4.37554	0	6.71664	0	1	0	0	0
Bank AlJazira JSC	Islamic banks	Public	Saudi Arabia	2017	2017Bank AlJazira JSC	239	0.782389	0.278376	3.76284	-0.0770774	0	0.218117	0.0879028	0.4686	0.3977	0.159	0.0132296	-0.998376	0.405307	0.436596	0.833009	0.52412	0.645943	0.417242	0.645943	0.117237	-0.0535185	0	0.0137445	0.0208055	0	0.638948	0.166356	0.308865	2.95277	-0.917665	0.966	0	0	0.0167062	0.0206884	4.31814	-0.0767259	6.45686	0	1	0	0	0
Bank Alkhair BSC	Islamic banks	Private	Bahrain	2017	2017Bank Alkhair BSC	18	0.114905	0.417357	-0.3675	0.28488	0	0.127851	0	0.8348	0.6623	0.1024	0.0380547	-0.999032	0.904865	0.472157	0.821669	0.574632	0.423619	0.179453	0.423619	0.140714	0.123845	0.614003	0.0198003	0.0114705	0	0.00680819	0.502176	1.22612	2.73075	0.663484	0.4	0	0.4	0.0355813	0.0278679	4.37554	0	5.70865	0	1	0	0	0
Bank Mellat	Islamic banks	Public	Iran, Islamic Rep.	2017	2017Bank Mellat	293	0.0245304	0.0300881	1.78927	0.0693039	0	0.132786	0.235641	0.2334	0.186	0.305	0	-0.998961	1	0.618583	0.925043	0.668707	0.530268	0.281184	0.530268	0.133523	-0.0535185	0	0.0178285	0.0399099	0	0.580905	0.360697	0.863777	2.58268	-0.917665	0	0	0	0.133962	0.0724543	3.74196	0	5.96531	0	0	0	0	0
Bank Nizwa SAOG	Islamic banks	Public	Oman	2017	2017Bank Nizwa SAOG	52	0.796229	0.378689	0.0037367	0.48592	0	1.06909	0.0379106	1.4164	0.5578	0.1748	0.022848	0.116002	0	0.977925	1	0.977925	0.558968	0.312445	0.558968	0.24065	0.0482971	0.714143	0.0579123	0.0165536	0	0.431028	0	0.6237	0	-1.44313	0.1	0	0.1	0.0504642	0.0110921	4.17985	-0.0127353	4.38368	0	1	0	0	0
Bank Pasargad	Islamic banks	Private	Iran, Islamic Rep.	2017	2017Bank Pasargad	244	0	0	0	0.522276	0	0.215637	0.0790267	0.6628	0.3882	0	0	0.0581426	0.571602	0.384596	0.939394	0.409409	0.530268	0.281184	0.530268	0.133523	-0.0862932	0	0.0178285	0	0	0	0.0912993	0	2.62896	-0.073832	0.97	0	0.97	0.133962	0.0724543	3.74196	0	0	0	1	0	0	0
Bank Saderat Iran	Islamic banks	Public	Iran, Islamic Rep.	2017	2017Bank Saderat Iran	278	0.837896	0.451879	0.0157396	0.178655	0	0.528493	0.0533794	0	0.0319	0.276	0.00335088	0.269541	0.47871	0.428836	0.509002	0.842503	0.530268	0.281184	0.530268	0.133523	0	0.646529	0.0178285	0	0	0.177351	0	0.43039	-1.59352	-0.217884	0.0938	0	0	0.133962	0.0724543	3.74196	0	0	1	1	0	0	0
Bank Sarmayeh	Islamic banks	Private	Iran, Islamic Rep.	2017	2017Bank Sarmayeh	173	0	0	0	0	0.0146577	0.212183	0	0.8529	0.6644	0	0	-0.0222185	1	0.736319	1	0.736319	0.530268	0.281184	0.530268	0.133523	-0.0862932	0	0.0178285	0	0.158336	0	0	0	2.70717	-0.073832	1	0	0	0.133962	0.0724543	3.74196	0	0	1	0	0	0	0
Bank Sepah	Islamic banks	Private	Iran, Islamic Rep.	2017	2017Bank Sepah	251	0.860234	0.320814	0.0400606	0.624912	0.0092927	0.354289	0.0429944	0.5578	0.4967	0.1686	0.0160955	-0.056349	0.599034	0.302053	0.878788	0.343716	0.530268	0.281184	0.530268	0.133523	0	0.350714	0.0178285	0	0	0.221314	0	0.26106	2.25026	0.663484	0.49	0	0.49	0.133962	0.0724543	3.74196	0	4.80088	1	1	0	0	0
Bank Tejarat	Islamic banks	Public	Iran, Islamic Rep.	2017	2017Bank Tejarat	277	0	0	0	0.113294	0.0163375	0.14011	0.0491713	0.7943	0.6623	0.1776	0.0608039	-0.0863572	0.320141	0.473183	0.803976	0.588553	0.530268	0.281184	0.530268	0.133523	0.013778	0.350714	0.0178285	0.0198941	0.112016	0	0.0960609	0	3.51492	0.663484	0.403	0.0737	0.0067	0.133962	0.0724543	3.74196	0	0	1	1	0	0	0
Banque Zitouna	Islamic banks	Private	Tunisia	2017	2017Banque Zitouna	51	0	0	0	0	0.0109623	0.11576	0.0491713	0.7679	0.6865	0.2	0.0668324	-0.0863572	1	0.577319	0.907895	0.635887	0.314044	0.0986235	0.314044	0.0978174	0.0799569	0.646529	0.00956825	0.0382569	0.191285	0	0.378606	0	3.35303	-0.217884	0.749	0.115	0.749	0.0111743	0.036294	3.54173	0.0565849	0	1	1	0	0	0
Barwa Bank	Islamic banks	Private	Qatar	2017	2017Barwa Bank	225	0.900998	0.191841	0.0120442	0.0608461	0.0085256	0.143666	0.0165755	0.8676	0.7772	0.1236	0	-0.150352	1	0.571022	0.964889	0.591801	0.712716	0.507965	0.712716	0.327146	0.013778	0.350714	0.107025	0.0138452	0.112016	0.417334	0.111924	0.40517	3.38354	0.663484	0.25	0	0	0.0306419	0.0267659	4.77177	0.00400981	3.93031	1	0	0	0	0
Boubyan Bank KSCP	Islamic banks	Public	Kuwait	2017	2017Boubyan Bank KSCP	215	0	0	0	0.508757	0.009173	0.0767939	0.450226	0.382	0.3439	0	0.0217345	-0.0395824	1	0.515065	0.848878	0.60676	0.495946	0.245962	0.495946	0.191722	-0.0535185	0	0.0367573	0	0.130852	0	0.0102544	0	3.01658	-0.917665	0.7368	0.0527	0.7368	0.0292587	0.031984	4.47362	-0.0657336	0	1	0	0	0	0
Cham Islamic Bank SA	Islamic banks	Private	Syrian Arab Republic	2017	2017Cham Islamic Bank SA	26	0.784883	0.647725	0.0125384	0.0119933	0.0447698	0.065911	0.0106747	0.1477	0.1299	0.196	0.233391	0.040619	1	0	0	0	0.699797	0.489715	0.699797	0.384437	0	0.614003	0.147792	0	0	0.198734	0.067883	0.35112	3.01162	-1.84853	0.23	0	0.23	-0.0563044	0	2.81258	0	0	1	0	0	0	0
Cihan Bank for Islamic Investme	Islamic banks	Private	Iraq	2017	2017Cihan Bank for Islamic Investme	25	0.868748	0.0752097	0.0348627	0.101294	0.0225908	0.161865	0.508496	0.8012	0.666	0.3988	0.588622	-0.0997619	0.883357	0	0	0	0.856831	0.734159	0.856831	0.108825	0.082427	0.829458	0.0118428	0.0477789	0.119807	0.201533	0.141181	0.17512	3.17127	-0.345639	0.1479	0	0	0.137874	0.00556521	3.71644	-0.0476795	5.63704	1	1	0	0	0
Dubai Islamic Bank PJSC	Islamic banks	Public	United Arab Emirates	2017	2017Dubai Islamic Bank PJSC	284	0.760891	0.731254	0.0169178	0.292874	0.0056135	0.188713	0.0788395	0.4924	0.4349	0.1649	0.615992	0.104441	0.863914	0	0	0	0.558455	0.311872	0.558455	0.126246	0.0427122	0.667832	0.0159379	0.015792	0.0957673	0.115573	0.170363	0.2598	-0.303126	-0.226797	0.784	0	0	0.0298422	0.0161749	4.60901	-0.0716081	4.1734	1	0	0	0	0
Eghtesad Novin Bank PJSC-EN Ban	Islamic banks	Public	Iran, Islamic Rep.	2017	2017Eghtesad Novin Bank PJSC-EN Ban	224	0.471679	0.22207	0.0098066	-0.0614143	0.0116255	0.0829627	0	0.7234	0.6195	0.1398	0.0611213	-0.212758	0.783505	0.454596	0.924064	0.491953	0.530268	0.281184	0.530268	0.133523	-0.0862932	0	0.0178285	0.0221354	0.158336	0.481854	0.0788889	0.74583	3.772	-0.073832	0.3011	0	0.3011	0.133962	0.0724543	3.74196	0	0	1	1	0	0	0
Emirates Islamic Bank PJSC	Islamic banks	Public	United Arab Emirates	2017	2017Emirates Islamic Bank PJSC	232	0.808346	0.622289	0.0039316	0.15063	0.0032481	0.142992	0.015811	0.6578	0.5682	0.214	0	0.0456377	0.891179	0.393905	0.878788	0.448237	0.558455	0.311872	0.558455	0.126246	-0.0862932	0	0.0159379	0.033884	0.158336	0.154726	0.294977	0.7804	0	-0.073832	0.9112	0	0	0.0298422	0.0161749	4.60901	-0.0716081	5.3123	1	0	0	0	0
Faisal Islamic Bank of Egypt	Islamic banks	Public	Egypt, Arab Rep.	2017	2017Faisal Islamic Bank of Egypt	190	0	0	0	0	0.0063383	0.300872	0.0568142	1.5866	0.3903	0	0.0503448	0.19054	0.845816	0.701959	0.843291	0.832404	0.513369	0.263548	0.513369	0.167655	-0.0862932	0	0.0281081	0	0.158336	0	0.0897634	0	2.92224	-0.073832	0.1474	0.018	0.1474	0.0434664	0.138136	3.38815	-0.196872	0	1	1	0	0	0
First energy bank	Islamic banks	Private	Bahrain	2017	2017First energy bank	62	0.838611	0.5	0.0091397	0	0.0201942	0.65058	0.0573896	0.714	0.5023	0	0.0108798	0.00759383	0.874115	0.352038	0.644312	0.546378	0.423619	0.179453	0.423619	0.140714	0.123845	0.614003	0.0198003	0	0.112016	0.143951	0	0.67002	2.76248	0.663484	0.4808	0	0	0.0355813	0.0278679	4.37554	0	3.397	1	1	0	0	0
GFH Financial Group B.S.C.	Islamic banks	Public	Bahrain	2017	2017GFH Financial Group B.S.C.	122	0.856615	0.402864	0.0106211	0	0	0.0813301	0.044254	0.7069	0.6241	0.1893	0.0964505	0.156579	0.381751	0.497895	0.821279	0.606243	0.423619	0.179453	0.423619	0.140714	0.123845	0.614003	0.0198003	0.017977	0.0949657	0.211549	0.0765328	0.5738	-0.206805	-0.91461	0	0	0	0.0355813	0.0278679	4.37554	0	3.17249	1	1	0	0	0
Ibdar Bank BSC	Islamic banks	Private	Bahrain	2017	2017Ibdar Bank BSC	2	0.809857	0.486624	0.0138503	0	0.0079926	0.179947	0.0376838	0.5422	0.4786	0	0.324229	0.0477368	0	0	0	0	0.423619	0.179453	0.423619	0.140714	0.123845	0.614003	0.0198003	0	0.380646	0.215805	0.354974	0.39453	3.23816	0	0.21	0.0642	0	0.0355813	0.0278679	4.37554	0	3.45404	1	0	0	0	0
International Islamic Trade Fin	Islamic banks	Private	Saudi Arabia	2017	2017International Islamic Trade Fin	50	0.911884	0.242337	0.0052412	0	0	0	0.0548301	0	0	0.1161	0	0.0947745	0.803597	0	0	0	0.645943	0.417242	0.645943	0.117237	0	0	0.0137445	0	0	0.228573	0.106015	0.57171	2.41303	-0.073832	0.3	0	0	0.0167062	0.0206884	4.31814	-0.0767259	3.42183	1	0	0	0	0
Islamic Corporation for the Dev	Islamic banks	Private	Lebanon	2017	2017Islamic Corporation for the Dev	99	0.734011	0.522466	0.0211415	0	0.0114719	0.199154	0.043457	0.7168	0.6242	0	0.0356164	0.028831	1	0.377473	0.885207	0.426423	0.513812	0.264003	0.513812	0.091527	-0.0862932	0	0.00837718	0	0.158336	0.275135	0.0914908	0.41331	2.13877	-0.073832	0.291	0	0.1442	0.0158205	-0.0078336	3.89216	0.0231263	5.06129	1	1	0	0	0
Islamic Development Bank	Islamic banks	Private	Saudi Arabia	2017	2017Islamic Development Bank	253	0.86441	0.678847	0.0069823	0	0.0203449	0.151988	0.0162378	0.7836	0.6666	0.1519	0.506556	0.0754319	1	0	0	0	0.645943	0.417242	0.645943	0.117237	0	0.829458	0.0137445	0	0	0.183336	0.0238419	0.6712	2.76499	-0.345639	0.0659	0	0.0583	0.0167062	0.0206884	4.31814	-0.0767259	4.47822	1	1	0	0	0
Islamic International Arab Bank	Islamic banks	Private	Jordan	2017	2017Islamic International Arab Bank	117	0.782203	0.762677	0.0057086	0	-0.0042735	0.688948	0.00869997	0.2012	0.1146	0	0	0.0748221	0.812923	0.166576	0.50505	0.32982	0.639814	0.409362	0.639814	0.264023	-0.0862932	0	0.0697081	0	0.158336	0.147171	0.107999	0.59977	2.31736	-0.073832	0.0555	0	0.0555	0.0199418	-0.00778431	3.62679	0.0520861	5.32047	1	0	0	0	0
Jordan Dubai Islamic Bank	Islamic banks	Public	Jordan	2017	2017Jordan Dubai Islamic Bank	63	0.86282	0.290496	0.0184352	0	0.0101111	0.0648884	0.052863	0.7813	0.6444	0.7267	0.325545	0.225619	0.916928	0.4666	0.819391	0.569448	0.639814	0.409362	0.639814	0.264023	0.0926865	0.987927	0.0697081	0.0690116	0.0949657	0.159816	0	0.31886	0.325142	-0.91461	0.3	0	0.3	0.0199418	-0.00778431	3.62679	0.0520861	3.47708	1	1	0	0	0
Jordan Islamic Bank	Islamic banks	Public	Jordan	2017	2017Jordan Islamic Bank	178	0.883774	0.283725	0.0097979	0	-0.0151988	0.878487	0.0511177	1.3037	0.7772	0	-0.150429	0.173955	0.740559	0	0	0	0.639814	0.409362	0.639814	0.264023	-0.484837	0	0.0697081	0	0.301891	0.0677737	0.132811	0.40205	2.75641	0.170634	0.11	0.0688	0	0.0199418	-0.00778431	3.62679	0.0520861	5.71566	1	1	0	0	0
Karafarin Bank	Islamic banks	Public	Iran, Islamic Rep.	2017	2017Karafarin Bank	154	0.778552	0.655555	0.0186061	0	0.0309124	0.168453	0.0508242	0.6475	0.4293	0	0	0.202236	1	0.450847	0.659262	0.683866	0.530268	0.281184	0.530268	0.133523	0.0926865	0.987927	0.0178285	0	0.0949657	0.213853	0.204236	0.36782	-0.0130435	-0.91461	0.14	0	0	0.133962	0.0724543	3.74196	0	4.4776	1	0	0	0	0
Khaleeji Commercial Bank	Islamic banks	Public	Bahrain	2017	2017Khaleeji Commercial Bank	100	0.848434	0.574253	0.0125648	0	0	0.108487	0.0432713	0.599	0.5385	0	0.102333	0.0999113	0.751663	0.372921	0.735736	0.506868	0.423619	0.179453	0.423619	0.140714	0.123845	0.614003	0.0198003	0	0.0949657	0.210966	0.165605	0.33197	0.251186	-0.91461	0	0	0	0.0355813	0.0278679	4.37554	0	4.37287	1	1	0	0	0
Kurdistan International Bank fo	Islamic banks	Public	Iraq	2017	2017Kurdistan International Bank fo	49	0.739198	0.780045	0.0184164	0.211118	0.0004084	0.053046	0.0304234	0.6643	0.6484	0	0	0.0942374	0.760539	0.521682	0.894687	0.583089	0.856831	0.734159	0.856831	0.108825	0.0926865	0.987927	0.0118428	0	0.0949657	0.165594	0.0832149	0.44215	2.3892	-0.91461	0.1	0	0	0.137874	0.00556521	3.71644	-0.0476795	3.51367	1	0	0	0	0
Kuwait Finance House	Islamic banks	Public	Kuwait	2017	2017Kuwait Finance House	296	0.712062	0.685474	0.0346533	0	0.0001859	0.215423	0.0260872	0.6676	0.5379	0.096	0	0.106062	0.659777	0.395573	0.674441	0.58652	0.495946	0.245962	0.495946	0.191722	0.0926865	0.987927	0.0367573	0.0091167	0.0949657	0.0984216	0.155191	0.37535	-0.303051	-0.91461	0	0	0	0.0292587	0.031984	4.47362	-0.0657336	0	1	0	0	0	0
Kuwait International Bank	Islamic banks	Public	Kuwait	2017	2017Kuwait International Bank	184	0.66773	0.658562	0.0405577	0	0.0052019	0.105469	0.0459501	0.7155	0.5945	0	0.219736	0.0871796	0.872093	0.497657	0.789002	0.630743	0.495946	0.245962	0.495946	0.191722	0.0926865	0.987927	0.0367573	0	0.0949657	0.182248	0.167118	0.31287	3.22779	-0.91461	0.1939	0	0	0.0292587	0.031984	4.47362	-0.0657336	0	1	1	0	0	0
Masraf Al Rayan (Q.S.C.)	Islamic banks	Public	Qatar	2017	2017Masraf Al Rayan (Q.S.C.)	254	0	0	0	0	0.005287	0.143766	0.343249	0.797	0.6963	0.185	1.70919	-0.227921	0.865946	0	0	0	0.712716	0.507965	0.712716	0.327146	0.0427122	0.667832	0.107025	0.0177169	0.0957673	0	0.133624	0	0	-0.226797	0.21	0	0	0.0306419	0.0267659	4.77177	0.00400981	0	1	0	0	0	0
Noor Bank	Islamic banks	Private	United Arab Emirates	2017	2017Noor Bank	217	0.826771	0.559778	0.0203596	0	0.0161056	0.192813	0.0215224	0.743	0.6205	0.1743	0.185219	0.144558	0.715905	0	0	0	0.558455	0.311872	0.558455	0.126246	0.137752	0.724569	0.0159379	0.0457335	0.262384	0.0701517	0.0962717	0.37436	3.40778	0.524605	0.1213	0	0	0.0298422	0.0161749	4.60901	-0.0716081	5.65258	1	0	0	0	0
Palestine Islamic Bank	Islamic banks	Private	PALESTINIAN TERRITORIES	2017	2017Palestine Islamic Bank	33	0	0	0	0	0.0112356	0.18488	0.388778	0.7807	0.6932	0.5237	0.0806646	-0.199641	0	0.679682	0.95594	0.711009	0.623769	0.389088	0.623769	0.420884	0.0799569	0.646529	0.177144	0.100176	0.191285	0	0	0	2.92825	-0.217884	0.584	0	0	0	0	0	0	0	1	1	0	0	0
Parsian Bank	Islamic banks	Public	Iran, Islamic Rep.	2017	2017Parsian Bank	246	0.725027	0.60762	0.0088893	0.334864	0	0.105297	0.0497105	0.4246	0.3576	0	0.152547	-0.129567	0.691589	0	0	0	0.530268	0.281184	0.530268	0.133523	0.123845	0.614003	0.0178285	0	0.328501	0.348138	0.0960261	0.45376	3.32267	-1.84853	0.3226	0	0.3226	0.133962	0.0724543	3.74196	0	5.11783	1	0	0	0	0
Qatar International Islamic Ban	Islamic banks	Public	Qatar	2017	2017Qatar International Islamic Ban	219	0.812327	0.76643	0.0146265	0	0	0.904347	0.024041	1.3145	0.428	0.182	0	0.200626	0.46057	0.82147	0.835886	0.982754	0.712716	0.507965	0.712716	0.327146	0.0482971	0.714143	0.107025	0.0172354	0.0947002	0.139002	0	0.54511	-0.306395	-1.44313	0	0	0	0.0306419	0.0267659	4.77177	0.00400981	3.29726	1	0	0	0	0
Qatar Islamic Bank SAQ	Islamic banks	Public	Qatar	2017	2017Qatar Islamic Bank SAQ	281	0.812548	0.721144	0.0210335	0	0.0256128	0.0864205	0.0179403	0.8391	0.6486	0	0.125693	0.145857	0.796383	0.499414	0.946702	0.52753	0.712716	0.507965	0.712716	0.327146	0.013778	0.350714	0.107025	0	0.112016	0.0676068	0.142839	0.22461	3.26772	0.663484	0.2804	0.2804	0	0.0306419	0.0267659	4.77177	0.00400981	5.73127	1	1	0	0	0
Sharjah Islamic Bank	Islamic banks	Public	United Arab Emirates	2017	2017Sharjah Islamic Bank	199	0	0	0	0	0.0104085	0.0689653	0.130024	0.7105	0.6297	0.1596	0.0572631	0.211741	0.801122	0.596923	0.955704	0.62459	0.558455	0.311872	0.558455	0.126246	0.0926865	0.987927	0.0159379	0.0151565	0.0949657	0	0.159581	0	-0.0137648	-0.91461	0.095	0	0	0.0298422	0.0161749	4.60901	-0.0716081	0	1	1	0	0	0
Sina Bank	Islamic banks	Private	Iran, Islamic Rep.	2017	2017Sina Bank	177	0.842919	0.456548	0.0240331	0	0.0120427	0.158289	0.0365861	0.8068	0.6425	0	0.0305302	0.177013	0.548172	0.422113	0.839243	0.502969	0.530268	0.281184	0.530268	0.133523	0.013778	0.350714	0.0178285	0	0.112016	0.0407049	0.12148	0.26333	3.09388	0.663484	0.999	0	0	0.133962	0.0724543	3.74196	0	0	1	1	0	0	0
Syria International Islamic Ban	Islamic banks	Public	Syrian Arab Republic	2017	2017Syria International Islamic Ban	81	0	0	0	0	0.0135786	0.0618299	0.00762647	0.1095	0.0952	0.822	0.00900661	0.284731	1	0.514741	0.821843	0.626325	0.699797	0.489715	0.699797	0.384437	-0.0535185	0	0.147792	0.10756	0.130852	0	0.0375791	0	3.33793	-0.917665	0.1535	0	0.0933	-0.0563044	0	2.81258	0	0	1	1	0	0	0
Tamweel PJSC	Islamic banks	Private	United Arab Emirates	2017	2017Tamweel PJSC	83	0.768355	0.647844	0.0181335	0	-0.357326	1.90859	0.0129197	1.3783	0.3199	0.2708	0	0.0847973	0.769813	0.936772	0.986867	0.949239	0.558455	0.311872	0.558455	0.126246	-0.0862932	0	0.0159379	0.0428774	0.158336	0.0942244	0.104824	0.37711	2.85684	-0.073832	0.2185	0	0.2185	0.0298422	0.0161749	4.60901	-0.0716081	5.34892	1	0	0	0	0
Warba Bank	Islamic banks	Public	Kuwait	2017	2017Warba Bank	118	0.810171	0.551851	0.0221652	0	0.0045321	0.555628	0.0152838	0.5739	0.3246	0.5611	0.0346995	0.0415938	1.6485	0.346253	0.637048	0.543527	0.495946	0.245962	0.495946	0.191722	-0.0862932	0	0.0367573	0.0888425	0.158336	0.0992018	0.101484	0.30931	1.9336	-0.073832	0.0545	0	0.0545	0.0292587	0.031984	4.47362	-0.0657336	5.37152	1	1	0	0	0
A_Ayan Leasing & Investment Com	Islamic banks	Public	Kuwait	2018	2018A_Ayan Leasing & Investment Com	67	0	0	0	-1.0554	-0.0255154	1.2734	0.0328644	1.0083	0.0626	0	0	1.29915	0.581239	0.494052	0.547698	0.902052	0.585023	0.342252	0.585023	0.203283	-0.0862932	0	0.0413238	0	0.158336	0	0.0390872	0	2.80588	-0.073832	0.4	0	0.4	-0.0471211	0.0217183	4.53141	-0.104922	0	1	0	0	0	0
ABC Islamic Bank (E.C.)	Islamic banks	Private	Bahrain	2018	2018ABC Islamic Bank (E.C.)	75	0.801412	0.668037	0.0230652	0	0.0330186	1.77422	0.0193606	0	0.7914	0.7339	0	0.0919022	0.882625	0	0	0	0.525451	0.276099	0.525451	0.161035	0.0313439	0.388587	0.0259324	0	0	0.0710422	0.127754	0.29735	-0.250081	-0.345639	0.371	0	0.371	0.0429095	0.0138672	4.38005	0	5.27358	1	0	0	0	0
Abu Dhabi Islamic Bank	Islamic banks	Public	United Arab Emirates	2018	2018Abu Dhabi Islamic Bank	130	0.834539	0.704577	0.0187137	0	0.0119862	1.06114	0	0	0.1619	0	0	0	1	0	0	0	0.579884	0.336265	0.579884	0.142005	0	0.794984	0.0201654	0	0	0.0360534	0.0933894	0.32204	2.90543	-0.773927	0.5	0	0.5	0.0237355	0.0196683	4.64186	-0.0589291	5.03371	1	0	0	0	0
Abu Dhabi Islamic Bank - Public	Islamic banks	Public	United Arab Emirates	2018	2018Abu Dhabi Islamic Bank - Public	273	0.818619	0.641062	0.0141904	0.0151668	0.0097966	0	0.0137253	0	0	0.1798	0	0.0482445	0	0	0	0	0.579884	0.336265	0.579884	0.142005	0	0.829458	0.0201654	0	0	0.0759139	0.0914738	0.38751	0.479049	-0.345639	0.2352	0	0	0.0237355	0.0196683	4.64186	-0.0589291	4.97143	1	0	0	0	0
Ahli United Bank KSC	Islamic banks	Public	Kuwait	2018	2018Ahli United Bank KSC	228	0.907763	0.256369	0.0068548	0.0401962	0.0091784	0.123572	0.0170217	0.6289	0.5656	0	0	0.341723	0.798049	0.55889	0.75	0.745186	0.585023	0.342252	0.585023	0.203283	-0.205493	0	0.0413238	0	0.287805	0.0626495	0	0.31759	3.59423	-0.0782786	1	0	0	-0.0471211	0.0217183	4.53141	-0.104922	0	1	0	0	0	0
Ajman Bank	Islamic banks	Private	United Arab Emirates	2018	2018Ajman Bank	148	0.783835	0.622158	0.0177557	0	0.0042067	0	0.0704237	0	0	0.185	0	0.167134	0.792791	0	0	0	0.579884	0.336265	0.579884	0.142005	0	0	0.0201654	0	0	0.326307	0.0581747	0.35853	3.60725	-0.0782786	0.52	0	0	0.0237355	0.0196683	4.64186	-0.0589291	0	1	1	0	0	0
Al Baraka Bank Egypt SAE	Islamic banks	Private	Egypt, Arab Rep.	2018	2018Al Baraka Bank Egypt SAE	145	0.906631	0.248757	0.0105625	0	0.0128192	0.0988481	0.0362682	0.7568	0.6828	0	0.0577016	0.101529	0.785933	0.492797	0.894737	0.550773	0.584146	0.341226	0.584146	0.207576	-0.205493	0	0.0430877	0	0.287805	0.312266	0.0578161	0.44808	3.8331	-0.0782786	0.6601	0.0437	0.6601	0.0418122	0.295066	3.40434	-0.116333	0	1	1	0	0	0
Al Baraka Bank Syria SA	Islamic banks	Private	Syrian Arab Republic	2018	2018Al Baraka Bank Syria SA	103	0.863813	0.364019	0.0082638	0	0.0316352	0.170003	0.0192494	0.7749	0.6562	0.2295	0.0996545	0.343813	1	0.529977	0.909145	0.58294	0.495708	0.245727	0.495708	0.139315	0.0926865	0.987927	0.0194086	0.0217946	0.0949657	0.279151	0.0723068	0.39711	0.168639	-0.91461	0.57	0	0.57	-0.00727487	0	2.92598	0	0	1	1	0	0	0
Al Rajhi Bank Public Joint Stoc	Islamic banks	Public	Saudi Arabia	2018	2018Al Rajhi Bank Public Joint Stoc	303	0.747276	0.784509	0.0083912	0.235457	0.012265	0.34264	0.0959882	0.7284	0.593	0.22	0.0181479	-0.0737151	0.956634	0.41622	0.878788	0.473629	0.452626	0.20487	0.452626	0.120071	-0.0862932	0	0.0144169	0.034834	0.158336	0.102676	0.137029	0.46314	2.84914	-0.073832	0.4696	0	0.14	-0.00741503	-0.00838195	4.36808	0	0	1	1	0	0	0
Albaraka Bank Tunisia	Islamic banks	Private	Tunisia	2018	2018Albaraka Bank Tunisia	42	0	0	0	0	0.0487555	0.885312	0	0.1744	0.0757	0.1744	0.17899	-0.0833176	0.809597	0.849006	0.982456	0.864167	0.368224	0.135589	0.368224	0.105868	0.0482971	0.714143	0.011208	0.0165157	0.0947002	0	0.168116	0	0.273551	-1.44313	0.099	0	0	0.022442	0.0530885	3.53641	0	0	1	1	0	0	0
Albaraka Banking Group B.S.C.	Islamic banks	Public	Bahrain	2018	2018Albaraka Banking Group B.S.C.	261	0.90671	0.218161	0	0	0.0114844	0.572023	0.451573	1.1574	0.86	0.2524	0.558143	-0.0813894	0.524891	0.755254	1.46304	1.02929	0.525451	0.276099	0.525451	0.161035	0.0313439	0.388587	0.0259324	0.0482802	0.191285	0.24905	0.128649	0.5282	3.13359	-0.217884	1	0	0.93	0.0429095	0.0138672	4.38005	0	4.36078	1	1	0	0	0
Albaraka Islamic Bank BSC	Islamic banks	Private	Bahrain	2018	2018Albaraka Islamic Bank BSC	105	0.915024	0.295125	0.022434	0	0.0089944	0.22647	0.433222	0.7809	0.6553	0.2055	0.514337	0.163447	0.728419	0.545441	0.97252	0.560854	0.525451	0.276099	0.525451	0.161035	0.0313439	0.388587	0.0259324	0.039309	0.191285	0.615672	0.140215	0.34892	3.06766	-0.217884	0.2173	0	0.0999	0.0429095	0.0138672	4.38005	0	4.67787	1	1	0	0	0
Al-Salam Bank-Bahrain B.S.C.	Islamic banks	Public	Bahrain	2018	2018Al-Salam Bank-Bahrain B.S.C.	163	0.710976	0.620652	0.0116155	0	0.0244031	0.213112	0.0298936	0.9032	0.7508	0.1757	0.259702	0.0578904	0.782751	0	0	0	0.525451	0.276099	0.525451	0.161035	0.0313439	0.388587	0.0259324	0.0461008	0.262384	0.137374	0.106419	0.42606	2.80665	0.524605	0.1189	0.035	0	0.0429095	0.0138672	4.38005	0	0	1	1	0	0	0
Amlak Finance PJSC	Islamic banks	Public	United Arab Emirates	2018	2018Amlak Finance PJSC	106	0.904425	0.368017	0.0153172	-0.0731253	0.0142102	0.178586	0.0750425	0.7135	0.588	0.2165	0	0.244907	0.518293	0.433885	0.877045	0.494712	0.579884	0.336265	0.579884	0.142005	0.013778	0.350714	0.0201654	0.0242515	0.112016	0.102763	0.147048	0.30323	2.72433	0.663484	0.9522	0	0	0.0237355	0.0196683	4.64186	-0.0589291	0	1	0	0	0	0
Ansar Bank	Islamic banks	Public	Iran, Islamic Rep.	2018	2018Ansar Bank	191	0.759904	0.225801	0.0244575	0	0.0148602	0.171693	0.0757633	0.76	0.6611	0	0.359836	0.157406	1	0	0	0	1	1	1	0	0.191465	0.709225	0	0	0.380646	0.537547	0.0629755	0.3379	3.46693	0	0.2737	0.2588	0	0.037552	0.0804492	3.7443	0	2.76388	1	0	0	0	0
Arab Islamic Bank	Islamic banks	Private	PALESTINIAN TERRITORIES	2018	2018Arab Islamic Bank	28	0.680108	0.760785	0.0130673	0	0.0017641	0.0710705	0.0591769	0.6563	0.5683	0.1886	0.0990181	-0.0495004	0	0.566723	0.752434	0.753186	0.710086	0.504222	0.710086	0.392467	0.0926865	0.987927	0.15403	0.0179105	0.0949657	0.0497069	0	0.64364	2.50301	-0.91461	0	0	0	0	0	0	0	0	1	1	0	0	0
Arcapita Bank B.S.C.	Islamic banks	Private	Bahrain	2018	2018Arcapita Bank B.S.C.	146	0.805722	0.545666	0.0035212	0	0.0193439	0.150104	0.00844257	0.7892	0.6161	0.1651	0.204118	0.0214501	0.573554	0	0	0	0.525451	0.276099	0.525451	0.161035	0.0313439	0.388587	0.0259324	0.0433196	0.262384	0.22614	0.225142	0.87631	2.98629	0.524605	0.6065	0	0	0.0429095	0.0138672	4.38005	0	4.61167	1	1	0	0	0
Bahrain Islamic Bank B.S.C.	Islamic banks	Public	Bahrain	2018	2018Bahrain Islamic Bank B.S.C.	120	0.813119	0.939988	0.0148122	-0.138056	0.0159828	0.095499	0.0945642	0.852	0.6873	0.31	0.351308	-0.014558	0.975616	0	0	0	0.525451	0.276099	0.525451	0.161035	0.0313439	0.388587	0.0259324	0.081339	0.262384	0.0514967	0	0.51294	2.95349	0.524605	0.1737	0.1737	0	0.0429095	0.0138672	4.38005	0	3.62247	1	1	0	0	0
Bank AlJazira JSC	Islamic banks	Public	Saudi Arabia	2018	2018Bank AlJazira JSC	239	0.848695	0.397697	0.012315	0.00586963	0.013717	0.209842	0.0770219	0.8515	0.5471	0	0.0187156	0.314437	1	0.48186	0.842895	0.571673	0.452626	0.20487	0.452626	0.120071	0.013778	0.350714	0.0144169	0	0.112016	0.195023	0	0.40451	3.56249	0.663484	0.313	0	0.2	-0.00741503	-0.00838195	4.36808	0	4.11369	1	1	0	0	0
Bank Alkhair BSC	Islamic banks	Private	Bahrain	2018	2018Bank Alkhair BSC	18	0.765666	0.661763	-0.0070139	0	0.0159	0.134889	0.0496661	0.6804	0.6021	0.2657	0	-0.105797	0.841906	0.335512	0.723264	0.463886	0.525451	0.276099	0.525451	0.161035	0.0313439	0.388587	0.0259324	0.0252324	0.0949657	0.152063	0	0.40508	-0.477121	-0.91461	0	0	0	0.0429095	0.0138672	4.38005	0	4.37441	1	0	0	0	0
Bank Mellat	Islamic banks	Public	Iran, Islamic Rep.	2018	2018Bank Mellat	293	0.796764	0.216844	0.0083207	0	0.0445609	0.135324	0.323781	0.3879	0.3419	0	0.176318	-0.0396712	0.518734	0	0	0	1	1	1	0	0.123845	0.614003	0	0	0.328501	0.570262	0.125672	0.49807	3.49376	-1.84853	0.4904	0	0.3	0.037552	0.0804492	3.7443	0	4.46059	1	1	0	0	0
Bank Nizwa SAOG	Islamic banks	Public	Oman	2018	2018Bank Nizwa SAOG	52	0	0	0	0	0.0148591	0.539405	0.104886	0	0.873	0.4754	0	-0.170914	1	1	1	1	0.556399	0.30958	0.556399	0.252059	0	0.350714	0.0635335	0	0	0	0	0	-0.249821	0.663484	0.919	0	0	0.00304058	0.0159716	4.21804	-0.0783993	0	1	0	0	0	0
Bank Pasargad	Islamic banks	Private	Iran, Islamic Rep.	2018	2018Bank Pasargad	244	0.585717	0.379937	0.001178	0.245317	0.0012885	0.262405	0.040194	0.8023	0.7007	0.2103	2.03455	0.158904	0.662509	0.695975	0.927459	0.750411	1	1	1	0	0.0799569	0.646529	0	0.0402271	0.191285	0.10473	0.149854	0.89636	3.68215	-0.217884	0.3084	0.3084	0	0.037552	0.0804492	3.7443	0	3.43401	1	1	0	0	0
Bank Saderat Iran	Islamic banks	Public	Iran, Islamic Rep.	2018	2018Bank Saderat Iran	278	0	0	0	0.119568	0	0.0951858	0.557598	0.8212	0.6135	0.181	0.199007	-0.298544	1	0.642983	0.908022	0.708114	1	1	1	0	0.0733362	0.803119	0	0.0205796	0	0	0.0814753	0	2.59857	-0.0885594	0.58119	0.58119	0.0718	0.037552	0.0804492	3.7443	0	0	0	1	0	0	0
Bank Sarmayeh	Islamic banks	Private	Iran, Islamic Rep.	2018	2018Bank Sarmayeh	173	0.0946429	0.66436	0.0146577	0	0	0.153556	0	0.9417	0.7038	0.1396	0.298938	-0.0762484	1	0	0	0	1	1	1	0	0.0631528	0.453872	0	0.0427967	0	0.056622	0.0801105	0.2674	1.98903	0.875344	0.381	0.1765	0.381	0.037552	0.0804492	3.7443	0	3.1284	0	1	0	0	0
Bank Sepah	Islamic banks	Private	Iran, Islamic Rep.	2018	2018Bank Sepah	251	0.890497	0.496706	0.0092927	0	0	0.189241	0.0260148	0.9872	0.8013	0	0.30052	0.121011	0.91954	0	0	0	1	1	1	0	-0.315501	0	0	0	0	0.0879119	0.160525	0.50674	2.24929	0.875345	0.35	0.0804	0.35	0.037552	0.0804492	3.7443	0	4.3727	0	1	0	0	0
Bank Tejarat	Islamic banks	Public	Iran, Islamic Rep.	2018	2018Bank Tejarat	277	0.843648	0.662314	0.0163375	0	0	0.173203	0.0367961	0.5444	0.4575	0.155	0	0.0744294	1	0.117857	0.979095	0.120374	1	1	1	0	0	0	0	0	0	0.124932	0	0.46206	0.912418	-1.05248	0.855	0	0.855	0.037552	0.0804492	3.7443	0	0	0	0	0	0	0
Banque Zitouna	Islamic banks	Private	Tunisia	2018	2018Banque Zitouna	51	0.89404	0.6865	0.0109623	0	0	0.180301	0.0348828	0.7245	0.594	0.2368	0.399669	0.0425845	0.911585	0.572468	0.910366	0.628833	0.368224	0.135589	0.368224	0.105868	-0.0670467	0	0.011208	0.03592	0	0.252644	0.278312	0.3706	2.21439	0.393391	0.1868	0.1868	0	0.022442	0.0530885	3.53641	0	3.59154	0	1	0	0	0
Barwa Bank	Islamic banks	Private	Qatar	2018	2018Barwa Bank	225	0.89585	0.822485	0.0085256	0	0	0.157028	0.0214874	0.8335	0.707	0.153	0.0458177	0.304516	0.863014	0.785113	1	0.785113	0.730244	0.533257	0.730244	0.348692	0.0415657	0.465833	0.121586	0.0293067	0	0.0997584	0.742725	0.55337	3.22019	-0.0885615	0.1013	0.1013	0.4314	-0.014976	0.00394879	4.81894	0.00441513	4.15599	0	1	0	0	0
Boubyan Bank KSCP	Islamic banks	Public	Kuwait	2018	2018Boubyan Bank KSCP	215	0.900401	0.321007	0.009173	-0.583721	0	0.139018	0.0719313	0.7287	0.5806	0.1699	0.503288	0.0204856	1	0	0	0	0.585023	0.342252	0.585023	0.203283	0.0631528	0.453872	0.0413238	0.0520857	0	0.105387	0.412453	0.38587	4.0508	0.875344	0.2722	0	0	-0.0471211	0.0217183	4.53141	-0.104922	4.4609	0	1	0	0	0
Cham Islamic Bank SA	Islamic banks	Private	Syrian Arab Republic	2018	2018Cham Islamic Bank SA	26	0.871926	0.129941	0.0447698	0	0	0.218684	0.20118	0.7844	0.6335	0.4219	0	2.05401	0.899352	0.535246	0.869882	0.615309	0.495708	0.245727	0.495708	0.139315	0.0733362	0.803119	0.0194086	0.0479698	0	0.814199	0.144968	0.16472	2.20984	-0.0885594	0	0	0	-0.00727487	0	2.92598	0	5.21608	0	0	0	0	0
Cihan Bank for Islamic Investme	Islamic banks	Private	Iraq	2018	2018Cihan Bank for Islamic Investme	25	0.826267	0.67709	0.0225908	0	0	0.437471	0.0267298	0.2383	0.1762	0	0	0.0230042	0.886804	0.652182	0.767098	0.850195	0.696827	0.485568	0.696827	0.187797	-0.0670467	0	0.0352678	0	0	0.119375	0.306673	0.33899	2.29566	0.393391	0	0	0	-0.0181975	0.00184059	3.76598	-0.0524177	0	0	0	0	0	0
Dubai Islamic Bank PJSC	Islamic banks	Public	United Arab Emirates	2018	2018Dubai Islamic Bank PJSC	284	0.792828	0.434949	0.0056135	0.134986	0	0.100398	0.0334428	0.9288	0.7121	0.1831	0.974771	-0.0288786	1	0	0	0	0.579884	0.336265	0.579884	0.142005	0.0672933	0.834865	0.0201654	0.0176778	0	0.269119	0.217123	0.74869	2.28137	0.875348	0.2772	0	0.1	0.0237355	0.0196683	4.64186	-0.0589291	3.18018	0	1	0	0	0
Eghtesad Novin Bank PJSC-EN Ban	Islamic banks	Public	Iran, Islamic Rep.	2018	2018Eghtesad Novin Bank PJSC-EN Ban	224	0.819066	0.619543	0.0116255	0	0	0.03264	0.0258924	0.452	0.3533	0.248	0	0.0121431	0.99997	0.2	0.942135	0.212284	1	1	1	0	-0.124932	0	0	0.0488691	0	0.0981465	0	0.54105	2.12863	-1.05248	0.4937	0	0.4937	0.037552	0.0804492	3.7443	0	4.39126	0	0	0	0	0
Emirates Islamic Bank PJSC	Islamic banks	Public	United Arab Emirates	2018	2018Emirates Islamic Bank PJSC	232	0.856971	0.226822	0.0032481	0	0	0.255796	0.0330919	0.7695	0.5926	0	0	0.0622155	0.930156	0.525367	0.8764	0.59946	0.579884	0.336265	0.579884	0.142005	0.0733362	0.803119	0.0201654	0	0	0.123175	0	0.88488	0	-0.0885594	0	0	0	0.0237355	0.0196683	4.64186	-0.0589291	5.84459	0	0	0	0	0
Faisal Islamic Bank of Egypt	Islamic banks	Public	Egypt, Arab Rep.	2018	2018Faisal Islamic Bank of Egypt	190	0.759145	0.374079	0.0063383	0	0	0	0.0289381	0	0	0.148	0	0.0779398	0	0	0	0	0.584146	0.341226	0.584146	0.207576	0	0.53479	0.0430877	0	0	0.393517	0.331249	0.4575	0	-0.0885613	0	0	0	0.0418122	0.295066	3.40434	-0.116333	3.21922	0	0	0	0	0
First energy bank	Islamic banks	Private	Bahrain	2018	2018First energy bank	62	0.704113	0.502272	0.0201942	0	0	0.151349	0.0974657	0.5836	0.4614	0.1806	0.446091	-0.222126	0.642343	0.48165	0.846805	0.568785	0.525451	0.276099	0.525451	0.161035	0.0313439	0.388587	0.0259324	0.0532703	0	0.0781202	0.221222	0.65699	3.45517	-0.0885613	0.1983	0	0.1983	0.0429095	0.0138672	4.38005	0	3.8381	0	1	0	0	0
GFH Financial Group B.S.C.	Islamic banks	Public	Bahrain	2018	2018GFH Financial Group B.S.C.	122	0	0	0	0	0	0.155314	0.0320976	0.2337	0.1627	0.36	0.10317	0.00900117	0.529099	0	0	0	0.525451	0.276099	0.525451	0.161035	0.0313439	0.388587	0.0259324	0.124843	0	0	0.0857959	0	1.07143	0.393387	0.5129	0	0.5129	0.0429095	0.0138672	4.38005	0	0	0	1	0	0	0
Ibdar Bank BSC	Islamic banks	Private	Bahrain	2018	2018Ibdar Bank BSC	2	0.857824	0.478942	0.0079926	0	0	0.328715	0.00235802	1.0464	0.6196	0.3462	0	0.259614	1	0.677991	0.919692	0.737193	0.525451	0.276099	0.525451	0.161035	0.0313439	0.388587	0.0259324	0.0641885	0	0.336151	0.135493	0.69507	0	-1.05247	0.877	0	0.877	0.0429095	0.0138672	4.38005	0	2.81331	0	0	0	0	0
International Islamic Trade Fin	Islamic banks	Private	Saudi Arabia	2018	2018International Islamic Trade Fin	50	0	0	0	0	0	0.222877	0	0.3762	0.3209	0.2116	0	0	0.576302	0.143227	0.799034	0.179251	0.452626	0.20487	0.452626	0.120071	-0.124932	0	0.0144169	0.0416964	0	0	0.337412	0	0	-1.05248	0.996	0	0.996	-0.00741503	-0.00838195	4.36808	0	0	0	0	0	0	0
Islamic Corporation for the Dev	Islamic banks	Private	Lebanon	2018	2018Islamic Corporation for the Dev	99	0.870839	0.656048	0.0114719	0	0	0.224523	0.0622755	0.6258	0.4954	0.211	0.0163828	0.146646	0.817024	0.38272	0.856286	0.446954	0.680252	0.462743	0.680252	0.233749	0.0843594	0.53479	0.0546384	0.0622372	0	0.138277	0.140665	0.53333	0	-0.0885613	0.87	0.0205	0.87	0.00782014	0.0432135	3.90443	0	2.98958	0	1	0	0	0
Islamic Development Bank	Islamic banks	Private	Saudi Arabia	2018	2018Islamic Development Bank	253	0.849267	0.661726	0.0203449	0	0	0.199794	0.0143637	0.6646	0.4871	0.1473	0.104976	0.0216174	0.76844	0.515766	0.918004	0.561834	0.452626	0.20487	0.452626	0.120071	-0.0670467	0	0.0144169	0.0223438	0	0.0953258	0	0.67365	0	0.393391	0.5937	0	0.5937	-0.00741503	-0.00838195	4.36808	0	4.80116	0	1	0	0	0
Islamic International Arab Bank	Islamic banks	Private	Jordan	2018	2018Islamic International Arab Bank	117	0.566667	0.115043	-0.0042735	0	0	0.274689	0.131138	0.3204	0.2536	0.1699	0	3.97776	1	0.262025	1	0.262025	0.623658	0.388949	0.623658	0.263777	-0.124932	0	0.0695785	0.0334793	0	0.14735	0	0.138363	2.52595	-1.05248	0	0	0	0.0208711	0.0332389	3.6347	0.0201876	2.76716	0	0	0	0	0
Jordan Dubai Islamic Bank	Islamic banks	Public	Jordan	2018	2018Jordan Dubai Islamic Bank	63	0.85051	0.616922	0.0101111	0	0	0.124223	0.000911237	0.3473	0.319	0.1486	0	0.153347	0.700569	0.131868	0.774722	0.170214	0.623658	0.388949	0.623658	0.263777	-0.124932	0	0.0695785	0.0292821	0	0.167235	0.0304343	0.67774	0	-1.05248	0	0	0	0.0208711	0.0332389	3.6347	0.0201876	6.16672	0	0	0	0	0
Jordan Islamic Bank	Islamic banks	Public	Jordan	2018	2018Jordan Islamic Bank	178	0.596159	0.812388	-0.0151988	0	0	0.17585	0.0564875	0.8265	0.6794	0	0.390111	1.07572	1	0	0	0	0.623658	0.388949	0.623658	0.263777	0.0860173	0.849117	0.0695785	0	0	0.131692	0	0.129077	0	0.875346	0.4	0	0.4	0.0208711	0.0332389	3.6347	0.0201876	5.53919	0	1	0	0	0
Karafarin Bank	Islamic banks	Public	Iran, Islamic Rep.	2018	2018Karafarin Bank	154	0.696519	0.467776	0.0309124	0.399945	0	0.0393929	0.0542977	0.7938	0.672	0	1.04122	0.114714	1	0	0	0	1	1	1	0	0.0672933	0.834865	0	0	0	0.159243	0.267889	0.104963	3.13578	0.875348	0.6424	0	0.6424	0.037552	0.0804492	3.7443	0	5.712	0	1	0	0	0
Khaleeji Commercial Bank	Islamic banks	Public	Bahrain	2018	2018Khaleeji Commercial Bank	100	0	0	0	0	0	0.0790177	0.0591899	0.8185	0.6662	0.1263	0.67848	0.255069	0.480447	0	0	0	0.525451	0.276099	0.525451	0.161035	0.0313439	0.388587	0.0259324	0.0121939	0	0	0.0454535	0	2.00437	0.875348	0.5898	0	0.5898	0.0429095	0.0138672	4.38005	0	0	0	1	0	0	0
Kurdistan International Bank fo	Islamic banks	Public	Iraq	2018	2018Kurdistan International Bank fo	49	0.89427	0.743005	0.0004084	0	0	0.0495454	0.0474744	0.8631	0.6335	0	0.940515	0.107222	1	0	0	0	0.696827	0.485568	0.696827	0.187797	0.0953267	0.723187	0.0352678	0	0	0.0791274	0	0.90084	2.08673	-0.0885607	0.4787	0.0512	0	-0.0181975	0.00184059	3.76598	-0.0524177	5.14421	0	1	0	0	0
Kuwait Finance House	Islamic banks	Public	Kuwait	2018	2018Kuwait Finance House	296	0.78552	0.532192	0.0001859	0.0466397	0	0.253921	0.0536996	3.3672	0.7701	0.147	0.0265547	0.127223	1	1	1	1	0.585023	0.342252	0.585023	0.203283	-0.0670467	0	0.0413238	0.0222983	0	0.145921	0	0.9951	0	0.393391	0	0	0	-0.0471211	0.0217183	4.53141	-0.104922	5.78961	0	1	0	0	0
Kuwait International Bank	Islamic banks	Public	Kuwait	2018	2018Kuwait International Bank	184	0.80445	0.600757	0.0052019	0	0	0.183585	0.00428893	0.6423	0.5413	0	0.0283477	0.0521663	1	0.567941	0.910345	0.623874	0.585023	0.342252	0.585023	0.203283	0.0843594	0.53479	0.0413238	0	0	0.0694806	0.121589	0.7355	2.67098	-0.0885613	0.2221	0.0545	0.2221	-0.0471211	0.0217183	4.53141	-0.104922	5.97584	0	1	0	0	0
Masraf Al Rayan (Q.S.C.)	Islamic banks	Public	Qatar	2018	2018Masraf Al Rayan (Q.S.C.)	254	0.8699	0.697164	0.005287	0.147718	0	0.114375	0.0155456	0.1137	0.0968	0.1332	0.423592	0.278957	1	0.595261	0.952863	0.624707	0.730244	0.533257	0.730244	0.348692	0.0661792	0.853815	0.121586	0.012092	0	0.233008	0.104972	0.78446	2.1916	-0.0885628	0.9999	0	0	-0.014976	0.00394879	4.81894	0.00441513	6.25502	0	0	0	0	0
Noor Bank	Islamic banks	Private	United Arab Emirates	2018	2018Noor Bank	217	0.825238	0.630456	0.0161056	0	0	0.137577	0.0134483	0.6584	0.5433	0.1303	0	0.214366	1	0.089298	0.856056	0.104314	0.579884	0.336265	0.579884	0.142005	-0.124932	0	0.0201654	0.025676	0	0.305781	0.0576184	0.37066	1.59914	-1.05248	1	0	1	0.0237355	0.0196683	4.64186	-0.0589291	4.65515	0	0	0	0	0
Palestine Islamic Bank	Islamic banks	Private	PALESTINIAN TERRITORIES	2018	2018Palestine Islamic Bank	33	0.887868	0.693192	0.0112356	0	0	0.0818235	0.0221302	0.4424	0.3856	0.1405	1.35427	0.161199	1	0	0	0	0.710086	0.504222	0.710086	0.392467	0.0661792	0.853815	0.15403	0.0127547	0	0.223052	0	0.43154	3.95132	-0.0885628	0.3	0	0.3	0	0	0	0	3.49595	0	1	0	0	0
Parsian Bank	Islamic banks	Public	Iran, Islamic Rep.	2018	2018Parsian Bank	246	0	0	0	0	0	0.166041	0.0739923	0.9236	0.7562	0.146	0.417007	3.3084	0.873563	0	0	0	1	1	1	0	-0.315501	0	0	0.0368505	0	0	0.145547	0	2.20343	0.875345	0.28	0.1	0	0.037552	0.0804492	3.7443	0	0	0	1	0	0	0
Qatar International Islamic Ban	Islamic banks	Public	Qatar	2018	2018Qatar International Islamic Ban	219	0	0	0	0.134585	0	0.0337223	0	0.7987	0.6126	0.139	0.362442	0.304828	0.833666	0.089003	0.843943	0.105461	0.730244	0.533257	0.730244	0.348692	-0.0419482	0	0.121586	0.0284429	0	0	0.269103	0	3.09968	0.875357	0.2009	0.0119036	0.798	-0.014976	0.00394879	4.81894	0.00441513	0	0	1	0	0	0
Qatar Islamic Bank SAQ	Islamic banks	Public	Qatar	2018	2018Qatar Islamic Bank SAQ	281	0.76515	0.648574	0.0256128	0	0	0.0336335	0.0493616	0.7467	0.5987	0.1592	0.286547	0.292505	0.816012	0.08933	0.854487	0.104542	0.730244	0.533257	0.730244	0.348692	-0.0419482	0	0.121586	0.0325764	0	0.0759386	0.0573984	0.34492	3.19458	0.875357	0	0.0153	0	-0.014976	0.00394879	4.81894	0.00441513	5.17579	0	1	0	0	0
Sharjah Islamic Bank	Islamic banks	Public	United Arab Emirates	2018	2018Sharjah Islamic Bank	199	0.909684	0.723979	0.0104085	0	0	0.139643	0	0.9517	0.7354	0.155	0.871377	-0.000693569	0.985403	0	0	0	0.579884	0.336265	0.579884	0.142005	-0.315501	0	0.0201654	0.0391221	0	0.175095	0	0.3876	3.94627	0.875345	0.2358	0	0.1233	0.0237355	0.0196683	4.64186	-0.0589291	0	0	1	0	0	0
Sina Bank	Islamic banks	Private	Iran, Islamic Rep.	2018	2018Sina Bank	177	0.796262	0.642462	0.0120427	0.262981	0	0.0709976	0.0791056	0.5765	0.4776	0.58	0	0.290287	0.416779	0.09631	0.802775	0.119971	1	1	1	0	-0.124932	0	0	0.114291	0	0.211955	0.126918	0.40201	2.87091	-1.05248	0.8	0	0.8	0.037552	0.0804492	3.7443	0	4.72593	0	0	0	0	0
Syria International Islamic Ban	Islamic banks	Public	Syrian Arab Republic	2018	2018Syria International Islamic Ban	81	0.889363	0.0918887	0.0135786	0	0	0.426652	0.162391	0.2356	0.1625	0.1445	0.292552	-0.0507694	0	0.13913	0.530577	0.262225	0.495708	0.245727	0.495708	0.139315	0.0325459	0.579655	0.0194086	0.0139967	0	0.155986	0.174354	0.27374	2.40946	-2.49834	0.5179	0	0.5179	-0.00727487	0	2.92598	0	4.7444	0	1	0	0	0
Tamweel PJSC	Islamic banks	Private	United Arab Emirates	2018	2018Tamweel PJSC	83	0.184233	0.0725507	-0.357326	0	0	0.0908042	0.000681073	0.3343	0.2773	0.1698	0.53687	-0.372484	0.772492	0	0	0	0.579884	0.336265	0.579884	0.142005	0.0661792	0.853815	0.0201654	0.0154146	0	0.163096	0.0859601	0.115885	2.21346	-0.0885628	0.2802	0	0	0.0237355	0.0196683	4.64186	-0.0589291	3.02131	0	1	0	0	0
Warba Bank	Islamic banks	Public	Kuwait	2018	2018Warba Bank	118	0.569378	0.290921	0.0045321	0	0	0.212337	0.0407616	0.6515	0.5242	0.1311	0.064989	0.0940987	1	0.612383	0.906897	0.675252	0.585023	0.342252	0.585023	0.203283	0.0843594	0.53479	0.0413238	0.0386696	0	0.226339	0	0.8785	2.39347	-0.0885613	0.032	0	0.0455	-0.0471211	0.0217183	4.53141	-0.104922	3.42289	0	1	0	0	0
A_Ayan Leasing & Investment Com	Islamic banks	Public	Kuwait	2019	2019A_Ayan Leasing & Investment Com	67	0.153092	0.0363339	-0.0255154	-0.00981775	-4.40227	0.356069	0	0	7.75e-05	0	0.00181391	-0.219709	0.526514	0.218213	0.4177	0.51271	0.505129	0.255155	0.505129	0.149615	0.0373695	0.499771	0.0223845	0	0.149615	0.0694019	0.176337	0.103049	1.69355	-0.0446887	0.0938	0	0	0.0124613	0.00543133	4.50516	0	2.69011	1	1	0	1	0
ABC Islamic Bank (E.C.)	Islamic banks	Private	Bahrain	2019	2019ABC Islamic Bank (E.C.)	75	0	0.791362	0.0330186	0	1.95331	0.175573	0.824866	0	0.585805	0	0	0.656791	1	0.844094	0.977986	0.859888	0.437493	0.1914	0.437493	0.116858	0.0961971	0.907744	0.0136557	0	0.116858	0.191707	0.0457536	0.45752	2.95585	-0.134347	1	0	0	0.021367	0.0208767	4.37114	0	0	1	0	0	1	0
Abu Dhabi Islamic Bank	Islamic banks	Public	United Arab Emirates	2019	2019Abu Dhabi Islamic Bank	130	0.341753	0.128866	0.0119862	-1.82741	2.23875	0.072033	0.35884	0	0.51024	0.141	0.0153753	0.32181	0.48241	0.378973	0.883559	0.424342	0.589282	0.347253	0.589282	0.130424	0.0991876	0.872067	0.0170105	0.0183898	0.130424	0.255218	0.539466	0.54889	0.453664	0.647428	0	0	0	0.0118986	0.0306863	4.63451	0.00483455	0	1	1	0	1	0
Abu Dhabi Islamic Bank - Public	Islamic banks	Public	United Arab Emirates	2019	2019Abu Dhabi Islamic Bank - Public	273	0.0595065	0.697287	0.0097966	0.171049	2.0711	0.113893	0	0	0.64378	0.1888	0.0607649	0	0.808026	0.445567	0.800731	0.556372	0.589282	0.347253	0.589282	0.139066	0.0910048	0.80895	0.0193394	0.0262557	0.139066	0.152553	0.150911	0.39313	4.00227	0.647428	0.397504	0.074475	0.0067	0.0118986	0.0306863	4.63451	0.00483455	4.20676	1	1	0	1	0
Ahli United Bank KSC	Islamic banks	Public	Kuwait	2019	2019Ahli United Bank KSC	228	0.891518	0.257326	0.0091784	0.128641	1.33132	0.118619	0.0572394	0	0.693743	0.1602	0.037447	0.151431	0.808026	0.5062	0.897706	0.562321	0.505129	0.255155	0.505129	0.149615	0.0373695	0.499771	0.0223845	0.0239683	0.149615	0.353533	0.126716	0.52075	4.09732	-0.0446887	0.749	0.115	0.749	0.0124613	0.00543133	4.50516	0	3.25734	1	1	0	1	0
Ajman Bank	Islamic banks	Private	United Arab Emirates	2019	2019Ajman Bank	148	0.800911	0.443458	0.0042067	0.0317689	0.36482	0.106338	0	0	0.724233	0.1487	0.006874	0	0.764473	0.568203	0.961533	0.590153	0.589282	0.347253	0.589282	0.139066	0.0910048	0.80895	0.0193394	0.0206791	0.139066	0.233685	0.0305534	0.82345	3.70691	0.647428	0.25	0	0	0.0118986	0.0306863	4.63451	0.00483455	5.89218	1	0	0	1	0
Al Baraka Bank Egypt SAE	Islamic banks	Private	Egypt, Arab Rep.	2019	2019Al Baraka Bank Egypt SAE	145	0.891129	0.749013	0.0128192	0.13199	1.5808	0.056394	0.113622	0	0.248517	0.1796	0.0155839	0.168449	0.601914	0.469695	0.888797	0.533265	0.633138	0.400863	0.633138	0.130424	0.0991876	0.872067	0.0170105	0.0234242	0.130424	0.204764	0.329392	0.39159	2.8114	-0.806243	0.7368	0.05004	0.7368	0.0531412	0.144015	3.47989	-0.0634479	3.57967	1	0	0	1	0
Al Baraka Bank Syria SA	Islamic banks	Private	Syrian Arab Republic	2019	2019Al Baraka Bank Syria SA	103	0.840297	0.620213	0.0316352	0.122095	1.80929	0.11484	0	0	0.19052	0.3	0.175583	0.0763823	0.898534	0	0	0	0.530297	0.281215	0.530297	0.162584	0.0620256	0.617657	0.0264334	0.0487751	0.162584	0.151826	0.154446	0.25839	1.97392	-1.99028	0	0	0	0.0147577	0	0	0	5.05377	1	0	0	1	0
Al Rajhi Bank Public Joint Stoc	Islamic banks	Public	Saudi Arabia	2019	2019Al Rajhi Bank Public Joint Stoc	303	0.809419	0.435997	0.012265	0.216205	2.71576	0.133282	0.03602	0	0.650069	0.1987	0.409376	0.137596	1	0	0	0	0.63923	0.408615	0.63923	0.141154	0.0632653	0.669477	0.0199245	0.0280473	0.141154	0.153527	0.147458	0.50746	3.57732	-0.227245	0.1479	0	0	0.0243411	0.0245814	4.36436	0	2.81556	1	1	0	1	0
Albaraka Bank Tunisia	Islamic banks	Private	Tunisia	2019	2019Albaraka Bank Tunisia	42	0.418882	0.0856404	0.0487555	0	0.689729	0.0730668	0.257095	0	0.443443	0	0	-0.299979	0.859633	0	0	0	0.378974	0.143621	0.378974	0.0806511	0.0372286	0.679412	0.0065046	0	0.0806511	0.841735	0.507106	0.29941	2.70934	-0.18424	0.784	0	0	0.0251091	0.0730759	3.5208	0	0	1	0	0	1	0
Albaraka Banking Group B.S.C.	Islamic banks	Public	Bahrain	2019	2019Albaraka Banking Group B.S.C.	261	0.832731	0.558805	0.0114844	0.119553	0.719372	0.0884737	0.055676	0	0.604768	0.1665	0.0326648	-0.0370727	0	0.534445	0.881655	0.603431	0.437493	0.1914	0.437493	0.116858	0.0961971	0.907744	0.0136557	0.0194568	0.116858	0.261196	0.0867816	0.55263	3.30811	-0.134347	0.3011	0	0.3011	0.021367	0.0208767	4.37114	0	4.21819	1	1	0	1	0
Albaraka Islamic Bank BSC	Islamic banks	Private	Bahrain	2019	2019Albaraka Islamic Bank BSC	105	0.839162	0.655251	0.0089944	-0.0629322	0.233223	0.1203	0.0942999	0	0.438043	0	0	0.053155	0.883324	0.424984	0.881466	0.482705	0.437493	0.1914	0.437493	0.116858	0.0961971	0.907744	0.0136557	0	0.116858	0.264804	0.0554899	0.33745	2.80052	-0.134347	0.9112	0	0	0.021367	0.0208767	4.37114	0	3.25285	1	0	0	1	0
Al-Salam Bank-Bahrain B.S.C.	Islamic banks	Public	Bahrain	2019	2019Al-Salam Bank-Bahrain B.S.C.	163	0.830676	0.806692	0.0244031	0.0485638	1.12598	0.156684	0.000853556	0	0.526482	0.2123	0.054709	0.0804089	1	0.738434	0.8521	0.871246	0.437493	0.1914	0.437493	0.116858	0.0961971	0.907744	0.0136557	0.0248089	0.116858	0.0383024	0.171422	0.22877	3.73867	-0.134347	0.1474	0.018	0.1474	0.021367	0.0208767	4.37114	0	4.91922	1	1	0	1	0
Amlak Finance PJSC	Islamic banks	Public	United Arab Emirates	2019	2019Amlak Finance PJSC	106	0.824174	0.588045	0.0142102	0	-5.71493	0.152378	0.0531291	0	0.458776	0	0.00212208	0.253906	0.726128	0.451747	0.716344	0.625105	0.589282	0.347253	0.589282	0.139066	0.0910048	0.80895	0.0193394	0	0.139066	0.244313	0	0.45937	1.5457	0.647428	0.4808	0	0	0.0118986	0.0306863	4.63451	0.00483455	4.59621	1	1	0	1	0
Ansar Bank	Islamic banks	Public	Iran, Islamic Rep.	2019	2019Ansar Bank	191	0.865039	0.661064	0.0148602	0.39734	0	0	0.00692152	0	0	0	0	0.263562	0.384359	0	0	0	0.373324	0.139371	0.373324	0.0790868	0.032691	0.642927	0.00625473	0	0	0.211966	0.119029	0.6333	0	-1.14036	0	0	0	-0.0602597	0.180141	0	0	5.82944	1	1	0	1	0
Arab Islamic Bank	Islamic banks	Private	PALESTINIAN TERRITORIES	2019	2019Arab Islamic Bank	28	0.922363	0.595301	0.0017641	0.0112438	0.771989	0.0916436	0	0	0.595732	0.1306	0	0.0939197	0.627048	0	0	0	0.634617	0.402738	0.634617	0.231182	0.08917	0.621059	0.0534449	0.0301923	0.231182	0.16347	0	0.56783	3.67828	0	0.21	0.0642	0	0	0	0	0	4.29505	1	0	0	1	0
Arcapita Bank B.S.C.	Islamic banks	Private	Bahrain	2019	2019Arcapita Bank B.S.C.	146	0.78072	0.616135	0.0193439	0	0	0	0.00988626	0	0	0	0	0.147275	0.704409	0	0	0	0.437493	0.1914	0.437493	0.116858	0.0961971	0.907744	0.0136557	0	0	0.128076	0.117302	0.25386	0	-0.134347	0	0	0	0.021367	0.0208767	4.37114	0	0	1	0	0	1	0
Bahrain Islamic Bank B.S.C.	Islamic banks	Public	Bahrain	2019	2019Bahrain Islamic Bank B.S.C.	120	0.808619	0.770124	0.0159828	0.0781786	0.496311	0.0988288	0.00658325	0	0.636874	0.1486	0.0283178	0.463466	0.768416	0.356068	0.88303	0.400684	0.437493	0.1914	0.437493	0.116858	0.0961971	0.907744	0.0136557	0.0173651	0.116858	0.0900138	0.0359885	0.30759	1.58618	-0.134347	0.291	0	0.1442	0.021367	0.0208767	4.37114	0	5.10391	1	1	0	1	0
Bank AlJazira JSC	Islamic banks	Public	Saudi Arabia	2019	2019Bank AlJazira JSC	239	0.684945	0.547113	0.013717	0.113578	1.24229	0.133914	0.0512814	0	0.573811	0.2391	0.600179	0.145077	0.832041	0	0	0	0.63923	0.408615	0.63923	0.141154	0.0632653	0.669477	0.0199245	0.03375	0.141154	0.232897	0.0523624	0.37611	3.33744	-0.227245	0	0	0	0.0243411	0.0245814	4.36436	0	4.47542	1	1	0	1	0
Bank Alkhair BSC	Islamic banks	Private	Bahrain	2019	2019Bank Alkhair BSC	18	0.871932	0.568566	0.0159	-0.00437024	-4.57832	0.318872	0.0297801	0	0	-0.0604	0	0.0884634	0.901871	0.451957	0.649848	0.619079	0.437493	0.1914	0.437493	0.116858	0.0961971	0.907744	0.0136557	-0.00705821	0.116858	0.172418	0	0.71038	2.07991	-0.134347	0.0555	0	0.0555	0.021367	0.0208767	4.37114	0	5.17311	1	0	0	1	0
Bank Mellat	Islamic banks	Public	Iran, Islamic Rep.	2019	2019Bank Mellat	293	0.877066	0.341916	0.0445609	0.274291	1.1335	0.0905748	0.274622	0	0.684695	0	0.223044	0.653931	0.538657	0	0	0	0.373324	0.139371	0.373324	0.0790868	0.032691	0.642927	0.00625473	0	0.0790868	0.595879	0	0.26697	0	-1.14036	0.3	0	0.3	-0.0602597	0.180141	0	0	0	1	1	0	1	0
Bank Nizwa SAOG	Islamic banks	Public	Oman	2019	2019Bank Nizwa SAOG	52	0.306469	0.874125	0.0148591	-0.0884539	1.0678	0.142993	0.0752621	0	0.801964	0.1446	0.427675	-0.214452	0.840084	0	0	0	0.519468	0.269847	0.519468	0.14341	0.0553154	0.621059	0.0205665	0.0207371	0.14341	0.0245733	0.103862	0.47521	0.852284	0.16925	0.11	0.0688	0	0.012871	0.00881302	4.18591	0.0679159	3.7311	1	1	0	1	0
Bank Pasargad	Islamic banks	Private	Iran, Islamic Rep.	2019	2019Bank Pasargad	244	0.873331	0.750652	0.0012885	0.278758	1.87916	0.0766337	0.0152958	0	0.481168	0	0.306849	0.353342	0.951445	0	0	0	0.373324	0.139371	0.373324	0.0790868	0.032691	0.642927	0.00625473	0	0.0790868	0.17678	0.14415	0.77615	0	-1.14036	0.14	0	0	-0.0602597	0.180141	0	0	5.88992	1	0	0	1	0
Bank Saderat Iran	Islamic banks	Public	Iran, Islamic Rep.	2019	2019Bank Saderat Iran	278	0.75	0.613489	1.71	0.133501	0.083547	0.0589255	0.0361458	0	0.625748	0	0.0917091	0.0785585	0.718781	0	0	0	0.373324	0.139371	0.373324	0.0790868	0.032691	0.642927	0.00625473	0	0.0790868	0.177588	0.298244	0.3288	0	-1.14036	0	0	0	-0.0602597	0.180141	0	0	7.84714	1	1	0	1	0
Bank Sarmayeh	Islamic banks	Private	Iran, Islamic Rep.	2019	2019Bank Sarmayeh	173	0.75	0.703819	1.79	0.214591	-52.8238	-1.96166	0.0123691	0	0.391381	0	0	0.113538	1	0	0	0	0.373324	0.139371	0.373324	0.0790868	0.032691	0.642927	0.00625473	0	0.0790868	0.132351	0.0594153	0.3069	0	-1.14036	0.1	0	0	-0.0602597	0.180141	0	0	7.02057	1	0	0	1	0
Bank Sepah	Islamic banks	Private	Iran, Islamic Rep.	2019	2019Bank Sepah	251	0.81	0.801254	1.56	0.00733891	-0.630696	0.0637548	0.0138295	0	0.606099	0	0	0.00259703	0.758513	0	0	0	0.373324	0.139371	0.373324	0.0790868	0.032691	0.642927	0.00625473	0	0.0790868	0.134652	0.0853746	0.3587	0	-1.14036	0	0	0	-0.0602597	0.180141	0	0	6.69378	1	0	0	1	0
Bank Tejarat	Islamic banks	Public	Iran, Islamic Rep.	2019	2019Bank Tejarat	277	0.84	0.456791	6.55	0.133139	0.369785	0.0418006	0.0848933	0	0.546491	0	0.178408	-0.421301	0.664659	0	0	0	0.373324	0.139371	0.373324	0.0790868	0.032691	0.642927	0.00625473	0	0.0790868	0.381857	0.127961	0.238	0	-1.14036	0.1939	0	0	-0.0602597	0.180141	0	0	6.36862	1	1	0	1	0
Banque Zitouna	Islamic banks	Private	Tunisia	2019	2019Banque Zitouna	51	0.82	0.594042	1.91	0.0294856	0	0.0892646	0.0361153	0	0.7973	0	0	-0.0359586	0.922694	0	0	0	0.378974	0.143621	0.378974	0.0806511	0.0372286	0.679412	0.0065046	0	0.0806511	0.164613	0	0.2783	1.67566	-0.18424	0.21	0	0	0.0251091	0.0730759	3.5208	0	7.49586	1	0	0	1	0
Barwa Bank	Islamic banks	Private	Qatar	2019	2019Barwa Bank	225	0.85	0.707005	0.75	0.0878898	0	0	0.0709047	0	0	0	0	-0.00829347	0.552984	0	0	0	0.687501	0.472658	0.687501	0.388139	0	0	0.150652	0	0	0.115449	0	0.3963	3.07901	0.396988	0	0	0	0.0123487	0.00255815	4.79301	0.203135	7.146	1	0	0	1	0
Boubyan Bank KSCP	Islamic banks	Public	Kuwait	2019	2019Boubyan Bank KSCP	215	0.8	0.580556	0.73	0.0472008	1.29964	0.123229	0.0167418	0	0.721826	0.2032	0.104916	0.0615458	0.659144	0.623197	0.969825	0.642633	0.505129	0.255155	0.505129	0.149615	0.0373695	0.499771	0.0223845	0.0304017	0.149615	0.14602	0	0.294	3.73144	-0.0446887	0.584	0	0	0.0124613	0.00543133	4.50516	0	7.22135	1	1	0	1	0
Cham Islamic Bank SA	Islamic banks	Private	Syrian Arab Republic	2019	2019Cham Islamic Bank SA	26	0.81	0.633512	-0.52	0.312163	1.86137	0.154862	0.0845952	0	0.35755	0.2575	0.606635	-0.054278	0.808686	0	0	0	0.530297	0.281215	0.530297	0.162584	0.0620256	0.617657	0.0264334	0.0418653	0.162584	0.241612	0	0.3195	2.0452	-1.99028	0.3226	0	0.3226	0.0147577	0	0	0	5.99967	1	0	0	1	0
Cihan Bank for Islamic Investme	Islamic banks	Private	Iraq	2019	2019Cihan Bank for Islamic Investme	25	0.74	0.176166	-1.12	0.115129	0.077972	0.460887	0.250284	0	0.0931665	0.6935	0	-0.292802	1	0.491731	0.696888	0.676077	0.882513	0.778828	0.882513	0.320642	0.203928	0.797496	0.102811	0.222365	0.320642	0.635265	0.0982759	0.2472	2.95351	-1.51428	0	0	0	0.0263385	0.00367441	3.77489	0	6.07223	1	0	0	1	0
Dubai Islamic Bank PJSC	Islamic banks	Public	United Arab Emirates	2019	2019Dubai Islamic Bank PJSC	284	0.77	0.713571	1.18	0.135607	2.24055	0.149839	0	0	0.651062	0.165	0.145656	-0.142573	1	0.533295	0.878109	0.596781	0.589282	0.347253	0.589282	0.139066	0.0910048	0.80895	0.0193394	0.0229459	0.139066	0.040295	0.127579	0.7494	3.0143	0.647428	0.241783	0.241783	0	0.0118986	0.0306863	4.63451	0.00483455	6.54891	1	1	0	1	0
Eghtesad Novin Bank PJSC-EN Ban	Islamic banks	Public	Iran, Islamic Rep.	2019	2019Eghtesad Novin Bank PJSC-EN Ban	224	0.78	0.353314	2.15	0.279213	0.187219	0.0717104	0.0609408	0	0.675698	0	0.0580481	-0.24556	0.172442	0	0	0	0.373324	0.139371	0.373324	0.0790868	0.032691	0.642927	0.00625473	0	0.0790868	0.479358	0.0932235	0.2324	0	-1.14036	0.095	0	0	-0.0602597	0.180141	0	0	6.99943	1	1	0	1	0
Emirates Islamic Bank PJSC	Islamic banks	Public	United Arab Emirates	2019	2019Emirates Islamic Bank PJSC	232	0.77	0.592615	2.64	0.0335509	1.72311	0.128221	0.0646062	0	0.578869	0.2066	0.257046	0.121449	2.16409	0.402232	0.840643	0.485506	0.589282	0.347253	0.589282	0.139066	0.0910048	0.80895	0.0193394	0.028731	0.139066	0.250846	0.0891522	0.364	2.37665	0.647428	0.999	0	0	0.0118986	0.0306863	4.63451	0.00483455	0	1	1	0	1	0
Faisal Islamic Bank of Egypt	Islamic banks	Public	Egypt, Arab Rep.	2019	2019Faisal Islamic Bank of Egypt	190	0	0	0	0.19255	2.78836	0.134515	0	0	0.102324	0.2281	0.0119016	0	1	0.528149	0.858409	0.610488	0.633138	0.400863	0.633138	0.130424	0.0991876	0.872067	0.0170105	0.0297498	0.130424	0	0.14693	0	2.14938	-0.806243	0.1535	0	0.0933	0.0531412	0.144015	3.47989	-0.0634479	0	1	1	0	1	0
First energy bank	Islamic banks	Private	Bahrain	2019	2019First energy bank	62	0.8	0.461685	1.1	0.0337914	1.95456	0.692303	0.0563847	0	0.308449	0.6	0	-0.00797879	0.664628	0.834633	0.967496	0.862136	0.437493	0.1914	0.437493	0.116858	0.0961971	0.907744	0.0136557	0.0701147	0.116858	0.272721	0	1.9232	1.51473	-0.134347	0.2185	0	0.2185	0.021367	0.0208767	4.37114	0	7.67633	1	0	0	1	0
GFH Financial Group B.S.C.	Islamic banks	Public	Bahrain	2019	2019GFH Financial Group B.S.C.	122	0.7	0.162655	12.67	-0.022353	0.971518	0.217462	0.583317	0	0.214082	0.1349	0.0887123	-0.00882367	1	0.351422	0.538172	0.661983	0.437493	0.1914	0.437493	0.116858	0.0961971	0.907744	0.0136557	0.0157641	0.116858	0.65429	0	0.1766	2.52741	-0.134347	0.0545	0	0.0545	0.021367	0.0208767	4.37114	0	5.52904	1	1	0	1	0
Ibdar Bank BSC	Islamic banks	Private	Bahrain	2019	2019Ibdar Bank BSC	2	0.59	0.619584	2.13	7.01e-05	0	0	0.0173714	0	0	0	0	0.102976	0.77479	0.445676	0.743913	0.586983	0.437493	0.1914	0.437493	0.116858	0.0961971	0.907744	0.0136557	0	0	0.276545	0.181477	0.5342	2.28493	-0.134347	0	0	0	0.021367	0.0208767	4.37114	0	0	1	0	0	1	0
International Islamic Trade Fin	Islamic banks	Private	Saudi Arabia	2019	2019International Islamic Trade Fin	50	0.85	0.320915	1.32	0.0271423	0	0	0.0410607	0	0	0	0	-0.31429	0.790507	0	0	0	0.63923	0.408615	0.63923	0.141154	0	0	0.0199245	0	0	0.494634	0	0.6253	3.54854	-0.227245	0	0	0	0.0243411	0.0245814	4.36436	0	0	1	0	0	1	0
Islamic Corporation for the Dev	Islamic banks	Private	Lebanon	2019	2019Islamic Corporation for the Dev	99	0.79	0.495404	1.31	0.0271416	0	0	0.0387428	0	0	0	0	0.0523133	0	0	0	0	0.702794	0.49392	0.702794	0.133106	0	0	0.0177172	0	0	0.148612	0	0.4987	1.93893	-0.90166	0	0	0	-0.0170217	0.0607699	3.87988	0	0	1	0	0	1	0
Islamic Development Bank	Islamic banks	Private	Saudi Arabia	2019	2019Islamic Development Bank	253	0.73	0.487144	0.8	0	0	0	0.0374328	0	0	0	0	0.0484569	0.689966	0	0	0	0.63923	0.408615	0.63923	0.141154	0	0	0.0199245	0	0	0.272984	0.179612	0.504	0	-0.227245	0	0	0	0.0243411	0.0245814	4.36436	0	0	1	0	0	1	0
Islamic International Arab Bank	Islamic banks	Private	Jordan	2019	2019Islamic International Arab Bank	117	0.79	0.25364	1.71	0.134663	1.54208	0.0931139	0.0952605	0	0.644504	0.2204	0	-0.0945154	1	0.634066	0.866076	0.721883	0.624023	0.389404	0.624023	0.214269	0.117208	0.739604	0.0459112	0.0472249	0.214269	0.552738	0.0515676	0.3395	2.66012	-0.102815	1	0	0	0.0193409	0.0446231	3.64399	0.00657963	6.67165	1	0	0	1	0
Jordan Dubai Islamic Bank	Islamic banks	Public	Jordan	2019	2019Jordan Dubai Islamic Bank	63	0.92	0.318977	0.67	0	0	0	0.142061	0	0	0	0	-0.213439	0.846814	0	0	0	0.624023	0.389404	0.624023	0.214269	0	0	0.0459112	0	0	0.383048	0.110759	0.4937	0	-0.102815	0	0	0	0.0193409	0.0446231	3.64399	0.00657963	0	1	1	0	1	0
Jordan Islamic Bank	Islamic banks	Public	Jordan	2019	2019Jordan Islamic Bank	178	0.82	0.679445	1.68	0.176568	1.26249	0.0947601	0.0229874	0	0.658583	0.2433	0.0586498	-0.0015934	0.706621	0.439441	0.804411	0.532736	0.624023	0.389404	0.624023	0.214269	0.117208	0.739604	0.0459112	0.0521316	0.214269	0.102346	0.0509678	0.3841	3.30634	-0.102815	0.6601	0.0437	0.6601	0.0193409	0.0446231	3.64399	0.00657963	0	1	1	0	1	0
Karafarin Bank	Islamic banks	Public	Iran, Islamic Rep.	2019	2019Karafarin Bank	154	0.85	0.674049	0.97	0.264537	1.81343	0.0808701	0.0562681	0	0.555217	0	0.0520732	-0.0509182	0.9702	0	0	0	0.373324	0.139371	0.373324	0.0790868	0.032691	0.642927	0.00625473	0	0.0790868	0.221131	0.189931	1.7116	0	-1.14036	0.57	0	0.57	-0.0602597	0.180141	0	0	6.36821	1	1	0	1	0
Khaleeji Commercial Bank	Islamic banks	Public	Bahrain	2019	2019Khaleeji Commercial Bank	100	0.85	0.659308	1.73	-0.192069	-1.67835	0.0935428	0.111458	0	0.34515	0.1663	0.020283	-0.00685156	1	0.385874	0.866615	0.447114	0.437493	0.1914	0.437493	0.116858	0.0961971	0.907744	0.0136557	0.0194335	0.116858	0.178674	0.123028	0.9304	2.09706	-0.134347	0.4696	0	0.14	0.021367	0.0208767	4.37114	0	6.50235	1	1	0	1	0
Kurdistan International Bank fo	Islamic banks	Public	Iraq	2019	2019Kurdistan International Bank fo	49	0.75	0.613184	1.35	0.0852791	0.160093	0.483638	0.0509069	0	0.00179424	4.295	0	0.0533765	0.685448	0.635598	0.790432	0.784173	0.882513	0.778828	0.882513	0.320642	0.203928	0.797496	0.102811	1.37716	0.320642	0.246026	0.199724	0.7635	4.16808	-1.51428	0.099	0	0	0.0263385	0.00367441	3.77489	0	7.62807	1	1	0	1	0
Kuwait Finance House	Islamic banks	Public	Kuwait	2019	2019Kuwait Finance House	296	0.23	0.770111	6.08	0.0156207	2.98443	0.231626	0.0322954	0	1.0286	0.3867	0.552335	0.176093	0.797122	0.765556	1.55431	0.985259	0.505129	0.255155	0.505129	0.266472	0.252079	0.972619	0.0710076	0.103045	0.266472	0.00659465	0	0.7695	3.25293	-0.0446887	1	0	0.93	0.0124613	0.00543133	4.50516	0	0	1	1	0	1	0
Kuwait International Bank	Islamic banks	Public	Kuwait	2019	2019Kuwait International Bank	184	0.84	0.541331	1.18	0.0581486	0.713354	0.139683	0.0404864	0	0.694152	0.1924	0.633754	0.0751092	0.495924	0.343809	0.935361	0.367798	0.505129	0.255155	0.505129	0.149615	0.0373695	0.499771	0.0223845	0.0287859	0.149615	0.180995	0	0.492	3.87404	-0.0446887	0.2173	0	0.0999	0.0124613	0.00543133	4.50516	0	6.55694	1	1	0	1	0
Masraf Al Rayan (Q.S.C.)	Islamic banks	Public	Qatar	2019	2019Masraf Al Rayan (Q.S.C.)	254	0.85	0.0967525	2.11	0.162463	2.14846	0.132823	0.11599	0	0.703381	0.2027	0.469007	-0.107492	0.970336	0	0	0	0.687501	0.472658	0.687501	0.388139	0.165425	0.65284	0.150652	0.0786759	0.388139	0.847958	0	0.3926	3.45291	0.396988	0.1189	0.035	0	0.0123487	0.00255815	4.79301	0.203135	6.14055	1	1	0	1	0
Noor Bank	Islamic banks	Private	United Arab Emirates	2019	2019Noor Bank	217	0.83	0.543282	4.07	0.104542	1.01654	0.135647	0.0204764	0	0.649884	0.1681	0	-0.297383	1	0.475396	0.900096	0.523958	0.589282	0.347253	0.589282	0.139066	0.0910048	0.80895	0.0193394	0.023377	0.139066	0.250867	0	0.1992	2.82426	0.647428	0.95482	0	0	0.0118986	0.0306863	4.63451	0.00483455	6.48361	1	0	0	1	0
Palestine Islamic Bank	Islamic banks	Private	PALESTINIAN TERRITORIES	2019	2019Palestine Islamic Bank	33	0.88	0.387411	1.09	0.102846	1.20137	0.085698	0.0381366	0	0.585809	0.1304	0	-0.0272495	0.995217	0	0	0	0.634617	0.402738	0.634617	0.231182	0	0	0.0534449	0.0301461	0.231182	0.314676	0.0869133	0.7531	3.22974	0	0.2793	0.2588	0	0	0	0	0	7.64608	1	0	0	1	0
Parsian Bank	Islamic banks	Public	Iran, Islamic Rep.	2019	2019Parsian Bank	246	0.82	0.756214	1.26	0.194969	0.906159	0.0221386	0.0258299	0	0.598368	0	0.0898684	0.0979623	0.423079	0	0	0	0.373324	0.139371	0.373324	0.0790868	0.032691	0.642927	0.00625473	0	0.0790868	0.153325	0.209243	0.4426	0	-1.14036	0	0	0	-0.0602597	0.180141	0	0	7.01193	1	1	0	1	0
Qatar International Islamic Ban	Islamic banks	Public	Qatar	2019	2019Qatar International Islamic Ban	219	0.77	0.61262	0.59	0.146056	1.73132	0.143585	0.014811	0	0.651233	0.185	0.299704	-0.00945535	0.836342	0	0	0	0.687501	0.472658	0.687501	0.388139	0.165425	0.65284	0.150652	0.0718058	0.388139	0.199331	0.0852852	0.6426	3.51867	0.396988	0.6065	0	0.6065	0.0123487	0.00255815	4.79301	0.203135	8.06648	1	1	0	1	0
Qatar Islamic Bank SAQ	Islamic banks	Public	Qatar	2019	2019Qatar Islamic Bank SAQ	281	0.8	0.598667	0.66	0.0969528	1.8845	0.135515	0.013127	0	0.695659	0.194	0.402046	0.0169991	1.09326	0	0	0	0.687501	0.472658	0.687501	0.388139	0.165425	0.65284	0.150652	0.075299	0.388139	0.192776	0.0588437	1.3252	2.9195	0.396988	0.1737	0.1737	0	0.0123487	0.00255815	4.79301	0.203135	8.05718	1	1	0	1	0
Sharjah Islamic Bank	Islamic banks	Public	United Arab Emirates	2019	2019Sharjah Islamic Bank	199	0.77	0.735423	1.51	0.0676972	1.19717	0.1623	0.0354245	0	0.541984	0.2279	0.014794	0.0847561	0.761475	0.518236	0.832109	0.622041	0.589282	0.347253	0.589282	0.139066	0.0910048	0.80895	0.0193394	0.0316931	0.139066	0.149646	0.192596	0.4166	3.68243	0.647428	0.313	0	0.2	0.0118986	0.0306863	4.63451	0.00483455	7.44933	1	1	0	1	0
Sina Bank	Islamic banks	Private	Iran, Islamic Rep.	2019	2019Sina Bank	177	0.83	0.477615	2.74	0.405774	1.18853	0.0656177	0.0928903	0	0.658438	0	0	-0.472901	0.832233	0	0	0	0.373324	0.139371	0.373324	0.0790868	0.032691	0.642927	0.00625473	0	0.0790868	0.27985	0.162291	0.4664	0	-1.14036	0	0	0	-0.0602597	0.180141	0	0	6.53977	1	0	0	1	0
Syria International Islamic Ban	Islamic banks	Public	Syrian Arab Republic	2019	2019Syria International Islamic Ban	81	0.69	0.162498	1.51	0.0202331	1.1365	0.0487247	0.11457	0	0.505882	0.1036	1.01375	-0.245002	0.390381	0	0	0	0.530297	0.281215	0.530297	0.162584	0.0620256	0.617657	0.0264334	0.0168437	0.162584	0.590264	0	0.4849	1.57124	-1.99028	0.4904	0	0.3	0.0147577	0	0	0	6.00672	1	1	0	1	0
Tamweel PJSC	Islamic banks	Private	United Arab Emirates	2019	2019Tamweel PJSC	83	0.83	0.277256	1.21	0.0436513	5.72004	0.918065	0.0180649	0	0.621053	0	0	0.119343	0	1	1	1	0.589282	0.347253	0.589282	0.139066	0.0910048	0.80895	0.0193394	0	0.139066	0.327987	0.0220369	0.4585	2.81221	0.647428	0.919	0	0	0.0118986	0.0306863	4.63451	0.00483455	7.23573	1	0	0	1	0
Warba Bank	Islamic banks	Public	Kuwait	2019	2019Warba Bank	118	0.8	0.524197	1.86	-0.0409179	0.619615	0.0936354	0.0502304	0	0.71953	0.1849	0.625967	0.0642322	1	0.516208	0.901262	0.547547	0.505129	0.255155	0.505129	0.149615	0.0373695	0.499771	0.0223845	0.0276638	0.149615	0.320021	0.102868	0.4667	3.01832	-0.0446887	0.3084	0.3084	0	0.0124613	0.00543133	4.50516	0	6.51774	1	1	0	1	0
A_Ayan Leasing & Investment Com	Islamic banks	Public	Kuwait	2020	2020A_Ayan Leasing & Investment Com	67	0	7.75e-05	-4.40227	0.0474992	9.03748	0.706185	0.997278	0	0	0	0.000851222	-0.99903	0	0.000144	0.294454	0.000489	0.589608	0.347638	0.589608	0.159593	0.0371282	0.482331	0.02547	0	0	0.229766	0.356069	1.07974	1.52656	0	0.0938	0	0	0.00427464	0.0109185	0	0	5.9911	1	1	0	1	0
ABC Islamic Bank (E.C.)	Islamic banks	Private	Bahrain	2020	2020ABC Islamic Bank (E.C.)	75	0.762095	0.585805	1.95331	0.0746976	1.30287	0.126596	0	0	0.602459	0.347	0	-0.99888	0	0.541766	0.691371	0.783611	0.464667	0.215916	0.464667	0.112402	0.0755672	0.819937	0.0126341	0.0390034	0	0.0116856	0.175573	0.62008	3.30586	0	1	0	0	0.0214138	0.0100582	0	0	6.31778	1	0	0	1	0
Abu Dhabi Islamic Bank	Islamic banks	Public	United Arab Emirates	2020	2020Abu Dhabi Islamic Bank	130	0.848095	0.51024	2.23875	0.249721	1.78209	0.0750938	0.0300327	0	0.543306	0.1391	0.0173433	-0.998768	0	0.375045	0.754007	0.497402	0.620234	0.38469	0.620234	0.191954	0.148381	0.879204	0.0368464	0.0267008	0.0183802	0.274995	0.072033	0.421161	0.730831	0	0	0	0	0.0341154	-0.0193108	0	0	6.57656	1	1	0	1	0
Abu Dhabi Islamic Bank - Public	Islamic banks	Public	United Arab Emirates	2020	2020Abu Dhabi Islamic Bank - Public	273	0.804878	0.64378	2.0711	0.199625	1.26394	0.149918	0.0646704	0	0.652573	0.194	0.0583097	-0.998969	0.175472	0.304598	0.763467	0.398966	0.620234	0.38469	0.620234	0.151864	0.101263	0.816578	0.0230625	0.0294615	0.0879637	0.20215	0.113893	0.449669	3.95649	0	0.396329	0.074275	0.0067	0.0341154	-0.0193108	0	0	7.53536	1	1	0	1	0
Ahli United Bank KSC	Islamic banks	Public	Kuwait	2020	2020Ahli United Bank KSC	228	0.619796	0.693743	1.33132	0.0977722	0.681748	0.115149	0.012631	0	0.712514	0.1572	0.0357199	-0.99893	0	0.047363	0.836376	0.056629	0.589608	0.347638	0.589608	0.159593	0.0371282	0.482331	0.02547	0.0250881	0.0194228	0.21574	0.118619	0.343256	3.92435	0	0.749	0.115	0.749	0.00427464	0.0109185	0	0	7.15712	1	1	0	1	0
Ajman Bank	Islamic banks	Private	United Arab Emirates	2020	2020Ajman Bank	148	0.63163	0.724233	0.36482	0.0624158	0.236648	0.116361	0.0999195	0	0.788616	0.1602	0.00591881	-0.998945	0.0150238	0.483046	0.91235	0.529453	0.620234	0.38469	0.620234	0.151864	0.101263	0.816578	0.0230625	0.0243285	0.117228	0.221074	0.106338	0.437522	3.93222	0	0.25	0	0	0.0341154	-0.0193108	0	0	6.80842	1	0	0	1	0
Al Baraka Bank Egypt SAE	Islamic banks	Private	Egypt, Arab Rep.	2020	2020Al Baraka Bank Egypt SAE	145	0.884834	0.248517	1.5808	0.259957	1.69904	0.0670626	0.0729822	0	0.279086	0.2045	0.0149148	-0.998801	0.133298	0.188496	0.481083	0.391816	0.700037	0.490052	0.700037	0.191954	0.148381	0.879204	0.0368464	0.0392546	0.0590812	0.448212	0.056394	0.245376	3.36407	0	0.7368	0.04917	0.7368	0.0555768	0.091528	0	0	6.65652	1	0	0	1	0
Al Baraka Bank Syria SA	Islamic banks	Private	Syrian Arab Republic	2020	2020Al Baraka Bank Syria SA	103	0.506411	0.19052	1.80929	0.376607	9.43951	0.113189	0.0924401	0	0	0	0	-0.998393	1	0	0	0	0.514995	0.26522	0.514995	0.535932	0.215445	0.634035	0.287223	0	0	0.743952	0.11484	0.33263	1.75129	0	0	0	0	0.0374778	0	0	0	5.80606	1	0	0	1	0
Al Rajhi Bank Public Joint Stoc	Islamic banks	Public	Saudi Arabia	2020	2020Al Rajhi Bank Public Joint Stoc	303	0.813373	0.650069	2.71576	0.156428	2.48456	0.123966	0.00902521	0	0.673412	0.1908	0.487148	-0.998939	0.0926768	0	0	0	0.495946	0.245963	0.495946	0.128394	0.0560825	0.660908	0.016485	0.0244976	0.00756572	0.195413	0.133282	0.328222	3.81335	0	0.1479	0	0	0.00331436	-0.0209333	0	0	8.0104	1	1	0	1	0
Albaraka Bank Tunisia	Islamic banks	Private	Tunisia	2020	2020Albaraka Bank Tunisia	42	0.665023	0.443443	0.689729	0.0199243	0.656412	0.0748931	0.173898	0	0.510909	0	0	-0.998738	0.306335	0	0	0	0.478101	0.22858	0.478101	0.095502	0.0443129	0.681175	0.00912063	0	0.144945	0.494357	0.0730668	0.659396	2.72621	0	0.784	0	0	0.0140198	0.0672008	0	0	5.92912	1	0	0	1	0
Albaraka Banking Group B.S.C.	Islamic banks	Public	Bahrain	2020	2020Albaraka Banking Group B.S.C.	261	0.813105	0.604768	0.719372	0.133246	0.608672	0.0786688	0.050984	0	0.58578	0.1597	0.0325333	-0.998929	0.33948	0.320886	0.714142	0.449331	0.464667	0.215916	0.464667	0.112402	0.0755672	0.819937	0.0126341	0.0179505	0.0563182	0.219852	0.0884737	0.591137	3.9061	0	0.3011	0	0.3011	0.0214138	0.0100582	0	0	7.41927	1	1	0	1	0
Albaraka Islamic Bank BSC	Islamic banks	Private	Bahrain	2020	2020Albaraka Islamic Bank BSC	105	0.775499	0.438043	0.233223	0.0111143	0.311682	0.100843	0.104033	0	0.463515	0.2421	0	-0.999226	0.421959	0.248399	0.520009	0.477682	0.464667	0.215916	0.464667	0.112402	0.0755672	0.819937	0.0126341	0.0272124	0.0965666	0.196197	0.1203	0.761791	3.07002	0	0.9112	0	0	0.0214138	0.0100582	0	0	6.34638	1	0	0	1	0
Al-Salam Bank-Bahrain B.S.C.	Islamic banks	Public	Bahrain	2020	2020Al-Salam Bank-Bahrain B.S.C.	163	0.648226	0.526482	1.12598	0.0495415	0.423684	0.124336	0.0174967	0	0.567719	0.2646	0.0560663	-0.998717	1	0.486738	0.995163	0.489104	0.464667	0.215916	0.464667	0.112402	0.0755672	0.819937	0.0126341	0.0297415	0.0115981	0.396865	0.156684	0.609121	4.03966	0	0.1474	0.018	0.1474	0.0214138	0.0100582	0	0	6.73504	1	1	0	1	0
Amlak Finance PJSC	Islamic banks	Public	United Arab Emirates	2020	2020Amlak Finance PJSC	106	0.764253	0.458776	-5.71493	0.066419	-9.42038	0.0612665	0.228584	0	0.566748	0	0.00150949	-0.999081	1	0.305256	1	0.305256	0.620234	0.38469	0.620234	0.151864	0.101263	0.816578	0.0230625	0	0.34028	0.0359664	0.152378	2.32932	0.954216	0	0.4808	0	0	0.0341154	-0.0193108	0	0	6.15991	1	1	0	1	0
Ansar Bank	Islamic banks	Public	Iran, Islamic Rep.	2020	2020Ansar Bank	191	0	0	0	0.329863	0	0	0	0	0	0	0	0	1	0	0	0	0	0	0	1	0	0	1	0	0	0	0	0	0	0	0	0	0	-0.0678422	0.399073	0	0	0	1	1	0	1	0
Arab Islamic Bank	Islamic banks	Private	PALESTINIAN TERRITORIES	2020	2020Arab Islamic Bank	28	0.804732	0.595732	0.771989	0.0827151	0.566565	0.0772256	0.0165832	0	0.60695	0.1343	0	-0.998886	0.331968	0	0	0	0.741328	0.549567	0.741328	0.261942	0	0	0.0686138	0.0351788	0.0150538	0.250999	0.0916436	0.70744	4.07173	0	0.21	0.0642	0	0	0	0	0	6.10446	1	0	0	1	0
Arcapita Bank B.S.C.	Islamic banks	Private	Bahrain	2020	2020Arcapita Bank B.S.C.	146	0	0	0	0	0	0	0	0	0	0	0	0	0.382176	0	0	0	0.464667	0.215916	0.464667	0.112402	0.0755672	0.819937	0.0126341	0	0	0	0	0	0	0	0	0	0	0.0214138	0.0100582	0	0	0	1	0	0	1	0
Bahrain Islamic Bank B.S.C.	Islamic banks	Public	Bahrain	2020	2020Bahrain Islamic Bank B.S.C.	120	0.755656	0.636874	0.496311	0.0722921	-1.03181	0.07927	0.155519	0	0.646721	0.1595	0.025959	-0.998982	1	0.363252	0.766314	0.474025	0.464667	0.215916	0.464667	0.112402	0.0755672	0.819937	0.0126341	0.0179281	0.0685612	0.139018	0.0988288	0.593641	1.87566	0	0.291	0	0.1442	0.0214138	0.0100582	0	0	6.51244	1	1	0	1	0
Bank AlJazira JSC	Islamic banks	Public	Saudi Arabia	2020	2020Bank AlJazira JSC	239	0.724447	0.573811	1.24229	0.1076	0.037791	0.123408	0.0132838	0	0.585969	0.226	42.1683	-0.998789	0.880886	0	0	0	0.495946	0.245963	0.495946	0.128394	0.0560825	0.660908	0.016485	0.029017	0.0221169	0.0843558	0.133914	0.57473	3.50543	0	0	0	0	0.00331436	-0.0209333	0	0	7.36321	1	1	0	1	0
Bank Alkhair BSC	Islamic banks	Private	Bahrain	2020	2020Bank Alkhair BSC	18	0.548468	0	-4.57832	-0.166774	0	0	0	0	0	0	0	-0.999939	0	0.074436	0.705185	0.105555	0.464667	0.215916	0.464667	0.112402	0.0755672	0.819937	0.0126341	0	0	0.18472	0.318872	1.55267	2.07991	0	0.0555	0	0.0555	0.0214138	0.0100582	0	0	5.59108	1	0	0	1	0
Bank Mellat	Islamic banks	Public	Iran, Islamic Rep.	2020	2020Bank Mellat	293	0.594401	0.684695	1.1335	0.0567053	0	0	0	0	0	0	0	-0.998193	1	0	0	0	0	0	0	1	0.335203	0.578967	1	0	0	0.227423	0.0905748	0.558573	0	0	0.3	0	0.3	-0.0678422	0.399073	0	0	8.03037	1	1	0	1	0
Bank Nizwa SAOG	Islamic banks	Public	Oman	2020	2020Bank Nizwa SAOG	52	0.770996	0.801964	1.0678	0.000865726	0.98785	0.132383	0.0007715	0	0.819192	0.1368	0.416378	-0.998812	1	0	0	0	0.556457	0.309644	0.556457	0.16931	0.0656344	0.622621	0.028666	0.0231617	0.0128923	0.169837	0.142993	0.835024	0.898493	0	0.11	0.0688	0	-0.0112921	0.00133795	0	0	6.42978	1	1	0	1	0
Bank Pasargad	Islamic banks	Private	Iran, Islamic Rep.	2020	2020Bank Pasargad	244	0.698997	0.481168	1.87916	-0.106094	0	0	0	0	0	0	0	-0.998534	0.617526	0	0	0	0	0	0	1	0.335203	0.578967	1	0	0	0.24717	0.0766337	0.769809	0	0	0.14	0	0	-0.0678422	0.399073	0	0	7.59693	1	0	0	1	0
Bank Saderat Iran	Islamic banks	Public	Iran, Islamic Rep.	2020	2020Bank Saderat Iran	278	0.708475	0.625748	0.083547	-0.231189	0	0	0.417923	0	0	0	0	-0.998413	0.542844	0	0	0	0	0	0	1	0.335203	0.578967	1	0	0	0.195984	0.0589255	0.98484	0	0	0	0	0	-0.0678422	0.399073	0	0	7.8906	1	1	0	1	0
Bank Sarmayeh	Islamic banks	Private	Iran, Islamic Rep.	2020	2020Bank Sarmayeh	173	1.33783	0.391381	-52.8238	0.940159	0	0	0	0	0	0	0	-0.999632	0.200503	0	0	0	0	0	0	1	0.335203	0.578967	1	0	0	0.3004	-1.96166	-3.38557	0	0	0.1	0	0	-0.0678422	0.399073	0	0	6.51349	1	0	0	1	0
Bank Sepah	Islamic banks	Private	Iran, Islamic Rep.	2020	2020Bank Sepah	251	0.146057	0.606099	-0.630696	0.00378817	0	0	0	0	0	0	0	-0.998233	0.763227	0	0	0	0	0	0	1	0.335203	0.578967	1	0	0	0.169408	0.0637548	1.16691	0	0	0	0	0	-0.0678422	0.399073	0	0	7.70214	1	0	0	1	0
Bank Tejarat	Islamic banks	Public	Iran, Islamic Rep.	2020	2020Bank Tejarat	277	0.80666	0.546491	0.369785	-0.102806	0	0	3.38e-06	0	0	0	0	-0.998645	0.0120497	0	0	0	0	0	0	1	0.335203	0.578967	1	0	0	0.25813	0.0418006	0.815478	0	0	0.1939	0	0	-0.0678422	0.399073	0	0	7.76578	1	1	0	1	0
Banque Zitouna	Islamic banks	Private	Tunisia	2020	2020Banque Zitouna	51	0.856567	0.7973	0	0.0704622	1.31991	0.106955	0.0416015	0	0.79997	0	0	-0.998646	0.906339	0	0	0	0.478101	0.22858	0.478101	0.095502	0.0443129	0.681175	0.00912063	0	0.0407274	0.131032	0.0892646	0.754398	1.63205	0	0.21	0	0	0.0140198	0.0672008	0	0	6.1479	1	0	0	1	0
Barwa Bank	Islamic banks	Private	Qatar	2020	2020Barwa Bank	225	0	0	0	0.101718	0	0	0	0	0	0	0	0	0.915419	0	0	0	0.737839	0.544406	0.737839	0.397345	0	0	0.157883	0	0	0	0	0	3.07901	0	0	0	0	0.00688241	-0.00666641	0	0	0	1	0	0	1	0
Boubyan Bank KSCP	Islamic banks	Public	Kuwait	2020	2020Boubyan Bank KSCP	215	0.820147	0.721826	1.29964	0.118761	0.571611	0.0973614	0.00844813	0	0.749286	0.1686	0.12102	-0.998829	0	0.066668	0.848397	0.078582	0.589608	0.347638	0.589608	0.159593	0.0371282	0.482331	0.02547	0.0269074	0.0112328	0.240753	0.123229	0.439991	3.73817	0	0.584	0	0	0.00427464	0.0109185	0	0	7.24281	1	1	0	1	0
Cham Islamic Bank SA	Islamic banks	Private	Syrian Arab Republic	2020	2020Cham Islamic Bank SA	26	0.561566	0.35755	1.86137	0.35211	11.6006	0.164197	0.0471385	0	0	0	0.0680095	-0.99865	0.0182522	0	0	0	0.514995	0.26522	0.514995	0.535932	0.215445	0.634035	0.287223	0	0	0.530572	0.154862	0.397796	1.78097	0	0.3226	0	0.3226	0.0374778	0	0	0	5.55482	1	0	0	1	0
Cihan Bank for Islamic Investme	Islamic banks	Private	Iraq	2020	2020Cihan Bank for Islamic Investme	25	0.530976	0.0931665	0.077972	0.0654752	0.496262	0.394955	0.636951	0	0.0249764	0	0	-0.999347	0	0.378074	0.509527	0.74201	0.264094	0.0697459	0.264094	0.0877728	0.0592842	0.821845	0.00770406	0	0	0.455579	0.460887	0.968359	2.97524	0	0	0	0	0.0595733	-0.00198965	0	0	5.72843	1	0	0	1	0
Dubai Islamic Bank PJSC	Islamic banks	Public	United Arab Emirates	2020	2020Dubai Islamic Bank PJSC	284	0.709325	0.651062	2.24055	0.203283	1.21211	0.148953	0.0396523	0	0.679277	0.185	0.172102	-0.998957	0.413313	0.443222	0.808068	0.548495	0.620234	0.38469	0.620234	0.151864	0.101263	0.816578	0.0230625	0.0280947	0.0528498	0.124174	0.149839	0.256125	3.22154	0	0.232933	0.232933	0	0.0341154	-0.0193108	0	0	7.80014	1	1	0	1	0
Eghtesad Novin Bank PJSC-EN Ban	Islamic banks	Public	Iran, Islamic Rep.	2020	2020Eghtesad Novin Bank PJSC-EN Ban	224	0.784631	0.675698	0.187219	0.0216894	0	0	0	0	0	0	0	-0.998647	0.338902	0.118562	0.346879	0.341797	0	0	0	1	0.335203	0.578967	1	0	0	0.162308	0.0717104	1.24755	0	0	0.095	0	0	-0.0678422	0.399073	0	0	7.19058	1	1	0	1	0
Emirates Islamic Bank PJSC	Islamic banks	Public	United Arab Emirates	2020	2020Emirates Islamic Bank PJSC	232	0.699689	0.578869	1.72311	0.0157924	-0.712577	0.111263	0.0755134	0	0.578266	0.1916	0.264885	-0.998973	0.500219	0.406176	0.680755	0.596655	0.620234	0.38469	0.620234	0.151864	0.101263	0.816578	0.0230625	0.029097	0.0897676	0.373285	0.128221	0.431813	2.46796	0	0.999	0	0	0.0341154	-0.0193108	0	0	7.24645	1	1	0	1	0
Faisal Islamic Bank of Egypt	Islamic banks	Public	Egypt, Arab Rep.	2020	2020Faisal Islamic Bank of Egypt	190	0.823468	0.102324	2.78836	0.323302	2.08392	0.131012	0	0	0.0929259	0.3136	0.0122611	-0.998745	0.957318	0.029718	0.121786	0.244018	0.700037	0.490052	0.700037	0.191954	0.148381	0.879204	0.0368464	0.0601968	0	0.500517	0.134515	0.223684	2.59715	0	0.1535	0	0.0933	0.0555768	0.091528	0	0	6.81464	1	1	0	1	0
First energy bank	Islamic banks	Private	Bahrain	2020	2020First energy bank	62	0	0.308449	1.95456	-0.139555	-24.3438	0.64754	0.104205	0	0.189328	0.67	0	-0.998795	0	0.052541	0.315544	0.166508	0.464667	0.215916	0.464667	0.112402	0.0755672	0.819937	0.0126341	0.0753091	1.31234	0.249102	0.692303	0.681948	1.43471	0	0.2185	0	0.2185	0.0214138	0.0100582	0	0	5.93581	1	0	0	1	0
GFH Financial Group B.S.C.	Islamic banks	Public	Bahrain	2020	2020GFH Financial Group B.S.C.	122	0.229768	0.214082	0.971518	0.207762	0.787464	0.180065	0.143848	0	0.192393	0.1349	0.0909896	-0.998596	0.59649	0.187867	0.521502	0.360243	0.464667	0.215916	0.464667	0.112402	0.0755672	0.819937	0.0126341	0.015163	0.0802565	0.302857	0.217462	0.682831	2.59117	0	0.0545	0	0.0545	0.0214138	0.0100582	0	0	6.77417	1	1	0	1	0
Ibdar Bank BSC	Islamic banks	Private	Bahrain	2020	2020Ibdar Bank BSC	2	0	0	0	-0.197231	0	0	0	0	0	0	0	0	0	0	0	0	0.464667	0.215916	0.464667	0.112402	0.0755672	0.819937	0.0126341	0	0	0	0	0	2.28493	0	0	0	0	0.0214138	0.0100582	0	0	0	1	0	0	1	0
International Islamic Trade Fin	Islamic banks	Private	Saudi Arabia	2020	2020International Islamic Trade Fin	50	0	0	0	0.0113898	0	0	0	0	0	0	0	0	0.0744359	0	0	0	0.495946	0.245963	0.495946	0.128394	0	0	0.016485	0	0	0	0	0	3.54854	0	0	0	0	0.00331436	-0.0209333	0	0	0	1	0	0	1	0
Islamic Corporation for the Dev	Islamic banks	Private	Lebanon	2020	2020Islamic Corporation for the Dev	99	0	0	0	-0.100724	0	0	0	0	0	0	0	0	0	0	0	0	0.937774	0.87942	0.937774	0.375061	0	0	0.140671	0	0	0	0	0	1.93893	0	0	0	0	-0.0715725	0.0300539	0	0	0	1	0	0	1	0
Islamic Development Bank	Islamic banks	Private	Saudi Arabia	2020	2020Islamic Development Bank	253	0	0	0	0	0	0	0	0	0	0	0	0	0.0909975	0	0	0	0.495946	0.245963	0.495946	0.128394	0	0	0.016485	0	0	0	0	0	0	0	0	0	0	0.00331436	-0.0209333	0	0	0	1	0	0	1	0
Islamic International Arab Bank	Islamic banks	Private	Jordan	2020	2020Islamic International Arab Bank	117	0.873806	0.644504	1.54208	0.164953	1.25692	0.0961961	0.0205658	0	0.635459	0.2245	0	-0.998992	1	0.060451	0.750052	0.080595	0.613753	0.376692	0.613753	0.228414	0.131207	0.757911	0.0521728	0.0512789	0.228414	0.263193	0.0931139	0.676739	3.01237	0	1	0	0	0.0195547	0.00761514	0	0	6.51054	1	0	0	1	0
Jordan Dubai Islamic Bank	Islamic banks	Public	Jordan	2020	2020Jordan Dubai Islamic Bank	63	0	0	0	0	0	0	0	0	0	0	0	0	0.0083676	0	0	0	0.613753	0.376692	0.613753	0.228414	0.131207	0.757911	0.0521728	0	0.228414	0	0	0	0	0	0	0	0	0.0195547	0.00761514	0	0	0	1	1	0	1	0
Jordan Islamic Bank	Islamic banks	Public	Jordan	2020	2020Jordan Islamic Bank	178	0.877531	0.658583	1.26249	0.144387	1.12167	0.097916	0.034991	0	0.703183	0.2374	0.0613402	-0.998907	1	0.053359	0.753934	0.070773	0.613753	0.376692	0.613753	0.228414	0.131207	0.757911	0.0521728	0.0542254	0.228414	0.176236	0.0947601	0.440032	4.67067	0	0.6601	0.0437	0.6601	0.0195547	0.00761514	0	0	6.79702	1	1	0	1	0
Karafarin Bank	Islamic banks	Public	Iran, Islamic Rep.	2020	2020Karafarin Bank	154	0.860266	0.555217	1.81343	0.0471032	0	0	0	0	0	0	0	-0.998935	1	0	0	0	0	0	0	1	0.335203	0.578967	1	0	0	0.290803	0.0808701	0.869806	0	0	0.57	0	0.57	-0.0678422	0.399073	0	0	6.72295	1	1	0	1	0
Khaleeji Commercial Bank	Islamic banks	Public	Bahrain	2020	2020Khaleeji Commercial Bank	100	0.760785	0.34515	-1.67835	0.00707099	0.808553	0.149701	0.196713	0	0.302992	0.2031	0.0202927	-0.999233	0.0556711	0.208285	0.615778	0.338248	0.464667	0.215916	0.464667	0.112402	0.0755672	0.819937	0.0126341	0.0228288	0.123093	0.227585	0.0935428	0.761519	2.24086	0	0.4696	0	0.14	0.0214138	0.0100582	0	0	6.39783	1	1	0	1	0
Kurdistan International Bank fo	Islamic banks	Public	Iraq	2020	2020Kurdistan International Bank fo	49	0.466749	0.00179424	0.160093	0.0682124	0.950837	0.417417	0.363718	0	0.00211835	0	0	-0.998748	0.01998	0.195024	0.218559	0.892319	0.264094	0.0697459	0.264094	0.0877728	0.0592842	0.821845	0.00770406	0	0	0.955238	0.483638	0.934911	4.24924	0	0.099	0	0	0.0595733	-0.00198965	0	0	6.02278	1	1	0	1	0
Kuwait Finance House	Islamic banks	Public	Kuwait	2020	2020Kuwait Finance House	296	1.51284	1.0286	2.98443	0.110255	1.79046	0.19298	0.0634281	0	1.07239	0.3933	0.614567	-1.99799	1	0.660599	1.40106	0.951845	0.589608	0.347638	0.589608	0.271995	0.246139	0.951283	0.0739812	0.106976	0.0377431	0.559637	0.231626	1.05585	3.34588	0	1	0	0.93	0.00427464	0.0109185	0	0	7.83524	1	1	0	1	0
Kuwait International Bank	Islamic banks	Public	Kuwait	2020	2020Kuwait International Bank	184	0.546794	0.694152	0.713354	0.0674256	0.004482	0.125757	0.0179635	0	0.706385	0.2213	66.1726	-0.998903	0	0.21966	0.755893	0.290597	0.589608	0.347638	0.589608	0.159593	0.0371282	0.482331	0.02547	0.035318	0.0234606	0.266248	0.139683	0.575967	4.01488	0	0.2173	0	0.0999	0.00427464	0.0109185	0	0	6.94785	1	1	0	1	0
Masraf Al Rayan (Q.S.C.)	Islamic banks	Public	Qatar	2020	2020Masraf Al Rayan (Q.S.C.)	254	0.61668	0.703381	2.14846	0.152408	1.91691	0.12048	0.0100592	0	0.709933	0.2031	0.435421	-0.998963	0	0	0	0	0.737839	0.544406	0.737839	0.397345	0.172209	0.658331	0.157883	0.0807008	0.0112731	0.26712	0.132823	0.401196	3.93745	0	0.1189	0.035	0	0.00688241	-0.00666641	0	0	7.46583	1	1	0	1	0
Noor Bank	Islamic banks	Private	United Arab Emirates	2020	2020Noor Bank	217	0.744521	0.649884	1.01654	0.063397	0	0	0.0614849	0	0	0	0	-0.999026	0.196542	0.027111	0.360671	0.075168	0.620234	0.38469	0.620234	0.151864	0.101263	0.816578	0.0230625	0	0	0.260848	0.135647	0.331669	2.82426	0	0.95548	0	0	0.0341154	-0.0193108	0	0	7.11078	1	0	0	1	0
Palestine Islamic Bank	Islamic banks	Private	PALESTINIAN TERRITORIES	2020	2020Palestine Islamic Bank	33	0.801898	0.585809	1.20137	0.132552	0.790285	0.0816062	0.0454619	0	0.585892	14.58	0	-0.99886	0	0	0	0	0.741328	0.549567	0.741328	0.261942	0	0	0.0686138	3.81912	0.0383951	0.216756	0.085698	0.661413	6.35043	0	0.2807	0.2588	0	0	0	0	0	6.11901	1	0	0	1	0
Parsian Bank	Islamic banks	Public	Iran, Islamic Rep.	2020	2020Parsian Bank	246	0.718906	0.598368	0.906159	0.0745625	0	0	0.00154155	0	0	0	0	-0.998521	0.0486107	0	0	0	0	0	0	1	0.335203	0.578967	1	0	0	0.25461	0.0221386	0.796042	0	0	0	0	0	-0.0678422	0.399073	0	0	7.5756	1	1	0	1	0
Qatar International Islamic Ban	Islamic banks	Public	Qatar	2020	2020Qatar International Islamic Ban	219	0.551701	0.651233	1.73132	0.143076	1.58738	0.135755	0.019028	0	0.660765	0.1655	0.332635	-0.998655	1	0	0	0	0.737839	0.544406	0.737839	0.397345	0.172209	0.658331	0.157883	0.0657606	0.0156241	0.318153	0.143585	0.414489	3.61855	0	0.6065	0	0.6065	0.00688241	-0.00666641	0	0	7.19349	1	1	0	1	0
Qatar Islamic Bank SAQ	Islamic banks	Public	Qatar	2020	2020Qatar Islamic Bank SAQ	281	0.684061	0.695659	1.8845	0.133323	1.79014	0.133096	0.0132363	0	0.682926	0.194	0.387497	-0.998879	0.993547	0	0	0	0.737839	0.544406	0.737839	0.397345	0.172209	0.658331	0.157883	0.0770849	0.0144474	0.256133	0.135515	0.282674	3.33385	0	0.1737	0.1737	0	0.00688241	-0.00666641	0	0	7.65247	1	1	0	1	0
Sharjah Islamic Bank	Islamic banks	Public	United Arab Emirates	2020	2020Sharjah Islamic Bank	199	0.588765	0.541984	1.19717	0.0865464	0.811739	0.142635	0.0514271	0	0.546048	0.2071	0.016168	-0.998973	0.857867	0.335432	0.660747	0.507655	0.620234	0.38469	0.620234	0.151864	0.101263	0.816578	0.0230625	0.0314509	0.0488851	0.2716	0.1623	0.482683	4.47546	0	0.313	0	0.2	0.0341154	-0.0193108	0	0	7.10147	1	1	0	1	0
Sina Bank	Islamic banks	Private	Iran, Islamic Rep.	2020	2020Sina Bank	177	0.881624	0.658438	1.18853	0.0850887	0	0	0.0905679	0	0	0	0	-0.998852	0.934252	0.11223	0.346879	0.323541	0	0	0	1	0.335203	0.578967	1	0	0	0.219877	0.0656177	0.716998	0	0	0	0	0	-0.0678422	0.399073	0	0	6.76286	1	0	0	1	0
Syria International Islamic Ban	Islamic banks	Public	Syrian Arab Republic	2020	2020Syria International Islamic Ban	81	0.815872	0.505882	1.1365	-0.0690769	5.43825	0.0672683	0.0523381	0	0	0	0.345751	-0.997327	0.316511	0	0	0	0.514995	0.26522	0.514995	0.535932	0.215445	0.634035	0.287223	0	0	0.458075	0.0487247	0.308831	1.53503	0	0.4904	0	0.3	0.0374778	0	0	0	6.12345	1	1	0	1	0
Tamweel PJSC	Islamic banks	Private	United Arab Emirates	2020	2020Tamweel PJSC	83	0	0.621053	5.72004	0.0175217	-3.28136	0.971149	0.169631	0	0.560414	0	0	-0.999187	0.413575	1	1	1	0.620234	0.38469	0.620234	0.151864	0.101263	0.816578	0.0230625	0	0.172969	0.0697487	0.918065	0.258012	2.50966	0	0.919	0	0	0.0341154	-0.0193108	0	0	5.92923	1	0	0	1	0
Warba Bank	Islamic banks	Public	Kuwait	2020	2020Warba Bank	118	0.542615	0.71953	0.619615	0.0740984	0.170239	0.0805967	0.0137537	0	0.718614	0.1694	-1.87345	-0.998589	0	0.324978	0.815621	0.398442	0.589608	0.347638	0.589608	0.159593	0.0371282	0.482331	0.02547	0.0270351	0.0121262	0.22496	0.0936354	0.470921	3.31549	0	0.3084	0.3084	0	0.00427464	0.0109185	0	0	7.01592	1	1	0	1	0
[truncated: 34 more columns]
