# Supplementary material for: Efficiency, market concentration and bank performance during the COVID-19 outbreak: Evidence from the MENA region
Source: PLoS One. 2023 May 10;18(5):e0285403. doi: 10.1371/journal.pone.0285403 (PMC10171612; doi:10.1371/journal.pone.0285403)
Supplement: S4 File — (XLSX) [file pone.0285403.s011.xlsx]

## Sheet: Source data (GB, 2006-20)final 
Banks	specialisation	specification	mapping	y	code	index	deposit_asset	loan_asset	roa	ROE	ROA*islamic	EC/TA	(NPL/GL)	Net Loans/Dep.ST Funding	NL/TA	CAR	marketshare	GrossLoanGrowth	DEA	CRS_TE	VRS_TE	SCALE	CR3ratio	CR3ratio^2	CR3ratioislamic	HHI	HHI*H-Stat	H-Stat^2	(HHI^2)	HHI*CAR	HHI*Islamic	luqidasset	Total EquityTotal Assets	cir	logz	insitution	ownership_concentration	ownership_government	ownership_foreign	gdp_growth	inflation	GDP_per_Capita	DomesticCredit_PrivateSector(Growth)	size	islamic_d	listed_d	crisis_d	COVID-19_dummy	y2005
Abu Dhabi Commercial Bank	Commercial banks	Public	United Arab Emirates	2006	2006Abu Dhabi Commercial Bank	299	0	0	0	0	0	0.163626	0	1.1923	0.7698	0	0	0	0.853933	0.846255	0.970926	0.871596	0.503954	0.25397	0	0.180998	0	0.630079	0.0327603	0	0	0	0	0	3.65296	0.451041	0	0.6484	0	0.0485514	0	4.62229	0	0	0	1	0	0	0
Bank Hapoalim BM	Commercial banks	Public	Israel	2006	2006Bank Hapoalim BM	305	0	0	0	0	0	0.0302419	0	0.8235	0.6618	0	0	0	1	0.591618	0.993244	0.595643	0.805643	0.649061	0	0.244128	-0.986033	0	0.0595985	0	0	0	0	0	3.61294	0.612518	0.1644	0.001	0.0974	0.0415881	0.0131266	4.3392	-0.0306884	0	0	1	0	0	0
Banque Misr SAE	Commercial banks	Private	Egypt, Arab Rep.	2006	2006Banque Misr SAE	287	0	0	0	0	0	0.0288844	0	0.3148	0.291	0	0	0	0.786252	0.621324	0.766968	0.810103	0.831019	0.690593	0	0.519784	0	1.07703	0.270175	0	0	0	0	0	3.18977	-0.664254	1	1	0	0.0447174	0.048694	3.14533	-0.0380283	0	0	0	0	0	0
Burgan Bank KPSC	Commercial banks	Public	Kuwait	2006	2006Burgan Bank KPSC	252	0	0	0	0	0	0.228417	0	0.518	0.4282	0	0	0	0.923019	0.655973	0.987726	0.664125	0.675802	0.456708	0	0.195409	-0.258331	0	0.0381848	0	0	0	0	0	0	0.23056	0	0.0489	0	0.10609	0.0414298	4.63125	-0.0195885	0	0	1	0	0	0
Commercial Bank of Syria	Commercial banks	Private	Syrian Arab Republic	2006	2006Commercial Bank of Syria	245	0	0	0	0	0	0	0	0	0	0	0	0	0	0	0	0	0	0	0	0	0	0	0	0	0	0	0	0	0	-1.05211	1	1	0	0.0621508	0.0724035	3.24277	0.00797338	0	0	0	0	0	0
Commercial International Bank (	Commercial banks	Public	Egypt, Arab Rep.	2006	2006Commercial International Bank (	256	0	0	0	0	0	0.0797092	0	0.5328	0.4651	0	0	0	1	1	1	1	0.831019	0.690593	0	0.519784	0.602949	1.07703	0.270175	0	0	0	0	0	0	-0.664254	0	0.051	0	0.0447174	0.048694	3.14533	-0.0380283	0	0	1	0	0	0
Jordan Ahli Bank Plc	Commercial banks	Public	Jordan	2006	2006Jordan Ahli Bank Plc	137	0	0	0	0	0	0	0	0	0	0	0	0	0	0	0	0	1	1	0	0.685812	0	0	0.470338	0	0	0	0	0	2.86413	-0.0592245	0	0.0633	0.1071	0.0814659	0.0349369	3.4002	0.0400429	0	0	1	0	0	0
Mizrahi Tefahot Bank Ltd.	Commercial banks	Public	Israel	2006	2006Mizrahi Tefahot Bank Ltd.	295	0	0	0	0	0	0.0216015	0	0.9121	0.7729	0	0	0	1	0.571762	0.981255	0.582685	0.805643	0.649061	0	0.244128	-0.986033	0	0.0595985	0	0	0	0	0	4.10474	0.612518	0	0.0037	0.5368	0.0415881	0.0131266	4.3392	-0.0306884	0	0	1	0	0	0
National Bank of Egypt	Commercial banks	Private	Egypt, Arab Rep.	2006	2006National Bank of Egypt	301	0	0	0	0	0	0.0209644	0	0.4385	0.3808	0	0	0	1	1	1	1	0.831019	0.690593	0	0.519784	0.602949	1.07703	0.270175	0	0	0	0	0	3.914	-0.664254	1	1	0	0.0447174	0.048694	3.14533	-0.0380283	0	0	0	0	0	0
Abu Dhabi Islamic Bank - Public	Islamic banks	Public	United Arab Emirates	2006	2006Abu Dhabi Islamic Bank - Public	273	0	0	0	0	0	0.125203	0	0.6171	0.2335	0.2049	0.0481644	0	0.372029	0.356195	0.361394	0.985612	0.503954	0.25397	0.503954	0.180998	-0.013833	0	0.0327603	0.0272537	0	0	0	0	0	-0.912077	0.2981	0.1489	0.0974	0.0485514	0	4.62229	0	0	0	1	0	0	0
Bahrain Islamic Bank B.S.C.	Islamic banks	Public	Bahrain	2006	2006Bahrain Islamic Bank B.S.C.	120	0	0	0	0	0	0.154695	0	0.6423	0.4396	0.1068	0.0228602	0	1	0.355932	0.685477	0.519248	0.978037	0.956557	0.978037	0.904096	0.444799	1.17898	0.81739	0.034176	0	0	0	0	3.5108	-0.1442	0.1038	0.0238	0.1038	0.06769	0.0258621	4.28573	0.0265923	0	0	1	0	0	0
Bank AlJazira JSC	Islamic banks	Public	Saudi Arabia	2006	2006Bank AlJazira JSC	239	0	0	0	0	0	0.196997	0	0.5619	0.4903	0.1633	0.0118107	0	0.866746	0.132606	0.824064	0.160917	0.492496	0.242552	0.492496	0.124296	0.444799	1.17898	0.0154494	0.0522559	0	0	0	0	3.15552	-0.1442	0.265	0.1984	0.265	0.0557385	0.0047923	4.18709	-0.0502399	0	0	1	0	0	0
Bank Saderat Iran	Islamic banks	Public	Iran, Islamic Rep.	2006	2006Bank Saderat Iran	278	0	0	0	0	0	0.02375	0	0.9688	0.7732	0.251	0.146181	0	1	0.759428	0.985075	0.770934	0	0	0	0	0.145458	0.849117	0	0.0506381	0	0	0	0	3.90747	0.642546	0.2224	0.0048	0.13	0.031898	0.134331	3.57684	0.143915	0	0	1	0	0	0
Bank Sarmayeh	Islamic banks	Private	Iran, Islamic Rep.	2006	2006Bank Sarmayeh	173	0	0	0	0	0	0.098082	0	0.3494	0.3007	0.1082	0.180198	0	0.561125	0.484956	0.973761	0.498023	0	0	0	0	-0.135314	0	0	0.0182783	0	0	0	0	4.22718	-0.115422	0.5609	0.5609	0.4392	0.031898	0.134331	3.57684	0.143915	0	0	1	0	0	0
Bank Sepah	Islamic banks	Private	Iran, Islamic Rep.	2006	2006Bank Sepah	251	0	0	0	0	0	0.0657036	0	0.3342	0.2913	0.2031	0	0	0.824016	0.604599	0.91456	0.661083	0	0	0	0	-0.013833	0	0	0.0270143	0	0	0	0	3.65636	-0.912077	1	1	0	0.031898	0.134331	3.57684	0.143915	0	0	0	0	0	0
Banque Zitouna	Islamic banks	Private	Tunisia	2006	2006Banque Zitouna	51	0	0	0	0	0	0.149714	0	0.6828	0.575	0.1531	0.750688	0	0.600592	0.582015	0.935185	0.622353	0	0	0	0.226209	0.033361	0.420714	0.0511707	0.0288563	0	0	0	0	3.57065	-0.0760651	0.0333	0.0504	0	0.0348655	0.0201779	3.52763	-0.0168119	0	0	1	0	0	0
Ibdar Bank BSC	Islamic banks	Private	Bahrain	2006	2006Ibdar Bank BSC	2	0	0	0	0	0	0.152119	0	0.5706	0.4786	0.2198	0	0	1.4968	0.489217	0.892129	0.54837	0.978037	0.956557	0.978037	0.904096	-0.013833	0	0.81739	0.0292355	0	0	0	0	2.49973	-0.912077	0.971	0.0022	0.168	0.06769	0.0258621	4.28573	0.0265923	0	0	1	0	0	0
International Islamic Trade Fin	Islamic banks	Private	Saudi Arabia	2006	2006International Islamic Trade Fin	50	0	0	0	0	0	0.222092	0	0.632	0.5395	0.171	0.677056	0	1	0	0	0	0.492496	0.242552	0.492496	0.124296	0.0370024	0.296648	0.0154494	0.0719023	0	0	0	0	0	0	0	0.0521	0.05	0.0557385	0.0047923	4.18709	-0.0502399	0	0	0	0	0	0
Karafarin Bank	Islamic banks	Public	Iran, Islamic Rep.	2006	2006Karafarin Bank	154	0	0	0	0	0	0.182288	0	0.7113	0.5909	0.1453	0.401769	0	1	0	0	0	0	0	0	0	0.092628	0.857904	0	0.0182865	0	0	0	0	3.23969	-0.335918	0.173	0.388	0.074	0.031898	0.134331	3.57684	0.143915	0	0	1	0	0	0
Khaleeji Commercial Bank	Islamic banks	Public	Bahrain	2006	2006Khaleeji Commercial Bank	100	0	0	0	0	0	0	0	0	0	0	0.0324742	0	1	0.695648	0.987117	0.704727	0.978037	0.956557	0.978037	0.904096	-0.013833	0	0.81739	0	0	0	0	0	3.46211	-0.912077	0.46	0.2106	0.1069	0.06769	0.0258621	4.28573	0.0265923	0	0	1	0	0	0
Qatar International Islamic Ban	Islamic banks	Public	Qatar	2006	2006Qatar International Islamic Ban	219	0	0	0	0	0	0.127009	0	0.8099	0.5911	0.2244	0.607669	0	0.875253	0	0	0	0.936435	0.87691	0.936435	0.411669	-0.0797278	0	0.169472	0.0616928	0	0	0	0	3.90707	0.684699	0.1667	0.0053	0	0.0749276	0.088144	4.77474	0.0632231	0	0	1	0	0	0
Alubaf Arab International Bank	Commercial banks	Private	Bahrain	2007	2007Alubaf Arab International Bank	79	0	0	0	0	0	0.131618	0	0.722	0.6039	0	0.732464	0	0.904239	0	0	0	0.974969	0.950564	0	0.91641	0.0953267	0.723187	0.839808	0	0	0	0.132253	0	4.99525	-0.0885607	0.509	0.0609	0.05	0.06467	0.0200747	4.32173	0.155132	0	0	1	0	0	0
Arab Bank Group (Combined)	Commercial banks	Private	Jordan	2007	2007Arab Bank Group (Combined)	290	0.780345	0.43632	0.0192389	0	0	0.166443	0	1.048	0.7335	0.0943	0.549794	0	0.939954	0	0	0	1	1	0	0.676145	0.0672933	0.834865	0.457172	0.00910439	0	0.355899	0.144999	0.41915	2.28654	0.875348	0.34	0.0018	0.34	0.0809297	0.0625172	3.43702	-0.00150233	4.51142	0	1	0	0	0
Arab Banking Corporation - Egyp	Commercial banks	Private	Egypt, Arab Rep.	2007	2007Arab Banking Corporation - Egyp	73	0.737741	0.418754	0.0135706	0	0	0.0864265	0	0.7498	0.5876	0.1527	0.747435	0	0.538034	0	0	0	0.819223	0.671127	0	0.514355	0.0953267	0.723187	0.264561	0.0278325	0	0.477218	0	0.74398	0	-0.0885607	0.2983	0.0846	0.2621	0.0684384	0.0764453	3.22202	-0.0829559	0	0	1	0	0	0
Arab International Bank	Commercial banks	Private	Egypt, Arab Rep.	2007	2007Arab International Bank	138	0.860151	0.0962507	0.0058184	0	0	0.0806918	0	0.3319	0.2974	0	0	0	2	0.199346	1	0.199346	0.819223	0.671127	0	0.514355	-0.124932	0	0.264561	0	0	0.533932	0.203696	0.57886	2.43171	-1.05248	1	1	0	0.0684384	0.0764453	3.22202	-0.0829559	3.5835	0	0	0	0	0
Arab National Bank Public Joint	Commercial banks	Public	Saudi Arabia	2007	2007Arab National Bank Public Joint	288	0.831318	0.637495	0.032097	0.31387	0	0	0.0232676	0	0	0.1726	0	0	0.777152	0.700298	0.943189	0.742479	0.494647	0.244675	0	0.126892	0.0956709	0.718331	0.0161016	0.0320016	0	0.100586	0.191252	0.33073	0	-1.05247	1	1	0	0.027884	0.0220902	4.21792	0.0902847	0	0	0	0	0	0
Bank Audi Private Bank	Commercial banks	Private	Lebanon	2007	2007Bank Audi Private Bank	77	0.91664	0.265096	0.002494	0	0	0.0534435	0	0.2791	0.2406	0.103	0.352918	0	1	0	0	0	1	1	0	0.355514	0.0661792	0.853815	0.126391	0.00935042	0	0.619218	0	0.68259	4.71385	-0.0885628	0.3437	0.0011	0	0.0154951	0	3.71665	0.0309734	3.1997	0	1	0	0	0
Bank of Sharjah	Commercial banks	Private	United Arab Emirates	2007	2007Bank of Sharjah	193	0.637019	0.492585	0.0419732	0	0	0.105164	0	0.2377	0.1892	0.1677	0.190298	0	1	0	0	0	0.574948	0.330565	0	0.226994	0.0967532	0.528205	0.0515262	0.0581559	0	0.343456	0	0.20094	1.6187	0.393387	1	1	0	0.0983732	0	4.62128	0	3.88231	0	0	0	0	0
Bank of Syria and Overseas SA	Commercial banks	Public	Syrian Arab Republic	2007	2007Bank of Syria and Overseas SA	87	0	0	0	0	0	0.163588	0	0.363	0.3185	0.222	0.712224	0	0.690896	0.198238	1	0.198238	0	0	0	0	-0.124932	0	0	0.0437457	0	0	0	0	0	-1.05248	0.065	0.0497	0.9086	0.050462	0.100241	3.30806	0.0148408	0	0	1	0	0	0
Banque BEMO Sal	Commercial banks	Public	Lebanon	2007	2007Banque BEMO Sal	90	0.827927	0.330376	0.0098963	0	0	0	0	0	0	0.1577	0.473416	0	0.461439	0	0	0	1	1	0	0.355514	0.0953267	0.723187	0.126391	0.0287438	0	0.46496	0.0653433	0.61824	0	-0.0885607	0.7072	0.7072	0	0.0154951	0	3.71665	0.0309734	3.02885	0	1	0	0	0
Banque de l_Habitat	Commercial banks	Private	Tunisia	2007	2007Banque de l_Habitat	141	0.624319	0.76446	0.0083642	0	0	0.104687	0	0.8061	0.655	0.1994	0.475521	0	1	0	0	0	0	0	0	0.226071	0.0631528	0.453872	0.0511081	0.0611294	0	0.153002	0.0343888	0.47546	3.17026	0.875344	0.139	0.0028	0	0.052441	0.0322525	3.577	0.00903885	0	0	1	0	0	0
Banque de Tunisie	Commercial banks	Public	Tunisia	2007	2007Banque de Tunisie	112	0.481571	0.700946	0.0256745	0	0	0.0833289	0	0.847	0.6482	0.1161	0.24321	0	0.937098	0.586286	0.914468	0.641123	0	0	0	0.226071	0.0733362	0.803119	0.0511081	0.0132005	0	0.18042	0.1503	0.28606	3.41269	-0.0885594	0.5564	0.5564	0	0.052441	0.0322525	3.577	0.00903885	3.33165	0	1	0	0	0
Banque du Caire SAE	Commercial banks	Private	Egypt, Arab Rep.	2007	2007Banque du Caire SAE	222	0.891241	0.480792	0.0007179	0.011209	0	0.127547	0.208436	0.4229	0.3623	0.1625	0.0228484	0	0.723865	0.127059	0.777926	0.16333	0.819223	0.671127	0	0.514355	-0.124932	0	0.264561	0.0320211	0	0.189157	0	0.90775	0	-1.05248	0.4075	0.0066	0.1143	0.0684384	0.0764453	3.22202	-0.0829559	4.65983	0	1	0	0	0
Banque Libano-Francaise	Commercial banks	Private	Lebanon	2007	2007Banque Libano-Francaise	221	0.882341	0.282587	0.0081855	0	0	0.0131069	0	0.7278	0.6097	0.1507	0.0672486	0	0.720954	0.076331	0.868742	0.087863	1	1	0	0.355514	-0.0419482	0	0.126391	0.0308371	0	0.450965	0.0827937	0.50067	3.67521	0.875357	0.4834	0.0047	0	0.0154951	0	3.71665	0.0309734	3.88328	0	1	0	0	0
Fransabank-Syria S.A.	Commercial banks	Public	Syrian Arab Republic	2007	2007Fransabank-Syria S.A.	5	0	0	0	0	0.0244871	0.243093	0	0.673	0.5472	0	0	0	0.790709	0.619824	0.882424	0.70241	0	0	0	0	0.0718562	0.630079	0	0	0.180998	0	0.13146	0	0	0.451041	0	0.298	0.039	0.050462	0.100241	3.30806	0.0148408	0	1	1	0	0	0
International Bank of Yemen YSC	Commercial banks	Private	Yemen, Rep.	2007	2007International Bank of Yemen YSC	109	0	0	0	0	0.0305996	0.116878	0	0.7123	0.5426	0	0.301253	0	1	0.635797	0.862085	0.737511	0	0	0	0	-0.258331	0	0	0	0.195409	0	0.15069	0	1.0518	0.23056	0	0.4285	0	0.0317041	0.108448	3.00745	0.155234	0	1	1	0	0	0
National Bank of Ras Al-Khaimah	Commercial banks	Public	United Arab Emirates	2007	2007National Bank of Ras Al-Khaimah	218	0	0	0	0.20753	0	0	0.0278443	0	0	0	0	0	0	0	0	0	0.574948	0.330565	0	0.226994	0	0.644205	0.0515262	0	0	0	0.105318	0	3.45064	0.130699	0	0.1738	0	0.0983732	0	4.62128	0	0	0	1	0	0	0
Al Baraka Bank Egypt SAE	Islamic banks	Private	Egypt, Arab Rep.	2007	2007Al Baraka Bank Egypt SAE	145	0.886444	0.321833	0.0152061	0	0.0046423	0.521159	0.0472144	0.484	0.4332	0.1739	0.0377941	-0.109954	0.68649	0.388692	0.817202	0.475637	0.819223	0.671127	0.819223	0.514355	0	0.907744	0.264561	0	0	0.166879	0	0.42016	1.92201	0.622046	0.4962	0.024	0.4962	0.0684384	0.0764453	3.22202	-0.0829559	4.76776	1	1	0	0	0
Al Baraka Bank Syria SA	Islamic banks	Private	Syrian Arab Republic	2007	2007Al Baraka Bank Syria SA	103	0	0	0	0	0.0140577	0.14465	0.0566348	0.7553	0.5986	0.2014	0.0804374	-0.0233612	0.60322	0.36361	0.73515	0.494606	0	0	0	0	0.0961971	0.907744	0	0.0235123	0.116744	0	0.00969037	0	3.39118	0.622046	0.4066	0.0761	0	0.050462	0.100241	3.30806	0.0148408	7.23779	1	1	0	0	0
Albaraka Banking Group B.S.C.	Islamic banks	Public	Bahrain	2007	2007Albaraka Banking Group B.S.C.	261	0.841715	0.300247	3.99e-05	0	0.0090837	0.0992797	0.208378	0.4585	0.4044	0	0	-0.367595	0.416216	0.561515	0.925085	0.606988	0.974969	0.950564	0.974969	0.91641	-0.013833	0	0.839808	0	0.13301	0.616228	0	0.31345	2.71921	-0.912077	0.7368	0.0555	0.7368	0.06467	0.0200747	4.32173	0.155132	0	1	0	0	0	0
Bank Alkhair BSC	Islamic banks	Private	Bahrain	2007	2007Bank Alkhair BSC	18	0.801097	0.523722	0.01857	0	0.0074738	0.230791	0.0405444	0.4799	0.4072	0	0.311971	-0.0656041	1	0	0	0	0.974969	0.950564	0.974969	0.91641	0.0370024	0.296648	0.839808	0	0.420481	0.244819	0.176364	0.346	3.10245	0	0.21	0.0843	0.0917	0.06467	0.0200747	4.32173	0.155132	3.40697	1	0	0	0	0
First energy bank	Islamic banks	Private	Bahrain	2007	2007First energy bank	62	0.786481	0.701123	0.0215053	0	0.0151648	0.112206	0.0202179	0.6864	0.4949	0	0.124287	0.249422	1	0.410219	0.713739	0.574746	0.974969	0.950564	0.974969	0.91641	0.0961971	0.907744	0.839808	0	0.116744	0.0580462	0.158534	0.21336	3.12831	0.622046	0.2981	0.2981	0	0.06467	0.0200747	4.32173	0.155132	5.64688	1	1	0	0	0
Kuwait Finance House	Islamic banks	Public	Kuwait	2007	2007Kuwait Finance House	296	0.908594	0.237864	0.0106109	0.217669	0.0137433	0.0952899	0.131104	0.7158	0.6498	0	0.0485481	0.0593949	0.686992	0.329592	0.759097	0.43419	0.644924	0.415927	0.644924	0.179801	0.444799	1.17898	0.0323285	0	0.32	0.298259	0.0571387	0.48191	3.55764	-0.1442	0.6601	0.0437	0.6601	0.0751477	0.0305701	4.6607	0.161553	0	1	1	0	0	0
Parsian Bank	Islamic banks	Public	Iran, Islamic Rep.	2007	2007Parsian Bank	246	0.91465	0.375684	-0.0141041	0	0.0087801	0.260105	0.241284	0.7874	0.6517	0.2207	0.507509	-0.342801	0	0.258144	0.961862	0.268379	1	1	1	0	0.033361	0.420714	0	0.0415975	0.18848	0.447235	0.154263	0.34866	-0.477121	-0.0760651	0.1823	0.0797	0	0.049998	0.100159	3.69061	0.0478768	4.47996	1	1	0	0	0
Sharjah Islamic Bank	Islamic banks	Public	United Arab Emirates	2007	2007Sharjah Islamic Bank	199	0.771057	0.202792	0.0364191	0	0.0129953	0.214488	0.0675124	0.6322	0.5352	0	0.31098	0	1	0	0	0	0.574948	0.330565	0.574948	0.226994	0.0370024	0.296648	0.0515262	0	0.420481	0.605487	0.0698048	0.21884	3.44327	0	0.3391	0.3391	0	0.0983732	0	4.62128	0	2.7947	1	0	0	0	0
Arab Bank Group (Combined)	Commercial banks	Private	Jordan	2008	2008Arab Bank Group (Combined)	290	0.74	0.753114	2.39	0	0	0	0.0671612	0	0	0	0	-0.0704871	0	0	0	0	1	1	0	0.69503	0	0	0.483067	0	0	0.0672299	0.117648	0.669	0.0021433	-0.775486	1	1	0	0.0817617	0.0474391	3.53854	-0.168251	6.3344	0	0	0	0	0
Arab Banking Corporation (Jorda	Commercial banks	Public	Jordan	2008	2008Arab Banking Corporation (Jorda	80	0.75	0.773145	0.68	0	0	0.0425696	0.0932702	0.3385	0.3109	0	0	0.0120586	0.754906	0.203838	0.641158	0.317922	1	1	0	0.69503	0	0.911043	0.483067	0	0	0.0683416	0	0.5153	3.18586	-0.564828	1	1	0	0.0817617	0.0474391	3.53854	-0.168251	0	0	0	0	0	0
Bank of Jordan Plc	Commercial banks	Public	Jordan	2008	2008Bank of Jordan Plc	132	0.76	0.654848	1.65	0	0	0	0.0587809	0	0	0	0	0.0790907	0	0	0	0	1	1	0	0.69503	0	0	0.483067	0	0	0.162871	0.0856446	0.3536	0	-1.02445	1	1	0	0.0817617	0.0474391	3.53854	-0.168251	7.24176	0	0	0	0	0
Banque de l_Industrie et du Tra	Commercial banks	Private	Lebanon	2008	2008Banque de l_Industrie et du Tra	41	0.78	0.378179	0.89	0	0	0	0.0322324	0	0	0	0	-0.0166915	0	0	0	0	1	1	0	0.354257	0	0.911043	0.125498	0	0	0.399934	0.0597827	0.5767	0	-0.564828	0	0.0083	0	0.0931062	0	3.78614	0.0284345	6.20098	0	1	0	0	0
Banque Saudi Fransi JSC	Commercial banks	Public	Saudi Arabia	2008	2008Banque Saudi Fransi JSC	289	0.59	0.358531	0.73	0.241188	0	0	0.0464254	0	0	0	0	-0.125925	0	0	0	0	0.470165	0.221055	0	0.123345	0	0.911043	0.0152141	0	0	0.387881	0.151098	0.7333	0	-0.564828	0	0.141	0	0.0184713	0.0416782	4.30273	0.0162598	5.83157	0	1	0	0	0
BBAC sal	Commercial banks	Private	Lebanon	2008	2008BBAC sal	186	0.168104	0.663671	0.0064375	0	0	0.149732	0	0.6556	0.2735	0.1808	0.0259423	0	0.567697	0.306078	0.861548	0.355265	1	1	0	0.354257	-0.124932	0	0.125498	0.0356272	0	0.0024292	0	0.46789	2.15765	-1.05248	0.2981	0.16	0.0974	0.0931062	0	3.78614	0.0284345	2.91556	0	1	0	0	0
Commercial Bank of Kuwait K.P.S	Commercial banks	Public	Kuwait	2008	2008Commercial Bank of Kuwait K.P.S	229	0.390055	0.422901	0.017792	0.228373	0	0.16159	0	0.6032	0.514	0.1313	0.0227066	0	0.957522	0.309176	0.89529	0.345336	0.641096	0.411004	0	0.179701	0.0843594	0.53479	0.0322926	0.0387286	0	0.314325	0.247978	0.57547	2.64771	-0.0885613	0.1038	0.1001	0.1038	0.0599158	0.0548495	4.74425	-0.0404167	2.34084	0	1	0	0	0
Commercial Bank of Syria	Commercial banks	Private	Syrian Arab Republic	2008	2008Commercial Bank of Syria	245	0.55405	0.0520368	0.0507442	0	0	0.189092	0	0.5875	0.5011	0.1668	0.0178296	0	0.691123	0.335131	0.816753	0.410321	0	0	0	0	0.0843594	0.53479	0	0.0491998	0	0.114932	0.0903793	0.49487	2.66242	-0.0885613	0.265	0.1988	0.265	0.0567459	0.0390771	3.40777	0	3.4326	0	1	0	0	0
Cr?dit Immobilier et Hotelier	Commercial banks	Public	Morocco	2008	2008Cr?dit Immobilier et Hotelier	165	0	0	0	0	0	0.0185092	0	0.9546	0.7449	0.343	0.155135	0	0.832064	0.075897	0.928877	0.081709	1	1	0	0.693314	-0.0419482	0	0.480685	0.0701866	0	0	0	0	3.89356	0.875357	0.2196	0.0085	0.13	0.0353159	0.0204209	3.46095	0	0	0	1	0	0	0
CreditBank SAL	Commercial banks	Private	Lebanon	2008	2008CreditBank SAL	134	0.295196	0.576928	0.0162616	0	0	0.0548154	0	0.3539	0.3137	0.176	0	0	1	0.189655	0.941871	0.20136	1	1	0	0.354257	-0.124932	0	0.125498	0.0346813	0	0.16672	0.0586706	0.70793	2.27711	-1.05248	1	1	0	0.0931062	0	3.78614	0.0284345	5.40626	0	0	0	0	0
Doha Bank	Commercial banks	Public	Qatar	2008	2008Doha Bank	255	0.663448	0.510162	0.0001429	0.256002	0	0.123522	0	0.6682	0.5624	0.146	0.717044	0	0.867187	0.781083	1	0.781083	0.858616	0.737222	0	0.364498	0.0415657	0.465833	0.132858	0.0279659	0	0.232699	0	0.71762	3.42806	-0.0885615	0.0553	0.0503	0	0.179857	0.137582	4.90436	-0.0190106	5.1853	0	1	0	0	0
Fenicia Bank SAL	Commercial banks	Private	Lebanon	2008	2008Fenicia Bank SAL	88	0.745191	0.135634	0.0204244	0	0	0.129394	0.0166288	0.0427	0.0377	0.172	0.110587	0	1	0	0	0	1	1	0	0.354257	0.102821	0.724569	0.125498	0.033686	0	0.7674	0	0.43636	1.95169	-2.01639	1	1	0	0.0931062	0	3.78614	0.0284345	2.70269	0	0	0	0	0
FIBI Bank	Commercial banks	Public	Israel	2008	2008FIBI Bank	272	0	0	0	0.127747	0	0.132957	0	0.7014	0.5729	0.3325	0.510933	0	0.666219	0	0	0	0.788994	0.622511	0	0.237924	0.0860173	0.849117	0.056608	0.0396682	0	0	0	0	3.19055	0.875346	0.442	0.1004	0.2071	0.0610187	0.00459816	4.47082	0.0397362	0	0	1	0	0	0
Gulf Commercial Bank	Commercial banks	Public	Iraq	2008	2008Gulf Commercial Bank	38	0.464255	0.524152	0.141182	0	0	0.144782	0	0.7305	0.642	0.173	0.716434	0	1	0	0	0	0	0	0	0	0.0987219	0.481664	0	0.0736159	0	0.009994	0.988991	0.32494	0	0	0	0.0394	0.05	0.0188557	-0.100675	3.6662	0.0769571	3.17635	0	0	0	0	0
HSBC Bank Middle East	Commercial banks	Private	United Arab Emirates	2008	2008HSBC Bank Middle East	60	0	0	0	0.293889	0	0.192826	0	0.8072	0.6475	0.124	0.487333	0	0.78024	0	0	0	0.563972	0.318065	0	0.224726	0.0860173	0.849117	0.0505016	0.0147935	0	0	0.0497154	0	3.77781	0.875346	0.1732	0.1732	0.0749	0.0318439	0	4.64835	0	0	0	1	0	0	0
HSBC Bank Middle East Limited	Commercial banks	Private	United Arab Emirates	2008	2008HSBC Bank Middle East Limited	168	0.866607	0.409613	0.0105976	0.293889	0	0	0	0	0	0	0.0252595	0	1	0.195511	0.988271	0.197831	0.563972	0.318065	0	0.224726	-0.124932	0	0.0505016	0	0	0.45549	0.102903	0.39192	0	-1.05248	0.4608	0.2104	0	0.0318439	0	4.64835	0	3.16513	0	1	0	0	0
Jammal Trust Bank SAL	Commercial banks	Private	Lebanon	2008	2008Jammal Trust Bank SAL	53	0	0	0	0	0	0.12218	0	0.8557	0.5967	0.1803	1.38982	0	1	0	0	0	1	1	0	0.354257	0.0631528	0.453872	0.125498	0.055274	0	0	0.127348	0	0	0.875344	0.1667	0.0076	0	0.0931062	0	3.78614	0.0284345	0	0	1	0	0	0
National Bank of Egypt	Commercial banks	Private	Egypt, Arab Rep.	2008	2008National Bank of Egypt	301	0.60772	0.712488	0.0196293	0.04973	0	0.263815	0.0149683	0.4883	0.3857	0	0	0.211788	1	0.403533	0.795962	0.506975	0.861508	0.742196	0	0.540138	0.0595007	0.296648	0.291749	0	0	0.205344	0.0751222	0.26549	3.74855	0.0344316	0.305	0.1861	0.305	0.0708783	0.0931897	3.31059	-0.0635015	5.02618	0	1	0	0	0
Saudi Investment Bank (The)	Commercial banks	Public	Saudi Arabia	2008	2008Saudi Investment Bank (The)	262	0.924093	0.40982	0	0.080201	0	0	0	0	0	0	0	0	0	0	0	0	0.470165	0.221055	0	0.123345	0	0.644205	0.0152141	0	0	0.392148	0.13773	0.6336	4.12807	0.130699	0.49	0.49	0	0.0184713	0.0416782	4.30273	0.0162598	0	0	1	0	0	0
Al Rajhi Bank Public Joint Stoc	Islamic banks	Public	Saudi Arabia	2008	2008Al Rajhi Bank Public Joint Stoc	303	0.882591	0.67643	0.0135545	0.241368	0.0119712	0.116239	0.0389813	0.7342	0.6499	0	0.0569202	0.229663	0	0.359848	0.841487	0.427633	0.470165	0.221055	0.470165	0.123345	0.124239	0.686294	0.0152141	0	0.263777	0.26613	0	0.31776	2.7837	-0.083611	0.6601	0.0437	0.6601	0.0184713	0.0416782	4.30273	0.0162598	3.50037	1	1	0	0	0
Ansar Bank	Islamic banks	Public	Iran, Islamic Rep.	2008	2008Ansar Bank	191	0.846282	0.617734	0.0122952	0	0.0219901	0.192868	0.0313099	0.9219	0.7417	0.1725	0.257214	0.0642679	0.7868	0	0	0	1	1	1	0	0.153076	0.662571	0	0.0601493	0.348692	0.116203	0.132874	0.5442	3.24935	0.348209	0.1189	0.035	0	0.0815577	0.17341	3.75719	-0.0382258	4.32155	1	1	0	0	0
Arcapita Bank B.S.C.	Islamic banks	Private	Bahrain	2008	2008Arcapita Bank B.S.C.	146	0.724708	0.341542	0.0113939	0	0.0137007	0.156401	0.0120631	0.697	0.6157	0	0.49544	0.197325	1	0	0	0	0.964289	0.929854	0.964289	0.728819	-0.0992942	0	0.531178	0	0.392467	0.367086	0.0922206	0.43511	2.84541	0	0.215	0.215	0	0.0829396	0.0325667	4.36298	0.172788	3.03675	1	0	0	0	0
Bank Alkhair BSC	Islamic banks	Private	Bahrain	2008	2008Bank Alkhair BSC	18	0.843904	0.408499	0.0074738	0	0.0172333	0.0784563	0.00379064	0.8632	0.6638	0.2135	0.343579	0.115608	0.711535	0	0	0	0.964289	0.929854	0.964289	0.728819	0.153076	0.662571	0.531178	0.0744457	0.348692	0.369208	0	0.68263	2.63396	0.348209	0.1737	0.1737	0	0.0829396	0.0325667	4.36298	0.172788	2.67052	1	1	0	0	0
Bank Sepah	Islamic banks	Private	Iran, Islamic Rep.	2008	2008Bank Sepah	251	0.271596	0.156092	-0.0627806	0	0	0.137394	0.0138317	0	0.61179	0.163	0.262016	0	1	0.654993	0.942881	0.695246	1	1	1	0	0.0910048	0.80895	0	0.0226678	0	0.686311	0	0.574953	3.16494	0.647428	0.58032	0.517786	0.0926167	0.0815577	0.17341	3.75719	-0.0382258	5.29225	0	1	0	1	0
Bank Tejarat	Islamic banks	Public	Iran, Islamic Rep.	2008	2008Bank Tejarat	277	0.703126	0.518003	0.0427302	0	0	0.135688	0.0368802	0	0.719371	0.1801	0.364332	-0.429859	1	0	0	0	1	1	1	0	0.165425	0.65284	0	0.0699039	0	0.179711	0.0871024	0.40937	2.76489	0.396988	0.381	0.1765	0.381	0.0815577	0.17341	3.75719	-0.0382258	5.50145	0	1	0	1	0
Banque Zitouna	Islamic banks	Private	Tunisia	2008	2008Banque Zitouna	51	0.830886	0.563253	0.0068899	0	0	0.154533	0.0802651	0	0.815948	0.1691	0.377897	-0.429228	0.974066	0	0	0	0	0	0	0.22491	0.0553154	0.621059	0.0505846	0.0242507	0	0.132454	0.0998383	0.63902	3.18147	0.16925	0.35	0.0804	0.35	0.0670952	0.0296694	3.63419	0.0340568	5.86015	0	1	0	1	0
Boubyan Bank KSCP	Islamic banks	Public	Kuwait	2008	2008Boubyan Bank KSCP	215	0.891834	0.620638	0.0010204	0.0140467	0	0.133106	0.0683051	0	0.514954	0.164	0.490259	-0.279318	0.707422	0.64581	0.919383	0.694766	0.641096	0.411004	0.641096	0.179701	0.0813582	0.834395	0.0322926	0.0191647	0	0.198845	0	0.97416	3.02521	-0.134347	0.1883	0.1883	0	0.0599158	0.0548495	4.74425	-0.0404167	5.56652	0	1	0	1	0
Cham Islamic Bank SA	Islamic banks	Private	Syrian Arab Republic	2008	2008Cham Islamic Bank SA	26	0.834629	0.583966	0.0100159	0	0	0.141501	0.00635596	0	0.658536	0.1869	0.032617	-0.418053	0.72274	0.541784	0.985849	0.54742	0	0	0	0	0.0373695	0.499771	0	0.027963	0	0.0997371	0.11299	0.55768	3.7645	-0.0446887	0.1013	0.1013	0.4314	0.0567459	0.0390771	3.40777	0	5.78869	0	1	0	1	0
Islamic International Arab Bank	Islamic banks	Private	Jordan	2008	2008Islamic International Arab Bank	117	0.0647042	0.0494307	0	0	0	0.137738	0	0	0.54519	0.2008	0.0108321	0	0.797792	0.421691	0.912738	0.456709	1	1	1	0.69503	0.117208	0.739604	0.483067	0.0430252	0	0.136351	0.206716	0.101835	3.33858	-0.102815	0.87	0.0205	0.87	0.0817617	0.0474391	3.53854	-0.168251	2.55642	0	1	0	1	0
Kuwait International Bank	Islamic banks	Public	Kuwait	2008	2008Kuwait International Bank	184	0.789127	0.587921	0.0377047	0	0	0.101248	0.0343038	0	0.606139	0.1314	1.07436	-0.375987	1	0	0	0	0.641096	0.411004	0.641096	0.179701	0.0488328	0.555492	0.0322926	0.0207946	0	0.172086	0	0.20382	2.83972	-0.289857	0.47618	0.05674	0	0.0599158	0.0548495	4.74425	-0.0404167	4.88888	0	1	0	1	0
Noor Bank	Islamic banks	Private	United Arab Emirates	2008	2008Noor Bank	217	0.523623	0.150631	0.0397236	0	0	0.104646	0	0	0.575554	0.1399	0.0319884	0.88408	1	0.449314	0.913795	0.489418	0.563972	0.318065	0.563972	0.224726	0.117208	0.739604	0.0505016	0.0299762	0	0.803403	0.142921	0.31856	3.51686	-0.102815	0.2206	0.0545	0.2206	0.0318439	0	4.64835	0	0	0	1	0	1	0
Qatar Islamic Bank SAQ	Islamic banks	Public	Qatar	2008	2008Qatar Islamic Bank SAQ	281	0.842999	0.619623	0.0110317	0	0	0.158618	0.0903358	0	0.708151	0.1786	0.55451	0.328423	0.910174	0	0	0	0.858616	0.737222	0.858616	0.364498	0.0553154	0.621059	0.132858	0.0256131	0	0.226473	0.977951	0.61382	2.99335	0.16925	0.2837	0.1	0	0.179857	0.137582	4.90436	-0.0190106	4.36458	0	1	0	1	0
Sina Bank	Islamic banks	Private	Iran, Islamic Rep.	2008	2008Sina Bank	177	0.877475	0.661637	0.0215553	0	0	0.0764686	0	0	0.603712	0.1567	0.352764	-0.465279	0.859256	0.422816	0.892229	0.468498	1	1	1	0	0.0819424	0.689845	0	0.026982	0	0.134807	0.40449	0.22612	3.98933	0.728109	0.05	0.0141	0.05	0.0815577	0.17341	3.75719	-0.0382258	4.16792	0	1	0	1	0
Arab Bank for Investment & Fore	Commercial banks	Private	United Arab Emirates	2009	2009Arab Bank for Investment & Fore	158	0.879186	0.137631	0.0010892	0	0	0	0.042822	0	0	0	0	-0.735408	0	0	0	0	0.574034	0.329516	0	0.211448	0	0.911043	0.0447102	0	0	0.399909	0.0741039	0.99595	2.20602	-0.564828	0.981	0.0083	0.981	0.0319184	0.122504	4.50548	0	4.70325	0	1	0	0	0
Bank Audi Private Bank	Commercial banks	Private	Lebanon	2009	2009Bank Audi Private Bank	77	0	0	0	0	0	0	0	0	0	0	0	0	0	0	0	0	1	1	0	0.359549	0	0.911043	0.129275	0	0	0	0	0	-0.0603606	-0.564828	0.735	0.0227	0.735	0.0906913	0	3.86658	-0.0587216	0	1	0	0	0	0
Banque Centrale Populaire SA	Commercial banks	Public	Morocco	2009	2009Banque Centrale Populaire SA	249	0.812231	0.636765	0.0308235	0	0.0009351	0	0.0425892	0	0	0	0	0.393898	0	0	0	0	1	1	0	0.694165	0	0	0.481865	0	0	0.236598	0.283378	0.33381	-0.0681799	-1.03888	0	1	0	0.0592328	0.0371484	3.45742	0	4.47796	1	0	0	0	0
Banque de l_Agriculture et du D	Commercial banks	Private	Algeria	2009	2009Banque de l_Agriculture et du D	235	0.622831	0.147868	0.0573198	0	0.0045747	0	0	0	0	0	0	0	0	0	0	0	0	0	0	0	0	0	0	0	0	0.839504	0	0.41717	0.175292	-1.03888	1	1	0	0.024	0.0485859	3.58918	0.213331	1.65834	1	1	0	0	0
Banque Libano-Francaise	Commercial banks	Private	Lebanon	2009	2009Banque Libano-Francaise	221	0	0	0	0	0.0297867	0.140795	0	0.6013	0.4805	0	0	0	0.950667	0.417656	0.90899	0.459472	1	1	0	0.359549	0.196123	0.929516	0.129275	0	0.226994	0	0.037081	0	0	0.483457	0	0.3	0	0.0906913	0	3.86658	-0.0587216	0	1	1	0	0	0
Cr?dit Immobilier et Hotelier	Commercial banks	Public	Morocco	2009	2009Cr?dit Immobilier et Hotelier	165	0.78	0.744922	0.6	0	0	0.123363	0.0083069	1.1372	0.7349	0	0	0.091693	1	1	1	1	1	1	0	0.694165	0	1.03875	0.481865	0	0	0.182604	0	0.5849	3.5895	0.455878	0	0.648	0	0.0592328	0.0371484	3.45742	0	7.77769	0	1	1	0	0
Dar Es Salaam Investment Bank-D	Commercial banks	Public	Iraq	2009	2009Dar Es Salaam Investment Bank-D	15	0.83	0.639745	1.4	0	0	0	0.0501552	0	0	0	0	0.158169	0	0	0	0	0	0	0	0	0	1.01931	0	0	0	0.25036	0.142481	0.3435	0.415558	-0.529911	0	0.2299	0	0.0822811	0.126629	3.58591	0.290179	6.98732	0	0	1	0	0
Emirates Lebanon Bank SAL	Commercial banks	Private	Lebanon	2009	2009Emirates Lebanon Bank SAL	84	0.68	0.755879	1.64	0	0	0.135253	0.0309807	0.7939	0.6902	0	0	0.0924267	1	0.744299	0.986767	0.754281	1	1	0	0.359549	0.167122	0.964365	0.129275	0	0	0.196047	0.102404	0.4604	2.46351	0.188976	0	0.2287	0	0.0906913	0	3.86658	-0.0587216	6.96321	0	1	1	0	0
Emirates NBD PJSC	Commercial banks	Public	United Arab Emirates	2009	2009Emirates NBD PJSC	306	0.73	0.67574	1.6	0.119501	0	0.679556	0.0353745	0.982	0.5839	0	0.608712	0.0433246	1	0	0	0	0.574034	0.329516	0	0.211448	0.905047	1.57575	0.0447102	0	0	0.166483	0.113255	0.3565	0	0.493666	0	0.1736	0	0.0319184	0.122504	4.50548	0	0	0	1	0	0	0
IBL Bank sal	Commercial banks	Private	Lebanon	2009	2009IBL Bank sal	179	0.8	0.655101	2.05	0	0	0	0.0626809	0	0	0	0	0.209144	0	0	0	0	1	1	0	0.359549	0	0	0.129275	0	0	0.257503	0.107946	0.371	2.53377	-0.396399	0.0372	0.0243	0	0.0906913	0	3.86658	-0.0587216	0	0	1	0	0	0
International Bank for Trade an	Commercial banks	Public	Syrian Arab Republic	2009	2009International Bank for Trade an	44	0	0	0	0	0	0	0.0361232	0	0	0	0	0.105839	0	0	0	0	0	0	0	0	0	1.1068	0	0	0	0	0.137925	0	-0.477121	0.118892	0	0.175	0	0.0447667	0.157453	3.40777	0	0	0	1	1	0	0
Jammal Trust Bank SAL	Commercial banks	Private	Lebanon	2009	2009Jammal Trust Bank SAL	53	0.7	0.596698	0.4	0	0	0.0498695	0.0395793	0.9381	0.7247	0.1156	0	0.0258562	1	0.940944	1	0.940944	1	1	0	0.359549	0.215559	0.95184	0.129275	0.0275041	0	0.200534	0.150999	0.4773	3.52361	0.608109	0	0.0038	0	0.0906913	0	3.86658	-0.0587216	0	0	1	1	0	0
Jordan Ahli Bank Plc	Commercial banks	Public	Jordan	2009	2009Jordan Ahli Bank Plc	137	0.87	0.462098	1.85	0	0	0.0477649	0.0520267	0.8553	0.6877	0.1197	0	-0.240696	1	0.789321	0.964006	0.818792	1	1	0	0.688482	0.215559	0.95184	0.474007	0.0284795	0	0.37641	0.144414	0.2359	3.56037	0.608109	0	0.0021	0	0.0723232	0.139712	3.55141	-0.0697602	0	0	1	1	0	0
National Bank of Umm Al-Qaiwain	Commercial banks	Public	United Arab Emirates	2009	2009National Bank of Umm Al-Qaiwain	143	0.872639	0.114682	0.0113131	0	1.62	0.134866	0	0.7502	0.6396	0.1631	0.0620499	0	0.643351	0.46717	0.808268	0.577988	0.574034	0.329516	0	0.211448	0.0733362	0.803119	0.0447102	0.0185444	0.1137	0.595641	0.129045	0.36495	0	-0.0885594	0.4003	0.075075	0.0067	0.0319184	0.122504	4.50548	0	3.43194	1	1	0	0	0
National Bank of Yemen	Commercial banks	Private	Yemen, Rep.	2009	2009National Bank of Yemen	37	0	0	0	0	0.99	0.145957	0	0.8472	0.7329	0.1403	0.0607903	0	0.631347	0.643856	0.960526	0.670316	0	0	0	0	0.0415657	0.465833	0	0.0268741	0.191547	0	0	0	2.87278	-0.0885615	0.6733	0.1097	0.6733	0.0364757	0.189763	3.0477	0.00394986	0	1	1	0	0	0
National Credit Bank (Closed Sh	Commercial banks	Public	Syrian Arab Republic	2009	2009National Credit Bank (Closed Sh	39	0	0	0	0	1.43	0.0858596	0	0.3791	0.3441	0	0.0115091	0	1	0.158242	0.964993	0.163982	0	0	0	0	-0.124932	0	0	0	0.197053	0	0.105195	0	1.98415	-1.05248	0.7368	0.05265	0.7368	0.0447667	0.157453	3.40777	0	0	1	0	0	0	0
Riyad Bank	Commercial banks	Public	Saudi Arabia	2009	2009Riyad Bank	297	0	0	0	0.107329	0.96	0.297758	0	1.3889	0.3969	0	0.0612953	0	0.804367	0.783975	0.889446	0.88142	0.490532	0.240621	0	0.1292	-0.0670467	0	0.0166928	0	0.151689	0	0.113809	0	3.1672	0.393391	0.1474	0.0179	0.1474	0.0624977	0.0987025	4.20718	0.174129	0	1	1	0	0	0
Saudi British Bank JSC (The)	Commercial banks	Public	Saudi Arabia	2009	2009Saudi British Bank JSC (The)	291	0.855143	0.691198	0.0113468	0.155786	0.86	0.149225	0	0.6091	0.5416	0.1561	0.243678	0	0.798416	0	0	0	0.490532	0.240621	0	0.1292	0.0987219	0.481664	0.0166928	0.0664245	0.425526	0.143107	0.0943661	0.63507	3.03291	0	0.2098	0.07135	0.0917	0.0624977	0.0987025	4.20718	0.174129	4.27554	1	0	0	0	0
Soci?t? g?n?rale de Banque-Jord	Commercial banks	Public	Jordan	2009	2009Soci?t? g?n?rale de Banque-Jord	98	0.779832	0.614113	0.0302045	0	0.03	0.589787	0	1.0594	0.771	0	12.1969	0	1	0	0	0	1	1	0	0.688482	-0.315501	0	0.474007	0	0.252401	0.303264	0.0598194	0.43932	0.66181	0.875345	0.11	0.0688	0	0.0723232	0.139712	3.55141	-0.0697602	3.16926	1	1	0	0	0
ABC Islamic Bank (E.C.)	Islamic banks	Private	Bahrain	2009	2009ABC Islamic Bank (E.C.)	75	0.888397	0.211636	0.0021056	0	0	0.15513	0.287826	0	0.520484	0.1707	0.0535445	-0.369147	1	0.449039	0.882269	0.506192	0.952123	0.906538	0.952123	0.802435	0.117208	0.739604	0.643902	0.0365757	0	0.707605	0.173308	0.2939	3.31165	-0.102815	0.032	0.0015	0.0455	0.0624501	0.03526	4.28681	0.101122	0	0	1	0	1	0
Ahli United Bank KSC	Islamic banks	Public	Kuwait	2009	2009Ahli United Bank KSC	228	0	0.3218	-0.106026	0.0401962	0.0123968	0.34201	0.083	0	0.9159	0.98	0	0.175306	0.561125	1	1	1	0.66211	0.438389	0.66211	0.187559	0	0.907744	0.0351784	0	0	0.302429	0.326944	2.675	1.70196	0.622046	0.8647	0.0022	0.1355	0.0247976	0.105827	4.57474	0.275787	9.48726	1	0	0	0	0
Ajman Bank	Islamic banks	Private	United Arab Emirates	2009	2009Ajman Bank	148	0	0	0	0	-0.0091465	0.493909	0	0.6989	0.5377	0.2305	-0.0814236	0	0.824016	0.509924	0.90239	0.565081	0.574034	0.329516	0.574034	0.211448	0.033361	0.420714	0.0447102	0.0434446	0.18848	0	0	0	3.5824	-0.0760651	0.2399	0.2399	0	0.0319184	0.122504	4.50548	0	0	1	1	0	0	0
Al Baraka Bank Egypt SAE	Islamic banks	Private	Egypt, Arab Rep.	2009	2009Al Baraka Bank Egypt SAE	145	0.876101	0.684	0.0147709	0	0	0.128922	0.0197	0.9576	0.689	0.208	0.18008	0.0988681	0.937646	0.586347	0.936101	0.626371	0.868375	0.754074	0.868375	0.555171	0.0993033	0.932738	0.308215	0.0237415	0	0.0213946	0.089804	0.6394	3.23635	0.665153	0.5811	0.5811	0.0702	0.0715628	0.183168	3.36759	-0.185766	9.483	0	1	0	0	0
Al Rajhi Bank Public Joint Stoc	Islamic banks	Public	Saudi Arabia	2009	2009Al Rajhi Bank Public Joint Stoc	303	0.881893	0.6499	0.0119712	0.235457	0	0.188611	0.0436	1.0429	0.8444	0	0.377191	0.0354879	1	0	0	0	0.490532	0.240621	0.490532	0.1292	-0.438739	0	0.0166928	0	0	0.052725	0.094551	0.4261	3.54948	0.233041	0.35	0.0804	0.35	0.0624977	0.0987025	4.20718	0.174129	9.7679	0	1	0	0	0
Albaraka Islamic Bank BSC	Islamic banks	Private	Bahrain	2009	2009Albaraka Islamic Bank BSC	105	0.455225	0.0015	0.00563548	0	0	0.194534	0.1335	0.8464	0.6923	0.214	0.0530675	-0.85688	0.603939	0.58549	0.997104	0.58719	0.952123	0.906538	0.952123	0.802435	0.0669994	0.589915	0.643902	0.0412008	0	0.0335436	0.488125	0.7825	3.3028	-0.170006	0.1013	0.1013	0.4314	0.0624501	0.03526	4.28681	0.101122	9.02877	0	1	0	0	0
Al-Salam Bank-Bahrain B.S.C.	Islamic banks	Public	Bahrain	2009	2009Al-Salam Bank-Bahrain B.S.C.	163	0.800333	0.5893	0.0122388	0	0	0.163211	0.086	0.6327	0.5245	0.234	0.369586	0.186065	1	0	0	0	0.952123	0.906538	0.952123	0.802435	-0.984102	0	0.643902	0.0605044	0	0.0815817	0.121121	0.6118	3.2614	0.535777	0.1724	0.1724	0	0.0624501	0.03526	4.28681	0.101122	9.60229	0	1	0	0	0
Bank Saderat Iran	Islamic banks	Public	Iran, Islamic Rep.	2009	2009Bank Saderat Iran	278	0	0.6911	0.0411753	0.119568	0	0.21334	0.2064	0.5463	0.4569	0.236	0.0131264	-0.193928	1	0.395572	0.848291	0.466317	1	1	1	0.491301	-0.0507718	0	0.241376	0.0721816	0	0.258004	0.758109	0.4111	3.71984	-0.0834191	0.8697	0.0206	0.8697	0.00250857	0.254105	3.75663	0.0791909	8.9822	0	1	0	0	0
Cham Islamic Bank SA	Islamic banks	Private	Syrian Arab Republic	2009	2009Cham Islamic Bank SA	26	0.67985	0.658536	0.611248	0	0	0.0535165	0.0145862	0.8523	0.6347	0	0.898327	-0.998953	1	0	0	0	0	0	0	0	0.139702	0.8544	0	0	0	0.300152	0.141501	0.397488	3.17897	-0.278048	0.4804	0.0176	0	0.0447667	0.157453	3.40777	0	7.20718	0	1	0	0	0
Cihan Bank for Islamic Investme	Islamic banks	Private	Iraq	2009	2009Cihan Bank for Islamic Investme	25	0	0	0	0	0	0.325435	0	3.6197	0.7573	0.1522	0.024206	0	1	0.975966	1	0.975966	0	0	0	0	-0.132444	0	0	0.0245829	0	0	0	0	0.178693	-0.0420791	0.23	0.1658	0	0.0822811	0.126629	3.58591	0.290179	0	0	1	0	0	0
Dubai Islamic Bank PJSC	Islamic banks	Public	United Arab Emirates	2009	2009Dubai Islamic Bank PJSC	284	0.618312	0.474134	0.585017	0.134986	0	0.186526	0.105314	0.64	0.5489	0	0.0216768	-0.999543	1	0.403424	0.913609	0.441572	0.574034	0.329516	0.574034	0.211448	-0.0507718	0	0.0447102	0	0	0.315278	0.354975	0.444593	3.35544	-0.0834191	0.2206	0.0545	0.2206	0.0319184	0.122504	4.50548	0	5.69411	0	1	0	0	0
First energy bank	Islamic banks	Private	Bahrain	2009	2009First energy bank	62	0.671096	0.664011	2.19462	0	0	0.134811	0.0582577	0.861	0.7059	0.1568	0.416509	-0.998886	0.845238	0	0	0	0.952123	0.906538	0.952123	0.802435	-0.438739	0	0.643902	0.0407791	0	0.246747	0.192545	0.313406	3.43523	0.233041	0.2781	0.1	0	0.0624501	0.03526	4.28681	0.101122	6.80514	0	1	0	0	0
GFH Financial Group B.S.C.	Islamic banks	Public	Bahrain	2009	2009GFH Financial Group B.S.C.	122	0	0	0	0	0	0.041635	0	0.8801	0.6515	0.1487	0.365925	0	0.970884	0.633151	0.954397	0.663405	0.952123	0.906538	0.952123	0.802435	0.107766	0.728011	0.643902	0.0302353	0	0	0	0	3.50572	0.681375	0.2026	0.0106	0	0.0624501	0.03526	4.28681	0.101122	0	0	1	0	0	0
Ibdar Bank BSC	Islamic banks	Private	Bahrain	2009	2009Ibdar Bank BSC	2	0.647371	0.468424	1.68673	0	0	0.0390167	0.0752858	0.8171	0.6373	0.94	0.296393	-0.99899	0.919302	0.624654	0.946903	0.659682	0.952123	0.906538	0.952123	0.802435	0.107766	0.728011	0.643902	0.191131	0	0.226353	0.177731	0.493719	3.58847	0.681375	0	0.0119	0	0.0624501	0.03526	4.28681	0.101122	7.7094	0	1	0	0	0
Jordan Dubai Islamic Bank	Islamic banks	Public	Jordan	2009	2009Jordan Dubai Islamic Bank	63	0.554277	0.54716	0.79172	0	0	0.18664	0.0372019	0.6098	0.5025	0.132	0.0449976	-0.998927	1	0.383343	0.861519	0.444962	1	1	1	0.688482	-0.0507718	0	0.474007	0.0403727	0	0.360682	0.149295	0.60578	3.38859	-0.0834191	0.032	0.0015	0.0455	0.0723232	0.139712	3.55141	-0.0697602	7.4781	0	1	0	0	0
Palestine Islamic Bank	Islamic banks	Private	PALESTINIAN TERRITORIES	2009	2009Palestine Islamic Bank	33	0	0	0	0	0	0.146267	0	0.7847	0.6648	0.166	0.612096	0	0.884774	0	0	0	0	0	0	0	0.139702	0.8544	0	0.0317678	0	0	0	0	0.605169	-0.278048	0.5207	0.0609	0	0	0	0	0	0	0	1	0	0	0
Sharjah Islamic Bank	Islamic banks	Public	United Arab Emirates	2009	2009Sharjah Islamic Bank	199	0.781409	0.636012	0.341548	0	0	0.172312	0.0148255	1.0675	0.7449	0.0836	0.576346	-0.998874	0.74202	0	0	0	0.574034	0.329516	0.574034	0.211448	0.0298243	0.556776	0.0447102	0.00804293	0	0.318706	0.0824283	0.665962	0.251869	-0.217947	0.2	0.0018	0.2	0.0319184	0.122504	4.50548	0	8.12765	0	1	0	0	0
Warba Bank	Islamic banks	Public	Kuwait	2009	2009Warba Bank	118	0.707287	0.132071	0.649838	0	0	0.105393	0.830853	0.7981	0.6275	0.13	0.822097	-0.999061	0.552166	0	0	0	0.66211	0.438389	0.66211	0.187559	0.139702	0.8544	0.0351784	0.0248784	0	0.51488	0.241574	0.712508	3.3855	-0.278048	0.2999	0.0846	0.2621	0.0247976	0.105827	4.57474	0.275787	5.98151	0	1	0	0	0
Al khaliji France SA	Commercial banks	Private	United Arab Emirates	2010	2010Al khaliji France SA	61	0.716388	0.735245	0.0068187	0	1.37	0.0957663	0	0.7186	0.646	0.2332	0.0653271	0	0.873563	0.571905	0.855263	0.668689	0.576548	0.332407	0	0.206104	0.0843594	0.53479	0.0424787	0.0687853	0.294963	0.151398	0.169773	0.50706	2.0989	-0.0885613	0.6601	0.0437	0.6601	-0.0524292	0.0156181	4.53011	0	0	1	1	0	0	0
Arab Bank Plc	Commercial banks	Public	Jordan	2010	2010Arab Bank Plc	282	0.779239	0.738436	0.0116122	0.0346723	2.37	0.200457	0	0.8748	0.7389	0.1637	0.28255	0	0.642597	0	0	0	1	1	0	0.643677	0.0631528	0.453872	0.41432	0.050185	0.306567	0.149612	0	0.68124	1.68005	0.875344	0.1189	0.035	0	0.0502371	-0.0073907	3.57248	-0.0289806	0	1	1	0	0	0
Arab Banking Corporation - Alge	Commercial banks	Private	Algeria	2010	2010Arab Banking Corporation - Alge	19	0.951363	0.753896	-0.102372	0	1.7	0.165921	0	0.78	0.6674	0.2128	0.435543	0	1	0	0	0	0	0	0	0	0.0987219	0.481664	0	0.0905518	0.425526	0.176673	0.0883829	0.110404	2.98435	0	0.2142	0.2142	0	0.016	0.0573706	3.65121	-0.0695391	3.24194	1	0	0	0	0
Arab Banking Corporation BSC-Ba	Commercial banks	Public	Bahrain	2010	2010Arab Banking Corporation BSC-Ba	265	0.763183	0.351211	-0.0389917	0.0515544	1.58	0.0866907	0	0.9006	0.702	0	0.35123	0	1	0	0	0	0.952717	0.907669	0	0.802359	0.0628885	0.809321	0.64378	0	0.306567	0.324706	0	0.51627	2.19586	0.875344	0.1737	0.1737	0	0.0253989	0.0279551	4.31643	-0.055246	4.1247	1	1	0	0	0
Bank Audi Private Bank	Commercial banks	Private	Lebanon	2010	2010Bank Audi Private Bank	77	0.911883	0.423459	0	0	0	0	0	0	0	0	0	0	0	0	0	0	0.941696	0.886792	0	0.320778	0	0	0.102898	0	0	0.38493	0.130481	0.41446	0.641792	-0.396399	0	0.0436	0	0.102322	0.011951	3.88995	0.127032	3.95492	0	1	0	0	0
Bank Muscat SAOG	Commercial banks	Public	Oman	2010	2010Bank Muscat SAOG	274	0	0	0	0.127569	0	0	0	0	0	0	0	0	0	0	0	0	1	1	0	0	0	0	0	0	0	0	0.220866	0	-0.115885	-0.805147	1	1	0	0.061124	0.0346881	4.27213	-0.0701165	0	0	0	1	0	0
Bank of Baghdad	Commercial banks	Public	Iraq	2010	2010Bank of Baghdad	74	0	0	0	0	0	0.146923	0	0.6797	0.5696	0	0.553796	0	1	0	0	0	0	0	0	0	0	0	0	0	0	0	0.101791	0	2.5676	-0.396399	0.3134	0.0047	0	0.033793	0.0687362	3.66796	0.299618	0	0	1	0	0	0
Banque Nationale Agricole	Commercial banks	Public	Tunisia	2010	2010Banque Nationale Agricole	162	0.482428	0.359939	0.152911	0	0	0	0	0	0	0	0	0	0	0	0	0	0	0	0	0.273078	0	0	0.0745717	0	0	0.0068594	0	0.41816	0	-0.952024	1	1	0	0.0304345	0.036649	3.61721	0.0993241	3.35124	0	0	1	0	0
Byblos Bank S.A.L.	Commercial banks	Public	Lebanon	2010	2010Byblos Bank S.A.L.	247	0.731515	0.559065	0.0369861	0.145783	0	0.126111	0.0334339	0.9396	0.7398	0	0	0.494926	1	0.844811	0.961348	0.878777	0.941696	0.886792	0	0.320778	0.242479	1.03875	0.102898	0	0	0.184226	0.251979	0.29075	2.31078	0.455878	0.553	0.56	0	0.102322	0.011951	3.88995	0.127032	3.94438	0	1	1	0	0
Byblos Bank Syria SA	Commercial banks	Public	Syrian Arab Republic	2010	2010Byblos Bank Syria SA	23	0	0	0	0	0	0	0	0	0	0	0	0	0	0	0	0	0	0	0	0	0	1.01931	0	0	0	0	0.0503232	0	0	-0.529911	0.4075	0.013	0	0.0591204	0.029209	3.44819	0	0	0	1	1	0	0
Cr?dit du Maroc	Commercial banks	Public	Morocco	2010	2010Cr?dit du Maroc	175	0	0	0	0.120008	0	0	0	0	0	0	0	0	0	0	0	0	1	1	0	0.693189	0	1.01931	0.480511	0	0	0	0.218487	0	0	-0.529911	0	0.1567	0	0.0424376	0.00971863	3.45331	1	0	0	1	1	0	0
Fransabank-Syria S.A.	Commercial banks	Public	Syrian Arab Republic	2010	2010Fransabank-Syria S.A.	5	0.707452	0.515862	0.0214906	0	0	0.0407138	0	0.7801	0.6487	0	0	0	1	0.671032	0.941902	0.712422	0	0	0	0	0.215559	0.95184	0	0	0	0.283756	0.114369	0.29772	3.49865	0.608109	0	0.002	0	0.0591204	0.029209	3.44819	0	0	0	1	1	0	0
Housing Bank for Trade & Financ	Commercial banks	Public	Jordan	2010	2010Housing Bank for Trade & Financ	220	0.879278	0.188992	-0.0094782	0.0863705	0	0.0343502	0	0.9374	0.774	0	0	0	1	0.831272	0.999255	0.831891	1	1	0	0.643677	0.215559	0.95184	0.41432	0	0	0.442959	0.09623	0.439344	3.7582	0.608109	0	0.0028	0.13	0.0502371	-0.0073907	3.57248	-0.0289806	3.64027	0	1	1	0	0
Housing Bank for Trade and Fina	Commercial banks	Private	Algeria	2010	2010Housing Bank for Trade and Fina	27	0.922722	0.459142	0.0005974	0	0	0	0	0	0	0	0	0	0	0	0	0	0	0	0	0	0	1.1068	0	0	0	0.323875	0.326733	0.62932	4.12627	0.118892	0	0.49	0	0.016	0.0573706	3.65121	-0.0695391	0	0	1	1	0	0
HSBC Bank Egypt S A E	Commercial banks	Private	Egypt, Arab Rep.	2010	2010HSBC Bank Egypt S A E	198	0.851166	0.615476	0.0204943	0	0	0.0207752	0.0136426	0.3797	0.3295	0.1894	0	0.21623	1	1	1	1	0.870035	0.756962	0	0.561243	0.561203	1.01931	0.314993	0.102302	0	0.124876	0.120131	0.32968	3.88376	-0.529911	1	1	0	0.046736	0.117635	3.42258	-0.0913277	0	0	0	1	0	0
National Bank of Kuwait S.A.K.	Commercial banks	Public	Kuwait	2010	2010National Bank of Kuwait S.A.K.	302	0	0.0184387	1.71	0.135807	0	0	0.687307	0	0	0	0	-0.219114	0	0	0	0	0.602159	0.362596	0	0.188393	0	1.01931	0.0354919	0	0	0.142029	0	0.7249	0.691798	-0.529911	0.4605	0.186	0	-0.0707606	0.046096	4.58633	-0.0593892	0	0	1	1	0	0
National Commercial Bank (The)	Commercial banks	Public	Saudi Arabia	2010	2010National Commercial Bank (The)	308	0.85	0.773207	0.83	0.146193	0	0	0.0284181	0	0	0	0	0.119489	0	0	0	0	0.506644	0.256688	0	0.131237	0	0	0.0172233	0	0	0.0589768	0.140118	0.4851	-0.0676955	-0.185619	0.1385	0.51	0.0807	-0.0205925	0.0505722	4.28471	-0.165089	6.6392	0	1	1	0	0
Soci?t? Arabe Internationale de	Commercial banks	Public	Egypt, Arab Rep.	2010	2010Soci?t? Arabe Internationale de	187	0.83	0.634787	1.35	0.094861	0.0076718	0.300071	0.017654	0.362	0.2512	0	1	0.00156145	0.404199	0.328216	0.721395	0.454974	0.870035	0.756962	0	0.561243	0.167122	0.964365	0.314993	0	0.179701	0.100105	0	0.6049	-0.198019	0.188976	0	0.1141	0	0.046736	0.117635	3.42258	-0.0913277	7.24761	1	1	1	0	0
Soci?t? g?n?rale de Banque-Jord	Commercial banks	Public	Jordan	2010	2010Soci?t? g?n?rale de Banque-Jord	98	0.73	0.770955	0.03	0.0541569	0.0166198	0.155812	0.0535904	0.8324	0.6674	0	0	0.474394	0.92722	0.728135	0.924106	0.787935	1	1	0	0.643677	0.242479	1.03875	0.41432	0	0.224726	0.121261	0	0.9624	3.35387	0.455878	0	0.0761	0	0.0502371	-0.0073907	3.57248	-0.0289806	6.12775	1	1	1	0	0
Soci?t? G?n?rale Marocaine de B	Commercial banks	Private	Morocco	2010	2010Soci?t? G?n?rale Marocaine de B	204	0.78	0.645956	-1.12	0.140201	0.023916	0.119293	0.0635222	0.7688	0.6584	0	0	0.334659	0.98826	0.704471	0.926326	0.7605	1	1	0	0.693189	0.167122	0.964365	0.480511	0	0.179701	0.179087	0.0674363	1.789	3.43539	0.188976	0.75	0.1077	0.75	0.0424376	0.00971863	3.45331	1	7.32794	1	1	1	0	0
Suez Canal Bank	Commercial banks	Public	Egypt, Arab Rep.	2010	2010Suez Canal Bank	128	0.98	0.554555	-28.34	0	0	0	0.233601	0	0	0	0	0.0173255	0	0	0	0	0.870035	0.756962	0	0.561243	0	1.01931	0.314993	0	0	0.229229	0	-1.0447	-0.131283	-0.529911	0.7368	0.0554	0.7368	0.046736	0.117635	3.42258	-0.0913277	6.745	1	0	1	0	0
Abu Dhabi Islamic Bank	Islamic banks	Public	United Arab Emirates	2010	2010Abu Dhabi Islamic Bank	130	0.735428	0.566651	0.784852	-1.0573	0	0.0916972	0.0537219	0.2191	0.1954	0	0	-0.998882	2	0.521262	0.972347	0.536086	0.576548	0.332407	0.576548	0.206104	-0.037889	0	0.0424787	0	0	0.275474	0.0817984	0.636873	3.62077	-0.947391	1	1	0	-0.0524292	0.0156181	4.53011	0	6.72139	0	0	0	0	0
Ahli United Bank KSC	Islamic banks	Public	Kuwait	2010	2010Ahli United Bank KSC	228	0.554813	0.916671	0.0123968	0.0925496	0	0	0.0527471	0	0	0.1649	0	-0.164369	1	1	1	1	0.602159	0.362596	0.602159	0.188393	0.0980017	0.724569	0.0354919	0.0307819	0	0.0278242	0.0870813	0.37059	0.112311	-0.856574	1	1	0	-0.0707606	0.046096	4.58633	-0.0593892	3.92331	0	0	0	0	0
Amlak Finance PJSC	Islamic banks	Public	United Arab Emirates	2010	2010Amlak Finance PJSC	106	0.776436	0.642398	0.0144944	0	0	0.104472	0.025961	0.6924	0.5659	0.1729	0.719858	0.31482	0.516973	0.424965	0.904925	0.469613	0.576548	0.332407	0.576548	0.206104	0.0669994	0.589915	0.0424787	0.0332879	0	0.141299	0	0.31486	3.1376	-0.170006	0.4512	0.0791	0	-0.0524292	0.0156181	4.53011	0	3.55564	0	1	0	0	0
Bank Pasargad	Islamic banks	Private	Iran, Islamic Rep.	2010	2010Bank Pasargad	244	0.820446	0.262142	0.012827	0.235718	0	0.211467	0.0609132	0.4727	0.3416	0.1571	0.15118	-0.152344	1	0	0	0	0.918556	0.843744	0.918556	0.23426	0.0664636	0.454973	0.0548778	0.0504417	0	0.189666	0	0.57006	-0.204526	-1.77133	1	1	0	0.0100739	0.135516	3.81952	0.0540285	0	0	0	0	0	0
Bank Saderat Iran	Islamic banks	Public	Iran, Islamic Rep.	2010	2010Bank Saderat Iran	278	0.83147	0.464412	0.0121807	0.136201	0	0.144751	0.0419522	0.3955	0.3385	0.241	0.706462	0.036091	0.514415	0.455622	0.931486	0.489134	0.918556	0.843744	0.918556	0.23426	-0.037889	0	0.0548778	0.0319274	0	0.176802	0.116911	0.49099	2.91458	-0.947391	0.065	0.0494	0.9086	0.0100739	0.135516	3.81952	0.0540285	0	0	1	0	0	0
Bank Sepah	Islamic banks	Private	Iran, Islamic Rep.	2010	2010Bank Sepah	251	0.729488	0.44835	0.0152388	0	0	0.0855345	0.0764464	0.4645	0.3976	0	0.0820585	0.0456329	0.839313	0.380884	0.642807	0.592532	0.918556	0.843744	0.918556	0.23426	-0.037889	0	0.0548778	0	0	0.127637	0.13627	0.5258	2.894	-0.947391	0.474	0.0017	0.474	0.0100739	0.135516	3.81952	0.0540285	3.49739	0	1	0	0	0
Banque Zitouna	Islamic banks	Private	Tunisia	2010	2010Banque Zitouna	51	0.841976	0.629896	0.0174727	-0.262365	0	0	0.0224857	0	0	0.1373	0.292948	0.172354	0.55414	0	0	0	0	0	0	0.273078	0.139702	0.8544	0.0745717	0.0262755	0	0.101801	0.127553	0.38764	-0.0530476	-0.278048	0.7019	0.7019	0	0.0304345	0.036649	3.61721	0.0993241	0	0	1	0	0	0
Cihan Bank for Islamic Investme	Islamic banks	Private	Iraq	2010	2010Cihan Bank for Islamic Investme	25	0.20641	0.757344	0.0553224	0	0	0.165571	0.0247577	0.8241	0.643	0	0.431031	0.136937	0.793519	0	0	0	0	0	0	0	-0.984102	0	0	0	0	0.0087753	0	0.4459	3.25215	0.535777	0.05	0.0047	0	0.033793	0.0687362	3.66796	0.299618	0	0	1	0	0	0
Eghtesad Novin Bank PJSC-EN Ban	Islamic banks	Public	Iran, Islamic Rep.	2010	2010Eghtesad Novin Bank PJSC-EN Ban	224	0.883595	0.129583	0.0140479	0.340193	0	0.105677	0.0623634	0.877	0.6776	0	0.226186	-0.255226	0.892404	0.398493	0.892404	0.446539	0.918556	0.843744	0.918556	0.23426	0.0993033	0.932738	0.0548778	0	0	0.80958	0	0	3.35118	0.665153	0.5564	0.5564	0	0.0100739	0.135516	3.81952	0.0540285	3.32293	0	1	0	0	0
Emirates Islamic Bank PJSC	Islamic banks	Public	United Arab Emirates	2010	2010Emirates Islamic Bank PJSC	232	0.894833	0.41328	0.0145446	-0.181007	0	0.160283	0.0248012	0.5092	0.4328	0.1394	0.0204867	0.136503	0.314226	0.392946	0.732241	0.536635	0.576548	0.332407	0.576548	0.206104	-0.037889	0	0.0424787	0.0184676	0	0.119643	0	0.36468	0	-0.947391	0.4075	0.0066	0.1143	-0.0524292	0.0156181	4.53011	0	4.48532	0	1	0	0	0
First energy bank	Islamic banks	Private	Bahrain	2010	2010First energy bank	62	0.831909	0.715507	0.0126796	0	0	0.0159043	0.0246095	0.7161	0.5907	0.1244	0.0752624	0.183781	0.778932	0.501755	0.80015	0.627077	0.952717	0.907669	0.952717	0.802359	0.0628885	0.809321	0.64378	0.0252944	0	0.211327	0.0732032	0.46255	3.88874	0.681375	0.4834	0.0047	0	0.0253989	0.0279551	4.31643	-0.055246	3.50435	0	1	0	0	0
Tamweel PJSC	Islamic banks	Private	United Arab Emirates	2010	2010Tamweel PJSC	83	0.875179	0.356355	0.0090852	0.0444345	0	0.190256	0.0440381	0.616	0.5165	0.124	0.0252897	0.0843	0.906844	0.259553	0.819993	0.316531	0.576548	0.332407	0.576548	0.206104	-0.0507718	0	0.0424787	0.0379259	0	0.3204	0.0730083	0.50145	3.6434	-0.0834191	0.1038	0.0238	0.1038	-0.0524292	0.0156181	4.53011	0	4.2302	0	1	0	0	0
Warba Bank	Islamic banks	Public	Kuwait	2010	2010Warba Bank	118	0.817308	0.589238	0.0108889	0	0	0.185835	0.0424461	0.5132	0.4496	0.1631	0.0126997	-0.0618718	0.905902	0.287606	0.83527	0.344326	0.602159	0.362596	0.602159	0.188393	-0.0507718	0	0.0354919	0.0498848	0	0.259327	0	0.55498	3.14857	-0.0834191	0.265	0.1982	0.265	-0.0707606	0.046096	4.58633	-0.0593892	0	0	1	0	0	0
Ahli Bank QSC	Commercial banks	Public	Qatar	2011	2011Ahli Bank QSC	207	0.21	0.0569698	-10.88	0	0.0050922	0	0.280365	0	0	0	0	0.00244818	0	0	0	0	0.739917	0.547476	0	0.265129	0	0	0.0702933	0	0	0.318922	0.178312	0.7677	-0.0072564	-1.07741	0	1	0	0.195923	-0.0242526	4.91598	-0.124488	5.58875	1	1	1	0	0
Al Khalij Commercial Bank	Commercial banks	Public	Qatar	2011	2011Al Khalij Commercial Bank	234	0	0	0	0.0901455	0.0004819	0	0	0	0	0	0	0	0	0	0	0	0.739917	0.547476	0	0.265129	0	0	0.0702933	0	0	0	0.0972661	0	-0.0630153	-1.07741	1	1	0	0.195923	-0.0242526	4.91598	-0.124488	0	1	0	1	0	0
Al khaliji France SA	Commercial banks	Private	United Arab Emirates	2011	2011Al khaliji France SA	61	0.9	0.646043	1.37	0.11867	0.010492	0	0.104031	0	0	0	0	0.0101366	0	0	0	0	0.531748	0.282756	0	0.126781	0	0	0.0160734	0	0	0.235686	0	0.3874	0.251267	-1.07741	1	1	0	0.0160285	0.00877983	4.59323	0	6.76147	1	1	1	0	0
Arab Bank Plc	Commercial banks	Public	Jordan	2011	2011Arab Bank Plc	282	0.84	0.738927	2.37	0.0399574	0.0183384	0.135388	0.000745532	0.7559	0.6213	0	0	0.0808835	1	0.725728	0.913265	0.794652	0.725988	0.527058	0	0.347152	0.242479	1.03875	0.120515	0	0.224726	0.247783	0.358374	0.283	1.54398	0.455878	0	0.298	0	0.0231483	0.0484552	3.58577	0.00795241	7.40047	1	1	1	0	0
Bahrain Commercial Facilities C	Commercial banks	Public	Bahrain	2011	2011Bahrain Commercial Facilities C	46	0.855866	0.396113	0.0080429	0.112618	0	0.0857593	0	0.8546	0.6162	0	0.149413	0	1	0.742038	1	0.742038	0.528355	0.279159	0	0.177161	0.0993033	0.932738	0.0313861	0	0	0.336555	0.0941166	0.62231	2.63826	-0.0885594	0.602	0.602	0.0726	0.043343	0.0196188	4.35246	0.0266764	3.13716	0	1	0	0	0
Bank al Etihad	Commercial banks	Public	Jordan	2011	2011Bank al Etihad	135	0.895046	0.29924	0.008197	0.0459566	0	0.153756	0	1.0246	0.7255	0.167	0.308475	0	1	0	0	0	0.725988	0.527058	0	0.347152	0.26597	0.901665	0.120515	0.0546334	0	0.575526	0.162868	0.50666	2.20586	0.875344	0.381	0.1765	0.381	0.0231483	0.0484552	3.58577	0.00795241	4.95086	0	1	0	0	0
Bank Audi Private Bank	Commercial banks	Private	Lebanon	2011	2011Bank Audi Private Bank	77	0.901362	0.203369	0.008503	0.149392	0	0.189075	0	1.0316	0.8113	0.1723	0.338661	0	1	0	0	0	0.461783	0.213244	0	0.100412	-0.127785	0	0.0100825	0.0414639	0	0.4047	0	0.50379	2.50418	0.875345	0.35	0.0804	0.35	0.0797514	0.0398348	3.88507	0.0828931	4.96535	0	1	0	0	0
Bank Dhofar SAOG	Commercial banks	Public	Oman	2011	2011Bank Dhofar SAOG	210	0.910373	0.280838	0	0.0609675	0	0.154364	0	0.8697	0.705	0.4426	0.0386937	0	1	0.708997	1	0.708997	0.646565	0.418046	0	0.302575	0.0506146	0.513809	0.0915516	0.0848561	0	0.240571	0.0581312	0.96318	3.70961	-0.0885621	0.1013	0.1013	0.4314	0.0171399	0.0325658	4.31966	-0.0585712	2.84144	0	1	0	0	0
Bank Sohar SAOG	Commercial banks	Public	Oman	2011	2011Bank Sohar SAOG	182	0.842342	0.452885	0.0116406	0.112654	0	0.223719	0	0.6487	0.5292	0.1559	0.0141158	0	0.836833	0.317893	0.898793	0.353689	0.646565	0.418046	0	0.302575	0.0359071	0.368782	0.0915516	0.0411612	0	0.21519	0.132492	0.62067	0	-0.570517	0.87	0.0205	0.87	0.0171399	0.0325658	4.31966	-0.0585712	4.20679	0	1	0	0	0
Banque de l_Industrie et du Tra	Commercial banks	Private	Lebanon	2011	2011Banque de l_Industrie et du Tra	41	0.814507	0.540959	0.009054	0	0	0.0427854	0.0281111	0.808	0.6013	0	0.96128	0.484287	1	0	0	0	0.461783	0.213244	0	0.100412	0.0227745	0.352136	0.0100825	0	0	0.37332	0.145603	0.2764	2.28428	-0.0885604	0.4784	0.0512	0	0.0797514	0.0398348	3.88507	0.0828931	3.59583	0	1	0	0	0
Banque du Caire SAE	Commercial banks	Private	Egypt, Arab Rep.	2011	2011Banque du Caire SAE	222	0.902468	0.478652	0.0074633	0.0187351	0	0.146308	0	0.7036	0.5835	0.1336	0.0284286	0	1	0.488565	0.907603	0.538302	0.500617	0.250617	0	0.150893	0.0359071	0.368782	0.0227688	0.0352735	0	0.383098	0.109515	0.5804	2.87925	-0.570517	0.2221	0.0545	0.2221	0.0514723	0.112652	3.44589	-0.0615431	0	0	1	0	0	0
Banque Marocaine pour le Commer	Commercial banks	Public	Morocco	2011	2011Banque Marocaine pour le Commer	188	0.812434	0.820059	0.0113398	0.105486	0	0.183845	0	0.956	0.765	0.161	0.467298	0	0.972649	0	0	0	0.60362	0.364357	0	0.198842	-0.127785	0	0.0395382	0.0387446	0	0.0069482	0.110988	0.60594	2.43859	0.875345	0.28	0.1	0	0.0381572	0.00993557	3.48387	0.0438811	0	0	1	0	0	0
Banque Misr Liban	Commercial banks	Private	Lebanon	2011	2011Banque Misr Liban	85	0.786298	0.799258	0.0215732	0.0503895	0	0.0314594	0.00803177	0.7625	0.5901	0.137	0.334792	0.373406	0.950476	0.172464	0.848186	0.203333	0.461783	0.213244	0	0.100412	0.0538797	0.512835	0.0100825	0.0280666	0	0.0890392	0.143033	0.29074	3.18698	0.875358	0.2001	0.0130238	0.798	0.0797514	0.0398348	3.88507	0.0828931	4.55336	0	1	0	0	0
Banque Misr SAE	Commercial banks	Private	Egypt, Arab Rep.	2011	2011Banque Misr SAE	287	0.856224	0.56433	0.0233822	0.0732341	0	0.0304905	0.0759268	0.7288	0.5959	0	0.31387	0.0925425	0.946479	0.176904	0.876194	0.201901	0.500617	0.250617	0	0.150893	0.0538797	0.512835	0.0227688	0	0	0.294077	0.0922623	0.17677	3.45476	0.875358	0.0583	0.017	0.0583	0.0514723	0.112652	3.44589	-0.0615431	0	0	1	0	0	0
Cairo Amman Bank	Commercial banks	Public	Jordan	2011	2011Cairo Amman Bank	139	0	0	0	0.163691	0	0.119083	0	0.722	0.5958	0	0.725542	0	0.922578	0	0	0	0.725988	0.527058	0	0.347152	0.0227745	0.352136	0.120515	0	0	0	0.0524058	0	5.45309	-0.0885604	0.509	0.0609	0.05	0.0231483	0.0484552	3.58577	0.00795241	0	0	1	0	0	0
Commercial Bank of Dubai P.S.C.	Commercial banks	Public	United Arab Emirates	2011	2011Commercial Bank of Dubai P.S.C.	236	0.815342	0.206575	0.0195434	0.130046	0	0.159242	0	1.0816	0.748	0.1341	0.46042	0	0.950126	0	0	0	0.531748	0.282756	0	0.126781	0.096448	0.992975	0.0160734	0.0131173	0	0.752329	0.158783	0.23288	2.46001	0.875348	0.34	0.0018	0.34	0.0160285	0.00877983	4.59323	0	2.73838	0	1	0	0	0
Cooperative & Agricultural Cred	Commercial banks	Private	Yemen, Rep.	2011	2011Cooperative & Agricultural Cred	96	0.690677	0.0884259	0.064219	0	0	0.0864131	0	0.7541	0.5866	0.1259	0.809968	0	0.437429	0	0	0	1	1	0	0	0.0227745	0.352136	0	0.0231234	0	0.289004	0.122587	0.28057	0	-0.0885604	0.2993	0.0846	0.2621	0.0770231	0.111748	3.13818	-0.240813	5.38018	0	1	0	0	0
HSBC Bank Egypt S A E	Commercial banks	Private	Egypt, Arab Rep.	2011	2011HSBC Bank Egypt S A E	198	0.867766	0.332666	0.0017102	0.322471	0	0.115916	0.192555	1.2072	0.7279	0	0	0.123962	1	1	1	1	0.500617	0.250617	0	0.150893	0	0.816088	0.0227688	0	0	0.39747	0.10094	0.45511	3.4422	0.472635	0	0.6484	0	0.0514723	0.112652	3.44589	-0.0615431	5.35242	0	1	1	0	0
IBL Bank sal	Commercial banks	Private	Lebanon	2011	2011IBL Bank sal	179	0.81552	0.706072	0.0228773	0.188854	0	0	0	0	0	0	0	0	0	0	0	0	0.461783	0.213244	0	0.100412	0	0	0.0100825	0	0	0.233661	0.169155	0.38365	0.390646	-0.47698	0	0.2299	0	0.0797514	0.0398348	3.88507	0.0828931	3.29765	0	0	1	0	0
International Bank of Qatar Q.S	Commercial banks	Private	Qatar	2011	2011International Bank of Qatar Q.S	206	0.68173	0.727186	0.0209482	0.123972	0	0.141959	0	0.7824	0.68	0.198	0	0	1	0.746801	1	0.746801	0.739917	0.547476	0	0.265129	-0.0658332	0	0.0702933	0.0371367	0	0.192138	0.0991433	0.34421	2.62927	0.186603	0	0.1634	0	0.195923	-0.0242526	4.91598	-0.124488	0	0	1	1	0	0
International Bank of Yemen YSC	Commercial banks	Private	Yemen, Rep.	2011	2011International Bank of Yemen YSC	109	0.859042	0.0803122	0.0146159	0.402112	0	0.467876	0	0.6937	0.4899	0	-0.940633	0	1	0	0	0	1	1	0	0.554347	0.257691	0.835464	0.3073	0	0	0.696677	0.0788647	0.30999	3.06518	0.724268	0	0.214	0	0.0770231	0.111748	3.13818	-0.240813	5.01998	0	1	0	0	0
Mizrahi Tefahot Bank Ltd.	Commercial banks	Public	Israel	2011	2011Mizrahi Tefahot Bank Ltd.	295	0.860383	0.114188	0.0018861	0.121703	0	0	0	0	0	0.144	0	0	0	0	0	0	0.729908	0.532766	0	0.204993	0	0	0.0420223	0	0	0.263784	0.0947817	0.82226	3.40431	-0.0365862	0.87	0.0243	0.87	0.0568471	0.0271664	4.52723	0.00753541	2.35486	0	1	1	0	0
National Bank of Umm Al-Qaiwain	Commercial banks	Public	United Arab Emirates	2011	2011National Bank of Umm Al-Qaiwain	143	0.751632	0.597897	0.0145033	0.0960678	0	0	0	0	0	0	0	0	0	0	0	0	0.531748	0.282756	0	0.126781	0	0	0.0160734	0	0	0.261784	0.127346	0.55	2.67176	-0.313302	0.1347	0.0243	0	0.0160285	0.00877983	4.59323	0	0	0	1	0	0	0
National Bank of Yemen	Commercial banks	Private	Yemen, Rep.	2011	2011National Bank of Yemen	37	0.737262	0.699827	0.0143024	0.155198	0	0	0	0	0	0	0	0	0	0	0	0	1	1	0	0.554347	0	0.8	0.3073	0	0	0.21342	0.0789952	0.42153	-0.301042	0.158312	0	0.1753	0	0.0770231	0.111748	3.13818	-0.240813	0	0	1	1	0	0
Qatar National Bank	Commercial banks	Public	Qatar	2011	2011Qatar National Bank	309	0.847815	0.461747	0.0236704	0.175521	0	0	0	0	0	0.1026	0	0	0	0	0	0	0.739917	0.547476	0	0.265129	0	0	0.0702933	0	0	0.370312	0.110867	0.2483	3.68756	0.258636	0.3	0.1	0	0.195923	-0.0242526	4.91598	-0.124488	0	0	1	0	0	0
Qatar National Bank Tunisia	Commercial banks	Private	Tunisia	2011	2011Qatar National Bank Tunisia	14	0.820441	0.259118	0.0392786	0	0	0.0522939	0	0.8971	0.6978	0.1152	0	0	1	0.752	0.896648	0.838679	0.387114	0.149857	0	0.109189	0.111774	0.687023	0.0119223	0.0272804	0	0.601002	0.110212	0.23462	3.37129	0.495322	0	0.005	0	0.0351116	0.0333898	3.62989	0.0965146	2.6981	0	1	1	0	0
QNB Al Ahli	Commercial banks	Public	Egypt, Arab Rep.	2011	2011QNB Al Ahli	240	0.805688	0.764436	0.0147659	0.180752	0	0.0482225	0	0.8036	0.6373	0.1514	0	0	1	0.791899	1	0.791899	0.500617	0.250617	0	0.150893	0.111774	0.687023	0.0227688	0.0358529	0	0.135134	0.124449	0.625	3.48416	0.495322	0	0.0027	0	0.0514723	0.112652	3.44589	-0.0615431	0	0	1	1	0	0
Suez Canal Bank	Commercial banks	Public	Egypt, Arab Rep.	2011	2011Suez Canal Bank	128	0.908375	0.455056	0	0	0	0	0	0	0	0	0	0	0	0	0	0	0.500617	0.250617	0	0.150893	0	0	0.0227688	0	0	0.438093	0.2277	0.4616	0.672101	-0.313302	0	0.0355	0	0.0514723	0.112652	3.44589	-0.0615431	4.01799	0	1	0	0	0
Ahli United Bank KSC	Islamic banks	Public	Kuwait	2011	2011Ahli United Bank KSC	228	0.727055	0.698944	0.0113654	0.128641	0	0.0235643	0	0.9608	0.7449	0.279	0.141858	0.237584	0.960376	0.757732	0.980073	0.773138	0.550444	0.302988	0.550444	0.180872	0.107766	0.728011	0.0327148	0.0567294	0	0.142477	0.112094	0.19298	3.95155	0.681375	0.2196	0.0079	0.13	-0.0237026	0.044964	4.68692	-0.227815	0	0	1	0	0	0
Ajman Bank	Islamic banks	Private	United Arab Emirates	2011	2011Ajman Bank	148	0.802829	0.617346	0.0186267	0.0317689	0	0.102167	0.0193799	0.3066	0.2599	0.088	0.169304	0.04685	0.483139	0.365456	0.94	0.388783	0.531748	0.282756	0.531748	0.126781	-0.132444	0	0.0160734	0.0142135	0	0.0828195	0.142633	0.33269	4.23788	-0.0420791	0.5506	0.5506	0.4392	0.0160285	0.00877983	4.59323	0	5.27595	0	1	0	0	0
Al Baraka Bank Egypt SAE	Islamic banks	Private	Egypt, Arab Rep.	2011	2011Al Baraka Bank Egypt SAE	145	0.790224	0.29379	0.028027	0.13199	0	0.0602856	0	0.2912	0.255	0.1922	0	0	0.932846	0.580757	0.868664	0.668564	0.500617	0.250617	0.500617	0.150893	-0.037889	0	0.0227688	0.0254625	0	0.180606	0.102724	0.46888	3.61313	-0.947391	1	1	0	0.0514723	0.112652	3.44589	-0.0615431	4.25373	0	0	0	0	0
Al-Salam Bank-Bahrain B.S.C.	Islamic banks	Public	Bahrain	2011	2011Al-Salam Bank-Bahrain B.S.C.	163	0.904395	0.194156	0.0053515	0.0485638	0	0.166423	0	0.0922	0.0808	0.175	68.6048	0.257856	1	0	0	0	0.528355	0.279159	0.528355	0.177161	0.0993033	0.932738	0.0313861	0.0318547	0	0.273646	0	0.70752	4.08719	-1.50382	1	1	0	0.043343	0.0196188	4.35246	0.0266764	3.22092	0	0	0	0	0
Amlak Finance PJSC	Islamic banks	Public	United Arab Emirates	2011	2011Amlak Finance PJSC	106	0.817697	0.565898	0.009379	0	0	0.118312	0.0342975	0.5984	0.5075	0.2651	0.65799	0.0696972	1	0	0	0	0.531748	0.282756	0.531748	0.126781	0.0951568	0.876356	0.0160734	0.0328464	0	0.237338	0	0.45889	3.36942	-0.290706	0.693	0.1	0.2071	0.0160285	0.00877983	4.59323	0	3.88938	0	1	0	0	0
Bank Mellat	Islamic banks	Public	Iran, Islamic Rep.	2011	2011Bank Mellat	293	0.721229	0.678806	0.0256471	0.268008	0	0.175851	0.073901	0.5723	0.5022	0.177	0.743513	0.0527488	1	0	0	0	0.724972	0.525585	0.724972	0.167671	0.59701	1.24459	0.0281135	0.0682188	0	0.105517	0.0118901	0.33676	2.95228	0	0	0.0472	0.05	0.0579794	0.100894	3.89106	0.0201843	4.67097	0	0	0	0	0
Bank Tejarat	Islamic banks	Public	Iran, Islamic Rep.	2011	2011Bank Tejarat	277	0.780538	0.714245	0.0048938	0.157564	0	0.166343	0.0844293	0.7589	0.6138	0.1388	0.395908	-0.130779	1	0	0	0	0.724972	0.525585	0.724972	0.167671	0.0951568	0.876356	0.0281135	0.0171976	0	0.184169	0	0.52785	3.22422	-0.290706	0.173	0.1729	0.074	0.0579794	0.100894	3.89106	0.0201843	0	0	1	0	0	0
Banque Zitouna	Islamic banks	Private	Tunisia	2011	2011Banque Zitouna	51	0.615571	0.754903	0.0115905	-0.0211349	0	0	0.0384488	0	0	0	0.0230949	-0.0820903	1	0.621829	0.951138	0.653773	0.387114	0.149857	0.387114	0.109189	-0.037889	0	0.0119223	0	0	0.0723757	0.0476168	0.59465	3.54475	-0.947391	0.4608	0.2106	0	0.0351116	0.0333898	3.62989	0.0965146	0	0	1	0	0	0
Faisal Islamic Bank of Egypt	Islamic banks	Public	Egypt, Arab Rep.	2011	2011Faisal Islamic Bank of Egypt	190	0.847356	0.287958	0.0092922	0.201987	0	0.128527	0.0444556	0.913	0.6272	0.2239	0.621664	0.416534	0.887635	0	0	0	0.500617	0.250617	0.500617	0.150893	-0.984102	0	0.0227688	0.0578929	0	0.151199	0.0781667	0.50618	3.58666	0.535777	0.1667	0.0053	0	0.0514723	0.112652	3.44589	-0.0615431	3.35985	0	1	0	0	0
Masraf Al Rayan (Q.S.C.)	Islamic banks	Public	Qatar	2011	2011Masraf Al Rayan (Q.S.C.)	254	0	0	0	0.156141	0	0.10895	0.0462372	0	0.588281	0.154	0.323695	0.0852056	1	0	0	0	0.739917	0.547476	0.739917	0.265129	0.0488328	0.555492	0.0702933	0.0243712	0	0	0.088559	0	3.31484	-0.289857	0.441	0.0609	0.05	0.195923	-0.0242526	4.91598	-0.124488	0	0	1	0	1	0
Qatar International Islamic Ban	Islamic banks	Public	Qatar	2011	2011Qatar International Islamic Ban	219	0.882166	0.101852	0.0314584	0.134833	0	0.170183	0.451332	0	0.706102	0	0.220144	-0.0647992	0.88975	0	0	0	0.739917	0.547476	0.739917	0.265129	0.0372286	0.679412	0.0702933	0	0	0.18996	0.121953	0.18979	2.88589	-0.18424	0.34	0.0018	0.34	0.195923	-0.0242526	4.91598	-0.124488	5.59877	0	1	0	1	0
Arab Banking Corporation BSC-Ba	Commercial banks	Public	Bahrain	2012	2012Arab Banking Corporation BSC-Ba	265	0.605796	0.0198565	0.083759	0.0625595	0	0	0	0	0	0	0	0	0	0	0	0	0.509138	0.259222	0	0.17193	0.0625129	0.826438	0.02956	0	0	0.370043	0	0.41238	-0.477121	-0.910637	1	1	0	0.0198351	-0.00400041	4.37391	-0.0059168	3.5422	0	0	1	0	0
Bank Dhofar SAOG	Commercial banks	Public	Oman	2012	2012Bank Dhofar SAOG	210	0.81	0.705011	0.83	0.192377	0	0	0.0675676	0	0	0	0	0.0256851	0	0	0	0	0.590632	0.348846	0	0.268516	0	0	0.072101	0	0	0.113628	0	0.3801	0	-0.47698	0.4075	0.013	0	0.0289461	0.0404219	4.3399	0.0200144	7.1598	0	1	1	0	0
Bank Otsar Hahayal Ltd	Commercial banks	Private	Israel	2012	2012Bank Otsar Hahayal Ltd	161	0.85	0.278405	1.94	0.0934469	0	0	0.049814	0	0	0.294	0	-0.0642223	0	0	0	0	0.724995	0.525617	0	0.205296	0	0	0.0421466	0	0	0.51707	0	0.4741	0	-0.47698	0	0.1567	0	0.0554259	0.0347857	4.51203	-0.017142	0	0	1	1	0	0
Bank Sohar SAOG	Commercial banks	Public	Oman	2012	2012Bank Sohar SAOG	182	0.82	0.529248	1.16	0.156894	0	0.2257	0.034951	0.4733	0.3889	0	0	0.0780114	1	0.588464	0.786994	0.747737	0.590632	0.348846	0	0.268516	0	0	0.072101	0	0	0.10427	0	0.5613	3.69115	-0.0365862	0.34	0.1861	0.34	0.0289461	0.0404219	4.3399	0.0200144	0	0	1	1	0	0
Banque Libano-Francaise	Commercial banks	Private	Lebanon	2012	2012Banque Libano-Francaise	221	0.85	0.525206	1.84	0.149149	0	0.0397014	0.0253938	0.7574	0.6189	0	0	0.0100434	1	0.656263	0.910051	0.721128	0.457805	0.209586	0	0.0995742	0.111774	0.687023	0.00991502	0	0	0.229729	0	0.3707	3.54595	0.495322	0	0.0019	0	0.0086734	0.0497149	3.90041	-0.000797761	6.50046	0	1	1	0	0
Banque Marocaine pour le Commer	Commercial banks	Public	Morocco	2012	2012Banque Marocaine pour le Commer	188	0.8	0.765033	1.16	0.0754926	0	0	0.0271708	0	0	0	0	0.0885899	0	0	0	0	0.556498	0.30969	0	0.201341	0	0	0.0405383	0	0	0.147459	0.118964	0.4617	3.00012	-0.0365862	0.1038	0.028	0.1038	0.052457	0.00906925	3.46429	0.0130259	7.04316	0	1	1	0	0
Banque Misr Liban	Commercial banks	Private	Lebanon	2012	2012Banque Misr Liban	85	0.77	0.590077	0.58	0.0507899	0	0	0.0134365	0	0	0	0	0.0817724	0	0	0	0	0.457805	0.209586	0	0.0995742	0	0	0.00991502	0	0	0.202425	0.050228	0.6454	2.81953	-0.0365862	0.2332	0.2402	0.2332	0.0086734	0.0497149	3.90041	-0.000797761	8.11751	0	1	1	0	0
Barclays Bank - Egypt S.A.E.	Commercial banks	Private	Egypt, Arab Rep.	2012	2012Barclays Bank - Egypt S.A.E.	119	0.83	0.309648	1.15	0	0	0.0340501	0.0179239	0.9837	0.8067	0	0	0.191828	1	0.909628	1	0.909628	0.493506	0.243548	0	0.146663	0.111774	0.687023	0.0215101	0	0	0.345313	0.125674	0.455	3.77681	0.495322	0	0.0034	0.1315	0.0176457	0.100649	3.50916	-0.137521	7.26402	0	1	1	0	0
BBAC sal	Commercial banks	Private	Lebanon	2012	2012BBAC sal	186	0.8	0.564192	1.86	0.130051	0	0	0.0563894	0	0	0	0	0.188139	0	0	0	0	0.457805	0.209586	0	0.0995742	0	0.8	0.00991502	0	0	0.261269	0.114486	0.4315	4.11206	0.158312	0	0.49	0	0.0086734	0.0497149	3.90041	-0.000797761	6.55785	0	1	1	0	0
BBK B.S.C.	Commercial banks	Public	Bahrain	2012	2012BBK B.S.C.	213	0.86	0.515595	1.2	0.135967	0	0.019385	0.0110968	0.3225	0.2884	0.138	0	0.139936	1	1	1	1	0.509138	0.259222	0	0.17193	0.0625129	0.826438	0.02956	0.0766136	0	0.322465	0	0.6132	3.88884	-0.47698	1	1	0	0.0198351	-0.00400041	4.37391	-0.0059168	6.68885	0	0	1	0	0
Cr?dit Immobilier et Hotelier	Commercial banks	Public	Morocco	2012	2012Cr?dit Immobilier et Hotelier	165	0	0.153389	0.0549346	0.107317	0	0.0657603	0	0.2633	0.2276	0.1716	0	0	1.62042	0.463245	1	0.463245	0.556498	0.30969	0	0.201341	-0.0871804	0	0.0405383	0.0287695	0	0.259691	0	0	2.47723	-1.05248	1	1	0	0.052457	0.00906925	3.46429	0.0130259	0	0	0	0	0	0
CreditBank SAL	Commercial banks	Private	Lebanon	2012	2012CreditBank SAL	134	0.485346	0.509475	0.0085941	0.139106	0	0	0	0	0	0.1359	0	0	0.976765	0.903271	0.903474	0.999776	0.457805	0.209586	0	0.0995742	0.117346	0.806846	0.00991502	0.0244966	0	0.36602	0.151257	0	0	-1.05247	1	1	0	0.0086734	0.0497149	3.90041	-0.000797761	2.95789	0	0	0	0	0
Fenicia Bank SAL	Commercial banks	Private	Lebanon	2012	2012Fenicia Bank SAL	88	0.766808	0.565406	0.016559	0.106173	0	0.0529818	0.0519657	0.2638	0.2311	0.156	0.372745	0.222477	0.446488	0	0	0	0.457805	0.209586	0	0.0995742	0.0625129	0.826438	0.00991502	0.0142782	0	0.15935	0.0768291	0.33384	4.77722	-0.0885633	0.3437	0.0011	0	0.0086734	0.0497149	3.90041	-0.000797761	4.02301	0	1	0	0	0
Housing Bank for Trade and Fina	Commercial banks	Private	Algeria	2012	2012Housing Bank for Trade and Fina	27	0	0	0	0.106984	0	0.122338	0	0.2988	0.2247	0.1439	-1.81864	0	1	0	0	0	0.896305	0.803362	0	0.260397	0.0730431	0.43589	0.0678064	0.0553205	0	0	0.238767	0	1.69269	0.393385	1	1	0	0.029	0.0452421	3.74751	0.0220589	0	0	0	0	0	0
HSBC Bank Egypt S A E	Commercial banks	Private	Egypt, Arab Rep.	2012	2012HSBC Bank Egypt S A E	198	0.577812	0.727864	-0.0032008	0.180305	0	0.112701	0.0350229	0.3501	0.3	0.1361	0.515508	0.0879747	0.456153	0.335398	0.918206	0.365276	0.493506	0.243548	0	0.146663	-0.0871804	0	0.0215101	0.0228178	0	0.140908	0.279862	0.32185	0	-1.05248	0.065	0.0494	0.9086	0.0176457	0.100649	3.50916	-0.137521	5.20469	0	1	0	0	0
International Bank for Trade an	Commercial banks	Public	Syrian Arab Republic	2012	2012International Bank for Trade an	44	0.797099	0.564181	0.0095911	0.000311494	0	0	0	0	0	0	0.481154	0	0.480303	0	0	0	0.704565	0.496412	0	0.336936	0.0227745	0.352136	0.113526	0	0	0.185548	0	0.32213	0	-0.0885604	0.7072	0.7072	0	0.0285	0.0475316	3.26338	0	4.37243	0	1	0	0	0
Iraqi Middle East Investment Ba	Commercial banks	Public	Iraq	2012	2012Iraqi Middle East Investment Ba	16	0.845776	0.14508	0.0111915	0.102948	0	0.115123	0	0.8134	0.6396	0.1545	0.421156	0	0.93192	0	0	0	0.331645	0.109988	0	0.11962	0.26597	0.901665	0.014309	0.0505441	0	0.843046	0.0910931	0.29365	3.33957	0.875344	0.139	0.0028	0	0.0754647	0.0580146	3.83442	0.0829032	2.86493	0	1	0	0	0
Jammal Trust Bank SAL	Commercial banks	Private	Lebanon	2012	2012Jammal Trust Bank SAL	53	0.85941	0.470563	0.0131999	0.0798332	0	0.0791195	0	0.8438	0.6465	0.1326	0.192636	0	0.838719	0.586065	0.97994	0.598063	0.457805	0.209586	0	0.0995742	0.014392	0.337639	0.00991502	0.0167402	0	0.47948	0.115434	0.27868	3.34708	-0.0885594	0.5576	0.5576	0	0.0086734	0.0497149	3.90041	-0.000797761	3.91725	0	1	0	0	0
Jordan Ahli Bank Plc	Commercial banks	Public	Jordan	2012	2012Jordan Ahli Bank Plc	137	0.707661	0.580266	0.035419	0.0562921	0	0.140347	0	0.4903	0.4277	0.1474	0.0105574	0	0.937984	0.302345	0.908848	0.332669	0.712622	0.50783	0	0.344369	-0.0871804	0	0.11859	0.0247123	0	0.25527	0.0349367	0.20836	0	-1.05248	0.4075	0.0066	0.1143	0.0273718	0.0416244	3.59217	-0.00753158	0	0	1	0	0	0
Jordan Kuwait Bank	Commercial banks	Public	Jordan	2012	2012Jordan Kuwait Bank	152	0.797022	0.438893	0.0108227	0.115842	0	0.0117735	0.0362852	0.7011	0.5972	0.1187	0.0708873	-0.0130912	0.774685	0.192716	0.855835	0.225179	0.712622	0.50783	0	0.344369	0.0538797	0.512835	0.11859	0.0243176	0	0.272222	0	0.46932	3.98531	0.875358	0.4834	0.0047	0	0.0273718	0.0416244	3.59217	-0.00753158	4.3636	0	1	0	0	0
National Bank of Oman (SAOG)	Commercial banks	Public	Oman	2012	2012National Bank of Oman (SAOG)	203	0.910833	0.43128	0.0129231	0.126117	0	0.0686781	0	0.2788	0.2125	0.1438	0.0348386	0	0.379873	0.271067	0.661006	0.410082	0.590632	0.348846	0	0.268516	-0.0871804	0	0.072101	0.0241087	0	0.517313	0.0626602	0.5	2.19386	-1.05248	0.2981	0.16	0.0974	0.0289461	0.0404219	4.3399	0.0200144	3.58673	0	1	0	0	0
Saradar Bank SAL	Commercial banks	Private	Lebanon	2012	2012Saradar Bank SAL	13	0.757991	0.257863	0.0106859	0.00728349	0	0.167317	0	0.6598	0.5438	0	0.0237812	0	0.746745	0.388825	0.876345	0.443689	0.457805	0.209586	0	0.0995742	0.0359071	0.368782	0.00991502	0	0	0.260846	0	0.50112	2.85906	-0.570517	0.1038	0.1001	0.1038	0.0086734	0.0497149	3.90041	-0.000797761	4.02113	0	1	0	0	0
Saudi British Bank JSC (The)	Commercial banks	Public	Saudi Arabia	2012	2012Saudi British Bank JSC (The)	291	0.857442	0.453197	0.0133124	0.16528	0	0.183967	0	0.6062	0.5195	0.169	0.0156623	0	0.403385	0.268577	0.619048	0.433855	0.723762	0.523831	0	0.133935	0.0359071	0.368782	0.0179386	0.0446199	0	0.224738	0.0755327	0.53254	2.84094	-0.570517	0.265	0.1988	0.265	0.0999685	0.0582622	4.40215	0.0615988	3.28058	0	1	0	0	0
Soci?t? G?n?rale Alg?rie	Commercial banks	Private	Algeria	2012	2012Soci?t? G?n?rale Alg?rie	113	0.817342	0.656013	0.0041986	0.144986	0	0.225912	0	0.7184	0.5939	0	0.808772	0	1	0	0	0	0.896305	0.803362	0	0.260397	0.0271321	0.458258	0.0678064	0	0	0.243751	0	0.79305	3.35663	-0.369236	0.173	0.388	0.074	0.029	0.0452421	3.74751	0.0220589	4.15577	0	1	0	0	0
Soci?t? G?n?rale de Banque au L	Commercial banks	Private	Lebanon	2012	2012Soci?t? G?n?rale de Banque au L	238	0.871462	0.767812	0.0078079	0.213271	0	0	0	0	0	0	0	0	0	0	0	0	0.457805	0.209586	0	0.0995742	0	0	0.00991502	0	0	0.148936	0.803607	0.59107	2.68304	-0.47698	0.4604	0.186	0	0.0086734	0.0497149	3.90041	-0.000797761	0	0	1	1	0	0
Syria Gulf Bank SA	Commercial banks	Public	Syrian Arab Republic	2012	2012Syria Gulf Bank SA	311	0.852496	0.373201	0.0014902	-0.201208	0	0	0	0	0	0	0	0	0	0	0	0	0.704565	0.496412	0	0.336936	0	0	0.113526	0	0	0.530217	0.0608671	0.61782	0.013311	-0.168121	0.1385	0.525	0.0807	0.0285	0.0475316	3.26338	0	0	0	1	1	0	0
A_Ayan Leasing & Investment Com	Islamic banks	Public	Kuwait	2012	2012A_Ayan Leasing & Investment Com	67	0.801893	0.505231	0.0179331	0.192779	0	0.0678222	0.0406075	0	0.280911	0.1456	0	-0.016445	1.88853	0.568936	0.959231	0.594297	0.543002	0.294851	0.543002	0.192203	0.0991876	0.872067	0.0369419	0.0189898	0	0.199525	0.0834657	0.37961	2.93701	-0.806243	1	1	0	0.0962841	0.048394	4.71583	-0.0905396	3.41659	0	0	0	1	0
Abu Dhabi Islamic Bank	Islamic banks	Public	United Arab Emirates	2012	2012Abu Dhabi Islamic Bank	130	0.735367	0.548427	0.0234911	0.129743	0	0.120062	0.0505549	0	0.585486	0.2339	0	0.142139	0.835082	0	0	0	0.517351	0.267652	0.517351	0.1231	0.0858033	0.76961	0.0151535	0.0338838	0	0.253022	0.07487	0.37963	0	-0.88302	1	1	0	0.0692851	0.00877347	4.61253	0	5.02465	0	0	0	1	0
Al Rajhi Bank Public Joint Stoc	Islamic banks	Public	Saudi Arabia	2012	2012Al Rajhi Bank Public Joint Stoc	303	0.855693	0.546669	0.0125642	0.193674	0	0.0947863	0.041422	0	0.174622	0.1105	0.883858	0.0751362	0.654898	0	0	0	0.723762	0.523831	0.723762	0.133935	0.091554	0.829354	0.0179386	0.0147082	0	0.240974	0.0926526	0.32537	3.42097	-0.90166	0	0.0011	0	0.0999685	0.0582622	4.40215	0.0615988	4.33814	0	1	0	1	0
Albaraka Islamic Bank BSC	Islamic banks	Private	Bahrain	2012	2012Albaraka Islamic Bank BSC	105	0.608038	0.603653	0.023649	0.00556906	0	0.13448	0.0520374	0	0.605043	0.168	0.452907	0.148415	0.48637	0.330277	0.900986	0.366294	0.509138	0.259222	0.509138	0.17193	0.0625129	0.826438	0.02956	0.0251353	0	0.151216	0	0.27438	3.71448	-0.0446887	0.65	0.0791	0	0.0198351	-0.00400041	4.37391	-0.0059168	0	0	1	0	1	0
Bank Nizwa SAOG	Islamic banks	Public	Oman	2012	2012Bank Nizwa SAOG	52	0.782281	0.622073	0.0202825	-0.0583821	0	0.134147	0.0146637	0	0.308529	0.2607	0.537981	0.0176876	0.407623	0.383554	0.920043	0.418831	0.590632	0.348846	0.590632	0.268516	0.0991876	0.872067	0.072101	0.0340016	0	0.0976768	0.102917	0.3482	3.84673	-0.806243	0.0735	0.0518667	0.829833	0.0289461	0.0404219	4.3399	0.0200144	5.33161	0	1	0	1	0
Bank Saderat Iran	Islamic banks	Public	Iran, Islamic Rep.	2012	2012Bank Saderat Iran	278	0.898196	0.261366	-0.0001608	0.0793555	0	0.142197	0.000657722	0	0.46559	0.1825	0.0660465	-0.0383293	0.687292	0.348341	0.709773	0.48306	0.625604	0.39138	0.625604	0.121628	0.0991876	0.872067	0.0147934	0.0238024	0	0.257873	0.0893851	0.9396	2.19654	-0.806243	0.605	0.0017	0	0.0264572	0.262934	3.89916	0.00496384	2.90777	0	1	0	1	0
Boubyan Bank KSCP	Islamic banks	Public	Kuwait	2012	2012Boubyan Bank KSCP	215	0.911837	0.247499	0.010592	0.0946689	0	0.123077	0.0464133	0	0.60794	0.1775	0.617923	0.0743366	0.937868	0	0	0	0.543002	0.294851	0.543002	0.192203	0.165425	0.65284	0.0369419	0.0688947	0	0.312634	0.0845545	0.47347	3.16067	0.396988	0.128017	0.0028	0	0.0962841	0.048394	4.71583	-0.0905396	0	0	1	0	1	0
Ibdar Bank BSC	Islamic banks	Private	Bahrain	2012	2012Ibdar Bank BSC	2	0.739363	0.755417	0.0114297	-0.0483612	0	0.10895	0.0596165	0	0.588281	0.154	0.323695	-0.053897	1	0	0	0	0.509138	0.259222	0.509138	0.17193	0.0625129	0.826438	0.02956	0.0243712	0	0.0954678	0	0.63254	3.31484	-0.289857	0.441	0.0609	0.05	0.0198351	-0.00400041	4.37391	-0.0059168	0	0	0	0	1	0
Jordan Dubai Islamic Bank	Islamic banks	Public	Jordan	2012	2012Jordan Dubai Islamic Bank	63	0.768872	0.259705	0.009783	0	0	0.138924	0.345592	0	0.317153	0.2245	0.0325753	0.0874961	0.469897	0.352466	0.567672	0.68605	0.712622	0.50783	0.712622	0.344369	0.0991876	0.872067	0.11859	0.0292802	0	0.116451	0.0787774	0.50747	2.41999	-0.806243	0.2981	0.16	0.0974	0.0273718	0.0416244	3.59217	-0.00753158	4.35313	0	1	0	1	0
Kuwait Finance House	Islamic banks	Public	Kuwait	2012	2012Kuwait Finance House	296	0.697503	0.315253	-0.473657	0.0141788	0.0133629	0.418722	0.0971576	0.5506	0.4896	0.2142	0.0232779	-0.999241	0.567201	0.35532	0.830883	0.427642	0.543002	0.294851	0.543002	0.192203	0	0.932738	0.0369419	0	0	0.455098	0.0964696	0.534296	2.12197	0.665153	0.49	0.024	0.49	0.0962841	0.048394	4.71583	-0.0905396	6.23004	1	1	0	0	0
Kuwait International Bank	Islamic banks	Public	Kuwait	2012	2012Kuwait International Bank	184	0.807511	0.30679	0.86266	0.0570352	0.0156447	0.135599	0.163327	0.8011	0.6524	0.1824	0.0782816	-0.998702	0.89492	0.42109	0.79704	0.528317	0.543002	0.294851	0.543002	0.192203	0.0993033	0.932738	0.0369419	0.0208195	0.114142	0.58081	0.0983867	0.475293	3.45648	0.665153	0.4003	0.0761	0	0.0962841	0.048394	4.71583	-0.0905396	5.7954	1	1	0	0	0
Masraf Al Rayan (Q.S.C.)	Islamic banks	Public	Qatar	2012	2012Masraf Al Rayan (Q.S.C.)	254	0.71269	0.588281	0.939118	0.172108	0.0129	0.10918	0.0917766	0.7726	0.6896	0.254	0.0661453	-0.998925	0.72127	0.492438	0.896104	0.549533	0.664458	0.441504	0.664458	0.274442	0.0669994	0.589915	0.0753183	0.0489019	0.192527	0.30862	0.10895	0.519496	3.36047	-0.170006	0.6733	0.1097	0.6733	0.133752	0.0113837	4.92981	-0.0706893	7.65295	1	1	0	0	0
Palestine Islamic Bank	Islamic banks	Private	PALESTINIAN TERRITORIES	2012	2012Palestine Islamic Bank	33	0	0	0	0.111608	0.0101212	0.0881634	0	0.4534	0.402	0	0.0234349	0	1	0.559904	0.870275	0.643365	0.745063	0.555119	0.745063	0.424215	-0.037889	0	0.179958	0	0.132479	0	0	0	2.90113	-0.947391	0.7368	0.0555	0.7368	0	0	0	0	0	1	0	0	0	0
Syria International Islamic Ban	Islamic banks	Public	Syrian Arab Republic	2012	2012Syria International Islamic Ban	81	0	0	0	-0.0225082	0.0080806	0.217029	0	1.6272	0.313	0	0.0593716	0	0.368468	0.59387	0.670139	0.886189	0.704565	0.496412	0.704565	0.336936	-0.132444	0	0.113526	0	0.161517	0	0	0	2.83038	-0.0420791	0.1474	0.0179	0.1474	0.0285	0.0475316	3.26338	0	0	1	1	0	0	0
Ahli United Bank BSC	Commercial banks	Public	Bahrain	2013	2013Ahli United Bank BSC	280	0.770767	0.556672	0.0153583	0.138701	0	0	0.0482921	0	0	0.1673	0	-0.0534278	0	0	0	0	0.474695	0.225336	0	0.168931	0.013778	0.350714	0.0285377	0	0	0.257361	0.174264	0.50588	0	0.472635	0.49	0.003	0.49	0.0372811	0.027574	4.39348	0.00699533	3.35773	1	1	1	0	0
Al Ahli Bank of Kuwait (KSC)	Commercial banks	Public	Kuwait	2013	2013Al Ahli Bank of Kuwait (KSC)	231	0.830641	0.264036	0.0132066	0.0673164	0.0012187	0.133305	0	0.8177	0.6316	0.156	0	0	0	0.723101	0.924949	0.781774	0.487839	0.237987	0	0.18848	0.140824	0.816088	0.0355247	0.0329858	0.211448	0.523323	0	0.44822	3.52191	0.472635	0.4085	0.0761	0	0.0662582	0.0325515	4.69362	0.067089	3.92336	1	1	1	0	0
Al Khalij Commercial Bank	Commercial banks	Public	Qatar	2013	2013Al Khalij Commercial Bank	234	0	0	0	0.0973485	0.0042024	0.125862	0.0287439	0.7853	0.6906	0	0	0.150173	0	0.725664	1	0.725664	0.673087	0.453046	0	0.274923	-0.0658332	0	0.0755829	0	0.187559	0	0.0649879	0	3.47675	0.186603	0.749	0.1094	0.749	0.0473001	0.0231535	4.92968	0.0719128	0	1	1	1	0	0
Alubaf Arab International Bank	Commercial banks	Private	Bahrain	2013	2013Alubaf Arab International Bank	79	0	0	0	0.122623	0.0105919	0	0	0	0	0	0	0	0	0	0	0	0.474695	0.225336	0	0.168931	0.013778	0.350714	0.0285377	0	0	0	0.049963	0	-0.144017	-0.47698	0.7368	0.0554	0.7368	0.0372811	0.027574	4.39348	0.00699533	0	1	0	1	0	0
Bank Audi Private Bank	Commercial banks	Private	Lebanon	2013	2013Bank Audi Private Bank	77	0.834399	0.563001	0.021167	0.138579	0.0004127	0	0.0366707	0	0	0	0	0.0848115	0	0	0	0	0.536506	0.287839	0	0.0927835	0	0	0.00860879	0	0	0.298999	0.0786928	0.32215	-0.0613729	-1.20553	1	1	0	0.0254054	0.0658147	3.89933	0.0358465	4.66272	1	0	1	0	0
Bank of Alexandria	Commercial banks	Private	Egypt, Arab Rep.	2013	2013Bank of Alexandria	185	0.870911	0	-0.0096049	0.154497	0.01438	0.143736	0	0.7605	0.5922	0	0	0	0	0.796117	1	0.796117	0.466013	0.217168	0	0.13301	0.140824	0.816088	0.0176916	0	0.211448	0.845251	0.0641608	0.329635	2.52156	0.472635	0	0.305	0	0.022262	0.0711173	3.51357	-0.0444661	4.13145	1	1	1	0	0
Banque Centrale Populaire SA	Commercial banks	Public	Morocco	2013	2013Banque Centrale Populaire SA	249	0	0	0	0.101727	0.01278	0	0.0605769	0	0	0.112	0	-0.120462	0	0	0	0	0.532683	0.283751	0	0.187255	0	0	0.0350646	0	0	0	0.0954852	0	3.3972	-0.0365862	0.665	0.034	0.665	0.0300996	0.0128712	3.49439	-0.0548732	0	1	1	1	0	0
Banque Ext?rieure d_Alg?rie	Commercial banks	Private	Algeria	2013	2013Banque Ext?rieure d_Alg?rie	260	0.811628	0.11443	0.0209976	0.136154	0.0365075	0.407538	0	0.9955	0.7358	0	0.212041	0	1	0	0	0	0.827355	0.684516	0	0.186232	0.257691	0.835464	0.0346824	0	0.369186	0.63806	0.136501	0.48453	2.33399	0.724268	0	0.1191	0	0.034	0.0889145	3.74027	0.149873	0	1	1	0	0	0
BBK B.S.C.	Commercial banks	Public	Bahrain	2013	2013BBK B.S.C.	213	0.894297	0.289979	0.0034739	0.139991	0	0.10497	0.196723	1.0503	0.6887	0	0	-0.0349706	1	1	1	1	0.474695	0.225336	0	0.168931	0.013778	0.350714	0.0285377	0	0	0.300324	0.162899	0.45999	3.24957	0.389284	0	0.6483	0	0.0372811	0.027574	4.39348	0.00699533	5.41343	0	1	0	0	0
Burgan Bank KPSC	Commercial banks	Public	Kuwait	2013	2013Burgan Bank KPSC	252	0.618715	0.596879	0.0245663	0.0895534	0	0.17867	0	0.8224	0.6747	0.302	0	0	0.988372	0.758113	1	0.758113	0.487839	0.237987	0	0.18848	0.143179	0.87178	0.0355247	0.0568946	0	0.294291	0.126	0.21469	2.77606	0.191682	0	0.1965	0	0.0662582	0.0325515	4.69362	0.067089	0	0	1	0	0	0
Byblos Bank S.A.L.	Commercial banks	Public	Lebanon	2013	2013Byblos Bank S.A.L.	247	0.857234	0.0888581	0.0136427	0.138035	0	0.455546	0	0.5583	0.3873	0	0.231484	0	1	0	0	0	0.536506	0.287839	0	0.0927835	-6.98258	0	0.00860879	0	0	0.784745	0.172714	0.31393	3.19625	0.640635	0	0.2725	0	0.0254054	0.0658147	3.89933	0.0358465	5.02301	0	1	0	0	0
Emirates Lebanon Bank SAL	Commercial banks	Private	Lebanon	2013	2013Emirates Lebanon Bank SAL	84	0.88	0.2533	0.73	0.0253573	0	0	0.0748539	0	0	0	0	0.027734	0	0	0	0	0.536506	0.287839	0	0.0927835	0	0	0.00860879	0	0	0.267059	0.0704871	0.5529	2.76359	-0.273888	0.1347	0.0596	0.2027	0.0254054	0.0658147	3.89933	0.0358465	6.84064	0	1	0	0	0
Emirates NBD PJSC	Commercial banks	Public	United Arab Emirates	2013	2013Emirates NBD PJSC	306	0.8	0.462558	1.59	0.137828	0	0	0.0606197	0	0	0	0	-0.0216796	0	0	0	0	0.500417	0.250418	0	0.116744	0	0.893308	0.0136292	0	0	0.185412	0.0644913	0.3775	-0.184022	0.0550303	0	0.1657	0	0.0448379	0.00662269	4.6275	0	7.00036	0	1	0	0	0
Fransabank-Syria S.A.	Commercial banks	Public	Syrian Arab Republic	2013	2013Fransabank-Syria S.A.	5	0.82	0.594395	0.94	0.336328	0	0	0.0392491	0	0	0.1092	0	0.0494002	0	0	0	0	0.671294	0.450636	0	0.326967	0	0	0.106907	0	0	0.256627	0.0984808	0.9125	3.63623	0.205712	0.27	0.1	0	-0.26339	0.367023	3.24706	0	7.39026	0	1	0	0	0
Future Bank B.S.C.	Commercial banks	Private	Bahrain	2013	2013Future Bank B.S.C.	82	0.86	0.240011	0.78	0.133881	0	0.0496134	0.0344767	0.9381	0.7027	0.1158	0	0.0574939	1	0.582334	0.917371	0.634786	0.474695	0.225336	0	0.168931	0.013778	0.350714	0.0285377	0.0272229	0	0.427416	0.0913902	1.0366	3.3886	0.587062	0	0.0051	0	0.0372811	0.027574	4.39348	0.00699533	7.35554	0	1	0	0	0
Groupe Banque Centrale Populair	Commercial banks	Private	Morocco	2013	2013Groupe Banque Centrale Populair	275	0.64	0.220696	1.37	0.101727	0	0.0472019	0.415634	0.8835	0.6834	0.1263	0	-0.558462	1	0.798644	1	0.798644	0.532683	0.283751	0	0.187255	-0.0634731	0	0.0350646	0.0296913	0	0.654763	0.127173	0.2288	3.50129	0.587062	0	0.003	0	0.0300996	0.0128712	3.49439	-0.0548732	0	0	1	0	0	0
International Bank of Yemen YSC	Commercial banks	Private	Yemen, Rep.	2013	2013International Bank of Yemen YSC	109	0.88	0.471722	0.54	0.380357	0	0	0.0617359	0	0	0	0	0.0220456	0	0	0	0	0.9051	0.819206	0	0.180384	0	0	0.0325382	0	0	0.33042	0.118146	0.6175	0.555028	-0.273888	0.0835	0.0831	0	0.0239289	0.0988539	3.20606	0.175867	6.58218	0	1	0	0	0
Lebanese Swiss Bank SAL (The)	Commercial banks	Private	Lebanon	2013	2013Lebanese Swiss Bank SAL (The)	102	0.76	0.293993	0.84	0.105758	0	0.0795945	0.0241001	0.7373	0.5736	0	0.675834	-0.0234314	1	0	0	0	0.536506	0.287839	0	0.0927835	-0.058921	0	0.00860879	0	0	0.257826	0.119986	0.5189	2.99053	-0.273888	0.2792	0.0881	0.2464	0.0254054	0.0658147	3.89933	0.0358465	7.34357	0	1	0	0	0
Natixis Algerie	Commercial banks	Private	Algeria	2013	2013Natixis Algerie	68	0.81	0.104006	1.46	0.0559745	0	0.125007	0.0305461	0.6326	0.515	0	1.9315	-0.065981	0.991006	0.346473	0.961672	0.360282	0.827355	0.684516	0	0.186232	0.143179	0.87178	0.0346824	0	0	0.560135	0.0898272	0.3175	2.58551	0.191682	0	0.0614	0	0.034	0.0889145	3.74027	0.149873	6.85615	0	1	0	0	0
Soci?t? G?n?rale de Banque au L	Commercial banks	Private	Lebanon	2013	2013Soci?t? G?n?rale de Banque au L	238	0.799598	0.37192	0.0129616	0.137254	0	0.0164802	0	0.9828	0.7579	0.1836	0.146482	0	0.982865	0.212723	1	0.212723	0.536506	0.287839	0	0.0927835	0.0538797	0.512835	0.00860879	0.0376134	0	0.143807	0	0.54945	4.5129	0.875358	0.2196	0.0085	0.13	0.0254054	0.0658147	3.89933	0.0358465	0	0	1	0	0	0
Soci?t? G?n?rale Marocaine de B	Commercial banks	Private	Morocco	2013	2013Soci?t? G?n?rale Marocaine de B	204	0.884772	0.293263	0.0149017	0.0725926	0	0.0488963	0	0.3161	0.2761	0.182	0	0	1	0.373109	0.953892	0.391144	0.532683	0.283751	0	0.187255	-0.0871804	0	0.0350646	0.0305131	0	0.178852	0.167689	0.48881	2.39933	-1.05248	1	1	0	0.0300996	0.0128712	3.49439	-0.0548732	0	0	0	0	0	0
Tunis International Bank	Commercial banks	Private	Tunisia	2013	2013Tunis International Bank	17	0.593725	0.557061	0.0265818	0.110189	0	0.0970383	0.0221257	0.0298	0.0271	0	0.184428	-0.0448314	0.886076	0	0	0	0.316344	0.100073	0	0.0984382	-0.0317456	0	0.00969008	0	0	0.174781	0.0367969	0.25913	2.06926	-2.01639	1	1	0	0.0391328	0.0461184	3.62559	0.00903838	0	0	0	0	0	0
Union Bancaire pour le Commerce	Commercial banks	Public	Tunisia	2013	2013Union Bancaire pour le Commerce	86	0.847056	0.418634	0.0273366	0.0772747	0	0.130126	0	0.6958	0.5603	0.1422	0.501984	0	0.658545	0	0	0	0.316344	0.100073	0	0.0984382	0.103403	0.939149	0.00969008	0.0166711	0	0.351139	0.121186	0.26745	3.58564	0.875347	0.442	0.1004	0.2071	0.0391328	0.0461184	3.62559	0.00903838	0	0	1	0	0	0
United Gulf Bank (BSC) EC	Commercial banks	Public	Bahrain	2013	2013United Gulf Bank (BSC) EC	124	0.80672	0.239027	-0.0327936	0.00635845	0	0.1377	0	0.7016	0.6122	0.1809	0.874419	0	1	0	0	0	0.474695	0.225336	0	0.168931	0.013778	0.350714	0.0285377	0.076138	0	0.580106	0.12071	0.9637	0	0	0	0.0358	0.05	0.0372811	0.027574	4.39348	0.00699533	4.08048	0	0	0	0	0
A_Ayan Leasing & Investment Com	Islamic banks	Public	Kuwait	2013	2013A_Ayan Leasing & Investment Com	67	0.77099	0.280911	0.929209	0.0795088	0.0072967	0.198689	0.0208613	0.5092	0.4398	0	0.310929	-0.998704	1	0	0	0	0.487839	0.237987	0.487839	0.18848	0.59701	1.24459	0.0355247	0	0.385417	0.456435	0.0678222	0.354719	3.1842	0	0.21	0.0947	0.0917	0.0662582	0.0325515	4.69362	0.067089	7.76407	1	0	0	0	0
Bahrain Islamic Bank B.S.C.	Islamic banks	Public	Bahrain	2013	2013Bahrain Islamic Bank B.S.C.	120	0.648537	0.632301	0.564698	0.102318	0.022631	0.105165	0.127366	0.7598	0.5971	0	0.124888	-0.999063	0.544806	0.387214	0.827896	0.467709	0.474695	0.225336	0.474695	0.168931	0.013778	0.350714	0.0285377	0	0.114142	0.106564	0.13284	0.477532	3.22287	0.665153	0.2796	0.2796	0	0.0372811	0.027574	4.39348	0.00699533	6.70472	1	1	0	0	0
Boubyan Bank KSCP	Islamic banks	Public	Kuwait	2013	2013Boubyan Bank KSCP	215	0.540289	0.60794	0.737916	0.109679	0.0126874	0.0944874	0.0588806	0.6886	0.6242	0	0.0604334	-0.998923	0.648015	0.391344	0.805195	0.486023	0.487839	0.237987	0.487839	0.18848	-0.0507718	0	0.0355247	0	0.305854	0.263443	0.123077	0.341376	3.63715	-0.0834191	0.6601	0.0437	0.6601	0.0662582	0.0325515	4.69362	0.067089	7.47316	1	1	0	0	0
Emirates Islamic Bank PJSC	Islamic banks	Public	United Arab Emirates	2013	2013Emirates Islamic Bank PJSC	232	0	0	0	0.125753	0.0082401	0.242705	0	0.775	0.6452	0.1688	0.581218	0	0.755352	0.338227	0.962978	0.351231	0.500417	0.250418	0.500417	0.116744	0.0669994	0.589915	0.0136292	0.0324986	0.192527	0	0	0	2.81254	-0.170006	0.0797	0.0797	0	0.0448379	0.00662269	4.6275	0	0	1	1	0	0	0
Faisal Islamic Bank of Egypt	Islamic banks	Public	Egypt, Arab Rep.	2013	2013Faisal Islamic Bank of Egypt	190	0.776306	0.303577	-0.530915	0.159939	0.0251853	0.216573	0.123635	0.8626	0.723	0.1954	0.240705	-0.999061	1	0	0	0	0.466013	0.217168	0.466013	0.13301	-0.984102	0	0.0176916	0.0505238	0.258566	0.32154	0.0925588	0.742293	2.74362	0.535777	0.1189	0.1189	0	0.022262	0.0711173	3.51357	-0.0444661	7.28454	1	1	0	0	0
GFH Financial Group B.S.C.	Islamic banks	Public	Bahrain	2013	2013GFH Financial Group B.S.C.	122	0.105913	0.0448711	0.580641	0.0134595	0.0126627	0.188192	0.550907	0.6873	0.593	0	0.355468	-0.999455	0	0	0	0	0.474695	0.225336	0.474695	0.168931	0.013778	0.350714	0.0285377	0	0.385417	0.811162	0.768605	0.768531	3.44752	0	0.2723	0.2723	0	0.0372811	0.027574	4.39348	0.00699533	5.75854	1	0	0	0	0
Karafarin Bank	Islamic banks	Public	Iran, Islamic Rep.	2013	2013Karafarin Bank	154	0.617899	0.356469	0.000648	0.154828	0.0001933	0.342654	0.082985	0.7776	0.6526	0.2121	3.37903	65.1568	0.329617	0.566781	0.957593	0.591881	0.624563	0.390079	0.624563	0.0892823	0.0669994	0.589915	0.00797133	0.040835	0.192527	0.174095	0.061777	0.60245	3.64379	-0.170006	0.24	0.0504	0	-0.0744456	0.272568	3.77948	-0.117625	3.4437	1	1	0	0	0
Khaleeji Commercial Bank	Islamic banks	Public	Bahrain	2013	2013Khaleeji Commercial Bank	100	0.567568	0.0540541	0.0363176	0.0718078	0	0.116369	0.452318	0.8874	0.6407	0.192	0.189691	-0.380382	0.996088	0.581911	0.947594	0.614094	0.474695	0.225336	0.474695	0.168931	0.013778	0.350714	0.0285377	0.0215071	0	0.0824887	0	0.75121	3.24805	0.663484	0.5819	0.5819	0.071	0.0372811	0.027574	4.39348	0.00699533	0	0	1	0	0	0
Kurdistan International Bank fo	Islamic banks	Public	Iraq	2013	2013Kurdistan International Bank fo	49	0.082461	0.727916	0.0113713	0.0836583	0	0.169297	0	0.9785	0.7444	0.1462	0.272561	0.0556333	1	0	0	0	0.901813	0.813267	0.901813	0.116061	0.137752	0.724569	0.0134701	0.0383605	0	0.0575345	0.158816	0.30631	3.8414	0.524605	0.381	0.1765	0.381	0.139364	0.060891	3.84984	0.0666981	3.12317	0	1	0	0	0
Kuwait Finance House	Islamic banks	Public	Kuwait	2013	2013Kuwait Finance House	296	0.889131	0.48958	0.0133629	0.0290679	0	0.178564	0.0255736	0.9934	0.7997	0	0.374791	0.308892	0.824742	0	0	0	0.487839	0.237987	0.487839	0.18848	-0.484837	0	0.0355247	0	0	0.0710009	0.28041	0.63114	3.64339	0.170634	0.35	0.0804	0.35	0.0662582	0.0325515	4.69362	0.067089	4.29091	0	1	0	0	0
Masraf Al Rayan (Q.S.C.)	Islamic banks	Public	Qatar	2013	2013Masraf Al Rayan (Q.S.C.)	254	0.892574	0.689594	0.0129	0.163951	0	0.160296	0.0348026	0.6782	0.5698	0.2693	0.433638	0.111203	0.604607	0.519253	0.899748	0.577109	0.673087	0.453046	0.673087	0.274923	-0.0862932	0	0.0755829	0.0426399	0	0.237955	0	0.33202	3.77158	-0.073832	0.1883	0.1883	0	0.0473001	0.0231535	4.92968	0.0719128	3.55593	0	1	0	0	0
Noor Bank	Islamic banks	Private	United Arab Emirates	2013	2013Noor Bank	217	0.875998	0.810716	0.0063572	0.159663	0	0.157535	0.0210506	0.8246	0.699	0.184	0.0536316	0.480075	0.61023	0.60786	1	0.60786	0.500417	0.250418	0.500417	0.116744	0.0799569	0.646529	0.0136292	0.0351964	0	0.1388	0.822059	0.58287	3.42844	-0.217884	0.1013	0.1013	0	0.0448379	0.00662269	4.6275	0	4.05043	0	1	0	0	0
Al Ahli Bank of Kuwait (KSC)	Commercial banks	Public	Kuwait	2014	2014Al Ahli Bank of Kuwait (KSC)	231	0.772396	0.631576	0.0012187	0.0545737	0	0.201949	0.0414638	0.7993	0.6353	0.1312	0.246466	0.214474	0.985435	0	0	0	0.502835	0.252843	0	0.192527	0.103403	0.939149	0.0370667	0.0153815	0	0.280708	0.50087	0.39416	3.8915	0.875347	0.1732	0.1732	0.0749	0.011493	0.026823	4.64407	0.116628	0	0	1	0	0	0
Al Khalij Commercial Bank	Commercial banks	Public	Qatar	2014	2014Al Khalij Commercial Bank	234	0.879457	0.690569	0.0042024	0.104474	0	0	0.0528701	0	0	0.2655	0.0167352	0.0349633	1	0.365101	0.965057	0.378321	0.65819	0.433214	0	0.258566	-0.0871804	0	0.0668563	0.0445123	0	0.23361	0	0.32667	0	-1.05248	0.4608	0.2104	0	0.0555604	0.0322198	4.92355	0.132145	3.35422	0	1	0	0	0
Arab Bank Syria SA	Commercial banks	Public	Syrian Arab Republic	2014	2014Arab Bank Syria SA	24	0.559231	0.176867	0.017814	0.43121	0	0.12704	0	0.8751	0.6437	0	1.61843	0	1	0	0	0	0.663469	0.440191	0	0.32108	0.26597	0.901665	0.103093	0	0	0.62807	0	0.485	0	0.875344	0.1667	0.0076	0	-0.263001	0	2.96699	0	2.89537	0	1	0	0	0
Bank Audi SAE	Commercial banks	Private	Egypt, Arab Rep.	2014	2014Bank Audi SAE	169	0.750325	0.539064	0.0081684	0.196049	1.87	0.136407	0	0.7351	0.6208	0.118	0.0506175	0	1	0.479971	0.769959	0.623372	0.481464	0.231808	0	0.132479	0.014392	0.337639	0.0175507	0.014897	0.126246	0.173673	0.435022	0.43443	0	-0.0885594	0.403	0.074875	0.0067	0.0218547	0.0946972	3.52886	-0.0240468	5.53508	1	1	0	0	0
Bank Audi SAL	Commercial banks	Public	Lebanon	2014	2014Bank Audi SAL	286	0	0	0	0.138421	1.21	0.156397	0	0.8525	0.7292	0	0.0488307	0	1	0.517316	0.869048	0.595268	0.533597	0.284726	0	0.096013	0.0506146	0.513809	0.00921849	0	0.191722	0	0.247134	0	3.12793	-0.0885621	0.6733	0.1097	0.6733	0.0381102	0.0482102	3.88571	0.049786	0	1	1	0	0	0
Bank Hapoalim BM	Commercial banks	Public	Israel	2014	2014Bank Hapoalim BM	305	0.897284	0.597637	-0.0538972	0.0908817	1.56	0.0574622	0.0529691	0.3287	0.2927	0	0.0126985	0.186436	0.627539	0.422502	0.724094	0.58349	0.640245	0.409913	0	0.203331	-0.0871804	0	0.0413436	0	0.167655	0.273321	0	0.9469	2.08843	-1.05248	0.7368	0.05178	0.7368	0.047772	0.0157621	4.5761	0.00182362	2.98444	1	0	0	0	0
Bank of Syria and Overseas SA	Commercial banks	Public	Syrian Arab Republic	2014	2014Bank of Syria and Overseas SA	87	0	0.156198	-0.148972	0.448465	0.7	0.147643	0	0.6221	0.5388	0.1773	0.311444	0	0.707028	0	0	0	0.663469	0.440191	0	0.32108	0.346809	0.907744	0.103093	0.0746228	0.420884	0.0350195	0.118576	0.133333	3.19053	0	0.5206	0.06753	0.0917	-0.263001	0	2.96699	0	2.25503	1	0	0	0	0
Banque BEMO Sal	Commercial banks	Public	Lebanon	2014	2014Banque BEMO Sal	90	0.380573	0.776038	0.0024981	0.129792	0	0	0	0	0	0	0	0	0	0	0	0	0.533597	0.284726	0	0.096013	0	0	0.00921849	0	0	0.106264	0	0.67742	-0.477121	-0.273888	0	0.5866	0	0.0381102	0.0482102	3.88571	0.049786	3.01737	0	1	0	0	0
Banque de Tunisie	Commercial banks	Public	Tunisia	2014	2014Banque de Tunisie	112	0.755046	0.564934	0.0063592	0.117461	0	0.132265	0.0593052	0.8575	0.6886	0	0	0.0375037	0.830588	0.765432	1	0.765432	0.310674	0.0965182	0	0.0962073	0.165295	0.895545	0.00925584	0	0	0.150788	0.116468	0.45987	2.7824	0.389284	0	0.5564	0	0.0214306	0.0531624	3.63402	0.0139261	4.05272	0	1	0	0	0
Banque du Caire SAE	Commercial banks	Private	Egypt, Arab Rep.	2014	2014Banque du Caire SAE	222	0	0	0	0.333483	0	0	0	0	0	0	0	0	0	0	0	0	0.481464	0.231808	0	0.132479	0	0	0.0175507	0	0	0	0.0285027	0	0	-0.573745	0	0.0066	0	0.0218547	0.0946972	3.52886	-0.0240468	0	0	1	0	0	0
BBAC sal	Commercial banks	Private	Lebanon	2014	2014BBAC sal	186	0	0	0	0.117525	0	0	0	0	0	0.2316	0	0	0	0	0	0	0.533597	0.284726	0	0.096013	0	0	0.00921849	0	0	0	0.0602964	0	0	-0.573745	0	0.1492	0	0.0381102	0.0482102	3.88571	0.049786	0	0	1	0	0	0
BBK B.S.C.	Commercial banks	Public	Bahrain	2014	2014BBK B.S.C.	213	0.628476	0.688681	0.002191	0.146211	0	0.20674	0.0487838	0.4446	0.3667	0	0	0.0679246	1	0.252381	0.756227	0.333738	0.468076	0.219096	0	0.161517	0.0625129	0.826438	0.0260879	0	0	0.136226	0.0636989	0.30904	3.67382	-0.0913177	0.34	0.1861	0.34	0.0541684	0.0330001	4.39776	-0.0900439	5.25108	0	1	0	0	0
Commercial Bank International P	Commercial banks	Public	United Arab Emirates	2014	2014Commercial Bank International P	164	0.725269	0.500167	0.0288207	0.0532459	0	0.0415186	0	0.8064	0.6478	0	0	0	1	0.394831	0.930058	0.424523	0.502642	0.252649	0	0.114142	-0.0634731	0	0.0130283	0	0	0.327169	0.0741574	0.23135	3.54569	0.587062	0	0.0019	0	0.0505308	0.0110112	4.641	0	0	0	1	0	0	0
Commercial Bank of Kuwait K.P.S	Commercial banks	Public	Kuwait	2014	2014Commercial Bank of Kuwait K.P.S	229	0.801629	0.431473	0.0062223	0.0834682	0	0	0.0471733	0	0	0	0	-0.0197518	0	0	0	0	0.502835	0.252843	0	0.192527	0	0.452769	0.0370667	0	0	0.301401	0.160664	0.44031	3.25568	-0.0913177	0.1038	0.0241	0.1038	0.011493	0.026823	4.64407	0.116628	4.36772	0	1	0	0	0
Cr?dit Immobilier et Hotelier	Commercial banks	Public	Morocco	2014	2014Cr?dit Immobilier et Hotelier	165	0.810203	0.363031	0.005698	0.0864124	0	0.0313748	0	0.9865	0.8039	0	0	0	1	0.771871	1	0.771871	0.5356	0.286867	0	0.191373	-0.0634731	0	0.0366235	0	0	0.413178	0.134283	0.54318	3.7972	0.587062	0	0.0038	0.1309	0.0453542	0.0188065	3.50129	-0.00179728	3.61719	0	1	0	0	0
Cr?dit Libanais S.A.L.	Commercial banks	Private	Lebanon	2014	2014Cr?dit Libanais S.A.L.	214	0.817235	0.49309	0.0535156	0.102013	0	0	0	0	0	0.1187	0	0	0	0	0	0	0.533597	0.284726	0	0.096013	0	0.893308	0.00921849	0	0	0.282155	0.104618	0.38075	4.13363	0.0550303	0	0.49	0	0.0381102	0.0482102	3.88571	0.049786	0	0	1	0	0	0
CreditBank SAL	Commercial banks	Private	Lebanon	2014	2014CreditBank SAL	134	0.829885	0.570543	0.016439	0.16925	0	0.0265148	0.0320844	0.3031	0.272	0.1691	0	0.00188941	1	0.666667	1	0.666667	0.533597	0.284726	0	0.096013	-0.0897988	0	0.00921849	0.0949061	0	0.126383	0.215051	0.35964	3.9712	-0.573745	1	1	0	0.0381102	0.0482102	3.88571	0.049786	0	0	0	0	0	0
Emirates NBD PJSC	Commercial banks	Public	United Arab Emirates	2014	2014Emirates NBD PJSC	306	0.415105	0.785349	0.0488359	0.163104	0	0.155458	0	0.9958	0.7672	0	0	0	1	0.622178	0.931126	0.668199	0.502642	0.252649	0	0.114142	0.165295	0.895545	0.0130283	0	0	0.0249858	0.0288042	0.48108	2.28312	0.389284	0.4932	0.53	0	0.0505308	0.0110112	4.641	0	0	0	1	0	0	0
HSBC Bank Middle East	Commercial banks	Private	United Arab Emirates	2014	2014HSBC Bank Middle East	60	0.819156	0.667567	0.0021837	0.128675	0	0.222441	0	0.7362	0.6021	0	0.701581	0	1	0	0	0	0.502642	0.252649	0	0.114142	0.334918	1.5975	0.0130283	0	0	0.188593	0	0.86666	3.31858	-0.277489	0.173	0.388	0.074	0.0505308	0.0110112	4.641	0	4.17932	0	1	0	0	0
HSBC Bank Middle East Limited	Commercial banks	Private	United Arab Emirates	2014	2014HSBC Bank Middle East Limited	168	0.84014	0.712935	0.0081042	0.128675	0	0	0	0	0	0	0	0	0	0	0	0	0.502642	0.252649	0	0.114142	0	0	0.0130283	0	0	0.182902	0.0814499	0.55807	3.06445	-0.573745	0.4608	0.2099	0	0.0505308	0.0110112	4.641	0	0	0	1	0	0	0
National Bank of Ras Al-Khaimah	Commercial banks	Public	United Arab Emirates	2014	2014National Bank of Ras Al-Khaimah	218	0.731775	0.521535	0.0159774	0.0874597	0	0	0.0608438	0	0	0.1164	0	0.0195599	0	0	0	0	0.502642	0.252649	0	0.114142	0	0.895545	0.0130283	0	0	0.269737	0.0389314	0.50836	0	0.389284	0.49	0.0029	0.49	0.0505308	0.0110112	4.641	0	3.38867	1	1	0	0	0
National Bank of Umm Al-Qaiwain	Commercial banks	Public	United Arab Emirates	2014	2014National Bank of Umm Al-Qaiwain	143	0.816384	0.355719	0.0060576	0.0817168	0.0136	0.123699	0	0.8353	0.6372	0.148	0	0	0	0.23169	0.915193	0.25316	0.502642	0.252649	0	0.114142	0.165295	0.895545	0.0130283	0.0305033	0.206104	0.383254	0.443881	0.58662	3.44651	0.389284	0.4085	0.0761	0	0.0505308	0.0110112	4.641	0	3.88234	1	1	0	0	0
National Bank of Yemen	Commercial banks	Private	Yemen, Rep.	2014	2014National Bank of Yemen	37	0.887219	0.512486	0.0147958	0.169053	0.0093713	0.122111	0.0238355	0.7498	0.656	0	0	0.283023	0	0.427717	0.853448	0.501163	0.904103	0.817402	0	0.182027	0.143179	0.87178	0.0331338	0	0.188393	0.311052	0.0924132	0.38357	3.36021	0.191682	0.749	0.121	0.749	0.0482342	0.109684	3.22353	0	4.34916	1	1	0	0	0
Union Internationale de Banques	Commercial banks	Public	Tunisia	2014	2014Union Internationale de Banques	110	0.76	0.492283	0.79	0.191669	0.0062224	0.138133	0.080473	0.8425	0.6361	0	0	0.0483849	1	0.794872	1	0.794872	0.310674	0.0965182	0	0.0962073	0.165295	0.895545	0.00925584	0	0.206104	0.305973	0.410247	0.61	2.76793	0.389284	0	0.298	0	0.0214306	0.0531624	3.63402	0.0139261	6.14331	1	1	0	0	0
Abu Dhabi Islamic Bank	Islamic banks	Public	United Arab Emirates	2014	2014Abu Dhabi Islamic Bank	130	0.890768	0.63357	0.0106261	0.249721	0	0.240494	0.0748041	0.6255	0.5101	0.223	0.0138268	0.163943	1	0.436342	0.901158	0.484201	0.502642	0.252649	0.502642	0.114142	-0.205493	0	0.0130283	0.0641805	0	0.150137	0	0.63717	3.69689	-0.0782786	0.87	0.0205	0.87	0.0505308	0.0110112	4.641	0	2.94211	0	1	0	0	0
Albaraka Bank Tunisia	Islamic banks	Private	Tunisia	2014	2014Albaraka Bank Tunisia	42	0.902124	0.736333	0.011016	0.0199243	0	0.053868	0.0460654	0.8233	0.6153	0	0.910067	0.0227171	1	0	0	0	0.310674	0.0965182	0.310674	0.0962073	-0.0637743	0	0.00925584	0	0	0.0878446	0	0.3595	3.36025	-0.251955	0.4787	0.0512	0	0.0214306	0.0531624	3.63402	0.0139261	5.08847	0	1	0	0	0
Albaraka Banking Group B.S.C.	Islamic banks	Public	Bahrain	2014	2014Albaraka Banking Group B.S.C.	261	0.778355	0.55725	0.0009812	0.133246	0	0.285794	0.0789036	7.0531	0.7563	0.1586	0.0319413	-0.0553101	1	1	1	1	0.468076	0.219096	0.468076	0.161517	0.0625129	0.826438	0.0260879	0.0251121	0	0.149194	0	0.97473	0.294089	-0.073832	0.1478	0.1656	0	0.0541684	0.0330001	4.39776	-0.0900439	5.69925	0	1	0	0	0
Albaraka Islamic Bank BSC	Islamic banks	Private	Bahrain	2014	2014Albaraka Islamic Bank BSC	105	0.798744	0.558712	0.0106714	0.0111143	0	0.186394	0.00380929	0.6306	0.5393	0	0.0205887	0.315295	1	0.408687	0.925097	0.441778	0.468076	0.219096	0.468076	0.161517	0.0625129	0.826438	0.0260879	0	0	0.118978	0.46451	0.42417	3.36742	-0.0782786	0.2206	0.0545	0.2206	0.0541684	0.0330001	4.39776	-0.0900439	5.9351	0	1	0	0	0
Arab Islamic Bank	Islamic banks	Private	PALESTINIAN TERRITORIES	2014	2014Arab Islamic Bank	28	0	0	0	0.0827151	0	0.168488	0.232897	0.973	0.7596	0.1551	0.397633	-0.217696	0.783505	0	0	0	0.658269	0.433319	0.658269	0.385417	-0.484837	0	0.148546	0.0468233	0	0	0.30976	0	3.40072	0.170634	0.28	0.1	0	0	0	0	0	0	0	1	0	0	0
Arcapita Bank B.S.C.	Islamic banks	Private	Bahrain	2014	2014Arcapita Bank B.S.C.	146	0	0	0	0	0	0.0372009	0	0.8597	0.6511	0.147	0.377232	-0.321007	0.891179	0.579438	0.918111	0.63112	0.468076	0.219096	0.468076	0.161517	0.0625129	0.826438	0.0260879	0.0301555	0	0	0.0763436	0	3.52114	0.735979	0.798	0.0122	0.798	0.0541684	0.0330001	4.39776	-0.0900439	0	0	1	0	0	0
Bahrain Islamic Bank B.S.C.	Islamic banks	Public	Bahrain	2014	2014Bahrain Islamic Bank B.S.C.	120	0.777199	0.597128	0.022631	0.0722921	0	0.0359292	0.0650507	0.7834	0.6287	0.1642	0.280922	0.304725	0.845816	0.543988	0.905225	0.600942	0.468076	0.219096	0.468076	0.161517	0.0625129	0.826438	0.0260879	0.0336839	0	0.118663	0.0191543	0.39615	3.58491	0.735979	0.05	0.0141	0.05	0.0541684	0.0330001	4.39776	-0.0900439	5.09303	0	1	0	0	0
Cihan Bank for Islamic Investme	Islamic banks	Private	Iraq	2014	2014Cihan Bank for Islamic Investme	25	0.793833	0.44124	0.0064075	0.0654752	0	0.132914	0.0399013	0.7536	0.6341	0	0.659756	0.155891	0.872093	0	0	0	0.886191	0.785334	0.886191	0.11447	-0.0637743	0	0.0131033	0	0	0.224415	0.102568	0.7237	0.665827	-0.251955	0.441	0.0609	0.05	0.0762857	0.018795	3.83371	0.044915	2.77572	0	1	0	0	0
Faisal Islamic Bank of Egypt	Islamic banks	Public	Egypt, Arab Rep.	2014	2014Faisal Islamic Bank of Egypt	190	0.838148	0.785083	0.0251853	0.323302	0	0.168529	0.000908938	1.0464	0.7392	0.0997	0.588651	0.397381	0.691589	0	0	0	0.481464	0.231808	0.481464	0.132479	0.0427122	0.667832	0.0175507	0.009548	0	0.0574348	0.456676	0.20598	0.394188	-0.226797	0.34	0.0018	0.34	0.0218547	0.0946972	3.52886	-0.0240468	4.9036	0	1	0	0	0
International Islamic Trade Fin	Islamic banks	Private	Saudi Arabia	2014	2014International Islamic Trade Fin	50	0.780702	0.568769	0.0215066	0.0113898	0	0.0953846	0.00681052	0.7553	0.6201	0.1481	0.783972	0.148599	0.548172	0	0	0	0.716942	0.514005	0.716942	0.123902	-0.0637743	0	0.0153517	0.027063	0	0.209394	0.0983812	0.24919	3.44881	-0.251955	0.2993	0.0846	0.2621	0.0269925	0.0353252	4.38853	0.0919277	0	0	1	0	0	0
Islamic International Arab Bank	Islamic banks	Private	Jordan	2014	2014Islamic International Arab Bank	117	0.863112	0.513826	0.039468	0.14771	0	0.0850275	0.0319267	0.2162	0.1927	0	0	0.238759	1.6485	0.630451	0.948791	0.664478	0.686839	0.471748	0.686839	0.305854	-0.0535185	0	0.0935468	0	0	0.240806	0.033524	0.49024	3.45664	-0.917665	1	1	0	0.0260995	0.0482462	3.61604	-0.0579516	5.08993	0	0	0	0	0
Jordan Islamic Bank	Islamic banks	Public	Jordan	2014	2014Jordan Islamic Bank	178	0.436157	0.901436	0.0145386	0.157618	0	0	0.0667301	0	0	0.1558	0	-0.201572	0.882625	0.882625	1	0.882625	0.686839	0.471748	0.686839	0.305854	0.102838	0.739594	0.0935468	0.029291	0	0.0237389	0	0.47117	0.187391	-0.855673	1	1	0	0.0260995	0.0482462	3.61604	-0.0579516	3.82648	0	0	0	0	0
Masraf Al Rayan (Q.S.C.)	Islamic banks	Public	Qatar	2014	2014Masraf Al Rayan (Q.S.C.)	254	0.840193	0.569793	0.0166817	0.161266	0	0.0566288	0.0335052	0.2798	0.2466	0.1675	0.439248	0.0491472	1	0	0	0	0.65819	0.433214	0.65819	0.258566	0.0585511	0.794984	0.0668563	0.0155179	0	0.143738	0	0.28318	2.27606	-0.773927	0	0.0011	0	0.0555604	0.0322198	4.92355	0.132145	4.53104	0	1	0	0	0
Parsian Bank	Islamic banks	Public	Iran, Islamic Rep.	2014	2014Parsian Bank	246	0.785357	0.694387	0.0136642	0.0908381	0	0.133426	0.0378504	0.7058	0.5878	0.165	0.557073	0.140412	0.524891	0.445979	0.920803	0.484337	0.581423	0.338053	0.581423	0.0867621	0.0799569	0.646529	0.00752766	0.0315619	0	0.114474	0.0820235	0.30303	3.21157	-0.217884	0.65	0.0791	0	-0.00194074	0.36603	3.74706	0.0839657	3.57284	0	1	0	0	0
Al Khalij Commercial Bank	Commercial banks	Public	Qatar	2015	2015Al Khalij Commercial Bank	234	0.86	0.334854	0.82	0.0875023	0.0111764	0	0.00895287	0	0	0.1469	0	0.216678	0.830588	0	0	0	0.667408	0.445433	0	0.262384	0	0.452769	0.0688453	0	0	0.260884	0	0.3838	3.38983	-0.0913177	0.6601	0.0438	0.6601	0.0533432	0.0334972	4.79961	0.349306	0	1	1	0	0	0
Arab Bank Group (Combined)	Commercial banks	Private	Jordan	2015	2015Arab Bank Group (Combined)	290	0.92	0.256142	1	0	0.0349245	0.322173	0.310738	0.9277	0.7227	0	0.0847553	-0.0171748	0	0	0	0	0.673716	0.453893	0	0.287805	-6.98258	0	0.0828317	0	0.379694	0.490383	0.0697674	0.4701	2.45207	0.640635	0	0.1191	0	0.0338408	0.0289948	3.61952	0.00070797	6.35408	1	1	0	0	0
Attijari Bank	Commercial banks	Public	Tunisia	2015	2015Attijari Bank	133	0.34	0.633529	-0.6	0.246236	0	0.10713	0.159592	0.9501	0.679	0	0.167153	0.0237355	0.956801	0.50256	0.925844	0.542813	0.296176	0.0877203	0	0.0957673	0.0938179	0.860233	0.00917137	0	0	0.0911099	0.110485	0.953	3.20176	0.517124	0.582	0.582	0	0.0270661	0.0462555	3.58678	0.0159366	5.64215	0	1	0	0	0
Bahrain Commercial Facilities C	Commercial banks	Public	Bahrain	2015	2015Bahrain Commercial Facilities C	46	0	0.00361211	-0.74	0.150748	0	0.141913	0.888955	1.0341	0.8268	0	0.519185	-0.484784	1	0	0	0	0.463197	0.214551	0	0.158336	0.0373695	0.499771	0.0250704	0	0	0.141941	0	0.9823	3.34102	0.0923926	0.2805	0.057	0.2805	0.0435039	0.0264755	4.35476	0.13556	0	0	1	0	0	0
Bank Audi SAE	Commercial banks	Private	Egypt, Arab Rep.	2015	2015Bank Audi SAE	169	0.84	0.620791	1.87	0.183508	0	0.207595	0.0403807	0.802	0.6576	0.271	0.0927427	-0.0198993	0.719852	0.3458	0.966694	0.357714	0.47132	0.222143	0	0.130852	0.107257	0.770065	0.0171223	0.0490164	0	0.224987	0	0.4455	2.92539	0.082645	0.1012	0.1012	0	0.0291591	0.100702	3.55181	0.0269685	0	0	1	0	0	0
Bank Audi SAL	Commercial banks	Public	Lebanon	2015	2015Bank Audi SAL	286	0.86	0.729171	1.21	0.162586	0	0.302191	0.0405913	0.55	0.4232	0	0.277984	-0.000641069	1	0	0	0	0.526706	0.27742	0	0.0926441	0.111354	0.648074	0.00858292	0	0	0.185669	0	0.326	3.06935	0.518379	0.355	0.355	0	0.0245366	0.018546	3.88335	0.0238747	7.08428	0	1	0	0	0
Bank of Syria and Overseas SA	Commercial banks	Public	Syrian Arab Republic	2015	2015Bank of Syria and Overseas SA	87	0.87	0.538778	0.7	-0.0353826	0	2.15759	0.00183289	0.6431	0.5201	0.169	0.0219339	0.303705	1	0.23088	0.942919	0.244857	0.647098	0.418736	0	0.328501	0.21697	0.790569	0.107913	0.0586687	0	0.271139	0.240319	0.7303	3.56319	-0.0978617	0.87	0.0206	0.87	-0.103103	0	2.92174	0	6.01749	0	1	0	0	0
Banque Centrale Populaire SA	Commercial banks	Public	Morocco	2015	2015Banque Centrale Populaire SA	249	0.884841	0.481879	0.0112664	0.0856674	0.62	0.437259	0	1.0276	0.8046	0	0.710173	0	1	0	0	0	0.53167	0.282673	0	0.182734	-0.127785	0	0.0333919	0	0.24065	0.0872455	0.222935	0.57496	0.738889	0.875345	0.11	0.0688	0	0.0266949	0.0044231	3.45868	-0.0564322	6.35844	1	1	0	0	0
Byblos Bank S.A.L.	Commercial banks	Public	Lebanon	2015	2015Byblos Bank S.A.L.	247	0.825958	0.422489	0.0116804	0.116301	1.3	0.104326	0	0.7061	0.6298	0.183	0.0720586	0	1	0.354801	0.75	0.473067	0.526706	0.27742	0	0.0926441	0.0359071	0.368782	0.00858292	0.0483162	0.264023	0.459611	0	0.3627	2.33203	-0.570517	0.6601	0.0437	0.6601	0.0245366	0.018546	3.88335	0.0238747	0	1	1	0	0	0
Commercial Bank of Dubai P.S.C.	Commercial banks	Public	United Arab Emirates	2015	2015Commercial Bank of Dubai P.S.C.	236	0	0	0	0.110334	2.1	0.180266	0	0.8183	0.7003	0.1347	0.270103	0	0.950476	0	0	0	0.511868	0.262009	0	0.112016	0.26597	0.901665	0.0125477	0.0440666	0.327146	0	0.100927	0	2.72583	0.875344	0.1189	0.035	0	0.0441009	0.0234627	4.5873	0	0	1	1	0	0	0
Commercial Bank of Syria	Commercial banks	Private	Syrian Arab Republic	2015	2015Commercial Bank of Syria	245	0.785658	0.511799	0.0057682	-0.016221	1.6	0.160285	0	0.7053	0.613	0.1671	0.449594	0	1	0	0	0	0.647098	0.418736	0	0.328501	0.346809	0.907744	0.107913	0.0703298	0.420884	0.169769	0.0868889	0.61511	2.57383	0	0.2146	0.2146	0	-0.103103	0	2.92174	0	2.88241	1	0	0	0	0
Credit Agricole Egypt SAE	Commercial banks	Public	Egypt, Arab Rep.	2015	2015Credit Agricole Egypt SAE	157	0.693314	0.485715	0.0098602	0.357334	1.55	0.0814196	0.0667466	0.8623	0.6824	0	0.339866	-0.110053	0.766395	0	0	0	0.47132	0.222143	0	0.130852	0.26597	0.901665	0.0171223	0	0.327146	0.325494	0.0779477	0.41947	2.37531	0.875344	0.1737	0.1737	0	0.0291591	0.100702	3.55181	0.0269685	4.92863	1	1	0	0	0
Doha Bank	Commercial banks	Public	Qatar	2015	2015Doha Bank	255	0.810852	0.608835	0.0234826	0.102718	0	0.0812887	0.0343345	0.8131	0.5947	0.1562	0.168304	0.0230449	1	0.839921	0.90242	0.930742	0.667408	0.445433	0	0.262384	0.0352172	0.497996	0.0688453	0.0221811	0	0.150664	0.116836	0.31923	2.70044	0.659145	0.598	0.598	0.0768	0.0533432	0.0334972	4.79961	0.349306	4.11055	0	1	0	0	0
Emirates Lebanon Bank SAL	Commercial banks	Private	Lebanon	2015	2015Emirates Lebanon Bank SAL	84	0.807268	0.755304	0.0150684	0.0336002	0	0.158267	0	0.952	0.6757	0.1504	0.297539	0	1	0	0	0	0.526706	0.27742	0	0.0926441	0.153076	0.662571	0.00858292	0.0524432	0	0.1724	0.126137	0.51216	2.46553	0.348209	0.381	0.1765	0.381	0.0245366	0.018546	3.88335	0.0238747	3.2565	0	1	0	0	0
Emirates NBD PJSC	Commercial banks	Public	United Arab Emirates	2015	2015Emirates NBD PJSC	306	0.770373	0.767155	0.0468992	0.167303	0	0.194733	0.0184261	1.0129	0.8168	0	0.303323	0.212749	1	0	0	0	0.511868	0.262009	0	0.112016	0.123005	0.69857	0.0125477	0	0	0.109103	0.0306233	0.42512	2.80491	0.139336	0.35	0.0804	0.35	0.0441009	0.0234627	4.5873	0	0	0	1	0	0	0
FIBI Bank	Commercial banks	Public	Israel	2015	2015FIBI Bank	272	0.862309	0.444793	0.0170109	0.0858779	0	0.177384	0.045862	0.8369	0.6653	0.158	0.033377	0.127188	1	0.364343	0.934631	0.389825	0.6045	0.365421	0	0.20514	0.266503	1.14499	0.0420823	0.0321186	0	0.115664	0.0558424	0.40704	3.797	-0.113502	0.1013	0.1013	0.4314	0.0412475	0.00486496	4.5536	0.00651122	5.45082	0	1	0	0	0
International Bank of Qatar Q.S	Commercial banks	Private	Qatar	2015	2015International Bank of Qatar Q.S	206	0.788153	0.377006	0.0134228	0.120049	0	0	0	0	0	0	0	0	0	0	0	0	0.667408	0.445433	0	0.262384	0.137599	0.831865	0.0688453	0	0	0.244821	0.142951	0.47468	2.8565	-0.33324	0.487	0.0233	0	0.0533432	0.0334972	4.79961	0.349306	0	0	1	0	0	0
International Bank of Yemen YSC	Commercial banks	Private	Yemen, Rep.	2015	2015International Bank of Yemen YSC	109	0.70487	0.794123	0.0150814	0.217454	0	0.156381	0	4.3766	0.7679	0	0.0228481	0	1	1	1	1	0.879179	0.772957	0	0.173704	-0.3095	0	0.0301731	0	0	0.108885	0.131963	0.41924	-0.0885908	-0.0594817	0	0.1656	0	-0.00188574	0.0810473	3.20467	0	0	0	1	0	0	0
Jordan Ahli Bank Plc	Commercial banks	Public	Jordan	2015	2015Jordan Ahli Bank Plc	137	0.8391	0.419773	0.0261955	0.0434964	0	0.156662	0	0.9653	0.7629	0.1367	0.548687	0	0.915663	0	0	0	0.673716	0.453893	0	0.287805	-0.941916	0	0.0828317	0.041362	0	0.384236	0.121043	0.28849	3.63037	0.0923926	0.275	0.1	0	0.0338408	0.0289948	3.61952	0.00070797	0	0	1	0	0	0
Jordan Commercial Bank	Commercial banks	Public	Jordan	2015	2015Jordan Commercial Bank	111	0.807678	0.223444	0.022363	0.0253375	0	0.0482906	0	0.9297	0.6928	0.1409	0.334368	0	1	0.466347	0.907945	0.513629	0.673716	0.453893	0	0.287805	0.30831	1.22638	0.0828317	0.0288836	0	0.503354	0	0.3401	3.41054	0.654826	0.202	0.0053	0	0.0338408	0.0289948	3.61952	0.00070797	2.72965	0	1	0	0	0
Jordan Kuwait Bank	Commercial banks	Public	Jordan	2015	2015Jordan Kuwait Bank	152	0.849344	0.722046	0.0104572	0.0575456	0	0.0465738	0	0.8471	0.6608	0.148	0.326995	0	1	0.437467	0.888083	0.492597	0.673716	0.453893	0	0.287805	0.30831	1.22638	0.0828317	0.030339	0	0.189769	0.0963821	0.67469	3.52355	0.654826	0.05	0.0069	0.05	0.0338408	0.0289948	3.61952	0.00070797	0	0	1	0	0	0
National Credit Bank (Closed Sh	Commercial banks	Public	Syrian Arab Republic	2015	2015National Credit Bank (Closed Sh	39	0.897568	0.385556	0.00793	-0.134276	0	0.0884296	0	0.8512	0.712	0	0.548397	0	0.620761	0	0	0	0.647098	0.418736	0	0.328501	0.137599	0.831865	0.107913	0	0	0.330127	0.397607	0.46731	0.522173	-0.33324	0.3483	0.0337	0	-0.103103	0	2.92174	0	4.13576	0	1	0	0	0
Samba Financial Group	Commercial banks	Public	Saudi Arabia	2015	2015Samba Financial Group	300	0	0	0	0.112445	0	0.102063	0	0.7399	0.5834	0	1.05744	0	1	0	0	0	0.696454	0.485048	0	0.119807	0.137599	0.831865	0.0143536	0	0	0	0.0945936	0	3.09627	-0.33324	0.2792	0.0827	0.25	0.0365248	0.0223629	4.31446	0.207926	0	0	1	0	0	0
Saudi Hollandi Bank	Commercial banks	Private	Saudi Arabia	2015	2015Saudi Hollandi Bank	267	0.879662	0.718072	-0.0424281	0	0	0.05827	0.0836364	0.2878	0.2556	0	0	-0.0583761	0.47384	0.320292	0.872744	0.366995	0.696454	0.485048	0	0.119807	-0.0983824	0	0.0143536	0	0	0.0489473	0	0.107429	3.29343	-0.772814	1	1	0	0.0365248	0.0223629	4.31446	0.207926	2.97114	0	0	0	0	0
Soci?t? Arabe Internationale de	Commercial banks	Public	Egypt, Arab Rep.	2015	2015Soci?t? Arabe Internationale de	187	0.541283	0.315153	-0.315291	0.111316	0	0	0	0	0	0.1372	0	0	1	0.628536	0.816486	0.769807	0.47132	0.222143	0	0.130852	0.017518	0.238747	0.0171223	0.0421662	0	0.291798	0	0	-0.0206372	-0.911854	1	1	0	0.0291591	0.100702	3.55181	0.0269685	2.86207	0	0	0	0	0
The National Bank of Kuwait - E	Commercial banks	Public	Egypt, Arab Rep.	2015	2015The National Bank of Kuwait - E	170	0.236603	0.258109	0.0031686	0.321382	0	0.139233	0	0.6026	0.4948	0.1531	0.624572	0	0.254599	0.158963	0.911043	0.174484	0.47132	0.222143	0	0.130852	0.107257	0.770065	0.0171223	0.0276916	0	0.57982	0.108089	0.72282	2.81817	0.082645	0.6	0.0984	0	0.0291591	0.100702	3.55181	0.0269685	3.89533	0	1	0	0	0
United Gulf Bank (BSC) EC	Commercial banks	Public	Bahrain	2015	2015United Gulf Bank (BSC) EC	124	0.691907	0.0141426	-0.343155	0.0352987	0	0.153512	0	0.6091	0.437	0.1653	0.147702	0	1	0	0	0	0.463197	0.214551	0	0.158336	0.0373695	0.499771	0.0250704	0.0596568	0	0.059615	0	0	-0.204526	-1.19042	1	1	0	0.0435039	0.0264755	4.35476	0.13556	3.00783	0	0	0	0	0
ABC Islamic Bank (E.C.)	Islamic banks	Private	Bahrain	2015	2015ABC Islamic Bank (E.C.)	75	0.839469	0.256519	0.012568	0.0910907	0	0.137139	0.0550779	0.3505	0.2596	0.1632	0.0577213	0.113547	0.841906	0	0	0	0.463197	0.214551	0.463197	0.158336	0.0373695	0.499771	0.0250704	0.0536113	0	0.396322	0	0.52341	-0.204526	-1.84853	1	1	0	0.0435039	0.0264755	4.35476	0.13556	0	0	0	0	0	0
Abu Dhabi Islamic Bank	Islamic banks	Public	United Arab Emirates	2015	2015Abu Dhabi Islamic Bank	130	0.815549	0.517784	0.0151604	0.268687	0	0.132155	0.037477	0.3621	0.3164	0.331	0.701834	0.0395976	0.518734	0.465042	0.94492	0.492149	0.511868	0.262009	0.511868	0.112016	-0.0535185	0	0.0125477	0.0433121	0	0.109815	0	0.46862	3.10474	-0.917665	0.068	0.0505	0.8808	0.0441009	0.0234627	4.5873	0	0	0	1	0	0	0
Ahli United Bank KSC	Islamic banks	Public	Kuwait	2015	2015Ahli United Bank KSC	228	0.748434	0.423745	0.0167636	0.118987	0	0.0891649	0.0791837	0.5142	0.4315	0	0.103583	0.0338241	0.662509	0.402069	0.63397	0.634207	0.500206	0.250206	0.500206	0.191285	-0.0535185	0	0.0365898	0	0	0.169696	0.119521	0.38651	2.9617	-0.917665	0.605	0.0017	0	0.00500877	0.0290893	4.47523	0.313367	3.54942	0	1	0	0	0
Al Baraka Bank Egypt SAE	Islamic banks	Private	Egypt, Arab Rep.	2015	2015Al Baraka Bank Egypt SAE	145	0.82947	0.675645	0.0173482	0.292465	0	0	0.0233256	0	0	0.1663	0.326424	0.115993	0.587339	0	0	0	0.47132	0.222143	0.47132	0.130852	-0.0637743	0	0.0171223	0.0303887	0	0.058684	0.237401	0.38791	0.0336386	-0.251955	0.7072	0.7072	0	0.0291591	0.100702	3.55181	0.0269685	0	0	1	0	0	0
Albaraka Banking Group B.S.C.	Islamic banks	Public	Bahrain	2015	2015Albaraka Banking Group B.S.C.	261	0.102758	0.756402	0.0571241	0.0960679	0	0.122942	0.0294247	0.889	0.6675	0.1732	0.41633	0.166096	1	0	0	0	0.463197	0.214551	0.463197	0.158336	0.0373695	0.499771	0.0250704	0.0454449	0	0.0052528	0	0.43454	3.21446	0.524605	0.1667	0.0028	0	0.0435039	0.0264755	4.35476	0.13556	0	0	1	0	0	0
Al-Salam Bank-Bahrain B.S.C.	Islamic banks	Public	Bahrain	2015	2015Al-Salam Bank-Bahrain B.S.C.	163	0.866878	0.118254	0.0152981	0.0607568	0	0.0940261	0.0807005	0.8646	0.6655	0.118	0.211566	-0.0876897	0.976706	0.499149	0.955615	0.522333	0.463197	0.214551	0.463197	0.158336	0.0373695	0.499771	0.0250704	0.0132179	0	0.817604	0.1457	0.41235	3.48035	0.663484	0.5564	0.5564	0	0.0435039	0.0264755	4.35476	0.13556	3.3142	0	1	0	0	0
Arab Islamic Bank	Islamic banks	Private	PALESTINIAN TERRITORIES	2015	2015Arab Islamic Bank	28	0.807464	0.769002	0.013025	0.0649298	0	0.0141389	0.0231952	0.6951	0.5836	0.1472	0.0650783	0.208741	0.730211	0.592741	0.875732	0.676852	0.598908	0.35869	0.598908	0.380646	0.0112827	0.234521	0.144891	0.0301966	0	0.160669	0.0866971	0.44097	3.9076	0.735979	0.54	0.0056	0	0	0	0	0	3.55547	0	1	0	0	0
Bank Saderat Iran	Islamic banks	Public	Iran, Islamic Rep.	2015	2015Bank Saderat Iran	278	0.836098	0.500503	0.0155106	0	0	0.133165	0.00893439	0	0.492796	0.1802	0.283398	0.206134	0.526514	0.329141	0.838154	0.38952	0.564627	0.318804	0.564627	0.0949657	0.117208	0.739604	0.00901848	0.0386113	0	0.291146	0	0.57491	4.29863	-0.102815	0.345	0.1861	0.345	0.0460342	0.166066	3.69058	0.128114	3.44486	0	1	0	1	0
Emirates Islamic Bank PJSC	Islamic banks	Public	United Arab Emirates	2015	2015Emirates Islamic Bank PJSC	232	0	0	0	0.128171	0	0.0738695	0	0	0.708105	0.1386	0.149789	0	0.883324	0.352392	0.888618	0.397264	0.511868	0.262009	0.511868	0.112016	0.0819424	0.689845	0.0125477	0.0238654	0	0	0.157421	0	4.15117	0.728109	0.0169	0.0169	0	0.0441009	0.0234627	4.5873	0	0	0	1	0	1	0
First energy bank	Islamic banks	Private	Bahrain	2015	2015First energy bank	62	0.895914	0.372827	0.0220898	0.0209587	0	0.111411	0.0330238	0	0.495775	0.1566	0.0218461	0.0781294	0.726128	0.340732	0.786556	0.431823	0.463197	0.214551	0.463197	0.158336	0.0373695	0.499771	0.0250704	0.0335545	0	0.225861	0	0.40017	3.39556	-0.102815	0.1038	0.1001	0.1038	0.0435039	0.0264755	4.35476	0.13556	4.96114	0	1	0	1	0
GFH Financial Group B.S.C.	Islamic banks	Public	Bahrain	2015	2015GFH Financial Group B.S.C.	122	0.797497	0.474409	0.0128395	0.0833496	0	0.100389	0	0	0.482478	0.1116	0.0110708	0.147735	0.384359	0.320196	0.790919	0.402805	0.463197	0.214551	0.463197	0.158336	0.0373695	0.499771	0.0250704	0.0239124	0	0.369116	0.0781534	0.23991	3.18709	-0.102815	0.265	0.199467	0.265	0.0435039	0.0264755	4.35476	0.13556	0	0	1	0	1	0
Islamic International Arab Bank	Islamic banks	Private	Jordan	2015	2015Islamic International Arab Bank	117	0.891031	0.193101	0.0126276	0.164479	0	0.0615018	0.0727898	0	0.751577	0.1388	0.160233	0.0395238	0.901871	0.594447	0.982101	0.60108	0.673716	0.453893	0.673716	0.287805	0.0819424	0.689845	0.0828317	0.0238999	0	0.144741	0.111402	0.31364	4.59185	0.728109	0.2196	0.0109	0.13	0.0338408	0.0289948	3.61952	0.00070797	5.52005	0	1	0	1	0
Jordan Islamic Bank	Islamic banks	Public	Jordan	2015	2015Jordan Islamic Bank	178	0	0	0	0.126611	0	0.0671489	0	0	0.314248	0.1623	0	-0.32131	0.840084	0.493893	0.904423	0.546505	0.673716	0.453893	0.673716	0.287805	0.0991876	0.872067	0.0828317	0.0211678	0	0	0.119868	0	2.98206	-0.806243	1	1	0	0.0338408	0.0289948	3.61952	0.00070797	0	0	0	0	1	0
Khaleeji Commercial Bank	Islamic banks	Public	Bahrain	2015	2015Khaleeji Commercial Bank	100	0.792991	0.342925	0.0299903	0.00579923	0	0.145509	0	0	0.5655	0.178	0.714936	0	0.718781	0.580378	0.982855	0.590104	0.463197	0.214551	0.463197	0.158336	0.0373695	0.499771	0.0250704	0.0266314	0	0.115916	0.142756	0.4462	3.69416	-0.0446887	0.0503	0.0503	0	0.0435039	0.0264755	4.35476	0.13556	4.30578	0	1	0	1	0
Noor Bank	Islamic banks	Private	United Arab Emirates	2015	2015Noor Bank	217	0.780405	0.551106	0.0147414	0.100043	0	0.13682	0	0	0.556103	0.1865	0.399304	-0.0093206	0.552984	0	0	0	0.511868	0.262009	0.511868	0.112016	0.0632653	0.669477	0.0125477	0.0263253	0	0.373134	0	0.47544	4.45236	-0.227245	0.442	0.1	0	0.0441009	0.0234627	4.5873	0	0	0	1	0	1	0
Syria International Islamic Ban	Islamic banks	Public	Syrian Arab Republic	2015	2015Syria International Islamic Ban	81	0.615964	0.319703	0.0122687	0.0858647	0	0.0857661	0.0393415	0	0.593717	0.1378	0.246399	-0.0889972	1	0	0	0	0.647098	0.418736	0.647098	0.328501	0	0	0.107913	0.0318568	0	0.385087	0.0689518	0.58512	3.41087	0	0	0.0418	0	-0.103103	0	2.92174	0	0	0	0	0	1	0
Ahli United Bank BSC	Commercial banks	Public	Bahrain	2016	2016Ahli United Bank BSC	280	0.378672	0.746397	0.0063857	0.15132	0	0	0	0	0	0	0.350641	0	0.697568	0	0	0	0.453035	0.205241	0	0.151689	0.137599	0.831865	0.0230097	0	0	0.0917716	0.126358	0.54468	-0.338735	-0.33324	0.7153	0.7153	0	0.0248538	0.0184863	4.35427	0	3.03989	0	1	0	0	0
Arab African International Bank	Commercial banks	Private	Egypt, Arab Rep.	2016	2016Arab African International Bank	230	0.758848	0.54338	0.0057218	0.141118	0	0.13387	0.0735634	0.8785	0.7137	0	0.175579	0.107848	0.968593	0.340794	0.90082	0.378315	0.565154	0.319399	0	0.197053	0.0938179	0.860233	0.0388298	0	0	0.162968	0.637015	0.48023	2.96166	0.517124	0.556	0.5564	0	0.0437202	0.103705	3.54653	0.229046	4.09859	0	1	0	0	0
Arab Bank for Investment & Fore	Commercial banks	Private	United Arab Emirates	2016	2016Arab Bank for Investment & Fore	158	0	0	0	0.117496	0	0.161325	0	0.6236	0.4982	0	0.050963	0	0.409754	0.364101	0.866398	0.420247	0.518784	0.269137	0	0.1137	-0.0983824	0	0.0129276	0	0	0	0.170617	0	0	-0.772814	0.4075	0.0066	0	0.0506033	0.0406997	4.5814	1	0	0	1	0	0	0
Arab Tunisian Bank	Commercial banks	Public	Tunisia	2016	2016Arab Tunisian Bank	121	0	0	0	0.0180316	0	0.0842313	0	0.8149	0.2885	0.2292	0.0602649	0	0.488881	0.366071	0.412042	0.88843	0.302598	0.0915658	0	0.0965471	-0.0983824	0	0.00932134	0.0345847	0	0	0.085216	0	0	-0.772814	0	0.1492	0	0.0100018	0.0443737	3.56796	0.0288428	0	0	1	0	0	0
Attijari Bank	Commercial banks	Public	Tunisia	2016	2016Attijari Bank	133	0.648578	0.679027	0.0165742	0.23457	0	0.199811	0.0437804	0.4381	0.3606	0	0.503599	0.0109715	0.995908	0.16165	0.829212	0.194944	0.302598	0.0915658	0	0.0965471	0.21697	0.790569	0.00932134	0	0	0.149601	0.112179	0.33127	3.70905	-0.0978617	0.345	0.1861	0.345	0.0100018	0.0443737	3.56796	0.0288428	5.26417	0	1	0	0	0
Bank of Jordan Plc	Commercial banks	Public	Jordan	2016	2016Bank of Jordan Plc	132	0.773354	0.601006	0.0123364	0.0987982	0	0.35926	0.0416717	0.6062	0.5244	0	0.0227427	0	1	0.182213	0.893788	0.203866	0.674706	0.455229	0	0.294963	0.21697	0.790569	0.0870031	0	0	0.28892	0	0.38359	2.89587	-0.0978617	0.2332	0.2391	0.2332	0.0249653	-0.00876851	3.62082	0.0597847	4.57195	0	1	0	0	0
Bank Sohar SAOG	Commercial banks	Public	Oman	2016	2016Bank Sohar SAOG	182	0.89	0.60286	0.9	0.0761914	0	0.0298322	0.0368537	0.9843	0.7953	0	0.137729	0.0880691	1	0.684418	1	0.684418	0.582635	0.339463	0	0.252401	0.30831	1.22638	0.0637062	0	0	0.134911	0	1.2665	3.81396	0.654826	0.1309	0.0037	0.1309	0.0501706	0.000652901	4.16491	0.124877	6.51424	0	1	0	0	0
Banque de l_Agriculture et du D	Commercial banks	Private	Algeria	2016	2016Banque de l_Agriculture et du D	235	0.76	0.612075	0.57	0	0	0.114774	0.0811451	0.8635	0.7062	0.2755	0.397464	0.070592	0.90455	0	0	0	0.783159	0.613338	0	0.185409	-0.941916	0	0.0343764	0.0833594	0	0.194129	0.0653362	1.1032	2.8249	0.0923926	0.349	0.06	0.349	0.037	0.0478445	3.5961	0.050886	7.383	0	1	0	0	0
Banque Misr SAE	Commercial banks	Private	Egypt, Arab Rep.	2016	2016Banque Misr SAE	287	0.79	0.64308	2.36	0.0624684	0	0.0985692	0.0412224	0.6766	0.5611	0	0	0.153831	0.963474	0.323022	0.889817	0.363021	0.565154	0.319399	0	0.197053	-0.0983824	0	0.0388298	0	0	0.15705	0.0595873	0.3038	0	-0.772814	0.7717	0.0015	0.19	0.0437202	0.103705	3.54653	0.229046	7.75172	0	1	0	0	0
BLOM Bank Egypt SAE	Commercial banks	Private	Egypt, Arab Rep.	2016	2016BLOM Bank Egypt SAE	116	0	0.673795	1.42	0.208124	0	0.249718	0.79948	0.6614	0.522	0	0.558346	0.16108	1	0	0	0	0.565154	0.319399	0	0.197053	-0.0112141	0	0.0388298	0	0	0.248999	0.0171627	0.6172	3.27804	-0.483387	0.173	0.3881	0.075	0.0437202	0.103705	3.54653	0.229046	0	0	1	0	0	0
BLOM Bank s.a.l.	Commercial banks	Public	Lebanon	2016	2016BLOM Bank s.a.l.	269	0	0.292436	-3.84	0.15653	0	0	0.206551	0	0	0	0.0594974	0.121312	0.388	0.253059	0.919192	0.275306	0.510148	0.260251	0	0.0907808	-0.0983824	0	0.00824115	0	0	0.221016	0.0955126	1.6511	3.39217	-0.772814	0.4608	0.2099	0	0.0058171	-0.0374915	3.88252	0.0321135	0	0	1	0	0	0
Doha Bank	Commercial banks	Public	Qatar	2016	2016Doha Bank	255	0.7314	0.5947	0.0172957	0.0950647	-0.0439461	0.293181	0.03	0.4066	0.3815	0.1696	0.0333185	0.0234274	0.944444	0.171654	0.840491	0.20423	0.698948	0.488528	0	0.306567	0	0.860233	0.0939832	0	0	0.0532114	0.102939	0.3355	0	0.517124	0.49	0.0029	0.49	0.0475335	0.0181408	4.75712	0.111811	10.8819	1	1	0	0	0
Emirates Lebanon Bank SAL	Commercial banks	Private	Lebanon	2016	2016Emirates Lebanon Bank SAL	84	0.709816	0.6757	0.0164732	0	0.0155391	0.132916	0.0169	0.8551	0.6569	0.1526	0.0802948	-0.0484943	0.881696	0.337428	0.825855	0.40858	0.510148	0.260251	0	0.0907808	0.0938179	0.860233	0.00824115	0.0193468	0.126781	0.0178616	0.136144	0.281	3.49825	0.517124	0.4066	0.0768	0	0.0058171	-0.0374915	3.88252	0.0321135	10.0453	1	1	0	0	0
Emirates NBD PJSC	Commercial banks	Public	United Arab Emirates	2016	2016Emirates NBD PJSC	306	0.77773	0.8168	0.0125682	0.184088	0.0097039	0.121519	0.0172	0.6997	0.6156	0	0.0789668	0.148865	1	0.384638	0.775	0.496307	0.518784	0.269137	0	0.1137	0.107257	0.770065	0.0129276	0	0.180872	0.0123258	0.156733	0.3741	3.30895	0.082645	0.749	0.1152	0.749	0.0506033	0.0406997	4.5814	1	9.77501	1	1	0	0	0
HSBC Bank Egypt S A E	Commercial banks	Private	Egypt, Arab Rep.	2016	2016HSBC Bank Egypt S A E	198	0.766496	0.358837	0.006764	0.373496	0	0.216374	0	0.6778	0.5354	0.1912	0.011353	0	0.828343	0.342363	0.931417	0.367573	0.565154	0.319399	0	0.197053	0.124239	0.686294	0.0388298	0.0504342	0	0.426372	0.203828	0.64698	0	-0.083611	0.87	0.0205	0.87	0.0437202	0.103705	3.54653	0.229046	3.57973	0	1	0	0	0
Invest Bank P.S.C.	Commercial banks	Public	United Arab Emirates	2016	2016Invest Bank P.S.C.	155	0.821964	0.495245	0.0070476	-0.450519	0	0.0450268	0.0569952	0.8042	0.5982	0	1.06559	0	1	0	0	0	0.518784	0.269137	0	0.1137	0.138544	0.814862	0.0129276	0	0	0.24947	0	0.3906	2.54314	-0.300342	0.4784	0.0512	0	0.0506033	0.0406997	4.5814	1	3.1648	0	1	0	0	0
Israel Discount Bank LTD	Commercial banks	Public	Israel	2016	2016Israel Discount Bank LTD	294	0.903141	0.442955	0.0071642	0.091648	0	0.145839	0.0223926	0.7011	0.5889	0	0.0281085	0	1	0.394125	0.908257	0.433936	0.603055	0.363675	0	0.204626	0.124239	0.686294	0.0418716	0	0	0.47973	0	0.47252	3.14711	-0.083611	0.2221	0.0545	0.2221	0.0227968	-0.00634391	4.57196	-0.0181208	4.25031	0	1	0	0	0
Jordan Kuwait Bank	Commercial banks	Public	Jordan	2016	2016Jordan Kuwait Bank	152	0.78015	0.660832	0.0052945	0.0651489	0	0.224075	0.0161434	0.988	0.7497	0.1511	0.421302	-0.0272415	0.895365	0	0	0	0.674706	0.455229	0	0.294963	0.123005	0.69857	0.0870031	0.038086	0	0.174963	0.11141	0.73947	2.71589	0.139336	0.28	0.1	0	0.0249653	-0.00876851	3.62082	0.0597847	5.56331	0	1	0	0	0
Lebanese Swiss Bank SAL (The)	Commercial banks	Private	Lebanon	2016	2016Lebanese Swiss Bank SAL (The)	102	0.772192	0.666768	0.0162562	0.0292173	0	0.0346807	0.0319488	0.7981	0.6182	0.1521	0.306528	0.196791	0.868615	0.344836	0.830235	0.415347	0.510148	0.260251	0	0.0907808	0.028317	0.374166	0.00824115	0.0307645	0	0.234505	0.080004	0.41452	4.42405	0.659118	0.2001	0.0130238	0.798	0.0058171	-0.0374915	3.88252	0.0321135	3.85902	0	1	0	0	0
Mashreqbank PSC	Commercial banks	Public	United Arab Emirates	2016	2016Mashreqbank PSC	271	0.83681	0.512586	0.0088016	0.0960369	0	0.034784	0.107056	0.7329	0.5904	0.169	0.328039	0.0414543	0.879629	0.321905	0.854038	0.376921	0.518784	0.269137	0	0.1137	0.028317	0.374166	0.0129276	0.0341827	0	0.421915	0.231621	0.56167	3.93377	0.659118	0.0583	0.0193	0.0583	0.0506033	0.0406997	4.5814	1	4.57762	0	1	0	0	0
Oman Arab Bank SAOC	Commercial banks	Private	Oman	2016	2016Oman Arab Bank SAOC	174	0.64078	0.751184	0.0026506	0.109879	0	0.11138	0.00500868	0.7203	0.6009	0.1525	0.823614	0	1	0	0	0	0.582635	0.339463	0	0.252401	0.138544	0.814862	0.0637062	0.0318192	0	0.0858425	0.140872	0.55957	5.75317	-0.300342	0.509	0.0609	0.05	0.0501706	0.000652901	4.16491	0.124877	0	0	1	0	0	0
Quds Bank Public Shareholding C	Commercial banks	Private	PALESTINIAN TERRITORIES	2016	2016Quds Bank Public Shareholding C	32	0.83364	0.214156	0.0114766	0.0675369	0	0.154594	0	1.0315	0.7109	0.1064	0.522715	0	1	0	0	0	0.635082	0.40333	0	0.425526	0.039277	0.609098	0.181072	0.0112643	0	0.615793	0.0505288	0.35417	2.61323	-0.203576	0.34	0.0018	0.34	0	0	0	0	0	0	1	0	0	0
Saudi British Bank JSC (The)	Commercial banks	Public	Saudi Arabia	2016	2016Saudi British Bank JSC (The)	291	0.891124	0.139565	0.0064496	0.0487847	0	0	0.125939	0	0	0.1479	0	0	0.30892	0	0	0	0.665566	0.442978	0	0.119303	0.138544	0.814862	0.0142331	0.0308594	0	0.07225	0.110176	0.659	0	-0.300342	0.3003	0.0846	0.2621	0.0410641	0.0120607	4.2984	0.0378169	3.15708	0	1	0	0	0
Soci?t? Arabe Internationale de	Commercial banks	Public	Egypt, Arab Rep.	2016	2016Soci?t? Arabe Internationale de	187	0.75756	0.555618	0.0214845	0.0343641	0	0.043758	0	0.2859	0.25	0	0	0	1.95714	0.864344	0.9	0.960382	0.565154	0.319399	0	0.197053	0.0313439	0.388587	0.0388298	0	0	0.162183	0.12129	0.24189	2.70868	-0.816695	1	1	0	0.0437202	0.103705	3.54653	0.229046	0	0	0	0	0	0
Soci?t? G?n?rale de Banque au L	Commercial banks	Private	Lebanon	2016	2016Soci?t? G?n?rale de Banque au L	238	0.85052	0.335248	0.0054639	0	0	0	0	0	0	0.1778	0	0	0.857681	0	0	0	0.510148	0.260251	0	0.0907808	0	0.424264	0.00824115	0	0	0.515713	0.144963	0.53076	0	-0.815703	1	1	0	0.0058171	-0.0374915	3.88252	0.0321135	4.22486	0	0	0	0	0
The Commercial Bank (QSC)	Commercial banks	Public	Qatar	2016	2016The Commercial Bank (QSC)	279	0	0	0	0.113822	0	0.0418408	0.0553054	0.2217	0.1946	0.115	0.401279	0	0.542675	0	0	0	0.698948	0.488528	0	0.306567	0.0546972	0.483735	0.0939832	0.0268811	0	0	0	0	4.8625	-0.833201	0.3437	0.0011	0	0.0475335	0.0181408	4.75712	0.111811	0	0	1	0	0	0
Abu Dhabi Islamic Bank - Public	Islamic banks	Public	United Arab Emirates	2016	2016Abu Dhabi Islamic Bank - Public	273	0.901148	0.140328	0.0065469	0.181274	0	0.138938	0.330197	0	0.566514	0.1826	1.2335	-0.269778	0.689966	0	0	0	0.518784	0.269137	0.518784	0.1137	0.0632653	0.669477	0.0129276	0.0257748	0	0.0689285	0.34217	0.5838	3.56583	-0.227245	0.1732	0.1732	0.0749	0.0506033	0.0406997	4.5814	1	0	0	1	0	1	0
Ahli United Bank KSC	Islamic banks	Public	Kuwait	2016	2016Ahli United Bank KSC	228	0.838796	0.43228	0.03249	0.120779	0	0.072136	0.0567523	0	0.327689	0.1499	0.0139837	0.020282	1	0.536577	0.965723	0.552897	0.493443	0.243486	0.493443	0.191547	0.0991876	0.872067	0.0366903	0.0195506	0	0.267368	0.0820197	0.35384	2.92199	-0.806243	0.4608	0.210529	0	0.0059302	0.032717	4.44174	0.0634714	4.5042	0	1	0	1	0
Alinma Bank Public joint stock	Islamic banks	Public	Saudi Arabia	2016	2016Alinma Bank Public joint stock	257	0.775841	0.671767	0.0175221	0	0	0.147463	0.0790941	0	0.596527	0.1635	0.603909	0.101477	0.970336	0	0	0	0.665566	0.442978	0.665566	0.119303	0.165425	0.65284	0.0142331	0.0634608	0	0.162941	0.127433	0.30992	2.96999	0.396988	0.1667	0.0053	0	0.0410641	0.0120607	4.2984	0.0378169	5.60912	0	1	0	1	0
Bank Saderat Iran	Islamic banks	Public	Iran, Islamic Rep.	2016	2016Bank Saderat Iran	278	0	0	0	0.274565	0	0.122554	0	0.6344	0.2751	0.1877	0.0452939	0	0.363552	0.331645	0.574401	0.577374	0.530076	0.280981	0.530076	0.0995336	-0.0535185	0	0.00990694	0.0245609	0	0	0	0	0	-0.917665	0.2981	0.16	0.0974	-0.0132065	0.124847	3.72044	0.09514	0	0	1	0	0	0
Bank Sarmayeh	Islamic banks	Private	Iran, Islamic Rep.	2016	2016Bank Sarmayeh	173	0.790631	0.313518	5.49913	0	0	0.172653	0.087611	0.5255	0.4411	0.5715	0.258048	-0.998654	0.60162	0.327719	0.853928	0.383779	0.530076	0.280981	0.530076	0.0995336	-0.205493	0	0.00990694	0.164481	0	0.567718	0.145134	0.224678	3.73033	-0.0782786	0.345	0.1861	0.345	-0.0132065	0.124847	3.72044	0.09514	6.81873	0	1	0	0	0
Faisal Islamic Bank of Egypt	Islamic banks	Public	Egypt, Arab Rep.	2016	2016Faisal Islamic Bank of Egypt	190	0.674679	0.495775	0.80183	0	0	0.0407747	0.0637905	0.7698	0.6223	0.1129	0.105053	-0.99904	0.856115	0.470423	0.870269	0.540548	0.565154	0.319399	0.565154	0.197053	0.0112827	0.234521	0.0388298	0.0231603	0	0.0982241	0.111411	0.685325	3.89462	0.735979	0.0169	0.0169	0	0.0437202	0.103705	3.54653	0.229046	6.59009	0	1	0	0	0
GFH Financial Group B.S.C.	Islamic banks	Public	Bahrain	2016	2016GFH Financial Group B.S.C.	122	0.677102	0.571037	1.09314	0	0	0.180337	0.0868924	0.5813	0.492	0.1237	0.0237038	-0.999033	0.931193	0.26017	0.83902	0.310088	0.453035	0.205241	0.453035	0.151689	0.137599	0.831865	0.0230097	0.0356015	0	0.196274	0.166739	0.51417	3.6367	-0.0782786	0.1038	0.1001	0.1038	0.0248538	0.0184863	4.35427	0	6.58902	0	1	0	0	0
Ibdar Bank BSC	Islamic banks	Private	Bahrain	2016	2016Ibdar Bank BSC	2	0.865922	0.240391	0.221194	0	0	0.151122	0.334716	0.4582	0.4029	0.1643	0.0133121	-0.998961	0.809233	0.291868	0.749757	0.389284	0.453035	0.205241	0.453035	0.151689	0.137599	0.831865	0.0230097	0.0472864	0	0.355947	0.0796036	0.313059	3.12727	-0.0782786	0.265	0.1988	0.265	0.0248538	0.0184863	4.35427	0	6.39098	0	1	0	0	0
Jordan Dubai Islamic Bank	Islamic banks	Public	Jordan	2016	2016Jordan Dubai Islamic Bank	63	0.715433	0.314248	1.27084	0.12891	0	0.021398	0.0164228	0.975	0.7627	0.312	0.152241	-0.998723	0.872865	0.739211	1	0.739211	0.674706	0.455229	0.674706	0.294963	0.0112827	0.234521	0.0870031	0.0640036	0	0.582816	0.0671489	0.398275	3.98707	0.735979	0.2196	0.0085	0.13	0.0249653	-0.00876851	3.62082	0.0597847	7.99235	0	1	0	0	0
Karafarin Bank	Islamic banks	Public	Iran, Islamic Rep.	2016	2016Karafarin Bank	154	0.544249	0.5655	1.50265	0	0	0.0612333	0.0109548	0.3185	0.2815	0.1913	0	-0.998933	0.463747	0.416466	0.840989	0.49521	0.530076	0.280981	0.530076	0.0995336	-0.0535185	0	0.00990694	0.025032	0	0.36166	0.145509	0.340597	3.59454	-0.917665	1	1	0	-0.0132065	0.124847	3.72044	0.09514	7.98492	0	0	0	0	0
Kurdistan International Bank fo	Islamic banks	Public	Iraq	2016	2016Kurdistan International Bank fo	49	0.619864	0.604881	1.99511	0.116709	0	0.124757	0.0384169	0.6768	0.5743	0.146	0.75011	-0.998959	0.598104	0.596018	1	0.596018	0.853495	0.728453	0.853495	0.0968628	0.0799569	0.646529	0.0093824	0.0279275	0	0.194244	0.137283	0.394689	3.42911	-0.217884	0.0503	0.0503	0	0.0472286	0.0139333	3.67917	0.0333075	7.19182	0	1	0	0	0
Noor Bank	Islamic banks	Private	United Arab Emirates	2016	2016Noor Bank	217	0	0	0	0.128857	0	0.138723	0	0.0476	0.0428	0.171	-0.406736	0	1	0	0	0	0.518784	0.269137	0.518784	0.1137	0.031093	0.423084	0.0129276	0.0297034	0	0	0	0	3.92346	-1.61686	1	1	0	0.0506033	0.0406997	4.5814	1	0	0	0	0	0	0
Palestine Islamic Bank	Islamic banks	Private	PALESTINIAN TERRITORIES	2016	2016Palestine Islamic Bank	33	0.755398	0.464408	1.57796	0.356042	0	0.12948	0.113587	0.6791	0.5638	0.3566	0.617569	-0.999054	0.643451	0	0	0	0.635082	0.40333	0.635082	0.425526	0.082427	0.829458	0.181072	0.0427231	0	0.411296	0.153613	0.542056	3.36497	-0.345639	0.442	0.1004	0	0	0	0	0	6.13895	0	1	0	0	0
Tadhamon International Islamic	Islamic banks	Private	Yemen, Rep.	2016	2016Tadhamon International Islamic	115	0.694147	0.545587	1.63062	0.0758634	0	0.154039	0.0228468	0.6071	0.5377	0.171	0.688668	-0.998756	1	0	0	0	0.878635	0.772	0.878635	0.195849	0.191465	0.709225	0.0383568	0.0650904	0	0.323335	0.175121	0.334688	3.01422	0	0	0.0418	0	-0.279945	0	3.0564	0	7.84015	0	0	0	0	0
Ahli Bank QSC	Commercial banks	Public	Qatar	2017	2017Ahli Bank QSC	207	0.876723	0.752521	0.0071742	0.165321	0	0	0.0594567	0	0	0.1074	0	0.0419716	0.95483	0	0	0	0.712716	0.507965	0	0.327146	0	0.689202	0.107025	0	0	0.131923	0	0.49635	0	-1.97329	1	1	0	0.0306419	0.0267659	4.77177	0.00400981	0	0	0	0	0	0
Arab Banking Corporation - Alge	Commercial banks	Private	Algeria	2017	2017Arab Banking Corporation - Alge	19	0.836462	0.711983	0.0128042	0.0123333	0.0116615	0.138575	0	0.7467	0.5686	0	0.0791539	0	1	0.314906	0.816426	0.385713	0.773592	0.598445	0	0.180254	0.0938179	0.860233	0.0324916	0	0.126781	0.110575	0.07612	0.48607	2.89628	0.517124	0	0.2981	0	0.032	0.0639769	3.61398	0.0625794	5.16824	1	1	0	0	0
Arab Banking Corporation (Jorda	Commercial banks	Public	Jordan	2017	2017Arab Banking Corporation (Jorda	80	0.874109	0.696651	0.0063938	0.0560591	-0.0197272	0.124029	0.055512	0.7022	0.5703	0	0.0206314	0.0432836	1	0.332239	0.902932	0.367956	0.639814	0.409362	0	0.264023	0.0938179	0.860233	0.0697081	0	0.126781	0.0887189	0.229247	0.32412	2.97458	0.517124	1	1	0	0.0199418	-0.00778431	3.62679	0.0520861	3.67996	1	1	0	0	0
Bank Audi Private Bank	Commercial banks	Private	Lebanon	2017	2017Bank Audi Private Bank	77	0.752541	0.471943	0.0164154	-0.202762	0.0097643	0.093904	0.0154287	0.5002	0.4587	0	0.0686945	0	1	0.227401	0.578462	0.393114	0.513812	0.264003	0	0.091527	0.21697	0.790569	0.00837718	0	0.347152	0.448946	0	0.33838	3.42255	-0.0978617	0.6601	0.0438	0.6601	0.0158205	-0.0078336	3.89216	0.0231263	0	1	1	0	0	0
Banque BEMO Sal	Commercial banks	Public	Lebanon	2017	2017Banque BEMO Sal	90	0.815268	0.600449	0.022287	0.029687	0	0.137651	0.0376173	0.9425	0.6814	0	0.191685	0.0546239	1	0.700872	1	0.700872	0.513812	0.264003	0	0.091527	0.0329907	0.517687	0.00837718	0	0	0.155539	0.136723	0.29996	3.22117	0.56522	0.5838	0.5838	0	0.0158205	-0.0078336	3.89216	0.0231263	4.13439	0	1	0	0	0
Banque Centrale Populaire SA	Commercial banks	Public	Morocco	2017	2017Banque Centrale Populaire SA	249	0.76011	0.749658	0.0491174	0	0	0.212874	0.0180674	1.0725	0.8437	0	0.446162	0.119653	1	0	0	0	0.526346	0.277041	0	0.183665	0	0	0.0337328	0	0	0.0992266	0.0949412	0.42955	3.39545	0.147128	0.35	0.0682	0.35	0.0105986	0.0163531	3.48235	0.000289532	0	0	1	0	0	0
Banque de l_Industrie et du Tra	Commercial banks	Private	Lebanon	2017	2017Banque de l_Industrie et du Tra	41	0.861218	0.449171	0.0202727	0.179459	0	0.220637	0.0425787	0.795	0.6408	0.27	0.083397	0.0734766	0.443828	0.427565	1	0.427565	0.513812	0.264003	0	0.091527	0.0565076	0.542218	0.00837718	0.0518947	0	0.0866038	0.137584	0.39171	3.05185	-0.0615121	0.1968	0.1968	0	0.0158205	-0.0078336	3.89216	0.0231263	5.47885	0	1	0	0	0
Banque de Tunisie	Commercial banks	Public	Tunisia	2017	2017Banque de Tunisie	112	0.867877	0.459402	0.0018035	0.140083	0	0.245923	0.0597167	0.476	0.387	0	0.17274	0	1	0	0	0	0.314044	0.0986235	0	0.0978174	0.136946	0.706399	0.00956825	0	0	0.341701	0.075615	0.36368	3.1217	0.676528	0.355	0.355	0	0.0111743	0.036294	3.54173	0.0565849	0	0	1	0	0	0
Banque Libano-Francaise	Commercial banks	Private	Lebanon	2017	2017Banque Libano-Francaise	221	0.793512	0.642291	0.0250169	0.0189212	0	0.077198	0.013631	0.9397	0.7388	0	0.927387	0.475393	1	0	0	0	0.513812	0.264003	0	0.091527	0.147885	1.16146	0.00837718	0	0	0.140282	0.0852994	0.15751	0.38884	-0.217519	0.3018	0.0011	0	0.0158205	-0.0078336	3.89216	0.0231263	5.47994	0	1	0	0	0
Burgan Bank KPSC	Commercial banks	Public	Kuwait	2017	2017Burgan Bank KPSC	252	0.864888	0.789232	-0.0018855	0.648408	0	0.0284758	0	0.9092	0.6723	0	0.861661	0	1	0	0	0	0.495946	0.245962	0	0.191722	-0.312079	0	0.0367573	0	0	0.0709078	0.135552	0.61054	2.94477	-0.310735	0.4685	0.0231	0	0.0292587	0.031984	4.47362	-0.0657336	0	0	1	0	0	0
Byblos Bank S.A.L.	Commercial banks	Public	Lebanon	2017	2017Byblos Bank S.A.L.	247	0.874386	0.340927	0	0.0465595	0	0.168697	0.367773	1.5921	0.7774	0	0.0292715	0	1	1	1	1	0.513812	0.264003	0	0.091527	-0.328386	0	0.00837718	0	0	0.186437	0.216813	0.67041	-0.0007671	-0.0960988	0	0.1656	0	0.0158205	-0.0078336	3.89216	0.0231263	4.20136	0	1	0	0	0
Commercial Bank International P	Commercial banks	Public	United Arab Emirates	2017	2017Commercial Bank International P	164	0.784494	0.709033	0.0106135	7.07e-05	0	0.157903	0.0500309	0.9749	0.7801	0.1392	0.290509	0	0.795918	0	0	0	0.558455	0.311872	0	0.126246	0	0	0.0159379	0.0373775	0	0.145954	0.19934	0.66563	3.43262	0.147128	0.278	0.1013	0	0.0298422	0.0161749	4.60901	-0.0716081	0	0	1	0	0	0
Commercial Bank of Dubai P.S.C.	Commercial banks	Public	United Arab Emirates	2017	2017Commercial Bank of Dubai P.S.C.	236	0.810767	0.58764	0.003392	0	0	0.0432583	0.0117546	0.8954	0.6642	0.1496	0.341497	0	1	0.683432	0.883571	0.773489	0.558455	0.311872	0	0.126246	0.201601	0.990959	0.0159379	0.0307123	0	0.205242	0	0.83349	3.43226	0.644034	0.2027	0.0054	0	0.0298422	0.0161749	4.60901	-0.0716081	4.59012	0	1	0	0	0
Commercial Bank of Kuwait K.P.S	Commercial banks	Public	Kuwait	2017	2017Commercial Bank of Kuwait K.P.S	229	0.823067	0.904979	0.0048457	0.170723	0	0.0430428	0.0865226	0.8192	0.6426	0.1478	0.302897	0	1	0.604096	0.895013	0.674958	0.495946	0.245962	0	0.191722	0.201601	0.990959	0.0367573	0.0303428	0	0.039396	0.0911808	0.6055	3.54927	0.644034	0.05	0.0073	0.05	0.0292587	0.031984	4.47362	-0.0657336	3.479	0	1	0	0	0
Fenicia Bank SAL	Commercial banks	Private	Lebanon	2017	2017Fenicia Bank SAL	88	0.817511	0.637379	0.0334266	-0.0329404	0	0.128123	0.0253547	0.8074	0.677	0	0.503202	0.163704	0.620204	0	0	0	0.513812	0.264003	0	0.091527	-0.312079	0	0.00837718	0	0	0.125122	0.167211	0.28207	0.506665	-0.310735	0.4249	0.0641	0.0121	0.0158205	-0.0078336	3.89216	0.0231263	0	0	1	0	0	0
Future Bank B.S.C.	Commercial banks	Private	Bahrain	2017	2017Future Bank B.S.C.	82	0.742829	0.293646	0.0005412	0.132942	0	0.1524	0.00605611	1.0195	0.7424	0.1415	0.614353	0	1	0	0	0	0.423619	0.179453	0	0.140714	0.123845	0.614003	0.0198003	0.0155121	0	0.560234	0.0792129	0.73663	0.066718	-0.217519	0.2	0.0012	0.2	0.0355813	0.0278679	4.37554	0	2.96562	0	1	0	0	0
Gulf Commercial Bank	Commercial banks	Public	Iraq	2017	2017Gulf Commercial Bank	38	0.387301	0.137697	0.0135008	0.225871	0	0.0966715	0	0.7757	0.6012	0	0.926078	0	0.555871	0	0	0	0.856831	0.734159	0	0.108825	-0.312079	0	0.0118428	0	0	0.671705	0.745232	0.49751	3.19195	-0.310735	0.2846	0.0846	0.2621	0.137874	0.00556521	3.71644	-0.0476795	3.57034	0	1	0	0	0
HSBC Bank Egypt S A E	Commercial banks	Private	Egypt, Arab Rep.	2017	2017HSBC Bank Egypt S A E	198	0	0	0	-0.0175633	0	0	0	0	0	0.1473	0	0	1	1	1	1	0.513369	0.263548	0	0.167655	0.159623	0.782943	0.0281081	0.0383564	0	0	0	0	0.0425872	-0.885959	1	1	0	0.0434664	0.138136	3.38815	-0.196872	0	0	0	0	0	0
Israel Discount Bank LTD	Commercial banks	Public	Israel	2017	2017Israel Discount Bank LTD	294	0.865275	0.4559	0.0185288	0.0323892	0	0.111316	0	0.6859	0.565	0.147	0.563478	0.022904	0.370206	0.341287	0.931956	0.366205	0.599338	0.359207	0	0.204866	0.0565076	0.542218	0.04197	0.0282538	0	0.0303281	0.098393	0.3255	2.94674	-0.0615121	0.6	0.0791	0	0.0446275	-0.00546035	4.6079	0.00398608	9.58295	0	1	0	0	0
National Bank of Bahrain	Commercial banks	Public	Bahrain	2017	2017National Bank of Bahrain	197	0.769107	0.561	0.0157475	-0.108339	0	0.29961	0.0586	0.5862	0.4048	0.1692	0.0462792	0.0212113	1	0	0	0	0.423619	0.179453	0	0.140714	0.123845	0.614003	0.0198003	0.0570096	0	0.0471914	0.159391	0.5058	-0.204526	-1.59076	1	1	0	0.0355813	0.0278679	4.37554	0	9.56689	0	0	0	0	0
National Bank of Ras Al-Khaimah	Commercial banks	Public	United Arab Emirates	2017	2017National Bank of Ras Al-Khaimah	218	0.834073	0.7392	0.00963956	0	0	0	0.033	0	0	0	0.378736	0.088521	0.618615	0	0	0	0.558455	0.311872	0	0.126246	-0.312079	0	0.0159379	0	0	0	0.126518	0.4114	-0.233419	-0.310735	0.7494	0.7494	0	0.0298422	0.0161749	4.60901	-0.0716081	9.89889	0	1	0	0	0
Qatar National Bank	Commercial banks	Public	Qatar	2017	2017Qatar National Bank	309	0	0	0	0.189004	0	0.217737	0	0.5274	0.4264	0	0.023056	0	1	1	1	1	0.712716	0.507965	0	0.327146	-0.166463	0	0.107025	0	0	0	0	0	0	-0.759251	0.4075	0.0066	0	0.0306419	0.0267659	4.77177	0.00400981	0	0	1	0	0	0
QNB Al Ahli	Commercial banks	Public	Egypt, Arab Rep.	2017	2017QNB Al Ahli	240	0.894624	0.373	0.0149737	0.106301	0	0.0173802	0.0331	0.7854	0.6441	0	0.0886954	0.45445	1	0.810127	0.878355	0.922322	0.513369	0.263548	0	0.167655	0.201601	0.990959	0.0281081	0	0	0.021358	0.0641009	0.3918	3.67046	0.644034	0.5353	0.0019	0	0.0434664	0.138136	3.38815	-0.196872	9.96718	0	1	0	0	0
Soci?t? G?n?rale Alg?rie	Commercial banks	Private	Algeria	2017	2017Soci?t? G?n?rale Alg?rie	113	0.79134	0.6342	0.0173872	0.0375401	0	0.137792	0.0291	0.6487	0.2519	0.2245	0.0496004	-0.00536709	0.392364	0.392364	0.392364	1	0.773592	0.598445	0	0.180254	-0.166463	0	0.0324916	0.0329259	0	0.0125685	0.161999	0.3391	0	-0.759251	0.2981	0.1489	0.0974	0.032	0.0639769	3.61398	0.0625794	10.7052	0	1	0	0	0
United Arab Bank PJSC	Commercial banks	Public	United Arab Emirates	2017	2017United Arab Bank PJSC	189	0.754061	0.5673	0.00991652	0.00171308	0	0.148933	0.0942	0.5468	0.4807	0	0.0461858	0.00388347	0.890014	0.775267	0.887514	0.873526	0.558455	0.311872	0	0.126246	0.0210065	0.246982	0.0159379	0	0	0.160751	0.10582	0.443	3.38778	-0.105804	0.1038	0.0238	0.1038	0.0298422	0.0161749	4.60901	-0.0716081	9.79185	0	1	0	0	0
Abu Dhabi Islamic Bank - Public	Islamic banks	Public	United Arab Emirates	2017	2017Abu Dhabi Islamic Bank - Public	273	0.772887	0.637537	1.44298	0.0213391	0	0.18049	0	0.7946	0.644	0.1539	0.411541	-0.999114	1	0	0	0	0.558455	0.311872	0.558455	0.126246	0.082427	0.829458	0.0159379	0.0184382	0	0.325467	0.137678	0.347136	3.20982	-0.345639	0.1732	0.1732	0.0749	0.0298422	0.0161749	4.60901	-0.0716081	6.50912	0	1	0	0	0
Ahli United Bank KSC	Islamic banks	Public	Kuwait	2017	2017Ahli United Bank KSC	228	0.762769	0.230495	-0.612752	0.248576	0	0	0.13881	0	0	0	0.0228583	-0.998852	1	0.571062	0.934815	0.610883	0.495946	0.245962	0.495946	0.191722	-0.0535185	0	0.0367573	0	0	0.437254	0.0750608	0.435338	3.53227	-0.917665	0.4608	0.2098	0	0.0292587	0.031984	4.47362	-0.0657336	7.35605	0	1	0	0	0
Al-Salam Bank-Bahrain B.S.C.	Islamic banks	Public	Bahrain	2017	2017Al-Salam Bank-Bahrain B.S.C.	163	0.431336	0.199526	3.73252	-1.7911	0	0.124887	0.0545597	0.8747	0.6207	0.2125	0.779703	-0.999115	0.848028	0	0	0	0.423619	0.179453	0.423619	0.140714	0.123845	0.614003	0.0198003	0.0557566	0	0.576386	0.28103	0.446671	3.4693	0.524605	0.1667	0.0076	0	0.0355813	0.0278679	4.37554	0	5.79915	0	1	0	0	0
Bank Tejarat	Islamic banks	Public	Iran, Islamic Rep.	2017	2017Bank Tejarat	277	0	0	0	0.113294	0.0163375	0.14011	0.0491713	0.7943	0.6623	0.1776	0.0608039	-0.0863572	0.320141	0.473183	0.803976	0.588553	0.530268	0.281184	0.530268	0.133523	0.013778	0.350714	0.0178285	0.0198941	0.112016	0	0.0960609	0	3.51492	0.663484	0.403	0.0737	0.0067	0.133962	0.0724543	3.74196	0	0	1	1	0	0	0
Banque Zitouna	Islamic banks	Private	Tunisia	2017	2017Banque Zitouna	51	0	0	0	0	0.0109623	0.11576	0.0491713	0.7679	0.6865	0.2	0.0668324	-0.0863572	1	0.577319	0.907895	0.635887	0.314044	0.0986235	0.314044	0.0978174	0.0799569	0.646529	0.00956825	0.0382569	0.191285	0	0.378606	0	3.35303	-0.217884	0.749	0.115	0.749	0.0111743	0.036294	3.54173	0.0565849	0	1	1	0	0	0
Boubyan Bank KSCP	Islamic banks	Public	Kuwait	2017	2017Boubyan Bank KSCP	215	0	0	0	0.508757	0.009173	0.0767939	0.450226	0.382	0.3439	0	0.0217345	-0.0395824	1	0.515065	0.848878	0.60676	0.495946	0.245962	0.495946	0.191722	-0.0535185	0	0.0367573	0	0.130852	0	0.0102544	0	3.01658	-0.917665	0.7368	0.0527	0.7368	0.0292587	0.031984	4.47362	-0.0657336	0	1	0	0	0	0
Faisal Islamic Bank of Egypt	Islamic banks	Public	Egypt, Arab Rep.	2017	2017Faisal Islamic Bank of Egypt	190	0	0	0	0	0.0063383	0.300872	0.0568142	1.5866	0.3903	0	0.0503448	0.19054	0.845816	0.701959	0.843291	0.832404	0.513369	0.263548	0.513369	0.167655	-0.0862932	0	0.0281081	0	0.158336	0	0.0897634	0	2.92224	-0.073832	0.1474	0.018	0.1474	0.0434664	0.138136	3.38815	-0.196872	0	1	1	0	0	0
Ibdar Bank BSC	Islamic banks	Private	Bahrain	2017	2017Ibdar Bank BSC	2	0.809857	0.486624	0.0138503	0	0.0079926	0.179947	0.0376838	0.5422	0.4786	0	0.324229	0.0477368	0	0	0	0	0.423619	0.179453	0.423619	0.140714	0.123845	0.614003	0.0198003	0	0.380646	0.215805	0.354974	0.39453	3.23816	0	0.21	0.0642	0	0.0355813	0.0278679	4.37554	0	3.45404	1	0	0	0	0
Jordan Islamic Bank	Islamic banks	Public	Jordan	2017	2017Jordan Islamic Bank	178	0.883774	0.283725	0.0097979	0	-0.0151988	0.878487	0.0511177	1.3037	0.7772	0	-0.150429	0.173955	0.740559	0	0	0	0.639814	0.409362	0.639814	0.264023	-0.484837	0	0.0697081	0	0.301891	0.0677737	0.132811	0.40205	2.75641	0.170634	0.11	0.0688	0	0.0199418	-0.00778431	3.62679	0.0520861	5.71566	1	1	0	0	0
Qatar Islamic Bank SAQ	Islamic banks	Public	Qatar	2017	2017Qatar Islamic Bank SAQ	281	0.812548	0.721144	0.0210335	0	0.0256128	0.0864205	0.0179403	0.8391	0.6486	0	0.125693	0.145857	0.796383	0.499414	0.946702	0.52753	0.712716	0.507965	0.712716	0.327146	0.013778	0.350714	0.107025	0	0.112016	0.0676068	0.142839	0.22461	3.26772	0.663484	0.2804	0.2804	0	0.0306419	0.0267659	4.77177	0.00400981	5.73127	1	1	0	0	0
Ahli Bank SAOG	Commercial banks	Public	Oman	2018	2018Ahli Bank SAOG	172	0.47971	0.198344	0.0024845	0	0	0.110744	0	0.3634	0.3104	0.295	0.511338	0	0.602045	0.423175	0.845338	0.500598	0.556399	0.30958	0	0.252059	0.0313439	0.388587	0.0635335	0.0612348	0	0.36853	0	0.159387	0	-0.816695	0.065	0.0491	0.9086	0.00304058	0.0159716	4.21804	-0.0783993	2.68395	0	1	0	0	0
Al Khalij Commercial Bank	Commercial banks	Public	Qatar	2018	2018Al Khalij Commercial Bank	234	0.821132	0.584095	0.013071	0	0	0	0.0590691	0	0	0.1475	0.585048	0.0238638	0.688244	0	0	0	0.730244	0.533257	0	0.348692	0.138544	0.814862	0.121586	0.030776	0	0.168099	0.077644	0.64705	0	-0.300342	0.7072	0.7072	0	-0.014976	0.00394879	4.81894	0.00441513	5.75239	0	1	0	0	0
Arab African International Bank	Commercial banks	Private	Egypt, Arab Rep.	2018	2018Arab African International Bank	230	0.82842	0.524869	-0.0292846	0	0	0.116898	0.00192204	0.7595	0.622	0.201	0.554659	0	0.879439	0	0	0	0.584146	0.341226	0	0.207576	0.153076	0.662571	0.0430877	0.070087	0	0.301741	0	0.166604	3.25622	0.348209	0.139	0.0028	0	0.0418122	0.295066	3.40434	-0.116333	5.7078	0	1	0	0	0
Arab Bank Group (Combined)	Commercial banks	Private	Jordan	2018	2018Arab Bank Group (Combined)	290	0.825751	0.66381	0.0050909	0	0	0.0743553	0.0326824	0.8512	0.6554	0.1408	0.196043	0.265665	1	0.80549	0.911602	0.883598	0.623658	0.388949	0	0.263777	0.0352172	0.497996	0.0695785	0.0199943	0	0.248292	0	0.55338	3.3128	0.659145	0.5576	0.5576	0	0.0208711	0.0332389	3.6347	0.0201876	3.19084	0	1	0	0	0
Arab Bank Plc	Commercial banks	Public	Jordan	2018	2018Arab Bank Plc	282	0.613632	0.65167	0.0293162	0.106135	0	0.0998867	0.0325377	0.5278	0.447	0.182	0.0165897	0	0.932143	0.849199	0.906323	0.936972	0.623658	0.388949	0	0.263777	0.0313439	0.388587	0.0695785	0.0377788	0	0.236852	0.179495	0.29098	0	-0.816695	0.4075	0.0066	0.1143	0.0208711	0.0332389	3.6347	0.0201876	4.11552	0	1	0	0	0
Arab Banking Corporation - Alge	Commercial banks	Private	Algeria	2018	2018Arab Banking Corporation - Alge	19	0.75974	0.569455	0.0116615	0	0	0.0133622	0.0637793	0.7467	0.6337	0.1537	0.0766361	-0.0848975	0.7868	0.421221	0.864991	0.486966	1	1	0	0	0.028317	0.374166	0	0.0310881	0	0.131203	0.138684	0.4104	4.61269	0.659118	0.4834	0.0047	0	0.013	0.0559112	3.61844	0.0171922	4.95707	0	1	0	0	0
Attijariwafa Bank	Commercial banks	Public	Morocco	2018	2018Attijariwafa Bank	285	0	0.649268	0.0105302	0	0	0.0855823	0	0.3951	0.2682	0.1702	0.0327619	0	0.504073	0.401524	0.733531	0.547385	0.689644	0.475608	0	0.208651	0.0313439	0.388587	0.0435351	0.0353294	0	0.155518	0.144253	0.63758	2.2972	-0.816695	0.2981	0.16	0.0974	0.042546	0.00754663	3.50815	-0.0180015	4.01499	0	1	0	0	0
Bank of Palestine Plc	Commercial banks	Public	PALESTINIAN TERRITORIES	2018	2018Bank of Palestine Plc	125	0.703422	0.507769	0.0208592	0	0	0.161756	0	0.6176	0.5118	0.1533	0.0228791	0	0.771711	0.195111	0.456039	0.427838	0.710086	0.504222	0	0.392467	0.124239	0.686294	0.15403	0.0404371	0	0.150365	0	0.34678	3.10832	-0.083611	0.1038	0.1001	0.1038	0	0	0	0	4.76556	0	1	0	0	0
Bank of Sharjah	Commercial banks	Private	United Arab Emirates	2018	2018Bank of Sharjah	193	0.637215	0.588019	0.01416	0	0	0.188581	0.0333103	0.6357	0.5377	0.1901	0.0111994	0	0.46785	0.28526	0.691057	0.412788	0.579884	0.336265	0	0.142005	0.124239	0.686294	0.0201654	0.0501441	0	0.262639	0.191185	0.51542	3.01815	-0.083611	0.265	0.1988	0.265	0.0237355	0.0196683	4.64186	-0.0589291	4.24878	0	1	0	0	0
Banque BEMO Sal	Commercial banks	Public	Lebanon	2018	2018Banque BEMO Sal	90	0.672619	0.681406	0.0155441	0	0	0.0170005	0.0498517	0.9743	0.7562	0.354	0.143179	-0.00619007	0.921296	0.526168	0.962784	0.546506	0.680252	0.462743	0	0.233749	0.028317	0.374166	0.0546384	0.0716017	0	0.115478	0.087544	0.31376	4.49477	0.659118	0.2196	0.0085	0.13	0.00782014	0.0432135	3.90443	0	5.25719	0	1	0	0	0
Banque Centrale Populaire SA	Commercial banks	Public	Morocco	2018	2018Banque Centrale Populaire SA	249	0.786754	0.843704	0.0197416	0	0	0.0482203	0.0117843	0.32	0.2791	0.1764	0	0.209283	1	0.905128	0.933333	0.96978	0.689644	0.475608	0	0.208651	0.0313439	0.388587	0.0435351	0.0366163	0	0.0564956	0.101897	0.31354	2.70035	-0.816695	1	1	0	0.042546	0.00754663	3.50815	-0.0180015	3.04108	0	0	0	0	0
Banque Ext?rieure d_Alg?rie	Commercial banks	Private	Algeria	2018	2018Banque Ext?rieure d_Alg?rie	260	0.725834	0.340527	0.026976	0	0	0	0.0183201	0	0	0.192	0	0.407825	0.934901	0	0	0	1	1	0	0	0	0	0	0	0	0.604262	0.18186	0.17812	0	-1.99369	1	1	0	0.013	0.0559112	3.61844	0.0171922	3.04614	0	0	0	0	0
Banque Libano-Francaise	Commercial banks	Private	Lebanon	2018	2018Banque Libano-Francaise	221	0.89527	0.738839	0.0082461	0	0	0.158275	0	0.7247	0.5852	0.5417	0.542531	0.0934696	0.319149	0	0	0	0.680252	0.462743	0	0.233749	-0.0451465	0	0.0546384	0.0650422	0	0.0949746	0.127101	0.35476	4.27992	-0.230552	0.442	0.1004	0.2071	0.00782014	0.0432135	3.90443	0	3.81695	0	1	0	0	0
Banque Saudi Fransi JSC	Commercial banks	Public	Saudi Arabia	2018	2018Banque Saudi Fransi JSC	289	0.819455	0.340456	0.0070326	0.241188	0	0.141376	0.0916862	0.6548	0.5753	0.186	0.933361	0.427323	1	0	0	0	0.452626	0.20487	0	0.120071	-0.0992942	0	0.0144169	0.0729989	0	0.167008	0	0.57186	0	0	0	0.0322	0.05	-0.00741503	-0.00838195	4.36808	0	0	0	0	0	0	0
BBK B.S.C.	Commercial banks	Public	Bahrain	2018	2018BBK B.S.C.	213	0.714359	0.467878	0.0086383	0.126156	0	0.0265548	0	0.9898	0.7949	0	0.141795	0	1	1	1	1	0.525451	0.276099	0	0.161035	0.0313439	0.388587	0.0259324	0	0	0.186748	0.072427	0.63315	3.85622	0.644034	0.1298	0.0038	0.1298	0.0429095	0.0138672	4.38005	0	3.49493	0	1	0	0	0
BLOM Bank Egypt SAE	Commercial banks	Private	Egypt, Arab Rep.	2018	2018BLOM Bank Egypt SAE	116	0.825185	0.496626	0.0122551	0	0	0.0962118	0.200336	0.3628	0.3174	0.113	0.164449	0	0.611541	0.412844	0.977668	0.422274	0.584146	0.341226	0	0.207576	-0.328386	0	0.0430877	0.0194281	0	0.122007	0.13564	0.59757	4.22303	-0.0960988	0.5611	0.5611	0	0.0418122	0.295066	3.40434	-0.116333	0	0	1	0	0	0
Commercial International Bank (	Commercial banks	Public	Egypt, Arab Rep.	2018	2018Commercial International Bank (	256	0.825837	0.472372	0.0152048	0.286063	0	0.160568	0.116257	0.6534	0.5364	0	0	-0.0339443	0.621455	0.520214	0.903666	0.575671	0.584146	0.341226	0	0.207576	-0.166463	0	0.0430877	0	0	0.222129	0.0624038	0.4901	2.3173	-0.759251	0.971	0.0022	0.19	0.0418122	0.295066	3.40434	-0.116333	4.61397	0	1	0	0	0
Cooperative & Agricultural Cred	Commercial banks	Private	Yemen, Rep.	2018	2018Cooperative & Agricultural Cred	96	0.804763	0.105528	0.0227866	0	0	0.236046	0	0.7094	0.609	0.183	1.19413	-0.0125201	1	0	0	0	0	0	0	0	0.133203	0.560357	0	0.0776313	0	0.545413	0	0.44822	0	0	0	0.0521	0.05	-0.050718	0	2.91599	0	6.11416	0	0	0	0	0
Dar Es Salaam Investment Bank-D	Commercial banks	Public	Iraq	2018	2018Dar Es Salaam Investment Bank-D	15	0	0	0	0	0	0.241962	0.0111428	0.7294	0.5765	0	0.450075	0.0831959	1	0	0	0	0.696827	0.485568	0	0.187797	0.0906741	0.8228	0.0352678	0	0	0	0	0	3.25645	-0.349657	0.173	0.388	0.075	-0.0181975	0.00184059	3.76598	-0.0524177	0	0	1	0	0	0
Doha Bank	Commercial banks	Public	Qatar	2018	2018Doha Bank	255	0.873713	0.619852	0.0128693	0.256002	0	0	0.0212968	0	0	0	0.0384045	0.0809997	1	0.590402	0.980194	0.602332	0.730244	0.533257	0	0.348692	-0.166463	0	0.121586	0	0	0.277193	0.0688291	0.45211	3.41877	-0.759251	0.4608	0.2107	0.1069	-0.014976	0.00394879	4.81894	0.00441513	0	0	1	0	0	0
International Bank for Trade an	Commercial banks	Public	Syrian Arab Republic	2018	2018International Bank for Trade an	44	0.806989	0.482269	0.0136761	0	-0.0607423	0.518108	0.0689283	0.4531	0.4175	0.1603	0.0453282	0.0694786	1	0.288295	0.86747	0.33234	0.495708	0.245727	0	0.139315	0	0.517687	0.0194086	0	0	0.177758	0.0981728	0.4655	1.81325	0.56522	0.4962	0.003	0.4962	-0.00727487	0	2.92598	0	3.49243	1	1	0	0	0
International Bank of Qatar Q.S	Commercial banks	Private	Qatar	2018	2018International Bank of Qatar Q.S	206	0.84742	0.260518	0.0080467	0	0.0139538	0.162855	0.121603	0.7942	0.5947	0.1905	0.0845164	-0.0833975	0.443828	0.47739	0.850468	0.561326	0.730244	0.533257	0	0.348692	0.0329907	0.517687	0.121586	0.0234505	0.1231	0.295364	0.0487359	0.49433	3.42107	0.56522	0.4066	0.0768	0	-0.014976	0.00394879	4.81894	0.00441513	4.00501	1	1	0	0	0
International Bank of Yemen YSC	Commercial banks	Private	Yemen, Rep.	2018	2018International Bank of Yemen YSC	109	0.888213	0.240923	0.0134077	0	0.0144328	0.127872	0.0394386	0.7524	0.6563	0	0.0906055	0.0895259	1	0.565363	0.980892	0.576377	0	0	0	0	0.0565076	0.542218	0	0	0.192203	0.356023	0.0843693	0.36044	3.34577	-0.0615121	0	0.1097	0	-0.050718	0	2.91599	0	4.39821	1	1	0	0	0
Iraqi Middle East Investment Ba	Commercial banks	Public	Iraq	2018	2018Iraqi Middle East Investment Ba	16	0.90011	0.166435	0.0059963	0	0.0080938	0.0909944	0.0402931	0.4831	0.428	0	0	0.476039	1	0.378557	0.939144	0.403088	0.696827	0.485568	0	0.187797	-0.166463	0	0.0352678	0	0.146663	0.159927	0	0.6634	2.4559	-0.759251	0.7368	0.0556	0.7368	-0.0181975	0.00184059	3.76598	-0.0524177	3.13593	1	0	0	0	0
Mizrahi Tefahot Bank Ltd.	Commercial banks	Public	Israel	2018	2018Mizrahi Tefahot Bank Ltd.	295	0.8382	0.580055	0.0003271	0.0955101	0.0015991	0.284072	0.0466271	0.5533	0.4594	0	1.1977	-0.0400444	1	0	0	0	0.643489	0.414077	0	0.202265	0.133203	0.560357	0.040911	0	0.424215	0.170879	0.236348	0.23925	2.9939	0	0.2098	0.0804	0.0937	0.0437704	0.00244953	4.62034	0.013519	0	1	0	0	0	0
Suez Canal Bank	Commercial banks	Public	Egypt, Arab Rep.	2018	2018Suez Canal Bank	128	0.788564	0.423732	0.0244517	0	0.012051	0.0908469	0.0636403	0.7454	0.6788	0	0.0851591	0.111689	0.620204	0.787844	0.951049	0.828395	0.584146	0.341226	0	0.207576	0.0210065	0.246982	0.0430877	0	0.344369	0.248531	0	0.40177	3.49487	-0.105804	0.6601	0.0437	0.6601	0.0418122	0.295066	3.40434	-0.116333	7.23621	1	1	0	0	0
Union Bancaire pour le Commerce	Commercial banks	Public	Tunisia	2018	2018Union Bancaire pour le Commerce	86	0.748817	0.713557	0.0284585	0	0.0105642	0.312326	0.0635916	0.7766	0.6257	0.1921	0.395735	0	1	0.278226	0.954569	0.291467	0.368224	0.135589	0	0.105868	0.0565076	0.542218	0.011208	0.0369221	0.192203	0.154046	0.0872267	0.2181	0	-0.0615121	0.0725	0.0594	0	0.022442	0.0530885	3.53641	0	4.05727	1	1	0	0	0
Al Baraka Bank Egypt SAE	Islamic banks	Private	Egypt, Arab Rep.	2018	2018Al Baraka Bank Egypt SAE	145	0.906631	0.248757	0.0105625	0	0.0128192	0.0988481	0.0362682	0.7568	0.6828	0	0.0577016	0.101529	0.785933	0.492797	0.894737	0.550773	0.584146	0.341226	0.584146	0.207576	-0.205493	0	0.0430877	0	0.287805	0.312266	0.0578161	0.44808	3.8331	-0.0782786	0.6601	0.0437	0.6601	0.0418122	0.295066	3.40434	-0.116333	0	1	1	0	0	0
Al-Salam Bank-Bahrain B.S.C.	Islamic banks	Public	Bahrain	2018	2018Al-Salam Bank-Bahrain B.S.C.	163	0.710976	0.620652	0.0116155	0	0.0244031	0.213112	0.0298936	0.9032	0.7508	0.1757	0.259702	0.0578904	0.782751	0	0	0	0.525451	0.276099	0.525451	0.161035	0.0313439	0.388587	0.0259324	0.0461008	0.262384	0.137374	0.106419	0.42606	2.80665	0.524605	0.1189	0.035	0	0.0429095	0.0138672	4.38005	0	0	1	1	0	0	0
Ansar Bank	Islamic banks	Public	Iran, Islamic Rep.	2018	2018Ansar Bank	191	0.759904	0.225801	0.0244575	0	0.0148602	0.171693	0.0757633	0.76	0.6611	0	0.359836	0.157406	1	0	0	0	1	1	1	0	0.191465	0.709225	0	0	0.380646	0.537547	0.0629755	0.3379	3.46693	0	0.2737	0.2588	0	0.037552	0.0804492	3.7443	0	2.76388	1	0	0	0	0
Bahrain Islamic Bank B.S.C.	Islamic banks	Public	Bahrain	2018	2018Bahrain Islamic Bank B.S.C.	120	0.813119	0.939988	0.0148122	-0.138056	0.0159828	0.095499	0.0945642	0.852	0.6873	0.31	0.351308	-0.014558	0.975616	0	0	0	0.525451	0.276099	0.525451	0.161035	0.0313439	0.388587	0.0259324	0.081339	0.262384	0.0514967	0	0.51294	2.95349	0.524605	0.1737	0.1737	0	0.0429095	0.0138672	4.38005	0	3.62247	1	1	0	0	0
Bank Pasargad	Islamic banks	Private	Iran, Islamic Rep.	2018	2018Bank Pasargad	244	0.585717	0.379937	0.001178	0.245317	0.0012885	0.262405	0.040194	0.8023	0.7007	0.2103	2.03455	0.158904	0.662509	0.695975	0.927459	0.750411	1	1	1	0	0.0799569	0.646529	0	0.0402271	0.191285	0.10473	0.149854	0.89636	3.68215	-0.217884	0.3084	0.3084	0	0.037552	0.0804492	3.7443	0	3.43401	1	1	0	0	0
Bank Saderat Iran	Islamic banks	Public	Iran, Islamic Rep.	2018	2018Bank Saderat Iran	278	0	0	0	0.119568	0	0.0951858	0.557598	0.8212	0.6135	0.181	0.199007	-0.298544	1	0.642983	0.908022	0.708114	1	1	1	0	0.0733362	0.803119	0	0.0205796	0	0	0.0814753	0	2.59857	-0.0885594	0.58119	0.58119	0.0718	0.037552	0.0804492	3.7443	0	0	0	1	0	0	0
Bank Sarmayeh	Islamic banks	Private	Iran, Islamic Rep.	2018	2018Bank Sarmayeh	173	0.0946429	0.66436	0.0146577	0	0	0.153556	0	0.9417	0.7038	0.1396	0.298938	-0.0762484	1	0	0	0	1	1	1	0	0.0631528	0.453872	0	0.0427967	0	0.056622	0.0801105	0.2674	1.98903	0.875344	0.381	0.1765	0.381	0.037552	0.0804492	3.7443	0	3.1284	0	1	0	0	0
Bank Sepah	Islamic banks	Private	Iran, Islamic Rep.	2018	2018Bank Sepah	251	0.890497	0.496706	0.0092927	0	0	0.189241	0.0260148	0.9872	0.8013	0	0.30052	0.121011	0.91954	0	0	0	1	1	1	0	-0.315501	0	0	0	0	0.0879119	0.160525	0.50674	2.24929	0.875345	0.35	0.0804	0.35	0.037552	0.0804492	3.7443	0	4.3727	0	1	0	0	0
Banque Zitouna	Islamic banks	Private	Tunisia	2018	2018Banque Zitouna	51	0.89404	0.6865	0.0109623	0	0	0.180301	0.0348828	0.7245	0.594	0.2368	0.399669	0.0425845	0.911585	0.572468	0.910366	0.628833	0.368224	0.135589	0.368224	0.105868	-0.0670467	0	0.011208	0.03592	0	0.252644	0.278312	0.3706	2.21439	0.393391	0.1868	0.1868	0	0.022442	0.0530885	3.53641	0	3.59154	0	1	0	0	0
Barwa Bank	Islamic banks	Private	Qatar	2018	2018Barwa Bank	225	0.89585	0.822485	0.0085256	0	0	0.157028	0.0214874	0.8335	0.707	0.153	0.0458177	0.304516	0.863014	0.785113	1	0.785113	0.730244	0.533257	0.730244	0.348692	0.0415657	0.465833	0.121586	0.0293067	0	0.0997584	0.742725	0.55337	3.22019	-0.0885615	0.1013	0.1013	0.4314	-0.014976	0.00394879	4.81894	0.00441513	4.15599	0	1	0	0	0
Islamic Corporation for the Dev	Islamic banks	Private	Lebanon	2018	2018Islamic Corporation for the Dev	99	0.870839	0.656048	0.0114719	0	0	0.224523	0.0622755	0.6258	0.4954	0.211	0.0163828	0.146646	0.817024	0.38272	0.856286	0.446954	0.680252	0.462743	0.680252	0.233749	0.0843594	0.53479	0.0546384	0.0622372	0	0.138277	0.140665	0.53333	0	-0.0885613	0.87	0.0205	0.87	0.00782014	0.0432135	3.90443	0	2.98958	0	1	0	0	0
Kurdistan International Bank fo	Islamic banks	Public	Iraq	2018	2018Kurdistan International Bank fo	49	0.89427	0.743005	0.0004084	0	0	0.0495454	0.0474744	0.8631	0.6335	0	0.940515	0.107222	1	0	0	0	0.696827	0.485568	0.696827	0.187797	0.0953267	0.723187	0.0352678	0	0	0.0791274	0	0.90084	2.08673	-0.0885607	0.4787	0.0512	0	-0.0181975	0.00184059	3.76598	-0.0524177	5.14421	0	1	0	0	0
Kuwait International Bank	Islamic banks	Public	Kuwait	2018	2018Kuwait International Bank	184	0.80445	0.600757	0.0052019	0	0	0.183585	0.00428893	0.6423	0.5413	0	0.0283477	0.0521663	1	0.567941	0.910345	0.623874	0.585023	0.342252	0.585023	0.203283	0.0843594	0.53479	0.0413238	0	0	0.0694806	0.121589	0.7355	2.67098	-0.0885613	0.2221	0.0545	0.2221	-0.0471211	0.0217183	4.53141	-0.104922	5.97584	0	1	0	0	0
Parsian Bank	Islamic banks	Public	Iran, Islamic Rep.	2018	2018Parsian Bank	246	0	0	0	0	0	0.166041	0.0739923	0.9236	0.7562	0.146	0.417007	3.3084	0.873563	0	0	0	1	1	1	0	-0.315501	0	0	0.0368505	0	0	0.145547	0	2.20343	0.875345	0.28	0.1	0	0.037552	0.0804492	3.7443	0	0	0	1	0	0	0
Qatar International Islamic Ban	Islamic banks	Public	Qatar	2018	2018Qatar International Islamic Ban	219	0	0	0	0.134585	0	0.0337223	0	0.7987	0.6126	0.139	0.362442	0.304828	0.833666	0.089003	0.843943	0.105461	0.730244	0.533257	0.730244	0.348692	-0.0419482	0	0.121586	0.0284429	0	0	0.269103	0	3.09968	0.875357	0.2009	0.0119036	0.798	-0.014976	0.00394879	4.81894	0.00441513	0	0	1	0	0	0
Qatar Islamic Bank SAQ	Islamic banks	Public	Qatar	2018	2018Qatar Islamic Bank SAQ	281	0.76515	0.648574	0.0256128	0	0	0.0336335	0.0493616	0.7467	0.5987	0.1592	0.286547	0.292505	0.816012	0.08933	0.854487	0.104542	0.730244	0.533257	0.730244	0.348692	-0.0419482	0	0.121586	0.0325764	0	0.0759386	0.0573984	0.34492	3.19458	0.875357	0	0.0153	0	-0.014976	0.00394879	4.81894	0.00441513	5.17579	0	1	0	0	0
Ahli Bank SAOG	Commercial banks	Public	Oman	2019	2019Ahli Bank SAOG	172	0.854277	0.3104	0.0279798	0	0.0066229	0.259228	0.0407	0	0.8518	0	0	0.187783	0	1	1	1	0.519468	0.269847	0	0.14341	0	0.517687	0.0205665	0	0	0.0327479	0.0999482	0.2524	1.69985	0.56522	0.5825	0.0022	0	0.012871	0.00881302	4.18591	0.0679159	10.2825	1	0	0	0	0
Ahli United Bank BSC	Commercial banks	Public	Bahrain	2019	2019Ahli United Bank BSC	280	0.828349	0.3814	0.0411041	0	0	0.1395	0.0328	0.968	0.7188	0.221	0.21331	0.192849	0.851052	0.64331	0.923066	0.696927	0.437493	0.1914	0	0.116858	0.0961971	0.907744	0.0136557	0.0258004	0	0.0266265	0.115169	0.2891	3.23578	0.622046	0.5815	0.5815	0.0609	0.021367	0.0208767	4.37114	0	9.47672	0	1	0	0	0
Al Ahli Bank of Kuwait (KSC)	Commercial banks	Public	Kuwait	2019	2019Al Ahli Bank of Kuwait (KSC)	231	0.79208	0.7337	0.0106265	0.113474	0	0.162822	0.0843	0.7962	0.6614	0.1746	0.266956	0.00850679	0.85901	0	0	0	0.505129	0.255155	0	0.149615	-0.0797278	0	0.0223845	0.0480016	0	0.0327422	0.092581	0.5594	3.79508	0.684699	0.381	0.1765	0.381	0.0124613	0.00543133	4.50516	0	9.76668	0	1	0	0	0
Al Khalij Commercial Bank	Commercial banks	Public	Qatar	2019	2019Al Khalij Commercial Bank	234	0.601094	0.7292	0.00630181	0.0812051	0	0.216906	0.0831	1.0228	0.8249	0	0.297216	0.147085	0.845361	0	0	0	0.687501	0.472658	0	0.388139	-0.0261865	0	0.150652	0	0	0.0640929	0.0788602	0.6817	3.47424	0.127053	0.35	0.0682	0.35	0.0123487	0.00255815	4.79301	0.203135	9.83187	0	1	0	0	0
Alubaf Arab International Bank	Commercial banks	Private	Bahrain	2019	2019Alubaf Arab International Bank	79	0	0	0	0	0	0.135021	0	0.6255	0.53	0.251	0.425344	0	1	1	1	1	0.437493	0.1914	0	0.116858	0.0961971	0.907744	0.0136557	0.0424017	0	0	0	0	4.02756	-0.115422	0.1002	0.1795	0	0.021367	0.0208767	4.37114	0	0	0	1	0	0	0
Amen Bank	Commercial banks	Public	Tunisia	2019	2019Amen Bank	150	0	0	0	0	0	0.214263	0	0.7884	0.6386	0.233	0.0559416	0	0.512918	0.509105	0.988362	0.5151	0.378974	0.143621	0	0.0806511	0.033361	0.420714	0.0065046	0.0439158	0	0	0	0	3.1801	-0.0760651	0.1013	0.1013	0.4314	0.0251091	0.0730759	3.5208	0	0	0	1	0	0	0
Arab African International Bank	Commercial banks	Private	Egypt, Arab Rep.	2019	2019Arab African International Bank	230	0.724726	0.622	0.00863623	0	0	0.202435	0.0585	0.6309	0.5016	0.2468	0.284598	0.0384786	1	0	0	0	0.633138	0.400863	0	0.130424	-0.0797278	0	0.0170105	0.0678511	0	0.0179796	0.0908458	0.3786	3.19127	0.684699	0.1724	0.1724	0	0.0531412	0.144015	3.47989	-0.0634479	10.4218	0	1	0	0	0
Arab Bank Plc	Commercial banks	Public	Jordan	2019	2019Arab Bank Plc	282	0.846801	0.447	0.0175823	0.0346723	0	0.0847191	0.0495	0.9939	0.7565	0.1896	0.679504	0.39555	1	0	0	0	0.624023	0.389404	0	0.214269	0.154548	1.253	0.0459112	0.0186639	0	0.0393101	0.101712	0.3151	0.634121	-0.274738	0.3018	0.0011	0	0.0193409	0.0446231	3.64399	0.00657963	9.40146	0	1	0	0	0
Arab National Bank Public Joint	Commercial banks	Public	Saudi Arabia	2019	2019Arab National Bank Public Joint	288	0.856854	0.6566	0.00943114	0.12389	0	0.232555	0.0106	0.6251	0.5085	0.243	0.012492	0.0397864	1	0.267756	0.923042	0.29008	0.63923	0.408615	0	0.141154	0.444799	1.17898	0.0199245	0.0777599	0	0.0230849	0.104497	0.3453	3.74247	-0.1442	0.87	0.0206	0.87	0.0243411	0.0245814	4.36436	0	10.2971	0	1	0	0	0
Bank Audi SAE	Commercial banks	Private	Egypt, Arab Rep.	2019	2019Bank Audi SAE	169	0.680467	0.565	0.0152312	0	0	0.0483233	0.0633	0.8605	0.6503	0	0.857423	0.0899683	1	0	0	0	0.633138	0.400863	0	0.130424	-0.0217216	0	0.0170105	0	0	0	0.128039	0.5419	3.04905	-0.326975	0.4804	0.0176	0	0.0531412	0.144015	3.47989	-0.0634479	10.5506	0	1	0	0	0
Bank Audi SAL	Commercial banks	Public	Lebanon	2019	2019Bank Audi SAL	286	0.680467	0.565	0.0152312	0.162297	0	0.371159	0.0633	9.7551	0.7622	0.1691	0.0306091	0.0899683	0.431818	0.426684	1	0.426684	0.702794	0.49392	0	0.133106	-0.135314	0	0.0177172	0.0285662	0	0.0329332	0.128039	0.5419	0.0836675	-0.115422	0.311	0.1657	0	-0.0170217	0.0607699	3.87988	0	10.5506	0	1	0	0	0
Bank of Alexandria	Commercial banks	Private	Egypt, Arab Rep.	2019	2019Bank of Alexandria	185	0.925892	0.7183	-0.104958	0.17847	0	0.149324	0.3698	0.8895	0.73	0.1406	0.27373	-0.00886042	0.752577	0	0	0	0.633138	0.400863	0	0.130424	-0.0261865	0	0.0170105	0.0357459	0	0.0779205	0.0532712	0.562	3.44261	0.127053	0.278	0.1	0	0.0531412	0.144015	3.47989	-0.0634479	9.58197	0	1	0	0	0
Bank of Baghdad	Commercial banks	Public	Iraq	2019	2019Bank of Baghdad	74	0.528441	0.1254	-0.00335999	0	0	0.0416524	0	0.8942	0.6651	0.1434	0.359916	0.0422785	1	0.698676	0.906203	0.770993	0.882513	0.778828	0	0.320642	0.145458	0.849117	0.102811	0.0289303	0	0.259824	0.320933	0	3.48823	0.642546	0.202	0.0075	0	0.0263385	0.00367441	3.77489	0	8.84743	0	1	0	0	0
Bank of Beirut S.A.L.	Commercial banks	Public	Lebanon	2019	2019Bank of Beirut S.A.L.	237	0.819727	0.703	0.0064764	0	0	0.0418923	0.0096	0.8287	0.6446	0.1651	0.292927	0.0346316	0.958634	0.584183	0.91789	0.636441	0.702794	0.49392	0	0.133106	0.145458	0.849117	0.0177172	0.0333082	0	0.020094	0.0738745	0.6796	3.57083	0.642546	0.05	0.0097	0.05	-0.0170217	0.0607699	3.87988	0	10.8049	0	1	0	0	0
Bank Otsar Hahayal Ltd	Commercial banks	Private	Israel	2019	2019Bank Otsar Hahayal Ltd	161	0	0	0	0	0	0.199598	0	0.6097	0.5009	0.1357	0.0440344	0	1	0.336	0.870713	0.385891	0.594461	0.353383	0	0.172189	0.444799	1.17898	0.0296491	0.0434239	0	0	0	0	3.21758	-0.1442	0.032	0.0015	0.0455	0.0398342	0.00817324	4.63937	-0.0162869	0	0	1	0	0	0
Banque de Tunisie	Commercial banks	Public	Tunisia	2019	2019Banque de Tunisie	112	0.715698	0.6237	0.0174156	0	0	0.145084	0.0424	0.8218	0.6765	0.1741	0.616596	0.0478981	0.88243	0	0	0	0.378974	0.143621	0	0.0806511	-0.0217216	0	0.0065046	0.0326012	0	0.0513511	0.135904	0.3889	0.56065	-0.326975	0.4542	0.0641	0	0.0251091	0.0730759	3.5208	0	10.1567	0	1	0	0	0
Banque Marocaine du Commerce Ex	Commercial banks	Public	Morocco	2019	2019Banque Marocaine du Commerce Ex	266	0.759014	0.0913	0.00950339	0.0900553	0	0.16011	0.2248	1.0461	0.75	0.1239	0.600321	-0.0354572	1	0	0	0	0.523463	0.274013	0	0.158254	0.154548	1.253	0.0250444	0.0121965	0	0.0295093	0.211633	1.2338	0.151122	-0.274738	0.3352	0.0012	0	0.031485	0.0180392	3.50571	0.0297715	8.36908	0	1	0	0	0
Banque Nationale Agricole	Commercial banks	Public	Tunisia	2019	2019Banque Nationale Agricole	162	0	0	0	0.054935	0	0.10044	0	0.8121	0.6311	0	0.893901	0	0.456996	0	0	0	0.378974	0.143621	0	0.0806511	-0.0217216	0	0.0065046	0	0	0	0	0	3.29392	-0.326975	0.2815	0.0846	0.26	0.0251091	0.0730759	3.5208	0	0	0	1	0	0	0
BNP Paribas El Djaza?r	Commercial banks	Private	Algeria	2019	2019BNP Paribas El Djaza?r	114	0.744229	0.695143	0.0174299	0.238411	0	0.206828	0.0608843	0.7786	0.6184	0.1688	0.243299	0.163945	0.163588	0	0	0	0.75624	0.571899	0	0.144865	-0.0451465	0	0.0209858	0.0202679	0	0.197046	0.15956	0.36866	3.98516	-0.230552	0.1732	0.1732	0.0749	0.011	0.0426999	3.59922	0.0412613	4.24414	0	1	0	0	0
BSL Bank SAL	Commercial banks	Private	Lebanon	2019	2019BSL Bank SAL	64	0.828425	0.597884	0.0187115	0.0646997	0	0	0.0432139	0	0	0	0.0169978	0.200561	1	1	1	1	0.702794	0.49392	0	0.133106	0.0313439	0.388587	0.0177172	0	0	0.177596	0.125342	0.32331	0	-0.816695	0.4608	0.2104	0	-0.0170217	0.0607699	3.87988	0	4.21729	0	1	0	0	0
Commercial Bank of Dubai P.S.C.	Commercial banks	Public	United Arab Emirates	2019	2019Commercial Bank of Dubai P.S.C.	236	0.795972	0.682137	0.0184618	0.130046	0	0.125382	0.0258206	0.9075	0.6197	0.1347	0.559709	0.127375	1	0	0	0	0.589282	0.347253	0	0.139066	0.153076	0.662571	0.0193394	0.0469688	0	0.251751	0	0.47039	0	0.348209	0.1667	0.0076	0	0.0118986	0.0306863	4.63451	0.00483455	3.13685	0	1	0	0	0
Export Development Bank of Egyp	Commercial banks	Public	Egypt, Arab Rep.	2019	2019Export Development Bank of Egyp	22	0.764546	0.356621	0.0098019	0.0614976	0.0199753	0.0888892	0.0504305	0.7502	0.6284	0.1823	0.0562029	0.252286	1	0.544694	0.815129	0.66823	0.633138	0.400863	0	0.130424	0.0352172	0.497996	0.0170105	0.0258875	0.142005	0.205839	0.104898	0.52532	0	0.659145	0.403	0.074875	0.0067	0.0531412	0.144015	3.47989	-0.0634479	0	1	1	0	0	0
Fenicia Bank SAL	Commercial banks	Private	Lebanon	2019	2019Fenicia Bank SAL	88	0.695192	0.811009	0.012694	0.138753	0.0130965	0.15483	0.0625508	0.8375	0.7154	0.1874	0.0370034	0.043278	1	0.444178	0.974116	0.45598	0.702794	0.49392	0	0.133106	0.266503	1.14499	0.0177172	0.0380952	0.203283	0.0768773	0.13512	0.40873	3.63535	-0.113502	0.6733	0.1097	0.6733	-0.0170217	0.0607699	3.87988	0	0	1	1	0	0	0
Fransabank sal	Commercial banks	Private	Lebanon	2019	2019Fransabank sal	248	0.877383	0.295047	0	0.139864	0.0160528	0.0574085	0.399765	0.3018	0.2705	0	0.0144819	-0.0663556	0.937844	0.841209	0.928571	0.905917	0.702794	0.49392	0	0.133106	0.0313439	0.388587	0.0177172	0	0.207576	0.0999508	0.13545	0.56481	2.4174	-0.816695	0.7368	0.05091	0.7368	-0.0170217	0.0607699	3.87988	0	4.23212	1	0	0	0	0
Housing Bank for Trade & Financ	Commercial banks	Public	Jordan	2019	2019Housing Bank for Trade & Financ	220	0.759879	0.696822	0.0262425	0.0953642	0.00668642	0.173518	0.0148525	0.7269	0.6416	0	0.348637	0.354936	0.563076	0	0	0	0.624023	0.389404	0	0.214269	-0.0992942	0	0.0459112	0	0.392467	0.17178	0	0.30527	3.42902	0	0.5206	0.06371	0.0917	0.0193409	0.0446231	3.64399	0.00657963	4.19357	1	0	0	0	0
International Bank for Trade an	Commercial banks	Public	Syrian Arab Republic	2019	2019International Bank for Trade an	44	0.921331	0.3529	-0.0607423	0.128893	0.00861188	0.348801	0.367765	0.979	0.7986	0.1186	0.436886	0.124764	0.665332	0	0	0	0.530297	0.281215	0	0.162584	0.123005	0.69857	0.0264334	0.0298941	0.252059	0.204705	0.442317	0.1493	0.800725	0.139336	0.11	0.0688	0	0.0147577	0	0	0	4.15946	1	1	0	0	0
National Bank of Kuwait S.A.K.	Commercial banks	Public	Kuwait	2019	2019National Bank of Kuwait S.A.K.	302	0.500452	0.195839	-0.0900045	0.117965	0	0	0.00287776	0	0	0.1452	0	0	1	0.838365	1	0.838365	0.505129	0.255155	0	0.149615	0.118257	0.796869	0.0223845	0.0270409	0	0.358435	0	0.841509	0.0405521	-0.826458	1	1	0	0.0124613	0.00543133	4.50516	0	2.64562	0	0	0	0	0
Qatar National Bank	Commercial banks	Public	Qatar	2019	2019Qatar National Bank	309	0.775089	0.606961	0.013666	0.175521	0	0.0931706	0.0151142	0.6495	0.5528	0.1361	0.992917	0.659589	0.416216	0.353907	0.896055	0.394961	0.687501	0.472658	0	0.388139	0.033361	0.420714	0.150652	0.0256521	0	0.30967	0.0647731	0.46283	3.05377	-0.0760651	0.6	0.0791	0	0.0123487	0.00255815	4.79301	0.203135	4.40243	0	1	0	0	0
Saudi Investment Bank (The)	Commercial banks	Public	Saudi Arabia	2019	2019Saudi Investment Bank (The)	262	0.405615	0	0.0112296	0.0972443	0	0.236836	0	0.5419	0.3978	0.154	0.0822259	0	1	0	0	0	0.63923	0.408615	0	0.141154	0.208932	0.799375	0.0199245	0.0503529	0	0.215609	0	0.70501	-0.204526	-1.6884	1	1	0	0.0243411	0.0245814	4.36436	0	2.94963	0	0	0	0	0
Soci?t? Arabe Internationale de	Commercial banks	Public	Egypt, Arab Rep.	2019	2019Soci?t? Arabe Internationale de	187	0.105277	0.053814	-0.0323929	0.121586	0	0.144848	0.049147	0.4249	0.3669	0	0.673459	0	0.712594	0.472814	0.952896	0.496186	0.633138	0.400863	0	0.130424	-0.013833	0	0.0170105	0	0	0.542842	0.192215	0.149153	2.76907	-0.912077	0.065	0.0497	0.9086	0.0531412	0.144015	3.47989	-0.0634479	2.58297	0	1	0	0	0
Soci?t? G?n?rale Marocaine de B	Commercial banks	Private	Morocco	2019	2019Soci?t? G?n?rale Marocaine de B	204	0.889334	0.640228	0.0097972	0.114763	0	0	0	0	0	0.1415	0.274398	0	0.425041	0	0	0	0.523463	0.274013	0	0.158254	-0.0217216	0	0.0250444	0.0264966	0	0.0988243	0.138301	0.47188	-0.141099	-0.326975	0.7586	0.7586	0	0.031485	0.0180392	3.50571	0.0297715	3.06959	0	1	0	0	0
The Commercial Bank (QSC)	Commercial banks	Public	Qatar	2019	2019The Commercial Bank (QSC)	279	0.723945	0.519371	0.0015872	0.134697	0	0.180975	0	0.8153	0.6138	0	0.377185	0	0.778874	0	0	0	0.687501	0.472658	0	0.388139	-0.0797278	0	0.150652	0	0	0.217033	0.521692	0.84538	3.28828	0.684699	0.1666	0.0047	0	0.0123487	0.00255815	4.79301	0.203135	2.67501	0	1	0	0	0
Tunis International Bank	Commercial banks	Private	Tunisia	2019	2019Tunis International Bank	17	0.768038	0.564941	0.0083859	0	0	0.112378	0.0466521	0.8787	0.6968	0	0.206979	0.101397	0.680723	0.473901	0.85997	0.551068	0.378974	0.143621	0	0.0806511	0.0961971	0.907744	0.0065046	0	0	0.136024	0.125565	0.4632	3.23047	0.622046	0.56	0.5564	0	0.0251091	0.0730759	3.5208	0	4.16741	0	1	0	0	0
Union Bancaire pour le Commerce	Commercial banks	Public	Tunisia	2019	2019Union Bancaire pour le Commerce	86	0.805682	0.62569	0.0105642	0.0444357	0	0.204118	0.100881	0.4676	0.3985	0.1236	0.0165001	0.133093	0.639072	0.415336	0.900159	0.461403	0.378974	0.143621	0	0.0806511	-0.013833	0	0.0065046	0.01644	0	0.256102	0.0479494	0.52328	0	-0.912077	0.4075	0.0066	0.1143	0.0251091	0.0730759	3.5208	0	3.09674	0	1	0	0	0
Union Internationale de Banques	Commercial banks	Public	Tunisia	2019	2019Union Internationale de Banques	110	0.86042	0.6058	0.0042106	0.318564	0	0.0161092	0.131977	0.7544	0.6192	0.1001	0.0811006	-0.015351	0.805476	0.62643	0.808338	0.774961	0.378974	0.143621	0	0.0806511	0.145458	0.849117	0.0065046	0.0201947	0	0.22837	0.126659	0.56151	3.83017	0.642546	0.54	0.0047	0	0.0251091	0.0730759	3.5208	0	4.25418	0	1	0	0	0
Abu Dhabi Islamic Bank - Public	Islamic banks	Public	United Arab Emirates	2019	2019Abu Dhabi Islamic Bank - Public	273	0.0595065	0.697287	0.0097966	0.171049	2.0711	0.113893	0	0	0.64378	0.1888	0.0607649	0	0.808026	0.445567	0.800731	0.556372	0.589282	0.347253	0.589282	0.139066	0.0910048	0.80895	0.0193394	0.0262557	0.139066	0.152553	0.150911	0.39313	4.00227	0.647428	0.397504	0.074475	0.0067	0.0118986	0.0306863	4.63451	0.00483455	4.20676	1	1	0	1	0
Ahli United Bank KSC	Islamic banks	Public	Kuwait	2019	2019Ahli United Bank KSC	228	0.891518	0.257326	0.0091784	0.128641	1.33132	0.118619	0.0572394	0	0.693743	0.1602	0.037447	0.151431	0.808026	0.5062	0.897706	0.562321	0.505129	0.255155	0.505129	0.149615	0.0373695	0.499771	0.0223845	0.0239683	0.149615	0.353533	0.126716	0.52075	4.09732	-0.0446887	0.749	0.115	0.749	0.0124613	0.00543133	4.50516	0	3.25734	1	1	0	1	0
Al Baraka Bank Egypt SAE	Islamic banks	Private	Egypt, Arab Rep.	2019	2019Al Baraka Bank Egypt SAE	145	0.891129	0.749013	0.0128192	0.13199	1.5808	0.056394	0.113622	0	0.248517	0.1796	0.0155839	0.168449	0.601914	0.469695	0.888797	0.533265	0.633138	0.400863	0.633138	0.130424	0.0991876	0.872067	0.0170105	0.0234242	0.130424	0.204764	0.329392	0.39159	2.8114	-0.806243	0.7368	0.05004	0.7368	0.0531412	0.144015	3.47989	-0.0634479	3.57967	1	0	0	1	0
Al-Salam Bank-Bahrain B.S.C.	Islamic banks	Public	Bahrain	2019	2019Al-Salam Bank-Bahrain B.S.C.	163	0.830676	0.806692	0.0244031	0.0485638	1.12598	0.156684	0.000853556	0	0.526482	0.2123	0.054709	0.0804089	1	0.738434	0.8521	0.871246	0.437493	0.1914	0.437493	0.116858	0.0961971	0.907744	0.0136557	0.0248089	0.116858	0.0383024	0.171422	0.22877	3.73867	-0.134347	0.1474	0.018	0.1474	0.021367	0.0208767	4.37114	0	4.91922	1	1	0	1	0
Arab Islamic Bank	Islamic banks	Private	PALESTINIAN TERRITORIES	2019	2019Arab Islamic Bank	28	0.922363	0.595301	0.0017641	0.0112438	0.771989	0.0916436	0	0	0.595732	0.1306	0	0.0939197	0.627048	0	0	0	0.634617	0.402738	0.634617	0.231182	0.08917	0.621059	0.0534449	0.0301923	0.231182	0.16347	0	0.56783	3.67828	0	0.21	0.0642	0	0	0	0	0	4.29505	1	0	0	1	0
Bank Nizwa SAOG	Islamic banks	Public	Oman	2019	2019Bank Nizwa SAOG	52	0.306469	0.874125	0.0148591	-0.0884539	1.0678	0.142993	0.0752621	0	0.801964	0.1446	0.427675	-0.214452	0.840084	0	0	0	0.519468	0.269847	0.519468	0.14341	0.0553154	0.621059	0.0205665	0.0207371	0.14341	0.0245733	0.103862	0.47521	0.852284	0.16925	0.11	0.0688	0	0.012871	0.00881302	4.18591	0.0679159	3.7311	1	1	0	1	0
Dubai Islamic Bank PJSC	Islamic banks	Public	United Arab Emirates	2019	2019Dubai Islamic Bank PJSC	284	0.77	0.713571	1.18	0.135607	2.24055	0.149839	0	0	0.651062	0.165	0.145656	-0.142573	1	0.533295	0.878109	0.596781	0.589282	0.347253	0.589282	0.139066	0.0910048	0.80895	0.0193394	0.0229459	0.139066	0.040295	0.127579	0.7494	3.0143	0.647428	0.241783	0.241783	0	0.0118986	0.0306863	4.63451	0.00483455	6.54891	1	1	0	1	0
Jordan Islamic Bank	Islamic banks	Public	Jordan	2019	2019Jordan Islamic Bank	178	0.82	0.679445	1.68	0.176568	1.26249	0.0947601	0.0229874	0	0.658583	0.2433	0.0586498	-0.0015934	0.706621	0.439441	0.804411	0.532736	0.624023	0.389404	0.624023	0.214269	0.117208	0.739604	0.0459112	0.0521316	0.214269	0.102346	0.0509678	0.3841	3.30634	-0.102815	0.6601	0.0437	0.6601	0.0193409	0.0446231	3.64399	0.00657963	0	1	1	0	1	0
Masraf Al Rayan (Q.S.C.)	Islamic banks	Public	Qatar	2019	2019Masraf Al Rayan (Q.S.C.)	254	0.85	0.0967525	2.11	0.162463	2.14846	0.132823	0.11599	0	0.703381	0.2027	0.469007	-0.107492	0.970336	0	0	0	0.687501	0.472658	0.687501	0.388139	0.165425	0.65284	0.150652	0.0786759	0.388139	0.847958	0	0.3926	3.45291	0.396988	0.1189	0.035	0	0.0123487	0.00255815	4.79301	0.203135	6.14055	1	1	0	1	0
Palestine Islamic Bank	Islamic banks	Private	PALESTINIAN TERRITORIES	2019	2019Palestine Islamic Bank	33	0.88	0.387411	1.09	0.102846	1.20137	0.085698	0.0381366	0	0.585809	0.1304	0	-0.0272495	0.995217	0	0	0	0.634617	0.402738	0.634617	0.231182	0	0	0.0534449	0.0301461	0.231182	0.314676	0.0869133	0.7531	3.22974	0	0.2793	0.2588	0	0	0	0	0	7.64608	1	0	0	1	0
Qatar Islamic Bank SAQ	Islamic banks	Public	Qatar	2019	2019Qatar Islamic Bank SAQ	281	0.8	0.598667	0.66	0.0969528	1.8845	0.135515	0.013127	0	0.695659	0.194	0.402046	0.0169991	1.09326	0	0	0	0.687501	0.472658	0.687501	0.388139	0.165425	0.65284	0.150652	0.075299	0.388139	0.192776	0.0588437	1.3252	2.9195	0.396988	0.1737	0.1737	0	0.0123487	0.00255815	4.79301	0.203135	8.05718	1	1	0	1	0
Warba Bank	Islamic banks	Public	Kuwait	2019	2019Warba Bank	118	0.8	0.524197	1.86	-0.0409179	0.619615	0.0936354	0.0502304	0	0.71953	0.1849	0.625967	0.0642322	1	0.516208	0.901262	0.547547	0.505129	0.255155	0.505129	0.149615	0.0373695	0.499771	0.0223845	0.0276638	0.149615	0.320021	0.102868	0.4667	3.01832	-0.0446887	0.3084	0.3084	0	0.0124613	0.00543133	4.50516	0	6.51774	1	1	0	1	0
Abu Dhabi Commercial Bank	Commercial banks	Public	United Arab Emirates	2020	2020Abu Dhabi Commercial Bank	299	0	0	0	0.173843	0	0.137664	0.0371501	0	0.581228	0.1722	0.25154	0.141192	0.834765	0.450652	0.686063	0.656866	0.620234	0.38469	0	0.151864	0.101263	0.816578	0.0230625	0.0261509	0.0803889	0	0.078772	0	3.61025	0	0.58003	0.505907	0.0976667	0.0341154	-0.0193108	0	0	0	0	1	0	1	0
Ahli Bank QSC	Commercial banks	Public	Qatar	2020	2020Ahli Bank QSC	207	0.870218	0.26018	0.0061616	0.147527	0	0.131953	0.164553	0	0.70471	0.1692	0.327541	-0.347854	0.617526	0	0	0	0.737839	0.544406	0	0.397345	0.172209	0.658331	0.157883	0.0672308	0.0247124	0.676605	0.520561	0.56572	3.14978	0	0.381	0.1765	0.381	0.00688241	-0.00666641	0	0	0	0	1	0	1	0
Ahli Bank SAOG	Commercial banks	Public	Oman	2020	2020Ahli Bank SAOG	172	0.209667	0.852552	0.0066229	0.124557	0	0.143702	0.0385049	0	0.82106	0.1567	0.391269	0.00558258	0.542844	0	0	0	0.556457	0.309644	0	0.16931	0.0656344	0.622621	0.028666	0.026531	0.0291557	0.107684	0.962598	0.39617	3.76316	0	0.35	0.0804	0.35	-0.0112921	0.00133795	0	0	4.03929	0	1	0	1	0
Ahli United Bank BSC	Commercial banks	Public	Bahrain	2020	2020Ahli United Bank BSC	280	0.73088	0.718832	0.0197638	0.175714	0	0.125685	0.0497331	0	0.517077	0.161	0.451511	0.0684843	0.763227	0.402157	0.587714	0.684274	0.464667	0.215916	0	0.112402	0.0755672	0.819937	0.0126341	0.0180967	0.0257367	0.0804942	0.0751774	0.32219	3.70195	0	0.1883	0.1883	0	0.0214138	0.0100582	0	0	5.26279	0	1	0	1	0
Al Ahli Bank of Kuwait (KSC)	Commercial banks	Public	Kuwait	2020	2020Al Ahli Bank of Kuwait (KSC)	231	0.830627	0.662347	0.0200824	0.0655009	0	0.121783	0.0178767	0	0.642337	0.1726	0.0307877	0.223248	0.0120497	0.064791	0.733703	0.088306	0.589608	0.347638	0	0.159593	0.0371282	0.482331	0.02547	0.0275458	0.0157069	0.0972182	0.120042	0.32918	3.02152	0	0.1013	0.1013	0.4314	0.00427464	0.0109185	0	0	4.41792	0	1	0	1	0
Arab Banking Corporation (Jorda	Commercial banks	Public	Jordan	2020	2020Arab Banking Corporation (Jorda	80	0.805468	0.429502	0.0141085	0.0914466	0	0.135076	0.0776059	0	0.549123	0.2014	0.0108114	0.024433	0	0.034687	0.582858	0.059511	0.613753	0.376692	0	0.228414	0.131207	0.757911	0.0521728	0.0460025	0	0.264349	0	0.43416	3.50541	0	0.87	0.0205	0.87	0.0195547	0.00761514	0	0	4.38985	0	1	0	1	0
Attijariwafa Bank	Commercial banks	Public	Morocco	2020	2020Attijariwafa Bank	285	0.85597	0.449231	0.0086789	0.127233	0	0.0955681	0.167537	0	0.578559	0	0.591769	0.0272484	1	0	0	0	0.715811	0.512386	0	0.20884	0.0600655	0.536297	0.0436143	0	0.0790304	0.140569	0.273654	0.6924	3.06554	0	0.47571	0.06177	0	0.0260794	0.00303386	0	0	0	0	1	0	1	0
Bank al Etihad	Commercial banks	Public	Jordan	2020	2020Bank al Etihad	135	0.8891	0.550696	0.0101208	0.0972744	0	0.0960241	0.0747868	0	0.559688	0.1448	0.035382	0.0212963	0.01998	0.047438	0.616413	0.076959	0.613753	0.376692	0	0.228414	0.131207	0.757911	0.0521728	0.0330743	0	0.373858	0.120318	0.55087	4.13407	0	0.2206	0.0545	0.2206	0.0195547	0.00761514	0	0	3.68939	0	1	0	1	0
Bank Dhofar SAOG	Commercial banks	Public	Oman	2020	2020Bank Dhofar SAOG	210	0.780227	0.526376	0.0116707	0.124349	0	0.163463	0.0498106	0	0.767083	0.177	0.546792	0.196848	0.196542	0	0	0	0.556457	0.309644	0	0.16931	0.0656344	0.622621	0.028666	0.029968	0.0456616	0.155662	0	0.45681	3.31354	0	0.2847	0.1	0	-0.0112921	0.00133795	0	0	3.28508	0	1	0	1	0
Bank Leumi Le Israel BM	Commercial banks	Public	Israel	2020	2020Bank Leumi Le Israel BM	304	0.875723	0.476133	0.016389	0.0544309	0	0.0685119	0.0267367	0	0.532292	0.1558	0.351141	0.0447257	0.0486107	0.090002	0.642039	0.140181	0.715489	0.511925	0	0.206523	0.102657	0.705033	0.0426519	0.0321763	0.0133903	0.0958207	0	0.34787	4.05576	0	0.05	0.0141	0.05	0.0377359	0.00844129	0	0	4.35506	0	1	0	1	0
Bank of Jordan Plc	Commercial banks	Public	Jordan	2020	2020Bank of Jordan Plc	132	0.753149	0.723844	0.0179344	0.131892	0	0.170478	0.0318097	0	0.54075	0.1908	0.0515127	0.0956437	0.316511	0.092677	0.588532	0.157471	0.613753	0.376692	0	0.228414	0.131207	0.757911	0.0521728	0.0435813	0	0.170777	0.123303	0.42108	4.40135	0	0.032	0.0015	0.0455	0.0195547	0.00761514	0	0	3.92873	0	1	0	1	0
Banque Centrale Populaire SA	Commercial banks	Public	Morocco	2020	2020Banque Centrale Populaire SA	249	0.865295	0.660798	0.014266	0.101727	0	0.106856	0.0178203	0	0.565672	0	0.319374	0.192977	0.133298	0	0	0	0.715811	0.512386	0	0.20884	0.0600655	0.536297	0.0436143	0	0.104832	0.222317	0.0480184	0.46453	3.5764	0	0.441	0.0609	0.05	0.0260794	0.00303386	0	0	0	0	1	0	1	0
Banque de Tunisie	Commercial banks	Public	Tunisia	2020	2020Banque de Tunisie	112	0.825874	0.490865	0.0096401	0.139308	0	0.174287	0.040245	0	0.726181	0	0.23775	0.10648	0.33948	0	0	0	0.478101	0.22858	0	0.095502	0.0443129	0.681175	0.00912063	0	0.0340035	0.322534	0.111779	0.52065	3.79115	0	0.34	0.0018	0.34	0.0140198	0.0672008	0	0	5.2426	0	1	0	1	0
Banque Misr SAE	Commercial banks	Private	Egypt, Arab Rep.	2020	2020Banque Misr SAE	287	0.891875	0.333103	0.009021	0.12526	0	0.0732566	0.0488684	0	0.273171	0.1894	0	0.0856472	1	0.204238	0.338658	0.603079	0.700037	0.490052	0	0.191954	0.148381	0.879204	0.0368464	0.0363561	0	0.345246	0.045542	0.46558	3.1755	0	1	1	0	0.0555768	0.091528	0	0	4.22218	0	0	0	1	0
Banque Nationale d_Alg?rie	Commercial banks	Private	Algeria	2020	2020Banque Nationale d_Alg?rie	270	0.732865	0.777312	0.0095683	0.111557	0	0	0.0636708	0	0	0	0	-0.0353059	0	0	0	0	0	0	0	0	0	0.765506	0	0	0	0.0607197	0	0.48953	0	0	1	1	0	0.01	0.0195177	0	0	0	0	0	0	1	0
BLOM Bank s.a.l.	Commercial banks	Public	Lebanon	2020	2020BLOM Bank s.a.l.	269	0	0	0	0.157043	0	0.105404	0	0	0.103041	0	0.491216	0	0.763227	0	0	0	0.937774	0.87942	0	0.375061	0.259864	0.83238	0.140671	0	0	0	0	0	2.92793	0	0	0.0011	0	-0.0715725	0.0300539	0	0	0	0	1	0	1	0
Burgan Bank KPSC	Commercial banks	Public	Kuwait	2020	2020Burgan Bank KPSC	252	0.801591	0.6842	0.0218059	0.0895534	0	0.123804	0.0729	0	0.611456	0.181	0.903589	0.181569	0.915419	0.146095	0.659318	0.221585	0.589608	0.347638	0	0.159593	0.0371282	0.482331	0.02547	0.0288864	0.0386245	0.0246112	0.138735	0.3661	3.82165	0	0.65	0.0791	0	0.00427464	0.0109185	0	0	9.50269	0	1	0	1	0
Commercial International Bank (	Commercial banks	Public	Egypt, Arab Rep.	2020	2020Commercial International Bank (	256	0.761907	0.7086	0.0141595	0.285219	0	0.140142	0.0631	0	0.279472	0.3141	0.548122	-0.169337	0	0.191386	0.339855	0.563141	0.700037	0.490052	0	0.191954	0.148381	0.879204	0.0368464	0.0602928	0.0429964	0.0197119	0.09471	0.6443	3.95634	0	0.075	0.0522667	0.815933	0.0555768	0.091528	0	0	9.11341	0	1	0	1	0
Credit Agricole Egypt SAE	Commercial banks	Public	Egypt, Arab Rep.	2020	2020Credit Agricole Egypt SAE	157	0.814522	0.8688	0.0187178	0.297892	0	0.139417	0	0	0.494732	0.2033	0.062502	-0.10628	0	0.308302	0.68253	0.451705	0.700037	0.490052	0	0.191954	0.148381	0.879204	0.0368464	0.0390243	0.0304224	0.0173813	0.092283	0.4549	2.62375	0	0.605	0.0017	0	0.0555768	0.091528	0	0	9.31179	0	1	0	1	0
Doha Bank	Commercial banks	Public	Qatar	2020	2020Doha Bank	255	0	0.0003	0.021146	0.147329	0	0.133229	0.0008	0	0.632122	0.1975	0.47024	-0.14686	0.0556711	0	0	0	0.737839	0.544406	0	0.397345	0.172209	0.658331	0.157883	0.0784757	0.0605084	0.704942	0.393366	0.7535	3.13466	0	0.128067	0.0028	0	0.00688241	-0.00666641	0	0	9.00499	0	1	0	1	0
Groupe Banque Centrale Populair	Commercial banks	Private	Morocco	2020	2020Groupe Banque Centrale Populair	275	0.908403	0.4484	0.00213076	0.0835089	0	0.106856	0.2194	0	0.565672	0	0.319374	0.141872	0.993547	0	0	0	0.715811	0.512386	0	0.20884	0.0600655	0.536297	0.0436143	0	0.104832	0.0365662	0.080485	0.7302	3.5764	0	0.441	0.0609	0.05	0.0260794	0.00303386	0	0	8.82067	0	0	0	1	0
Housing and Development Bank	Commercial banks	Public	Egypt, Arab Rep.	2020	2020Housing and Development Bank	9	0	0	0	0.182684	0	0.148586	0	0	0.308891	0.2222	0.0339676	0	0	0.134706	0.372149	0.361969	0.700037	0.490052	0	0.191954	0.148381	0.879204	0.0368464	0.0426522	0.0814057	0	0	0	2.72398	0	0.2981	0.16	0.0974	0.0555768	0.091528	0	0	0	0	1	0	1	0
Housing Bank for Trade & Financ	Commercial banks	Public	Jordan	2020	2020Housing Bank for Trade & Financ	220	0.879376	0.6416	0.00668642	0.120007	0	0.139881	0.0095	0	0.494511	0.1743	0.267915	0.219358	0	0.039	0.523271	0.074532	0.613753	0.376692	0	0.228414	0.131207	0.757911	0.0521728	0.0398125	0	0.0541804	0.102979	0.7642	3.78539	0	0.345	0.1861	0.345	0.0195547	0.00761514	0	0	9.02625	0	1	0	1	0
Israel Discount Bank LTD	Commercial banks	Public	Israel	2020	2020Israel Discount Bank LTD	294	0	0	0	0.0591903	0	0.0671057	0	0	0.65378	0.1306	0.14233	0	0.421959	0.123385	0.747297	0.165108	0.715489	0.511925	0	0.206523	0.102657	0.705033	0.0426519	0.0269719	0.011263	0	0	0	4.20458	0	0.0169	0.0169	0	0.0377359	0.00844129	0	0	0	0	1	0	1	0
Jordan Ahli Bank Plc	Commercial banks	Public	Jordan	2020	2020Jordan Ahli Bank Plc	137	0.745022	0.6188	0.0172439	0.0728281	0	0.111804	0.0335	0	0.482038	0.1553	0.0215801	-0.0862949	1	0.038234	0.510451	0.074902	0.613753	0.376692	0	0.228414	0.131207	0.757911	0.0521728	0.0354726	0	0.0246336	0.15216	0.3932	3.68508	0	0.1038	0.1001	0.1038	0.0195547	0.00761514	0	0	10.0859	0	1	0	1	0
Jordan Commercial Bank	Commercial banks	Public	Jordan	2020	2020Jordan Commercial Bank	111	0.878791	0.7509	0.0129374	0.114196	0	0.103154	0.0085	0	0.528025	0.1143	0.0103687	0.128647	1	0.033816	0.574455	0.058867	0.613753	0.376692	0	0.228414	0.131207	0.757911	0.0521728	0.0261077	0	0.0242038	0.0944978	0.405	3.30184	0	0.265	0.199667	0.265	0.0195547	0.00761514	0	0	10.1557	0	1	0	1	0
Mizrahi Tefahot Bank Ltd.	Commercial banks	Public	Israel	2020	2020Mizrahi Tefahot Bank Ltd.	295	0.783721	0.6196	0.0158319	0.096174	0	0.0546149	0.0823	0	0.683451	0.1362	0.177364	0.0742131	0	0.080985	0.817761	0.099033	0.715489	0.511925	0	0.206523	0.102657	0.705033	0.0426519	0.0281285	0.00563219	0.021595	0.123522	0.4681	4.61647	0	0.2196	0.0115	0.13	0.0377359	0.00844129	0	0	10.2013	0	1	0	1	0
National Bank of Egypt	Commercial banks	Private	Egypt, Arab Rep.	2020	2020National Bank of Egypt	301	0.261097	0.2331	0.0148941	0.179821	0	0.0604749	0.1281	0	0.338207	0.1656	0	-0.0696648	1	0.061282	0.413954	0.148041	0.700037	0.490052	0	0.191954	0.148381	0.879204	0.0368464	0.0317876	0.0137303	0.0846935	0.710637	0.7998	3.11341	0	1	1	0	0.0555768	0.091528	0	0	8.91686	0	0	0	1	0
National Bank of Kuwait S.A.K.	Commercial banks	Public	Kuwait	2020	2020National Bank of Kuwait S.A.K.	302	0.701028	0.602028	0.0138446	0.0994889	0	0.139348	0	0	0.589027	0.184	0.883834	0.159449	0.542844	0.177731	0.637655	0.278726	0.589608	0.347638	0	0.159593	0.0371282	0.482331	0.02547	0.0293652	0.0171717	0.218345	0.256235	0.19865	3.7383	0	0.0503	0.0503	0	0.00427464	0.0109185	0	0	0	0	1	0	1	0
National Commercial Bank (The)	Commercial banks	Public	Saudi Arabia	2020	2020National Commercial Bank (The)	308	0.84209	0.275832	0.0116607	0.183535	0	0.133815	0.111365	0	0.578381	0.1991	0.432618	0.0926856	0.915419	0	0	0	0.495946	0.245963	0	0.128394	0.0560825	0.660908	0.016485	0.0255632	0.0172389	0.269993	0.0565948	0.48366	4.84979	0	0.442	0.1	0	0.00331436	-0.0209333	0	0	4.06553	0	1	0	1	0
Quds Bank Public Shareholding C	Commercial banks	Private	PALESTINIAN TERRITORIES	2020	2020Quds Bank Public Shareholding C	32	0.7723	0.441076	0.0184365	0.104206	0	0.0862914	0.0501709	0	0.606327	0.1373	0.237454	-0.0354784	0.957318	0	0	0	0.741328	0.549567	0	0.261942	0	0	0.0686138	0.0359647	0.0497796	0.211161	0.152657	0.53256	4.11876	0	0	0.0418	0	0	0	0	0	3.34498	0	0	0	1	0
Saudi Investment Bank (The)	Commercial banks	Public	Saudi Arabia	2020	2020Saudi Investment Bank (The)	262	0	0	0	0.0820473	0	0.153488	0.0409433	0	0.551376	0.2121	0.269005	-0.181929	0.0909975	0	0	0	0.495946	0.245963	0	0.128394	0.0560825	0.660908	0.016485	0.0272324	0.0432528	0	0.110952	0	3.62075	0	0.1732	0.1732	0.0749	0.00331436	-0.0209333	0	0	0	0	1	0	1	0
Soci?t? Arabe Internationale de	Commercial banks	Public	Egypt, Arab Rep.	2020	2020Soci?t? Arabe Internationale de	187	0.864177	0.373165	0.0264294	0.16606	0	0.0807233	0.063775	0	0.385132	0.1645	0.0122489	-0.0496507	1	0.084877	0.460062	0.184489	0.700037	0.490052	0	0.191954	0.148381	0.879204	0.0368464	0.0315765	0.0421617	0.115217	0.00716155	0.27012	3.21675	0	0.4608	0.210571	0	0.0555768	0.091528	0	0	0	0	1	0	1	0
The Commercial Bank (QSC)	Commercial banks	Public	Qatar	2020	2020The Commercial Bank (QSC)	279	0.752942	0.614952	0.0196014	0.0327671	0	0.144334	0.0307523	0	0.629521	0.1777	0.671076	0.222611	0	0	0	0	0.737839	0.544406	0	0.397345	0.172209	0.658331	0.157883	0.0706082	0.0431837	0.161501	0.200593	0.35666	3.02243	0	0.1667	0.0053	0	0.00688241	-0.00666641	0	0	4.82588	0	1	0	1	0
Abu Dhabi Islamic Bank - Public	Islamic banks	Public	United Arab Emirates	2020	2020Abu Dhabi Islamic Bank - Public	273	0.804878	0.64378	2.0711	0.199625	1.26394	0.149918	0.0646704	0	0.652573	0.194	0.0583097	-0.998969	0.175472	0.304598	0.763467	0.398966	0.620234	0.38469	0.620234	0.151864	0.101263	0.816578	0.0230625	0.0294615	0.0879637	0.20215	0.113893	0.449669	3.95649	0	0.396329	0.074275	0.0067	0.0341154	-0.0193108	0	0	7.53536	1	1	0	1	0
Ahli United Bank KSC	Islamic banks	Public	Kuwait	2020	2020Ahli United Bank KSC	228	0.619796	0.693743	1.33132	0.0977722	0.681748	0.115149	0.012631	0	0.712514	0.1572	0.0357199	-0.99893	0	0.047363	0.836376	0.056629	0.589608	0.347638	0.589608	0.159593	0.0371282	0.482331	0.02547	0.0250881	0.0194228	0.21574	0.118619	0.343256	3.92435	0	0.749	0.115	0.749	0.00427464	0.0109185	0	0	7.15712	1	1	0	1	0
Al Baraka Bank Egypt SAE	Islamic banks	Private	Egypt, Arab Rep.	2020	2020Al Baraka Bank Egypt SAE	145	0.884834	0.248517	1.5808	0.259957	1.69904	0.0670626	0.0729822	0	0.279086	0.2045	0.0149148	-0.998801	0.133298	0.188496	0.481083	0.391816	0.700037	0.490052	0.700037	0.191954	0.148381	0.879204	0.0368464	0.0392546	0.0590812	0.448212	0.056394	0.245376	3.36407	0	0.7368	0.04917	0.7368	0.0555768	0.091528	0	0	6.65652	1	0	0	1	0
Al-Salam Bank-Bahrain B.S.C.	Islamic banks	Public	Bahrain	2020	2020Al-Salam Bank-Bahrain B.S.C.	163	0.648226	0.526482	1.12598	0.0495415	0.423684	0.124336	0.0174967	0	0.567719	0.2646	0.0560663	-0.998717	1	0.486738	0.995163	0.489104	0.464667	0.215916	0.464667	0.112402	0.0755672	0.819937	0.0126341	0.0297415	0.0115981	0.396865	0.156684	0.609121	4.03966	0	0.1474	0.018	0.1474	0.0214138	0.0100582	0	0	6.73504	1	1	0	1	0
Arab Islamic Bank	Islamic banks	Private	PALESTINIAN TERRITORIES	2020	2020Arab Islamic Bank	28	0.804732	0.595732	0.771989	0.0827151	0.566565	0.0772256	0.0165832	0	0.60695	0.1343	0	-0.998886	0.331968	0	0	0	0.741328	0.549567	0.741328	0.261942	0	0	0.0686138	0.0351788	0.0150538	0.250999	0.0916436	0.70744	4.07173	0	0.21	0.0642	0	0	0	0	0	6.10446	1	0	0	1	0
Bank Nizwa SAOG	Islamic banks	Public	Oman	2020	2020Bank Nizwa SAOG	52	0.770996	0.801964	1.0678	0.000865726	0.98785	0.132383	0.0007715	0	0.819192	0.1368	0.416378	-0.998812	1	0	0	0	0.556457	0.309644	0.556457	0.16931	0.0656344	0.622621	0.028666	0.0231617	0.0128923	0.169837	0.142993	0.835024	0.898493	0	0.11	0.0688	0	-0.0112921	0.00133795	0	0	6.42978	1	1	0	1	0
Dubai Islamic Bank PJSC	Islamic banks	Public	United Arab Emirates	2020	2020Dubai Islamic Bank PJSC	284	0.709325	0.651062	2.24055	0.203283	1.21211	0.148953	0.0396523	0	0.679277	0.185	0.172102	-0.998957	0.413313	0.443222	0.808068	0.548495	0.620234	0.38469	0.620234	0.151864	0.101263	0.816578	0.0230625	0.0280947	0.0528498	0.124174	0.149839	0.256125	3.22154	0	0.232933	0.232933	0	0.0341154	-0.0193108	0	0	7.80014	1	1	0	1	0
Jordan Islamic Bank	Islamic banks	Public	Jordan	2020	2020Jordan Islamic Bank	178	0.877531	0.658583	1.26249	0.144387	1.12167	0.097916	0.034991	0	0.703183	0.2374	0.0613402	-0.998907	1	0.053359	0.753934	0.070773	0.613753	0.376692	0.613753	0.228414	0.131207	0.757911	0.0521728	0.0542254	0.228414	0.176236	0.0947601	0.440032	4.67067	0	0.6601	0.0437	0.6601	0.0195547	0.00761514	0	0	6.79702	1	1	0	1	0
Masraf Al Rayan (Q.S.C.)	Islamic banks	Public	Qatar	2020	2020Masraf Al Rayan (Q.S.C.)	254	0.61668	0.703381	2.14846	0.152408	1.91691	0.12048	0.0100592	0	0.709933	0.2031	0.435421	-0.998963	0	0	0	0	0.737839	0.544406	0.737839	0.397345	0.172209	0.658331	0.157883	0.0807008	0.0112731	0.26712	0.132823	0.401196	3.93745	0	0.1189	0.035	0	0.00688241	-0.00666641	0	0	7.46583	1	1	0	1	0
Palestine Islamic Bank	Islamic banks	Private	PALESTINIAN TERRITORIES	2020	2020Palestine Islamic Bank	33	0.801898	0.585809	1.20137	0.132552	0.790285	0.0816062	0.0454619	0	0.585892	14.58	0	-0.99886	0	0	0	0	0.741328	0.549567	0.741328	0.261942	0	0	0.0686138	3.81912	0.0383951	0.216756	0.085698	0.661413	6.35043	0	0.2807	0.2588	0	0	0	0	0	6.11901	1	0	0	1	0
Qatar Islamic Bank SAQ	Islamic banks	Public	Qatar	2020	2020Qatar Islamic Bank SAQ	281	0.684061	0.695659	1.8845	0.133323	1.79014	0.133096	0.0132363	0	0.682926	0.194	0.387497	-0.998879	0.993547	0	0	0	0.737839	0.544406	0.737839	0.397345	0.172209	0.658331	0.157883	0.0770849	0.0144474	0.256133	0.135515	0.282674	3.33385	0	0.1737	0.1737	0	0.00688241	-0.00666641	0	0	7.65247	1	1	0	1	0
Warba Bank	Islamic banks	Public	Kuwait	2020	2020Warba Bank	118	0.542615	0.71953	0.619615	0.0740984	0.170239	0.0805967	0.0137537	0	0.718614	0.1694	-1.87345	-0.998589	0	0.324978	0.815621	0.398442	0.589608	0.347638	0.589608	0.159593	0.0371282	0.482331	0.02547	0.0270351	0.0121262	0.22496	0.0936354	0.470921	3.31549	0	0.3084	0.3084	0	0.00427464	0.0109185	0	0	7.01592	1	1	0	1	0
[truncated: 34 more columns]
