# Supplementary material for: Efficiency, market concentration and bank performance during the COVID-19 outbreak: Evidence from the MENA region
Source: PLoS One. 2023 May 10;18(5):e0285403. doi: 10.1371/journal.pone.0285403 (PMC10171612; doi:10.1371/journal.pone.0285403)
Supplement: S5 File — (XLSX) [file pone.0285403.s012.xlsx]

## Sheet: Source data (FB, 2006-20)final 
Banks	specialisation	specification	mapping	y	code	index	deposit_asset	loan_asset	roa	ROE	ROA*islamic	EC/TA	(NPL/GL)	Net Loans/Dep.ST Funding	NL/TA	CAR	marketshare	GrossLoanGrowth	DEA	CRS_TE	VRS_TE	SCALE	CR3ratio	CR3ratio^2	CR3ratioislamic	HHI	HHI*H-Stat	H-Stat^2	(HHI^2)	HHI*CAR	HHI*Islamic	luqidasset	Total EquityTotal Assets	cir	logz	insitution	ownership_concentration	ownership_government	ownership_foreign	gdp_growth	inflation	GDP_per_Capita	DomesticCredit_PrivateSector(Growth)	size	islamic_d	listed_d	crisis_d	COVID-19_dummy	y2005
Ahli Bank QSC	Commercial banks	Public	Qatar	2006	2006Ahli Bank QSC	207	0	0	0	0	0	0	0	0	0	0	0	0	0	0	0	0	0.936435	0.87691	0	0.411669	0	0	0.169472	0	0	0	0	0	2.87669	0.418997	0	0	0.6	0.0749276	0.088144	4.77474	0.0632231	0	0	1	0	0	0
Ahli United Bank (Egypt) SAE	Commercial banks	Private	Egypt, Arab Rep.	2006	2006Ahli United Bank (Egypt) SAE	149	0	0	0	0	0	0	0	0	0	0	0	0	0	0	0	0	0.831019	0.690593	0	0.519784	0	1.07703	0.270175	0	0	0	0	0	0.416146	-0.664254	0.498	0	0.498	0.0447174	0.048694	3.14533	-0.0380283	0	0	0	0	0	0
Arab African International Bank	Commercial banks	Private	Egypt, Arab Rep.	2006	2006Arab African International Bank	230	0	0	0	0	0	0	0	0	0	0	0	0	0	0	0	0	0.831019	0.690593	0	0.519784	0	1.07703	0.270175	0	0	0	0	0	0.298496	-0.664254	0.4937	0	0.4937	0.0447174	0.048694	3.14533	-0.0380283	0	0	0	0	0	0
Arab Bank Plc	Commercial banks	Public	Jordan	2006	2006Arab Bank Plc	282	0	0	0	0	0	0.178976	0	0.5591	0.4363	0	0	0	1	0.6323	0.895034	0.706454	1	1	0	0.685812	0	0	0.470338	0	0	0	0	0	4.12028	-0.0592245	0.143	0	0.0893	0.0814659	0.0349369	3.4002	0.0400429	0	0	1	0	0	0
Arab Banking Corporation - Alge	Commercial banks	Private	Algeria	2006	2006Arab Banking Corporation - Alge	19	0	0	0	0	0	0	0	0	0	0	0	0	0	0	0	0	0	0	0	0	0	0	0	0	0	0	0	0	-0.0939333	-0.719575	0.7	0	0.7	0.059	0.0138245	3.54142	0.0155111	0	0	0	0	0	0
Arab Banking Corporation - Egyp	Commercial banks	Private	Egypt, Arab Rep.	2006	2006Arab Banking Corporation - Egyp	73	0	0	0	0	0	0	0	0	0	0	0	0	0	0	0	0	0.831019	0.690593	0	0.519784	0	1.07703	0.270175	0	0	0	0	0	0.143678	-0.664254	0.98	0	0.98	0.0447174	0.048694	3.14533	-0.0380283	0	0	0	0	0	0
Arab Banking Corporation BSC-Ba	Commercial banks	Public	Bahrain	2006	2006Arab Banking Corporation BSC-Ba	265	0	0	0	0	0	0.0557986	0	0.4884	0.3849	0	0	0	0.991178	0.631306	0.969388	0.651242	0.978037	0.956557	0	0.904096	0.210654	0.482701	0.81739	0	0	0	0	0	3.16151	0.0636991	0.2846	0	0.2861	0.06769	0.0258621	4.28573	0.0265923	0	0	1	0	0	0
Arab International Bank	Commercial banks	Private	Egypt, Arab Rep.	2006	2006Arab International Bank	138	0	0	0	0	0	0	0	0	0	0	0	0	0	0	0	0	0.831019	0.690593	0	0.519784	0	1.07703	0.270175	0	0	0	0	0	3.56424	-0.664254	0	0	0.3001	0.0447174	0.048694	3.14533	-0.0380283	0	0	0	0	0	0
Arab Tunisian Bank	Commercial banks	Public	Tunisia	2006	2006Arab Tunisian Bank	121	0	0	0	0	0	0	0	0	0	0	0	0	0	0	0	0	0	0	0	0.226209	0	0	0.0511707	0	0	0	0	0	-0.187744	-0.0686326	0.6424	0	0.6424	0.0348655	0.0201779	3.52763	-0.0168119	0	0	1	0	0	0
Attijari Bank	Commercial banks	Public	Tunisia	2006	2006Attijari Bank	133	0	0	0	0	0	0	0	0	0	0	0	0	0	0	0	0	0	0	0	0.226209	0	0	0.0511707	0	0	0	0	0	-0.527183	-0.0686326	0	0	0.5354	0.0348655	0.0201779	3.52763	-0.0168119	0	0	1	0	0	0
Bank al Etihad	Commercial banks	Public	Jordan	2006	2006Bank al Etihad	135	0	0	0	0	0	0	0	0	0	0	0	0	0	0	0	0	1	1	0	0.685812	0	0	0.470338	0	0	0	0	0	2.65723	-0.0592245	0	0	0.205	0.0814659	0.0349369	3.4002	0.0400429	0	0	1	0	0	0
Bank Audi SAE	Commercial banks	Private	Egypt, Arab Rep.	2006	2006Bank Audi SAE	169	0	0	0	0	0	0	0	0	0	0	0	0	0	0	0	0	0.831019	0.690593	0	0.519784	0	1.07703	0.270175	0	0	0	0	0	0	-0.664254	0.9999	0	0.9999	0.0447174	0.048694	3.14533	-0.0380283	0	0	0	0	0	0
Bank Audi SAL	Commercial banks	Public	Lebanon	2006	2006Bank Audi SAL	286	0	0	0	0	0	0.100873	0	0.2664	0.2284	0	0.356849	0	1	0	0	0	1	1	0	0.352992	0	0	0.124603	0	0	0	0	0	3.99489	-0.707287	0	0	0.2994	0.0268578	0	3.66529	0.0298222	0	0	1	0	0	0
Bank Hapoalim BM	Commercial banks	Public	Israel	2006	2006Bank Hapoalim BM	305	0	0	0	0	0	0.0302419	0	0.8235	0.6618	0	0	0	1	0.591618	0.993244	0.595643	0.805643	0.649061	0	0.244128	-0.986033	0	0.0595985	0	0	0	0	0	3.61294	0.612518	0.1644	0.001	0.0974	0.0415881	0.0131266	4.3392	-0.0306884	0	0	1	0	0	0
Bank Leumi Le Israel BM	Commercial banks	Public	Israel	2006	2006Bank Leumi Le Israel BM	304	0	0	0	0	0	0.0543931	0	0.7726	0.6388	0	0	0	1	0.569559	0.986228	0.577513	0.805643	0.649061	0	0.244128	-0.986033	0	0.0595985	0	0	0	0	0	3.71034	0.612518	0.1978	0	0.1	0.0415881	0.0131266	4.3392	-0.0306884	0	0	1	0	0	0
Bank Muscat SAOG	Commercial banks	Public	Oman	2006	2006Bank Muscat SAOG	274	0	0	0	0	0	0.210824	0	0.8298	0.6209	0	0.383714	0	1	0	0	0	1	1	0	0	0	0	0	0	0	0	0	0	3.15557	0.207539	0.2006	0	0.0916	0.0249022	0.0190984	4.15898	0.00261271	0	0	1	0	0	0
Bank of Baghdad	Commercial banks	Public	Iraq	2006	2006Bank of Baghdad	74	0	0	0	0	0	0	0	0	0	0	0	0	0	0	0	0	0	0	0	0	0	0	0	0	0	0	0	0	-0.142634	-1.72471	0	0	0.25	0.0167189	0.369595	3.37534	0.31264	0	0	1	0	0	0
Bank of Jordan Plc	Commercial banks	Public	Jordan	2006	2006Bank of Jordan Plc	132	0	0	0	0	0	0	0	0	0	0	0	0	0	0	0	0	1	1	0	0.685812	0	0	0.470338	0	0	0	0	0	2.44114	-0.0592245	0.265	0	0.069	0.0814659	0.0349369	3.4002	0.0400429	0	0	1	0	0	0
Bank of Sharjah	Commercial banks	Private	United Arab Emirates	2006	2006Bank of Sharjah	193	0	0	0	0	0	0	0	0	0	0	0	0	0	0	0	0	0.503954	0.25397	0	0.180998	0	0.630079	0.0327603	0	0	0	0	0	2.82098	0.451041	0	0	0.12	0.0485514	0	4.62229	0	0	0	0	0	0	0
Banque Bemo Saudi Fransi SA	Commercial banks	Public	Syrian Arab Republic	2006	2006Banque Bemo Saudi Fransi SA	107	0	0	0	0	0	0	0	0	0	0	0	0	0	0	0	0	0	0	0	0	0	0	0	0	0	0	0	0	0	-1.05211	0.27	0	0.27	0.0621508	0.0724035	3.24277	0.00797338	0	0	1	0	0	0
Banque de Tunisie	Commercial banks	Public	Tunisia	2006	2006Banque de Tunisie	112	0	0	0	0	0	0	0	0	0	0	0	0	0	0	0	0	0	0	0	0.226209	0	0	0.0511707	0	0	0	0	0	0	-0.0686326	0.18	0	0.5965	0.0348655	0.0201779	3.52763	-0.0168119	0	0	1	0	0	0
Banque Libano-Francaise	Commercial banks	Private	Lebanon	2006	2006Banque Libano-Francaise	221	0	0	0	0	0	0	0	0	0	0	0	0	0	0	0	0	1	1	0	0.352992	0	0	0.124603	0	0	0	0	0	3.24405	-0.707287	0	0	0.1	0.0268578	0	3.66529	0.0298222	0	0	0	0	0	0
Banque Marocaine du Commerce Ex	Commercial banks	Public	Morocco	2006	2006Banque Marocaine du Commerce Ex	266	0	0	0	0	0	0	0	0	0	0	0	0	0	0	0	0	0	0	0	0	0	0	0	0	0	0	0	0	0	-0.368485	0.2766	0	0.1	0.0329164	0.00982642	3.34163	0	0	0	1	0	0	0
Banque Marocaine pour le Commer	Commercial banks	Public	Morocco	2006	2006Banque Marocaine pour le Commer	188	0	0	0	0	0	0	0	0	0	0	0	0	0	0	0	0	0	0	0	0	0	0	0	0	0	0	0	0	0	-0.368485	0.6503	0	0.6503	0.0329164	0.00982642	3.34163	0	0	0	1	0	0	0
Banque Saudi Fransi JSC	Commercial banks	Public	Saudi Arabia	2006	2006Banque Saudi Fransi JSC	289	0	0	0	0	0	0.221674	0	0.7812	0.6425	0	0.522776	0	1	0	0	0	0.492496	0.242552	0	0.124296	-0.0222489	0	0.0154494	0	0	0	0	0	3.16058	-0.448599	0.311	0	0.311	0.0557385	0.0047923	4.18709	-0.0502399	0	0	1	0	0	0
BBK B.S.C.	Commercial banks	Public	Bahrain	2006	2006BBK B.S.C.	213	0	0	0	0	0	0.10199	0	0.754	0.5538	0	0	0	1	0.727214	0.964628	0.753881	0.978037	0.956557	0	0.904096	0	0.482701	0.81739	0	0	0	0	0	3.35581	0.0636991	0	0	0.2017	0.06769	0.0258621	4.28573	0.0265923	0	0	1	0	0	0
BLOM Bank Egypt SAE	Commercial banks	Private	Egypt, Arab Rep.	2006	2006BLOM Bank Egypt SAE	116	0	0	0	0	0	0	0	0	0	0	0	0	0	0	0	0	0.831019	0.690593	0	0.519784	0	1.07703	0.270175	0	0	0	0	0	2.26679	-0.664254	0.9937	0	0.9937	0.0447174	0.048694	3.14533	-0.0380283	0	0	0	0	0	0
BLOM Bank s.a.l.	Commercial banks	Public	Lebanon	2006	2006BLOM Bank s.a.l.	269	0	0	0	0	0	0.0795721	0	0.1569	0.1399	0	0.239369	0	1	0	0	0	1	1	0	0.352992	0	0	0.124603	0	0	0	0	0	0	-0.707287	0.3437	0	0.3437	0.0268578	0	3.66529	0.0298222	0	0	1	0	0	0
Byblos Bank S.A.L.	Commercial banks	Public	Lebanon	2006	2006Byblos Bank S.A.L.	247	0	0	0	0	0	0.0724806	0	0.2465	0.2136	0	0.542454	0	1	0	0	0	1	1	0	0.352992	0	0	0.124603	0	0	0	0	0	3.79398	-0.707287	0.4096	0	0.4096	0.0268578	0	3.66529	0.0298222	0	0	1	0	0	0
Capital Bank of Jordan	Commercial banks	Public	Jordan	2006	2006Capital Bank of Jordan	126	0	0	0	0	0	0	0	0	0	0	0	0	0	0	0	0	1	1	0	0.685812	0	0	0.470338	0	0	0	0	0	3.34067	-0.0592245	0	0	0.0665	0.0814659	0.0349369	3.4002	0.0400429	0	0	1	0	0	0
Credit Agricole Egypt SAE	Commercial banks	Public	Egypt, Arab Rep.	2006	2006Credit Agricole Egypt SAE	157	0	0	0	0	0	0	0	0	0	0	0	0	0	0	0	0	0.831019	0.690593	0	0.519784	0	1.07703	0.270175	0	0	0	0	0	0	-0.664254	0	0	0.75	0.0447174	0.048694	3.14533	-0.0380283	0	0	1	0	0	0
CreditBank SAL	Commercial banks	Private	Lebanon	2006	2006CreditBank SAL	134	0	0	0	0	0	0	0	0	0	0	0	0	0	0	0	0	1	1	0	0.352992	0	0	0.124603	0	0	0	0	0	0	-0.707287	0	0	0.3095	0.0268578	0	3.66529	0.0298222	0	0	0	0	0	0
Fransabank sal	Commercial banks	Private	Lebanon	2006	2006Fransabank sal	248	0	0	0	0	0	0	0	0	0	0	0	0	0	0	0	0	1	1	0	0.352992	0	0	0.124603	0	0	0	0	0	3.53345	-0.707287	0.36	0	0.06	0.0268578	0	3.66529	0.0298222	0	0	0	0	0	0
Fransabank-Syria S.A.	Commercial banks	Public	Syrian Arab Republic	2006	2006Fransabank-Syria S.A.	5	0	0	0	0	0	0	0	0	0	0	0	0	0	0	0	0	0	0	0	0	0	0	0	0	0	0	0	0	0	-1.05211	0	0	0.51	0.0621508	0.0724035	3.24277	0.00797338	0	0	1	0	0	0
Future Bank B.S.C.	Commercial banks	Private	Bahrain	2006	2006Future Bank B.S.C.	82	0	0	0	0	0	0	0	0	0	0	0	0	0	0	0	0	0.978037	0.956557	0	0.904096	0	0.482701	0.81739	0	0	0	0	0	0	0.0636991	0.3333	0	0.3333	0.06769	0.0258621	4.28573	0.0265923	0	0	0	0	0	0
Gulf Bank KSC (The)	Commercial banks	Public	Kuwait	2006	2006Gulf Bank KSC (The)	243	0	0	0	0	0	0.0847889	0	0.7378	0.6252	0	0.238721	0	1	1	1	1	0.675802	0.456708	0	0.195409	-0.258331	0	0.0381848	0	0	0	0	0	3.53847	0.23056	0	0	0.4649	0.10609	0.0414298	4.63125	-0.0195885	0	0	1	0	0	0
Gulf International Bank BSC	Commercial banks	Private	Bahrain	2006	2006Gulf International Bank BSC	258	0	0	0	0	0	0.059801	0	0.4083	0.3286	0	0	0	1	1	1	1	0.978037	0.956557	0	0.904096	0	0.482701	0.81739	0	0	0	0	0	3.50768	0.0636991	0	0	0.275	0.06769	0.0258621	4.28573	0.0265923	0	0	0	0	0	0
Housing and Development Bank	Commercial banks	Public	Egypt, Arab Rep.	2006	2006Housing and Development Bank	9	0	0	0	0	0	0	0	0	0	0	0	0	0	0	0	0	0.831019	0.690593	0	0.519784	0	1.07703	0.270175	0	0	0	0	0	0	-0.664254	0	0	0.0782	0.0447174	0.048694	3.14533	-0.0380283	0	0	1	0	0	0
Housing Bank for Trade & Financ	Commercial banks	Public	Jordan	2006	2006Housing Bank for Trade & Financ	220	0	0	0	0	0	0.181167	0	0.5058	0.3881	0	0	0	1	0.564904	0.783064	0.721403	1	1	0	0.685812	0	0	0.470338	0	0	0	0	0	3.77973	-0.0592245	0	0	0.206	0.0814659	0.0349369	3.4002	0.0400429	0	0	1	0	0	0
International Bank for Trade an	Commercial banks	Public	Syrian Arab Republic	2006	2006International Bank for Trade an	44	0	0	0	0	0	0	0	0	0	0	0	0	0	0	0	0	0	0	0	0	0	0	0	0	0	0	0	0	0	-1.05211	0.49	0	0.49	0.0621508	0.0724035	3.24277	0.00797338	0	0	1	0	0	0
International Bank of Qatar Q.S	Commercial banks	Private	Qatar	2006	2006International Bank of Qatar Q.S	206	0	0	0	0	0	0	0	0	0	0	0	0	0	0	0	0	0.936435	0.87691	0	0.411669	0	0	0.169472	0	0	0	0	0	2.75626	0.418997	0	0	0.8	0.0749276	0.088144	4.77474	0.0632231	0	0	0	0	0	0
International Bank of Yemen YSC	Commercial banks	Private	Yemen, Rep.	2006	2006International Bank of Yemen YSC	109	0	0	0	0	0	0	0	0	0	0	0	0	0	0	0	0	0	0	0	0	0	0	0	0	0	0	0	0	0	-1.00539	0.15	0	0.15	0.0559175	0.118113	2.96446	-0.00415823	0	0	0	0	0	0
Israel Discount Bank LTD	Commercial banks	Public	Israel	2006	2006Israel Discount Bank LTD	294	0	0	0	0	0	0.0349264	0	0.6518	0.5564	0	0	0	1	0.519114	0.974691	0.532594	0.805643	0.649061	0	0.244128	-0.986033	0	0.0595985	0	0	0	0	0	3.65424	0.612518	0	0	0.0578	0.0415881	0.0131266	4.3392	-0.0306884	0	0	1	0	0	0
Jordan Ahli Bank Plc	Commercial banks	Public	Jordan	2006	2006Jordan Ahli Bank Plc	137	0	0	0	0	0	0	0	0	0	0	0	0	0	0	0	0	1	1	0	0.685812	0	0	0.470338	0	0	0	0	0	2.86413	-0.0592245	0	0.0633	0.1071	0.0814659	0.0349369	3.4002	0.0400429	0	0	1	0	0	0
Jordan Commercial Bank	Commercial banks	Public	Jordan	2006	2006Jordan Commercial Bank	111	0	0	0	0	0	0	0	0	0	0	0	0	0	0	0	0	1	1	0	0.685812	0	0	0.470338	0	0	0	0	0	2.69937	-0.0592245	0	0	0.49	0.0814659	0.0349369	3.4002	0.0400429	0	0	1	0	0	0
Jordan Kuwait Bank	Commercial banks	Public	Jordan	2006	2006Jordan Kuwait Bank	152	0	0	0	0	0	0	0	0	0	0	0	0	0	0	0	0	1	1	0	0.685812	0	0	0.470338	0	0	0	0	0	0	-0.0592245	0	0	0.44	0.0814659	0.0349369	3.4002	0.0400429	0	0	1	0	0	0
Mizrahi Tefahot Bank Ltd.	Commercial banks	Public	Israel	2006	2006Mizrahi Tefahot Bank Ltd.	295	0	0	0	0	0	0.0216015	0	0.9121	0.7729	0	0	0	1	0.571762	0.981255	0.582685	0.805643	0.649061	0	0.244128	-0.986033	0	0.0595985	0	0	0	0	0	4.10474	0.612518	0	0.0037	0.5368	0.0415881	0.0131266	4.3392	-0.0306884	0	0	1	0	0	0
National Bank of Oman (SAOG)	Commercial banks	Public	Oman	2006	2006National Bank of Oman (SAOG)	203	0	0	0	0	0	0	0	0	0	0	0	0	0	0	0	0	1	1	0	0	0	0	0	0	0	0	0	0	2.75079	0.207539	0.3485	0	0.3485	0.0249022	0.0190984	4.15898	0.00261271	0	0	1	0	0	0
Quds Bank Public Shareholding C	Commercial banks	Private	PALESTINIAN TERRITORIES	2006	2006Quds Bank Public Shareholding C	32	0	0	0	0	0	0	0	0	0	0	0	0	0	0	0	0	0	0	0	0	0	0	0	0	0	0	0	0	0	0	0	0	0.05	0	0	0	0	0	0	0	0	0	0
Samba Financial Group	Commercial banks	Public	Saudi Arabia	2006	2006Samba Financial Group	300	0	0	0	0	0	0.341727	0	0.666	0.5405	0	0.464456	0	1	0	0	0	0.492496	0.242552	0	0.124296	-0.0222489	0	0.0154494	0	0	0	0	0	3.36096	-0.448599	0	0	0.0234	0.0557385	0.0047923	4.18709	-0.0502399	0	0	1	0	0	0
Saudi British Bank JSC (The)	Commercial banks	Public	Saudi Arabia	2006	2006Saudi British Bank JSC (The)	291	0	0	0	0	0	0	0	0.691	0.5499	0	0.552357	0	1	0	0	0	0.492496	0.242552	0	0.124296	-0.0222489	0	0.0154494	0	0	0	0	0	3.38012	-0.448599	0	0	0.6	0.0557385	0.0047923	4.18709	-0.0502399	0	0	1	0	0	0
Saudi Investment Bank (The)	Commercial banks	Public	Saudi Arabia	2006	2006Saudi Investment Bank (The)	262	0	0	0	0	0	0.473955	0	0.6391	0.5066	0	0.390742	0	1	0	0	0	0.492496	0.242552	0	0.124296	-0.0222489	0	0.0154494	0	0	0	0	0	3.825	-0.448599	0	0	0.075	0.0557385	0.0047923	4.18709	-0.0502399	0	0	1	0	0	0
Soci?t? g?n?rale de Banque-Jord	Commercial banks	Public	Jordan	2006	2006Soci?t? g?n?rale de Banque-Jord	98	0	0	0	0	0	0	0	0	0	0	0	0	0	0	0	0	1	1	0	0.685812	0	0	0.470338	0	0	0	0	0	2.7911	-0.0592245	0	0	0.5007	0.0814659	0.0349369	3.4002	0.0400429	0	0	1	0	0	0
Soci?t? G?n?rale Marocaine de B	Commercial banks	Private	Morocco	2006	2006Soci?t? G?n?rale Marocaine de B	204	0	0	0	0	0	0	0	0	0	0	0	0	0	0	0	0	0	0	0	0	0	0	0	0	0	0	0	0	0	-0.368485	0.5191	0	0.5191	0.0329164	0.00982642	3.34163	0	0	0	0	0	0	0
Suez Canal Bank	Commercial banks	Public	Egypt, Arab Rep.	2006	2006Suez Canal Bank	128	0	0	0	0	0	0	0	0	0	0	0	0	0	0	0	0	0.831019	0.690593	0	0.519784	0	1.07703	0.270175	0	0	0	0	0	2.83509	-0.664254	0.3304	0	0.2	0.0447174	0.048694	3.14533	-0.0380283	0	0	1	0	0	0
Syria Gulf Bank SA	Commercial banks	Public	Syrian Arab Republic	2006	2006Syria Gulf Bank SA	311	0	0	0	0	0	0	0	0	0	0	0	0	0	0	0	0	0	0	0	0	0	0	0	0	0	0	0	0	0	-1.05211	0	0	0.26	0.0621508	0.0724035	3.24277	0.00797338	0	0	1	0	0	0
The Commercial Bank (QSC)	Commercial banks	Public	Qatar	2006	2006The Commercial Bank (QSC)	279	0	0	0	0	0	0.259971	0	0.8731	0.5718	0	0.492696	0	1	0	0	0	0.936435	0.87691	0	0.411669	-0.102506	0	0.169472	0	0	0	0	0	3.35866	0.418997	0	0	0.62	0.0749276	0.088144	4.77474	0.0632231	0	0	1	0	0	0
Tunis International Bank	Commercial banks	Private	Tunisia	2006	2006Tunis International Bank	17	0	0	0	0	0	0	0	0	0	0	0	0	0	0	0	0	0	0	0	0.226209	0	0	0.0511707	0	0	0	0	0	0	-0.0686326	0	0	0.77	0.0348655	0.0201779	3.52763	-0.0168119	0	0	0	0	0	0
Union Internationale de Banques	Commercial banks	Public	Tunisia	2006	2006Union Internationale de Banques	110	0	0	0	0	0	0	0	0	0	0	0	0	0	0	0	0	0	0	0	0.226209	0	0	0.0511707	0	0	0	0	0	0	-0.0686326	0.5234	0	0.5234	0.0348655	0.0201779	3.52763	-0.0168119	0	0	1	0	0	0
Union National Bank - Egypt SAE	Commercial banks	Public	Egypt, Arab Rep.	2006	2006Union National Bank - Egypt SAE	95	0	0	0	0	0	0	0	0	0	0	0	0	0	0	0	0	0.831019	0.690593	0	0.519784	0	1.07703	0.270175	0	0	0	0	0	-0.0533717	-0.664254	0.948	0	0.948	0.0447174	0.048694	3.14533	-0.0380283	0	0	1	0	0	0
United Gulf Bank (BSC) EC	Commercial banks	Public	Bahrain	2006	2006United Gulf Bank (BSC) EC	124	0	0	0	0	0	0	0	0	0	0	0	0	0	0	0	0	0.978037	0.956557	0	0.904096	0	0.482701	0.81739	0	0	0	0	0	2.94284	0.0636991	0.7792	0	0.7792	0.06769	0.0258621	4.28573	0.0265923	0	0	1	0	0	0
Abu Dhabi Islamic Bank	Islamic banks	Public	United Arab Emirates	2006	2006Abu Dhabi Islamic Bank	130	0	0	0	0	0	0.253634	0	0.5183	0.3931	0.2423	0	0	1	1	1	1	0.503954	0.25397	0.503954	0.180998	-0.135314	0	0.0327603	0.040932	0	0	0	0	3.15358	-0.115422	0.9722	0	0.9722	0.0485514	0	4.62229	0	0	0	0	0	0	0
Abu Dhabi Islamic Bank - Public	Islamic banks	Public	United Arab Emirates	2006	2006Abu Dhabi Islamic Bank - Public	273	0	0	0	0	0	0.125203	0	0.6171	0.2335	0.2049	0.0481644	0	0.372029	0.356195	0.361394	0.985612	0.503954	0.25397	0.503954	0.180998	-0.013833	0	0.0327603	0.0272537	0	0	0	0	0	-0.912077	0.2981	0.1489	0.0974	0.0485514	0	4.62229	0	0	0	1	0	0	0
Ahli United Bank KSC	Islamic banks	Public	Kuwait	2006	2006Ahli United Bank KSC	228	0	0	0	0	0	0.19077	0	0.4493	0.3685	0.758	0.248976	0	0.664652	0.241379	0.812646	0.297029	0.675802	0.456708	0.675802	0.195409	0.444799	1.17898	0.0381848	0.24256	0	0	0	0	3.69617	-0.1442	0.3448	0	0.3448	0.10609	0.0414298	4.63125	-0.0195885	0	0	1	0	0	0
Al Baraka Bank Syria SA	Islamic banks	Private	Syrian Arab Republic	2006	2006Al Baraka Bank Syria SA	103	0	0	0	0	0	0.0380902	0	0.689	0.4879	0.141	0	0	0.731569	0.344288	0.926567	0.371573	0	0	0	0	0.0961971	0.907744	0	0.0164609	0	0	0	0	-0.310888	0.622046	0	0	1	0.0621508	0.0724035	3.24277	0.00797338	0	0	0	0	0	0
Albaraka Banking Group B.S.C.	Islamic banks	Public	Bahrain	2006	2006Albaraka Banking Group B.S.C.	261	0	0	0	0	0	0.232735	0	0.3567	0.3002	0.1684	217.313	0	0.749135	0	0	0	0.978037	0.956557	0.978037	0.904096	0.208932	0.799375	0.81739	0.0550612	0	0	0	0	3.38273	-1.6884	0.491	0	0.491	0.06769	0.0258621	4.28573	0.0265923	0	0	1	0	0	0
Albaraka Islamic Bank BSC	Islamic banks	Private	Bahrain	2006	2006Albaraka Islamic Bank BSC	105	0	0	0	0	0	0.147357	0	0.7159	0.5939	0.2968	0.229922	0	0.783918	0	0	0	0.978037	0.956557	0.978037	0.904096	-0.0797278	0	0.81739	0.0815973	0	0	0	0	3.75842	0.684699	0.3	0	0.3	0.06769	0.0258621	4.28573	0.0265923	0	0	0	0	0	0
Amlak Finance PJSC	Islamic banks	Public	United Arab Emirates	2006	2006Amlak Finance PJSC	106	0	0	0	0	0	0.2378	0	0.9184	0.7126	0.49	0.0207064	0	0.762852	0.518269	0.878184	0.59016	0.503954	0.25397	0.503954	0.180998	0.0961971	0.907744	0.0327603	0.0572046	0	0	0	0	2.80415	0.622046	0.1553	0	0.0805	0.0485514	0	4.62229	0	0	0	1	0	0	0
Ansar Bank	Islamic banks	Public	Iran, Islamic Rep.	2006	2006Ansar Bank	191	0	0	0	0	0	0.408148	0	0.3785	0.2698	0.141	0.0707073	0	0	0.330531	0.382688	0.863709	0	0	0	0	0.051647	0.667083	0	0.0163645	0	0	0	0	0.23453	-1.35513	0.0712	0	0.0712	0.031898	0.134331	3.57684	0.143915	0	0	1	0	0	0
Bahrain Islamic Bank B.S.C.	Islamic banks	Public	Bahrain	2006	2006Bahrain Islamic Bank B.S.C.	120	0	0	0	0	0	0.154695	0	0.6423	0.4396	0.1068	0.0228602	0	1	0.355932	0.685477	0.519248	0.978037	0.956557	0.978037	0.904096	0.444799	1.17898	0.81739	0.034176	0	0	0	0	3.5108	-0.1442	0.1038	0.0238	0.1038	0.06769	0.0258621	4.28573	0.0265923	0	0	1	0	0	0
Bank AlJazira JSC	Islamic banks	Public	Saudi Arabia	2006	2006Bank AlJazira JSC	239	0	0	0	0	0	0.196997	0	0.5619	0.4903	0.1633	0.0118107	0	0.866746	0.132606	0.824064	0.160917	0.492496	0.242552	0.492496	0.124296	0.444799	1.17898	0.0154494	0.0522559	0	0	0	0	3.15552	-0.1442	0.265	0.1984	0.265	0.0557385	0.0047923	4.18709	-0.0502399	0	0	1	0	0	0
Bank Alkhair BSC	Islamic banks	Private	Bahrain	2006	2006Bank Alkhair BSC	18	0	0	0	0	0	0.15579	0	0.6496	0.5204	0	0.0441763	0	0.901532	0.231319	0.816345	0.283359	0.978037	0.956557	0.978037	0.904096	0.444799	1.17898	0.81739	0	0	0	0	0	2.50194	-0.1442	0.5119	0	0.509	0.06769	0.0258621	4.28573	0.0265923	0	0	1	0	0	0
Bank Nizwa SAOG	Islamic banks	Public	Oman	2006	2006Bank Nizwa SAOG	52	0	0	0	0	0	0.0467303	0	0.7439	0.5625	0.132	0.0887482	0	0.794255	0.417552	0.817166	0.510976	1	1	1	0	0.0961971	0.907744	0	0.0154102	0	0	0	0	3.2922	0.622046	0	0	0.0966	0.0249022	0.0190984	4.15898	0.00261271	0	0	1	0	0	0
Bank Saderat Iran	Islamic banks	Public	Iran, Islamic Rep.	2006	2006Bank Saderat Iran	278	0	0	0	0	0	0.02375	0	0.9688	0.7732	0.251	0.146181	0	1	0.759428	0.985075	0.770934	0	0	0	0	0.145458	0.849117	0	0.0506381	0	0	0	0	3.90747	0.642546	0.2224	0.0048	0.13	0.031898	0.134331	3.57684	0.143915	0	0	1	0	0	0
Bank Sarmayeh	Islamic banks	Private	Iran, Islamic Rep.	2006	2006Bank Sarmayeh	173	0	0	0	0	0	0.098082	0	0.3494	0.3007	0.1082	0.180198	0	0.561125	0.484956	0.973761	0.498023	0	0	0	0	-0.135314	0	0	0.0182783	0	0	0	0	4.22718	-0.115422	0.5609	0.5609	0.4392	0.031898	0.134331	3.57684	0.143915	0	0	1	0	0	0
Barwa Bank	Islamic banks	Private	Qatar	2006	2006Barwa Bank	225	0	0	0	0	0	0.139606	0	0.8245	0.6848	0.3134	0.345602	0	0.701031	0	0	0	0.936435	0.87691	0.936435	0.411669	-0.0261865	0	0.169472	0.0796782	0	0	0	0	2.84261	0.127053	0.349	0	0.349	0.0749276	0.088144	4.77474	0.0632231	0	0	1	0	0	0
Eghtesad Novin Bank PJSC-EN Ban	Islamic banks	Public	Iran, Islamic Rep.	2006	2006Eghtesad Novin Bank PJSC-EN Ban	224	0	0	0	0	0	0.288358	0	0.4081	0.3414	0	1.51333	0	0.776611	0	0	0	0	0	0	0	0.208932	0.799375	0	0	0	0	0	0	3.42424	-1.6884	0.47	0	0.47	0.031898	0.134331	3.57684	0.143915	0	0	1	0	0	0
Emirates Islamic Bank PJSC	Islamic banks	Public	United Arab Emirates	2006	2006Emirates Islamic Bank PJSC	232	0	0	0	0	0	0.176742	0	0.7999	0.5416	0.1369	0	0	0.669422	0.476307	0.640316	0.743862	0.503954	0.25397	0.503954	0.180998	0.118257	0.796869	0.0327603	0.0254952	0	0	0	0	0.316578	-0.826458	1	0	1	0.0485514	0	4.62229	0	0	0	0	0	0	0
Ibdar Bank BSC	Islamic banks	Private	Bahrain	2006	2006Ibdar Bank BSC	2	0	0	0	0	0	0.152119	0	0.5706	0.4786	0.2198	0	0	1.4968	0.489217	0.892129	0.54837	0.978037	0.956557	0.978037	0.904096	-0.013833	0	0.81739	0.0292355	0	0	0	0	2.49973	-0.912077	0.971	0.0022	0.168	0.06769	0.0258621	4.28573	0.0265923	0	0	1	0	0	0
International Islamic Trade Fin	Islamic banks	Private	Saudi Arabia	2006	2006International Islamic Trade Fin	50	0	0	0	0	0	0.222092	0	0.632	0.5395	0.171	0.677056	0	1	0	0	0	0.492496	0.242552	0.492496	0.124296	0.0370024	0.296648	0.0154494	0.0719023	0	0	0	0	0	0	0	0.0521	0.05	0.0557385	0.0047923	4.18709	-0.0502399	0	0	0	0	0	0
Islamic International Arab Bank	Islamic banks	Private	Jordan	2006	2006Islamic International Arab Bank	117	0	0	0	0	0	0.237103	0	0.3354	0.2946	0.147	0.61644	0	0.704167	0	0	0	1	1	1	0.685812	0.064299	0.832466	0.470338	0.0136392	0	0	0	0	3.20095	-0.711113	0.95	0	0.95	0.0814659	0.0349369	3.4002	0.0400429	0	0	0	0	0	0
Karafarin Bank	Islamic banks	Public	Iran, Islamic Rep.	2006	2006Karafarin Bank	154	0	0	0	0	0	0.182288	0	0.7113	0.5909	0.1453	0.401769	0	1	0	0	0	0	0	0	0	0.092628	0.857904	0	0.0182865	0	0	0	0	3.23969	-0.335918	0.173	0.388	0.074	0.031898	0.134331	3.57684	0.143915	0	0	1	0	0	0
Khaleeji Commercial Bank	Islamic banks	Public	Bahrain	2006	2006Khaleeji Commercial Bank	100	0	0	0	0	0	0	0	0	0	0	0.0324742	0	1	0.695648	0.987117	0.704727	0.978037	0.956557	0.978037	0.904096	-0.013833	0	0.81739	0	0	0	0	0	3.46211	-0.912077	0.46	0.2106	0.1069	0.06769	0.0258621	4.28573	0.0265923	0	0	1	0	0	0
Kurdistan International Bank fo	Islamic banks	Public	Iraq	2006	2006Kurdistan International Bank fo	49	0	0	0	0	0	0	0	0	0	0.0595	0	0	0.635711	0.398399	0.712096	0.559473	0	0	0	0	0.118257	0.796869	0	0.0110808	0	0	0	0	0.315934	-0.826458	1	0	1	0.0167189	0.369595	3.37534	0.31264	0	0	0	0	0	0
Kuwait International Bank	Islamic banks	Public	Kuwait	2006	2006Kuwait International Bank	184	0	0	0	0	0	0	0	0	0	0	0.010107	0	1	0.351464	0.886997	0.396241	0.675802	0.456708	0.675802	0.195409	0.444799	1.17898	0.0381848	0	0	0	0	0	3.54853	-0.1442	0.5212	0	0.8767	0.10609	0.0414298	4.63125	-0.0195885	0	0	1	0	0	0
Masraf Al Rayan (Q.S.C.)	Islamic banks	Public	Qatar	2006	2006Masraf Al Rayan (Q.S.C.)	254	0	0	0	0	0	0	0	0	0	0	0.85219	0	1	0	0	0	0.936435	0.87691	0.936435	0.411669	-0.0217216	0	0.169472	0	0	0	0	0	2.94692	-0.326975	0.5701	0	0.5701	0.0749276	0.088144	4.77474	0.0632231	0	0	0	0	0	0
Noor Bank	Islamic banks	Private	United Arab Emirates	2006	2006Noor Bank	217	0	0	0	0	0	0	0	0	0	0	-0.412797	0	0.695826	0	0	0	0.503954	0.25397	0.503954	0.180998	0.154548	1.253	0.0327603	0	0	0	0	0	-0.0423551	-0.274738	0.2481	0	0.0807	0.0485514	0	4.62229	0	0	0	1	0	0	0
Palestine Islamic Bank	Islamic banks	Private	PALESTINIAN TERRITORIES	2006	2006Palestine Islamic Bank	33	0	0	0	0	0	0.231146	0	0.3141	0.276	0.2003	0.0256716	0	0.797889	0.567369	0.881007	0.644	0	0	0	0	0	0	0	0	0	0	0	0	3.0941	-0.912077	0.415	0	0.2771	0	0	0	0	0	0	1	0	0	0
Parsian Bank	Islamic banks	Public	Iran, Islamic Rep.	2006	2006Parsian Bank	246	0	0	0	0	0	0.260928	0	0.4107	0.3757	0.179	-0.284556	0	0.775347	0	0	0	0	0	0	0	0.208932	0.799375	0	0.0585271	0	0	0	0	3.10067	-1.6884	0.35	0	0.35	0.031898	0.134331	3.57684	0.143915	0	0	1	0	0	0
Qatar Islamic Bank SAQ	Islamic banks	Public	Qatar	2006	2006Qatar Islamic Bank SAQ	281	0	0	0	0	0	0.118277	0	0.3751	0.3273	0	0.0442474	0	0.732922	0.5592	0.862792	0.648129	0.936435	0.87691	0.936435	0.411669	-0.013833	0	0.169472	0	0	0	0	0	2.97697	-0.912077	0.985	0	0.985	0.0749276	0.088144	4.77474	0.0632231	0	0	1	0	0	0
Sharjah Islamic Bank	Islamic banks	Public	United Arab Emirates	2006	2006Sharjah Islamic Bank	199	0	0	0	0	0	0.534368	0	0.2631	0.2028	0	1.47279	0	1	0	0	0	0.503954	0.25397	0.503954	0.180998	0.154548	1.253	0.0327603	0	0	0	0	0	2.5579	-0.274738	0.867	0	0.867	0.0485514	0	4.62229	0	0	0	0	0	0	0
Ahli Bank SAOG	Commercial banks	Public	Oman	2007	2007Ahli Bank SAOG	172	0.612443	0.857877	0.0222603	0	0	0.0520683	0	0.0251	0.0213	0.1421	0.189632	0	0.577725	0	0	0	1	1	0	0	0.0967532	0.528205	0	0.0492782	0	0.0667808	0.0945451	0.39474	1.20058	0.393387	0.49	0	0.49	0.0537189	0.0354499	4.19971	0.135604	2.24353	0	1	0	0	0
Ahli United Bank BSC	Commercial banks	Public	Bahrain	2007	2007Ahli United Bank BSC	280	0.786888	0.426628	0.0123949	0	0	0.161744	0	0.9001	0.7592	0.1431	0.846276	0	1	0	0	0	0.974969	0.950564	0	0.91641	0	0	0.839808	0	0	0.345417	0	0.43085	0	0.875345	0.278	0	0.3797	0.06467	0.0200747	4.32173	0.155132	4.31804	0	1	0	0	0
Al khaliji France SA	Commercial banks	Private	United Arab Emirates	2007	2007Al khaliji France SA	61	0	0	0	0	0	0.0519921	0	0.1778	0.1475	0.134	0.267098	0	0.635379	0	0	0	0.574948	0.330565	0	0.226994	0.0967532	0.528205	0.0515262	0.0464693	0	0	0	0	1.30839	0.393387	0.27	0	0.27	0.0983732	0	4.62128	0	0	0	1	0	0	0
Alubaf Arab International Bank	Commercial banks	Private	Bahrain	2007	2007Alubaf Arab International Bank	79	0	0	0	0	0	0.131618	0	0.722	0.6039	0	0.732464	0	0.904239	0	0	0	0.974969	0.950564	0	0.91641	0.0953267	0.723187	0.839808	0	0	0	0.132253	0	4.99525	-0.0885607	0.509	0.0609	0.05	0.06467	0.0200747	4.32173	0.155132	0	0	1	0	0	0
Arab Bank Group (Combined)	Commercial banks	Private	Jordan	2007	2007Arab Bank Group (Combined)	290	0.780345	0.43632	0.0192389	0	0	0.166443	0	1.048	0.7335	0.0943	0.549794	0	0.939954	0	0	0	1	1	0	0.676145	0.0672933	0.834865	0.457172	0.00910439	0	0.355899	0.144999	0.41915	2.28654	0.875348	0.34	0.0018	0.34	0.0809297	0.0625172	3.43702	-0.00150233	4.51142	0	1	0	0	0
Arab Banking Corporation - Alge	Commercial banks	Private	Algeria	2007	2007Arab Banking Corporation - Alge	19	0.579085	0.246746	-0.0211704	0	0	0.0586191	0	0.3888	0.3297	0.121	0.296386	0	0.764005	0	0	0	0	0	0	0	0.0661792	0.853815	0	0.0109845	0	0.509498	0	0.05146	2.30432	-0.0885628	0.35	0	0.0896	0.017	0.023115	3.59623	0.0672053	0	0	0	0	0	0
Arab Banking Corporation - Egyp	Commercial banks	Private	Egypt, Arab Rep.	2007	2007Arab Banking Corporation - Egyp	73	0.737741	0.418754	0.0135706	0	0	0.0864265	0	0.7498	0.5876	0.1527	0.747435	0	0.538034	0	0	0	0.819223	0.671127	0	0.514355	0.0953267	0.723187	0.264561	0.0278325	0	0.477218	0	0.74398	0	-0.0885607	0.2983	0.0846	0.2621	0.0684384	0.0764453	3.22202	-0.0829559	0	0	1	0	0	0
Arab Banking Corporation (Jorda	Commercial banks	Public	Jordan	2007	2007Arab Banking Corporation (Jorda	80	0.732664	0.464555	0.0212478	0	0	0.207833	0	1.0317	0.7731	0.1263	0.494944	0	1	0	0	0	1	1	0	0.676145	0.0953267	0.723187	0.457172	0.0230206	0	0.358509	0	0.48315	0	-0.0885607	0.6674	0	0.6674	0.0809297	0.0625172	3.43702	-0.00150233	0	0	1	0	0	0
Arab Tunisian Bank	Commercial banks	Public	Tunisia	2007	2007Arab Tunisian Bank	121	0.866184	0.520636	0.0103183	0	0	0.180156	0	0.7955	0.6364	0	0.476395	0	1	0	0	0	0	0	0	0.226071	0.0860173	0.849117	0.0511081	0	0	0.405806	0.0583492	0.53772	3.63573	0.875346	0.311	0	0.311	0.052441	0.0322525	3.577	0.00903885	3.33858	0	1	0	0	0
Bahrain Commercial Facilities C	Commercial banks	Public	Bahrain	2007	2007Bahrain Commercial Facilities C	46	0	0	0	0	0	0.100173	0	0.5998	0.4773	0.1846	0	0	0.688532	0.470279	0.904474	0.519947	0.974969	0.950564	0	0.91641	-0.0670467	0	0.839808	0.0280019	0	0	0.0581601	0	4.42161	0.393391	0.25	0	0.187	0.06467	0.0200747	4.32173	0.155132	0	0	1	0	0	0
Bank Audi SAE	Commercial banks	Private	Egypt, Arab Rep.	2007	2007Bank Audi SAE	169	0.889608	0.175783	0.0002656	0	0	0	0	0	0	0	0	0	0.681538	0.670177	0.85	0.788444	0.819223	0.671127	0	0.514355	0.0956709	0.718331	0.264561	0	0	0.790492	0	0.92499	0	-1.05247	1	0	1	0.0684384	0.0764453	3.22202	-0.0829559	3.75611	0	0	0	0	0
Bank Hapoalim BM	Commercial banks	Public	Israel	2007	2007Bank Hapoalim BM	305	0.803655	0.660742	0.011875	0.180387	0	0.106211	0.055655	0.2919	0.2487	0.2421	0.415736	0	0.668934	0	0	0	0.804685	0.647518	0	0.245654	0.0661792	0.853815	0.0603461	0.021978	0	0.150949	0.0950121	0.58934	3.9351	-0.0885628	0.2912	0	0.2912	0.0577682	0.020608	4.39662	-0.104124	5.45158	0	1	0	0	0
Bank Leumi Le Israel BM	Commercial banks	Public	Israel	2007	2007Bank Leumi Le Israel BM	304	0.826388	0.638026	0.0122388	0.200306	0	0.180481	0.0478055	0.2841	0.1665	0.1495	0.100195	0	0.626113	0	0	0	0.804685	0.647518	0	0.245654	0.0967532	0.528205	0.0603461	0.0518444	0	0.18911	0.157659	0.67268	0	0.393387	0.5987	0	0.5987	0.0577682	0.020608	4.39662	-0.104124	5.46053	0	1	0	0	0
Bank Muscat SAOG	Commercial banks	Public	Oman	2007	2007Bank Muscat SAOG	274	0.748249	0.620901	0.0204406	0.1888	0	0	0.0459135	0	0	0.188	0	0	0	0	0	0	1	1	0	0	0	0.53479	0	0	0	0.216894	0.0409548	0.39614	3.00858	-0.0885613	0.1139	0	0.1078	0.0537189	0.0354499	4.19971	0.135604	3.47054	0	1	0	0	0
Bank of Alexandria	Commercial banks	Private	Egypt, Arab Rep.	2007	2007Bank of Alexandria	185	0.878051	0.274197	0.0034494	0.0644547	0	0.219007	0.191068	0.6349	0.4835	0.1496	0.0187292	0	1	0.5	0.856106	0.58404	0.819223	0.671127	0	0.514355	0.0843594	0.53479	0.264561	0.0441264	0	0.268435	0.109514	0.45991	2.49723	-0.0885613	0.0998	0	0.0499	0.0684384	0.0764453	3.22202	-0.0829559	4.49447	0	1	0	0	0
Bank of Beirut S.A.L.	Commercial banks	Public	Lebanon	2007	2007Bank of Beirut S.A.L.	237	0.759994	0.176268	0.0079972	0	0	0.211366	0	0.8457	0.6533	0.1808	0.0178206	0	0.912621	0.586286	0.890805	0.658154	1	1	0	0.355514	0.0733362	0.803119	0.126391	0.0205569	0	0.328281	0.120557	0.57536	0	-0.0885594	0.4	0	0.4	0.0154951	0	3.71665	0.0309734	3.84388	0	1	0	0	0
Bank of Syria and Overseas SA	Commercial banks	Public	Syrian Arab Republic	2007	2007Bank of Syria and Overseas SA	87	0	0	0	0	0	0.163588	0	0.363	0.3185	0.222	0.712224	0	0.690896	0.198238	1	0.198238	0	0	0	0	-0.124932	0	0	0.0437457	0	0	0	0	0	-1.05248	0.065	0.0497	0.9086	0.050462	0.100241	3.30806	0.0148408	0	0	1	0	0	0
Banque de l_Industrie et du Tra	Commercial banks	Private	Lebanon	2007	2007Banque de l_Industrie et du Tra	41	0.892559	0.322617	0.000558	0	0	0.303782	0	0.4869	0.3782	0.2106	0.807706	0	1	0	0	0	1	1	0	0.355514	0.0661792	0.853815	0.126391	0.0191184	0	0.264131	0.138656	0.95614	3.04241	-0.0885628	0.8	0	0.8	0.0154951	0	3.71665	0.0309734	2.74332	0	0	0	0	0
Banque du Caire SAE	Commercial banks	Private	Egypt, Arab Rep.	2007	2007Banque du Caire SAE	222	0.891241	0.480792	0.0007179	0.011209	0	0.127547	0.208436	0.4229	0.3623	0.1625	0.0228484	0	0.723865	0.127059	0.777926	0.16333	0.819223	0.671127	0	0.514355	-0.124932	0	0.264561	0.0320211	0	0.189157	0	0.90775	0	-1.05248	0.4075	0.0066	0.1143	0.0684384	0.0764453	3.22202	-0.0829559	4.65983	0	1	0	0	0
Banque Marocaine du Commerce Ex	Commercial banks	Public	Morocco	2007	2007Banque Marocaine du Commerce Ex	266	0	0	0	0	0	0.0668299	0	0.3811	0.3133	0.1857	0.269887	0	0.722784	0	0	0	1	1	0	0	0.0661792	0.853815	0	0.016858	0	0	0.123664	0	2.35552	-0.0885628	0.3959	0	0.06	0.0757463	0.0328476	3.39781	0	0	0	0	0	0	0
Banque Marocaine pour le Commer	Commercial banks	Public	Morocco	2007	2007Banque Marocaine pour le Commer	188	0	0	0	0	0	0.0886701	0	0.22	0.1658	0.2642	0.0897976	0	0.804367	0	0	0	1	1	0	0	0.0967532	0.528205	0	0.0916208	0	0	0	0	0.698854	0.393387	0.5567	0	0.5567	0.0757463	0.0328476	3.39781	0	0	0	1	0	0	0
Banque Nationale Agricole	Commercial banks	Public	Tunisia	2007	2007Banque Nationale Agricole	162	0.695003	0.691539	0.004752	0	0	0.120746	0	0.8651	0.6224	0.1545	0	0	0.798416	0.49084	0.770717	0.636861	0	0	0	0.226071	0.0956709	0.718331	0.0511081	0.0286457	0	0.18024	0.158695	0.62024	1.79791	-1.05247	0.8601	0	0.8601	0.052441	0.0322525	3.577	0.00903885	3.6753	0	0	0	0	0
Barclays Bank - Egypt S.A.E.	Commercial banks	Private	Egypt, Arab Rep.	2007	2007Barclays Bank - Egypt S.A.E.	119	0.908138	0.287618	0.0191125	0	0.0406487	0.178818	0	0.3611	0.2389	0	1	0	0.4433	0.379906	0.5	0.759812	0.819223	0.671127	0	0.514355	-0.258331	0	0.264561	0	0.195409	0.486312	0.114943	0.33762	-0.477121	0.23056	0	0	0.038	0.0684384	0.0764453	3.22202	-0.0829559	4.13165	1	1	0	0	0
BLOM Bank Egypt SAE	Commercial banks	Private	Egypt, Arab Rep.	2007	2007BLOM Bank Egypt SAE	116	0.803293	0.369423	0.012938	0	0.0157617	0.263875	0	0.7007	0.5631	0	0	0	1	0.621662	0.908163	0.684526	0.819223	0.671127	0	0.514355	0.0718562	0.630079	0.264561	0	0.180998	0.302563	0.0751199	0.57995	3.02918	0.451041	0	0	0.58	0.0684384	0.0764453	3.22202	-0.0829559	3.69295	1	1	0	0	0
BSL Bank SAL	Commercial banks	Private	Lebanon	2007	2007BSL Bank SAL	64	0	0	0	0	0.0005585	0	0	0	0	0	0	0	0	0	0	0	1	1	0	0.355514	0	1.07703	0.126391	0	0	0	0	0	-0.0119865	-0.664254	0.7368	0	0.7368	0.0154951	0	3.71665	0.0309734	0	1	0	0	0	0
Cairo Amman Bank	Commercial banks	Public	Jordan	2007	2007Cairo Amman Bank	139	0.821513	0.42696	0.0162877	0.146393	0.0162212	0	0.0804044	0	0	0	0	0	0	0	0	0	1	1	0	0.676145	0	0.482701	0.457172	0	0	0.357143	0.216281	0.49506	-0.20152	0.0636991	0.3011	0	0.3011	0.0809297	0.0625172	3.43702	-0.00150233	3.07144	1	1	0	0	0
Capital Bank of Jordan	Commercial banks	Public	Jordan	2007	2007Capital Bank of Jordan	126	0.64199	0.571812	0.021135	0	0	0	0	0	0	0	0	0	0	0	0	0	1	1	0	0.676145	0	0.482701	0.457172	0	0	0.339911	0.0801063	0.34795	0	0.0636991	0.783	0	0.1	0.0809297	0.0625172	3.43702	-0.00150233	2.93268	1	0	0	0	0
Citibank N.A., United Arab Emir	Commercial banks	Private	United Arab Emirates	2007	2007Citibank N.A., United Arab Emir	205	0	0	0	0	0	0	0	0	0	0.5258	0	0	0	0	0	0	0.574948	0.330565	0	0.226994	0	0.482701	0.0515262	0	0	0	0.0814726	0	0	0.0636991	0	0	0.05	0.0983732	0	4.62128	0	0	1	1	0	0	0
FIBI Bank	Commercial banks	Public	Israel	2007	2007FIBI Bank	272	0.854857	0.605112	0.0060597	0.101072	0	0	0.0504498	0	0	0	0	0	0	0	0	0	0.804685	0.647518	0	0.245654	0	0	0.0603461	0	0	0.145687	0.0709065	0.62714	0	-1.05211	0.1	0	0.1	0.0577682	0.020608	4.39662	-0.104124	4.93605	1	0	0	0	0
Fransabank-Syria S.A.	Commercial banks	Public	Syrian Arab Republic	2007	2007Fransabank-Syria S.A.	5	0	0	0	0	0.0244871	0.243093	0	0.673	0.5472	0	0	0	0.790709	0.619824	0.882424	0.70241	0	0	0	0	0.0718562	0.630079	0	0	0.180998	0	0.13146	0	0	0.451041	0	0.298	0.039	0.050462	0.100241	3.30806	0.0148408	0	1	1	0	0	0
Gulf Commercial Bank	Commercial banks	Public	Iraq	2007	2007Gulf Commercial Bank	38	0	0	0	0	0.141182	0	0	0	0	0	0	0	0	0	0	0	0	0	0	0	0	0.482701	0	0	0	0	0.439214	0	0.0647733	0.0636991	0	0	0.0795	0.056463	0.53231	3.50283	0.0855533	0	1	1	0	0	0
HSBC Bank Middle East Limited	Commercial banks	Private	United Arab Emirates	2007	2007HSBC Bank Middle East Limited	168	0	0	0	0.281834	0.0105976	0	0.0160398	0	0	0	0	0	0	0	0	0	0.574948	0.330565	0	0.226994	0	0	0.0515262	0	0	0	0.0703942	0	3.80018	-0.0592245	0.555	0	0.555	0.0983732	0	4.62128	0	0	1	1	0	0	0
IBL Bank sal	Commercial banks	Private	Lebanon	2007	2007IBL Bank sal	179	0	0	0	0	0	0	0	0	0	0	0	0	0	0	0	0	1	1	0	0.355514	0	0	0.126391	0	0	0	0.094169	0	0	-0.993973	0	0	0.71	0.0154951	0	3.71665	0.0309734	0	1	1	0	0	0
Jordan Ahli Bank Plc	Commercial banks	Public	Jordan	2007	2007Jordan Ahli Bank Plc	137	0.762868	0.357077	0.0116039	0	0	0	0	0	0	0	0	0	0	0	0	0	1	1	0	0.676145	0	0	0.457172	0	0	0.453585	0.129705	0.56974	0	-0.993973	0.62	0	0.62	0.0809297	0.0625172	3.43702	-0.00150233	3.24075	1	1	0	0	0
Jordan Commercial Bank	Commercial banks	Public	Jordan	2007	2007Jordan Commercial Bank	111	0.724864	0.530982	0.0208496	0	0	0.363025	0	0.5325	0.431	0	0.175904	0	1	0	0	0	1	1	0	0.676145	-0.102506	0	0.457172	0	0.411669	0.305339	0.0803	0.58738	0	0.418997	0.824	0	0.824	0.0809297	0.0625172	3.43702	-0.00150233	2.71029	1	1	0	0	0
National Bank of Kuwait S.A.K.	Commercial banks	Public	Kuwait	2007	2007National Bank of Kuwait S.A.K.	302	0.845802	0.545662	0.0321335	0.23811	0	0	0.0288146	0	0	0	0	0	0	0	0	0	0.644924	0.415927	0	0.179801	0	0	0.0323285	0	0	0.34943	0.181085	0.25006	2.75602	0.264805	0.35	0	0.35	0.0751477	0.0305701	4.6607	0.161553	3.89753	0	1	0	0	0
National Bank of Oman (SAOG)	Commercial banks	Public	Oman	2007	2007National Bank of Oman (SAOG)	203	0.770418	0.650222	0.0280857	0	0	0	0	0	0	0	0	0	0	0	0	0	1	1	0	0	0	0.911043	0	0	0	0.26469	0.240122	0.44952	0.41662	-0.564828	0.498	0	0.498	0.0537189	0.0354499	4.19971	0.135604	3.03439	0	0	0	0	0
Oman Arab Bank SAOC	Commercial banks	Private	Oman	2007	2007Oman Arab Bank SAOC	174	0.811806	0.613805	0.0279423	0	0	0	0	0	0	0	0	0	0	0	0	0	1	1	0	0	0	0.911043	0	0	0	0.3453	0.0688935	0.43377	0.352781	-0.564828	0.4937	0	0.4937	0.0537189	0.0354499	4.19971	0.135604	2.73272	0	0	0	0	0
Qatar National Bank	Commercial banks	Public	Qatar	2007	2007Qatar National Bank	309	0.865463	0.645055	0.0278791	0.246148	0	0	0.00642635	0	0	0	0	0	0	0	0	0	0.882416	0.778658	0	0.390968	0	0.929516	0.152856	0	0	0.212968	0.0875696	0.29652	3.57119	0.483457	0.4228	0	0.4228	0.261702	0.118358	4.81572	0.134194	4.85529	0	0	0	0	0
QNB Al Ahli	Commercial banks	Public	Egypt, Arab Rep.	2007	2007QNB Al Ahli	240	0	0	0	0	0	0.22124	0	0.6536	0.5083	0	0	0	1	0.441791	0.889622	0.496605	0.819223	0.671127	0	0.514355	0.0595007	0.296648	0.264561	0	0	0	0.199931	0	3.93317	0.0344316	0.1487	0	0.0702	0.0684384	0.0764453	3.22202	-0.0829559	0	0	1	0	0	0
Quds Bank Public Shareholding C	Commercial banks	Private	PALESTINIAN TERRITORIES	2007	2007Quds Bank Public Shareholding C	32	0	0	0	0	0	0	0	0	0	0	0	0	0	0	0	0	0	0	0	0	0	0	0	0	0	0	0.113999	0	0	-1.02445	0.49	0	0.49	0	0	0	0	0	0	1	0	0	0
Riyad Bank	Commercial banks	Public	Saudi Arabia	2007	2007Riyad Bank	297	0.822824	0.555047	0.0309374	0.242542	0	0	0.0275263	0	0	0	0	0	0	0	0	0	0.494647	0.244675	0	0.126892	0	0	0.0161016	0	0	0.115804	0.0736087	0.32848	-0.283384	-0.775486	0.7	0	0.7	0.027884	0.0220902	4.21792	0.0902847	4.9732	0	0	0	0	0
Samba Financial Group	Commercial banks	Public	Saudi Arabia	2007	2007Samba Financial Group	300	0.811526	0.540481	0.0420143	0.340556	0	0	0.0398916	0	0	0	0	0	0	0	0	0	0.494647	0.244675	0	0.126892	0	0.911043	0.0161016	0	0	0.147632	0.0931783	0.24732	0.163141	-0.564828	0.98	0	0.98	0.027884	0.0220902	4.21792	0.0902847	5.09347	0	0	0	0	0
Saradar Bank SAL	Commercial banks	Private	Lebanon	2007	2007Saradar Bank SAL	13	0.863514	0.147595	-0.016448	0	0	0	0	0	0	0	0	0	0	0	0	0	1	1	0	0.355514	0	0.296648	0.126391	0	0	0.281697	0.20916	0.146069	3.33329	0.0344316	0.87	0	0.87	0.0154951	0	3.71665	0.0309734	2.33777	0	1	0	0	0
Saudi British Bank JSC (The)	Commercial banks	Public	Saudi Arabia	2007	2007Saudi British Bank JSC (The)	291	0.795828	0.549949	0.0393875	0.323276	0	0.0610799	0.011588	0.4589	0.3765	0	0	0	0.897749	0.268454	1	0.268454	0.494647	0.244675	0	0.126892	0.38031	0.644205	0.0161016	0	0	0.141632	0.0944067	0.30073	3.1722	0.130699	0.2846	0	0.2846	0.027884	0.0220902	4.21792	0.0902847	4.88756	0	1	0	0	0
Soci?t? Arabe Internationale de	Commercial banks	Public	Egypt, Arab Rep.	2007	2007Soci?t? Arabe Internationale de	187	0.764462	0.327264	0.0180917	0	0	0.143121	0	0.7822	0.647	0	0.31544	0	1	0	0	0	0.819223	0.671127	0	0.514355	-0.0356566	0	0.264561	0	0	0.303296	0.396165	0.49679	3.31138	-0.393316	0.4	0	0.4	0.0684384	0.0764453	3.22202	-0.0829559	0	0	1	0	0	0
Soci?t? G?n?rale Alg?rie	Commercial banks	Private	Algeria	2007	2007Soci?t? G?n?rale Alg?rie	113	0.731442	0.523916	0.0097837	0	0	0	0	0	0	0	0	0	0	0	0	0	0	0	0	0	0	0	0	0	0	0.40347	0	0.63675	-0.0913752	-0.146981	0.6424	0	0.6424	0.017	0.023115	3.59623	0.0672053	0	0	1	0	0	0
Syria Gulf Bank SA	Commercial banks	Public	Syrian Arab Republic	2007	2007Syria Gulf Bank SA	311	0	0	0	0	0	0	0	0	0	0	0	0	0	0	0	0	0	0	0	0	0	0.911043	0	0	0	0	0.0979877	0	0	-0.564828	1	0	1	0.050462	0.100241	3.30806	0.0148408	0	0	0	0	0	0
The Commercial Bank (QSC)	Commercial banks	Public	Qatar	2007	2007The Commercial Bank (QSC)	279	0.655625	0.571835	0.0284176	0.153192	0	0.150106	0.00803694	0.3148	0.2691	0	0.440404	0	1	0	0	0	0.882416	0.778658	0	0.390968	0.0526161	0.384708	0.152856	0	0	0.214488	0.169751	0.2654	4.00504	-0.793076	0.2988	0	0.2988	0.261702	0.118358	4.81572	0.134194	0	0	1	0	0	0
Union Bank of Israel Ltd	Commercial banks	Public	Israel	2007	2007Union Bank of Israel Ltd	216	0.879886	0.597209	0.0041896	0	0	0.157417	0	0.8957	0.637	0	0.40785	0	1	0	0	0	0.804685	0.647518	0	0.245654	0	0	0.0603461	0	0	0.181607	0	0.70771	3.21797	0.264805	0.1705	0	0.15	0.0577682	0.020608	4.39662	-0.104124	4.46061	0	1	0	0	0
Union Internationale de Banques	Commercial banks	Public	Tunisia	2007	2007Union Internationale de Banques	110	0.872335	0.760984	-0.0008077	0	0	0.0677617	0	0.2893	0.257	0	0	0	1	0.550562	1	0.550562	0	0	0	0.226071	0	0.911043	0.0511081	0	0	0.12255	0.0824068	0.78198	3.58117	-0.564828	0.8	0	0.8	0.052441	0.0322525	3.577	0.00903885	3.26886	0	0	0	0	0
United Arab Bank PJSC	Commercial banks	Public	United Arab Emirates	2007	2007United Arab Bank PJSC	189	0	0	0	0.144714	0	0	0.0281845	0	0	0	0	0	0	0	0	0	0.574948	0.330565	0	0.226994	0	0.384708	0.0515262	0	0	0	0	0	3.91084	-0.793076	0.3166	0	0.3166	0.0983732	0	4.62128	0	0	0	1	0	0	0
A_Ayan Leasing & Investment Com	Islamic banks	Public	Kuwait	2007	2007A_Ayan Leasing & Investment Com	67	0.867537	0.663639	0.0063576	0.205675	0	0.113077	0.063667	0.9475	0.7093	0	0.0376918	0.0134116	0.86819	0.693646	0.911925	0.760639	0.644924	0.415927	0.644924	0.179801	0.0961971	0.907744	0.0323285	0	0	0.132858	0.208884	0.34551	2.54199	0.622046	0.4	0	0.4	0.0751477	0.0305701	4.6607	0.161553	3.70456	0	1	0	0	0
Abu Dhabi Islamic Bank	Islamic banks	Public	United Arab Emirates	2007	2007Abu Dhabi Islamic Bank	130	0.760182	0.39312	0.0057428	0	0	0.742121	0.0663748	1.5388	0.7125	0.182	0.031041	0.151564	0	0.977297	1	0.977297	0.574948	0.330565	0.574948	0.226994	0.051647	0.667083	0.0515262	0.021123	0	0.405258	0.0326534	0.54474	0	-1.35513	0.1	0	0.1	0.0983732	0	4.62128	0	4.32545	0	1	0	0	0
Abu Dhabi Islamic Bank - Public	Islamic banks	Public	United Arab Emirates	2007	2007Abu Dhabi Islamic Bank - Public	273	0.619902	0.417145	0.016913	0.141867	0	0.491102	0.0765745	0.022	0.0106	0	0	-0.0553168	0.712524	0.541638	1	0.541638	0.574948	0.330565	0.574948	0.226994	-0.135314	0	0.0515262	0	0	0.155431	0.0810206	0.5615	2.56802	-0.115422	0.97	0	0.97	0.0983732	0	4.62128	0	4.16412	0	1	0	0	0
Al Baraka Bank Egypt SAE	Islamic banks	Private	Egypt, Arab Rep.	2007	2007Al Baraka Bank Egypt SAE	145	0.886444	0.321833	0.0152061	0	0.0046423	0.521159	0.0472144	0.484	0.4332	0.1739	0.0377941	-0.109954	0.68649	0.388692	0.817202	0.475637	0.819223	0.671127	0.819223	0.514355	0	0.907744	0.264561	0	0	0.166879	0	0.42016	1.92201	0.622046	0.4962	0.024	0.4962	0.0684384	0.0764453	3.22202	-0.0829559	4.76776	1	1	0	0	0
Al Rajhi Bank Public Joint Stoc	Islamic banks	Public	Saudi Arabia	2007	2007Al Rajhi Bank Public Joint Stoc	303	0.770677	0.4295	0.0211038	0.27322	0.0135545	0.113037	0.0566348	0.7664	0.6764	0.286	0.0663628	-0.0233612	0.800532	0.424493	0.818068	0.518897	0.494647	0.244675	0.494647	0.126892	0.033361	0.420714	0.0161016	0.0539053	0.18848	0.199101	0.261928	0.42959	3.36401	-0.0760651	0.749	0	0.749	0.027884	0.0220902	4.21792	0.0902847	7.23779	1	1	0	0	0
Albaraka Banking Group B.S.C.	Islamic banks	Public	Bahrain	2007	2007Albaraka Banking Group B.S.C.	261	0.841715	0.300247	3.99e-05	0	0.0090837	0.0992797	0.208378	0.4585	0.4044	0	0	-0.367595	0.416216	0.561515	0.925085	0.606988	0.974969	0.950564	0.974969	0.91641	-0.013833	0	0.839808	0	0.13301	0.616228	0	0.31345	2.71921	-0.912077	0.7368	0.0555	0.7368	0.06467	0.0200747	4.32173	0.155132	0	1	0	0	0	0
Albaraka Islamic Bank BSC	Islamic banks	Private	Bahrain	2007	2007Albaraka Islamic Bank BSC	105	0.814715	0.593936	0.0192935	0	0.0432944	0.194626	0.0109767	0.0778	0.0672	0.2003	0.1196	-0.136581	0.670635	0	0	0	0.974969	0.950564	0.974969	0.91641	0	0.799375	0.839808	0	0	0.0959307	0.127371	0.34415	3.0507	-1.6884	0.23	0	0.23	0.06467	0.0200747	4.32173	0.155132	0	1	0	0	0	0
Ansar Bank	Islamic banks	Public	Iran, Islamic Rep.	2007	2007Ansar Bank	191	0.688902	0.267093	0.0316045	0	0.0122952	0.0989393	0	0.7179	0.6177	0	0.0803762	0.0530257	1	0.556013	0.815222	0.682039	1	1	1	0	-0.135314	0	0	0	0.168931	0.545171	0.112742	0.39288	3.71447	-0.115422	0.3011	0	0.3011	0.049998	0.100159	3.69061	0.0478768	0	1	1	0	0	0
Bank Alkhair BSC	Islamic banks	Private	Bahrain	2007	2007Bank Alkhair BSC	18	0.801097	0.523722	0.01857	0	0.0074738	0.230791	0.0405444	0.4799	0.4072	0	0.311971	-0.0656041	1	0	0	0	0.974969	0.950564	0.974969	0.91641	0.0370024	0.296648	0.839808	0	0.420481	0.244819	0.176364	0.346	3.10245	0	0.21	0.0843	0.0917	0.06467	0.0200747	4.32173	0.155132	3.40697	1	0	0	0	0
Bank Nizwa SAOG	Islamic banks	Public	Oman	2007	2007Bank Nizwa SAOG	52	0.738911	0.562502	0.0209905	0	0.0067011	0.219504	0.0578559	0.5523	0.4966	0	0.0349567	0.226393	1	0.289394	0.875529	0.330537	1	1	1	0	-0.135314	0	0	0	0.168931	0.243056	0.103245	0.42073	1.63069	-0.115422	0.3971	0	0.1768	0.0537189	0.0354499	4.19971	0.135604	4.95257	1	1	0	0	0
Bank Pasargad	Islamic banks	Private	Iran, Islamic Rep.	2007	2007Bank Pasargad	244	0.865464	0.625466	0.0063981	0	0.0108476	0.130509	0.0201024	0.6673	0.5835	0	0.755248	0.150981	0.549729	0	0	0	1	1	1	0	0	0.857904	0	0	0	0.132848	0.0902099	0.70823	2.78467	-0.335918	0.065	0	0.058	0.049998	0.100159	3.69061	0.0478768	4.45402	1	1	0	0	0
Bank Tejarat	Islamic banks	Public	Iran, Islamic Rep.	2007	2007Bank Tejarat	277	0.775736	0.646126	0.0183193	0	0.0427302	0.24562	0.055522	0.6322	0.4656	0	0	0.130368	0.796891	1	1	1	1	1	1	0	0.0695509	0.88261	0	0	0.0892823	0.245058	0.167452	0.36623	-0.193498	-1.11855	0.1581	0	0.3643	0.049998	0.100159	3.69061	0.0478768	4.33159	1	0	0	0	0
Emirates Islamic Bank PJSC	Islamic banks	Public	United Arab Emirates	2007	2007Emirates Islamic Bank PJSC	232	0.677108	0.54162	0.0204584	0	0.0414524	0.228869	0.0357132	0.1119	0.0967	0	0	0	0.579337	0	0	0	0.574948	0.330565	0.574948	0.226994	0.208932	0.799375	0.0515262	0	0.326967	0.406141	0.0785665	0.43489	3.3659	-1.6884	0.3226	0	0.3226	0.0983732	0	4.62128	0	5.02882	1	0	0	0	0
Islamic Corporation for the Dev	Islamic banks	Private	Lebanon	2007	2007Islamic Corporation for the Dev	99	0.78334	0.639185	0.019231	0	0.0285491	0.765983	0.0145107	3.8403	0.3677	0.1241	0	0.109238	0	0.980484	0.999431	0.981043	1	1	1	0.355514	-0.135314	0	0.126391	0.0209643	0.168931	0.0866928	0.354351	0.36157	2.96685	-0.115422	0.2185	0	0.2185	0.0154951	0	3.71665	0.0309734	5.31228	1	0	0	0	0
Islamic International Arab Bank	Islamic banks	Private	Jordan	2007	2007Islamic International Arab Bank	117	0.859203	0.228652	0.0021705	0	0	1.22564	0	1.4825	0.0959	0	0	0	0.372029	0.306749	0.886817	0.345899	1	1	1	0.676145	-0.135314	0	0.457172	0	0.168931	0.25163	0	0.83645	2.72707	-0.115422	0.3009	0	0.3009	0.0809297	0.0625172	3.43702	-0.00150233	2.77739	1	0	0	0	0
Kuwait Finance House	Islamic banks	Public	Kuwait	2007	2007Kuwait Finance House	296	0.908594	0.237864	0.0106109	0.217669	0.0137433	0.0952899	0.131104	0.7158	0.6498	0	0.0485481	0.0593949	0.686992	0.329592	0.759097	0.43419	0.644924	0.415927	0.644924	0.179801	0.444799	1.17898	0.0323285	0	0.32	0.298259	0.0571387	0.48191	3.55764	-0.1442	0.6601	0.0437	0.6601	0.0751477	0.0305701	4.6607	0.161553	0	1	1	0	0	0
Kuwait International Bank	Islamic banks	Public	Kuwait	2007	2007Kuwait International Bank	184	0.70927	0.353776	0.0109238	0	0.0377047	0.255947	0.0291466	0.7101	0.5843	0.2762	0.0876097	0.245233	0.749135	0.336	0.835873	0.401975	0.644924	0.415927	0.644924	0.179801	0.0695509	0.88261	0.0323285	0.0246598	0.0892823	0.124532	0.10922	0.47059	-0.0127641	-1.11855	0.56	0	0.56	0.0751477	0.0305701	4.6607	0.161553	0	1	1	0	0	0
Masraf Al Rayan (Q.S.C.)	Islamic banks	Public	Qatar	2007	2007Masraf Al Rayan (Q.S.C.)	254	0.742301	0.789173	0.0069857	0.372439	-0.0354251	0.856303	0.0732814	0.6652	0.5335	0.65	0.01463	0.0508328	0.783918	0.31451	0.884323	0.355651	0.882416	0.778658	0.882416	0.390968	-0.135314	0	0.152856	0.109805	0.168931	0.0501573	0.107499	0.43181	2.80736	-0.115422	0.47	0	0.1401	0.261702	0.118358	4.81572	0.134194	0	1	1	0	0	0
Palestine Islamic Bank	Islamic banks	Private	PALESTINIAN TERRITORIES	2007	2007Palestine Islamic Bank	33	0.879224	0.275967	0	0	0.0097527	0.531507	0.417401	1.1771	0.8805	0	0.597301	-0.0617889	0.762852	0.677338	1.49185	0.903385	0	0	0	0	0.033361	0.420714	0	0	0.18848	0.124979	0.120861	0.53319	3.03647	-0.0760651	1	0	0.93	0	0	0	0	4.26231	1	1	0	0	0
Warba Bank	Islamic banks	Public	Kuwait	2007	2007Warba Bank	118	0.844604	0.441469	0.0051655	0	0.0141313	0.288527	0.113301	0.9393	0.5761	0	0.0219065	0.0251448	0.794255	0.54851	0.776394	0.706483	0.644924	0.415927	0.644924	0.179801	0.0961971	0.907744	0.0323285	0	0.116744	0.121842	0.218014	0.5667	3.48602	0.622046	0.313	0	0.2	0.0751477	0.0305701	4.6607	0.161553	3.82971	1	1	0	0	0
Abu Dhabi Commercial Bank	Commercial banks	Public	United Arab Emirates	2008	2008Abu Dhabi Commercial Bank	299	0.86	0.537427	1.54	0.1827	0	0	0.00928384	0	0	0	0	0.594351	0	0	0	0	0.563972	0.318065	0	0.224726	0	0	0.0505016	0	0	0.287954	0	0.5907	0	-1.02445	0.39	0	0.39	0.0318439	0	4.64835	0	6.61475	0	1	0	0	0
Ahli Bank QSC	Commercial banks	Public	Qatar	2008	2008Ahli Bank QSC	207	0.73	0.630144	1.47	0	0	0	0.0848701	0	0	0	0	0.126652	0	0	0	0	0.858616	0.737222	0	0.364498	0	0	0.132858	0	0	0.206751	0	0.3725	3.5064	0.584655	0	0	0.24	0.179857	0.137582	4.90436	-0.0190106	6.86796	0	0	0	0	0
Al Ahli Bank of Kuwait (KSC)	Commercial banks	Public	Kuwait	2008	2008Al Ahli Bank of Kuwait (KSC)	231	0.86	0.315915	0.82	0.238303	0	0	0.0654362	0	0	0	0	-0.00194135	0	0	0	0	0.641096	0.411004	0	0.179701	0	0	0.0322926	0	0	0.215088	0.103231	0.5283	0	-1.02445	0.27	0	0.27	0.0599158	0.0548495	4.74425	-0.0404167	7.20471	0	1	0	0	0
Arab Banking Corporation - Alge	Commercial banks	Private	Algeria	2008	2008Arab Banking Corporation - Alge	19	0.85	0.329729	0.92	0	0	0	0.0405261	0	0	0	0	-0.000381992	0	0	0	0	0	0	0	0	0	0	0	0	0	0.324076	0.117102	0.5027	0	-0.372999	0.6467	0	0.6467	0.034	0.03679	3.6923	-0.0151844	7.10431	0	1	0	0	0
Arab Tunisian Bank	Commercial banks	Public	Tunisia	2008	2008Arab Tunisian Bank	121	0.81	0.63638	1.81	0	0	0	0.0226838	0	0	0	0	0.0503869	0	0	0	0	0	0	0	0.22491	0	0.384708	0.0505846	0	0	0.183427	0.0625339	0.3411	3.84099	-0.793076	0	0	0.0889	0.0670952	0.0296694	3.63419	0.0340568	7.73438	0	0	0	0	0
Attijari Bank	Commercial banks	Public	Tunisia	2008	2008Attijari Bank	133	0	0	0	0	0	0.103809	0	0.7597	0.5389	0	0	0	1	0.504003	0.89543	0.562861	0	0	0	0.22491	0	0.644205	0.0505846	0	0	0	0.0731824	0	3.40757	0.130699	0	0	0.0402	0.0670952	0.0296694	3.63419	0.0340568	0	0	1	0	0	0
Bank al Etihad	Commercial banks	Public	Jordan	2008	2008Bank al Etihad	135	0.9	0.309697	2.29	0	0	0	0.0353281	0	0	0	0	-0.360716	0	0	0	0	1	1	0	0.69503	0	0	0.483067	0	0	0.42686	0.187709	0.3309	2.77535	-0.775486	1	0	1	0.0817617	0.0474391	3.53854	-0.168251	6.18507	0	0	0	0	0
Bank Audi SAL	Commercial banks	Public	Lebanon	2008	2008Bank Audi SAL	286	0.89	0.145527	0.53	0.12527	0	0.100204	0.0348885	0.2759	0.2346	0	0.444285	-0.102733	1	0	0	0	1	1	0	0.354257	0.0526161	0.384708	0.125498	0	0	0.197076	0	0.7482	3.92569	-0.793076	0.4313	0	0.4313	0.0931062	0	3.78614	0.0284345	6.06056	0	1	0	0	0
Bank Dhofar SAOG	Commercial banks	Public	Oman	2008	2008Bank Dhofar SAOG	210	0.81	0.584696	0.95	0	0	0	0.0471719	0	0	0	0	0.0544309	0	0	0	0	1	1	0	0	0	0	0	0	0	0.27719	0.0994735	0.9698	0	-1.02445	0.415	0	0.415	0.0445268	0.0583048	4.34517	-0.0121664	7.37553	0	1	0	0	0
Banque BEMO Sal	Commercial banks	Public	Lebanon	2008	2008Banque BEMO Sal	90	0.65	0.747614	0.96	0	0	0	0.0368902	0	0	0	0	0.0670331	0	0	0	0	1	1	0	0.354257	0	0.384708	0.125498	0	0	0.0846494	0.071422	1.1781	0	-0.793076	0	0	0.4294	0.0931062	0	3.78614	0.0284345	0	0	0	0	0	0
Banque de l_Agriculture et du D	Commercial banks	Private	Algeria	2008	2008Banque de l_Agriculture et du D	235	0.63	0.280157	0.4	0	0	0	0	0	0	0	0	0.0285692	0	0	0	0	0	0	0	0	0	0.384708	0	0	0	0.504922	0.150146	0	0	-0.793076	1	0	1	0.034	0.03679	3.6923	-0.0151844	0	0	0	0	0	0
Banque de Tunisie	Commercial banks	Public	Tunisia	2008	2008Banque de Tunisie	112	0.77	0.6482	1.69	0	0	0	0.077356	0	0	0	0	0.0712112	0	0	0	0	0	0	0	0.22491	0	0.384708	0.0505846	0	0	0.258993	0.0872947	0.3284	0	-0.793076	0.1576	0	0.1576	0.0670952	0.0296694	3.63419	0.0340568	8.08632	0	0	0	0	0
Banque Ext?rieure d_Alg?rie	Commercial banks	Private	Algeria	2008	2008Banque Ext?rieure d_Alg?rie	260	0.86	0.279688	0.66	0	0	0	0.0613374	0	0	0	0	0.0477296	0	0	0	0	0	0	0	0	0	0.384708	0	0	0	0.181226	0.15777	0.476	3.56706	-0.793076	0.3599	0	0.06	0.034	0.03679	3.6923	-0.0151844	6.21139	0	0	0	0	0
Banque Marocaine du Commerce Ex	Commercial banks	Public	Morocco	2008	2008Banque Marocaine du Commerce Ex	266	0.82	0.313283	0.98	0	0	0	0.0398429	0	0	0	0	0.0341036	0	0	0	0	1	1	0	0.693314	0	0.644205	0.480685	0	0	0.247052	0.118966	0.5221	2.51842	0.130699	0.3333	0	0.3333	0.0353159	0.0204209	3.46095	0	7.3192	0	0	0	0	0
Barclays Bank - Egypt S.A.E.	Commercial banks	Private	Egypt, Arab Rep.	2008	2008Barclays Bank - Egypt S.A.E.	119	0.661542	0.238837	0.0406487	0	0	0.235604	0.190682	0.5468	0.4254	0.1859	0	0	0.560695	0.495067	0.829631	0.596731	0.861508	0.742196	0	0.540138	-0.0670467	0	0.291749	0.0281991	0	0.135847	0.121625	0.60814	2.18146	0.393391	0.9722	0	0.9722	0.0708783	0.0931897	3.31059	-0.0635015	0	0	0	0	0	0
BBAC sal	Commercial banks	Private	Lebanon	2008	2008BBAC sal	186	0.168104	0.663671	0.0064375	0	0	0.149732	0	0.6556	0.2735	0.1808	0.0259423	0	0.567697	0.306078	0.861548	0.355265	1	1	0	0.354257	-0.124932	0	0.125498	0.0356272	0	0.0024292	0	0.46789	2.15765	-1.05248	0.2981	0.16	0.0974	0.0931062	0	3.78614	0.0284345	2.91556	0	1	0	0	0
BBK B.S.C.	Commercial banks	Public	Bahrain	2008	2008BBK B.S.C.	213	0	0	0	0.126156	0	0.174869	0	0.6216	0.5169	0.33	0.264424	0	0.664404	0.476355	0.874419	0.544768	0.964289	0.929854	0	0.728819	0.0843594	0.53479	0.531178	0.0973377	0	0	0	0	0	-0.0885613	0.345	0	0.345	0.0829396	0.0325667	4.36298	0.172788	0	0	1	0	0	0
BNP Paribas El Djaza?r	Commercial banks	Private	Algeria	2008	2008BNP Paribas El Djaza?r	114	0	0	0	0	0	0.045348	0	0.7953	0.5434	0.1562	0	0	0.944145	0.512347	0.943646	0.542944	0	0	0	0	0.0733362	0.803119	0	0.0177599	0	0	0	0	0	-0.0885594	0	0	1	0.034	0.03679	3.6923	-0.0151844	0	0	0	0	0	0
Byblos Bank S.A.L.	Commercial banks	Public	Lebanon	2008	2008Byblos Bank S.A.L.	247	0.754268	0.665831	0.069404	0.149337	0	0.101841	0.0472035	0.1512	0.1152	0.1655	0.164636	0	0.571245	0	0	0	1	1	0	0.354257	0.0967532	0.528205	0.125498	0.057393	0	0.287124	0.997777	0.20866	0	0.393387	0.4906	0	0.4906	0.0931062	0	3.78614	0.0284345	0	0	1	0	0	0
Byblos Bank Syria SA	Commercial banks	Public	Syrian Arab Republic	2008	2008Byblos Bank Syria SA	23	0	0	0	0	0	0.118176	0	0.746	0.5957	0.4183	0.257057	0	0.866426	0	0	0	0	0	0	0	0.0631528	0.453872	0	0.128237	0	0	0	0	0	0.875344	0.3	0	0.3	0.0567459	0.0390771	3.40777	0	0	0	0	0	0	0
Capital Bank of Jordan	Commercial banks	Public	Jordan	2008	2008Capital Bank of Jordan	126	0	0	0	0	0	0.224922	0	0.9228	0.7413	0.09	0.0184998	0	1	0.640108	0.994253	0.643808	1	1	0	0.69503	0.0733362	0.803119	0.483067	0.010233	0	0	0.120725	0	2.13732	-0.0885594	0.1553	0	0.0868	0.0817617	0.0474391	3.53854	-0.168251	0	0	1	0	0	0
Citibank N.A., United Arab Emir	Commercial banks	Private	United Arab Emirates	2008	2008Citibank N.A., United Arab Emir	205	0	0	0	0	0	0.763066	0	0.387	0.186	0.148	0.0514288	0	0	0.190476	0.717949	0.265306	0.563972	0.318065	0	0.224726	0.0325459	0.579655	0.0505016	0.0143357	0	0	0.155109	0	0	-2.49834	0.0999	0	0.0712	0.0318439	0	4.64835	0	0	0	1	0	0	0
Commercial Bank of Kuwait K.P.S	Commercial banks	Public	Kuwait	2008	2008Commercial Bank of Kuwait K.P.S	229	0.390055	0.422901	0.017792	0.228373	0	0.16159	0	0.6032	0.514	0.1313	0.0227066	0	0.957522	0.309176	0.89529	0.345336	0.641096	0.411004	0	0.179701	0.0843594	0.53479	0.0322926	0.0387286	0	0.314325	0.247978	0.57547	2.64771	-0.0885613	0.1038	0.1001	0.1038	0.0599158	0.0548495	4.74425	-0.0404167	2.34084	0	1	0	0	0
Commercial Bank of Syria	Commercial banks	Private	Syrian Arab Republic	2008	2008Commercial Bank of Syria	245	0.55405	0.0520368	0.0507442	0	0	0.189092	0	0.5875	0.5011	0.1668	0.0178296	0	0.691123	0.335131	0.816753	0.410321	0	0	0	0	0.0843594	0.53479	0	0.0491998	0	0.114932	0.0903793	0.49487	2.66242	-0.0885613	0.265	0.1988	0.265	0.0567459	0.0390771	3.40777	0	3.4326	0	1	0	0	0
Commercial International Bank (	Commercial banks	Public	Egypt, Arab Rep.	2008	2008Commercial International Bank (	256	0.814433	0.277663	0.0300115	0.286063	0	0.163344	0.0204756	0.6633	0.5281	0	0.0444542	0	0.722386	0.318044	0.837492	0.379758	0.861508	0.742196	0	0.540138	0.0843594	0.53479	0.291749	0	0	0.446735	0	0.3785	2.47867	-0.0885613	0.5093	0	0.5093	0.0708783	0.0931897	3.31059	-0.0635015	2.63998	0	1	0	0	0
Credit Agricole Egypt SAE	Commercial banks	Public	Egypt, Arab Rep.	2008	2008Credit Agricole Egypt SAE	157	0	0.0951244	0.102625	0	0	0.0338646	0	0.66	0.4966	0.145	0.0567334	0	0.854978	0.455856	0.784743	0.580899	0.861508	0.742196	0	0.540138	0.0733362	0.803119	0.291749	0.0164864	0	0.357654	0	0.55007	3.22086	-0.0885594	0.3947	0	0.13115	0.0708783	0.0931897	3.31059	-0.0635015	2.46731	0	1	0	0	0
Cr?dit Immobilier et Hotelier	Commercial banks	Public	Morocco	2008	2008Cr?dit Immobilier et Hotelier	165	0	0	0	0	0	0.0185092	0	0.9546	0.7449	0.343	0.155135	0	0.832064	0.075897	0.928877	0.081709	1	1	0	0.693314	-0.0419482	0	0.480685	0.0701866	0	0	0	0	3.89356	0.875357	0.2196	0.0085	0.13	0.0353159	0.0204209	3.46095	0	0	0	1	0	0	0
Emirates Lebanon Bank SAL	Commercial banks	Private	Lebanon	2008	2008Emirates Lebanon Bank SAL	84	0.644598	0.626473	0.0046836	0	0	0.167316	0	1.1113	0.7559	0.2392	0.371386	0	0.873563	0	0	0	1	1	0	0.354257	-0.315501	0	0.125498	0.0603743	0	0.2913	0	0.46721	2.32529	0.875345	0.349	0	0.349	0.0931062	0	3.78614	0.0284345	5.31142	0	1	0	0	0
FIBI Bank	Commercial banks	Public	Israel	2008	2008FIBI Bank	272	0	0	0	0.127747	0	0.132957	0	0.7014	0.5729	0.3325	0.510933	0	0.666219	0	0	0	0.788994	0.622511	0	0.237924	0.0860173	0.849117	0.056608	0.0396682	0	0	0	0	3.19055	0.875346	0.442	0.1004	0.2071	0.0610187	0.00459816	4.47082	0.0397362	0	0	1	0	0	0
Fransabank sal	Commercial banks	Private	Lebanon	2008	2008Fransabank sal	248	0	0	0	0	0	0.127669	0	0.1503	0.1075	0	0.146796	0	0.692512	0	0	0	1	1	0	0.354257	0.0967532	0.528205	0.125498	0	0	0	0.70716	0	0	0.393387	0.47	0	0.47	0.0931062	0	3.78614	0.0284345	0	0	1	0	0	0
Fransabank-Syria S.A.	Commercial banks	Public	Syrian Arab Republic	2008	2008Fransabank-Syria S.A.	5	0.812963	0.547158	0.0244871	0	0	0.162946	0.0251283	0.6991	0.5179	0.1514	0	0	0.642597	0.404293	0.62893	0.642826	0	0	0	0	0.0956709	0.718331	0	0.0280709	0	0.288016	0.0561956	0.40902	1.98993	-1.05247	1	0	1	0.0567459	0.0390771	3.40777	0	4.80911	0	0	0	0	0
Gulf Bank KSC (The)	Commercial banks	Public	Kuwait	2008	2008Gulf Bank KSC (The)	243	0	0	0	0.265859	0	0.150198	0	0.5538	0.4849	0.1698	0	0	2.34	0.132143	0.924476	0.142938	0.641096	0.411004	0	0.179701	-0.124932	0	0.0322926	0.0334596	0	0	0.0553782	0	0	-1.05248	0.9712	0	0.168	0.0599158	0.0548495	4.74425	-0.0404167	0	0	1	0	0	0
Gulf Commercial Bank	Commercial banks	Public	Iraq	2008	2008Gulf Commercial Bank	38	0.464255	0.524152	0.141182	0	0	0.144782	0	0.7305	0.642	0.173	0.716434	0	1	0	0	0	0	0	0	0	0.0987219	0.481664	0	0.0736159	0	0.009994	0.988991	0.32494	0	0	0	0.0394	0.05	0.0188557	-0.100675	3.6662	0.0769571	3.17635	0	0	0	0	0
HSBC Bank Middle East	Commercial banks	Private	United Arab Emirates	2008	2008HSBC Bank Middle East	60	0	0	0	0.293889	0	0.192826	0	0.8072	0.6475	0.124	0.487333	0	0.78024	0	0	0	0.563972	0.318065	0	0.224726	0.0860173	0.849117	0.0505016	0.0147935	0	0	0.0497154	0	3.77781	0.875346	0.1732	0.1732	0.0749	0.0318439	0	4.64835	0	0	0	1	0	0	0
IBL Bank sal	Commercial banks	Private	Lebanon	2008	2008IBL Bank sal	179	0	0	0	0	0	0	0	0	0	0.1192	0	0	0.739008	0.483181	0.787762	0.613358	1	1	0	0.354257	0.0956709	0.718331	0.125498	0.0221007	0	0	0.198317	0	0	-1.05247	1	0	1	0.0931062	0	3.78614	0.0284345	0	0	0	0	0	0
International Bank of Qatar Q.S	Commercial banks	Private	Qatar	2008	2008International Bank of Qatar Q.S	206	0.586211	0	0.005004	0	0	0	0	0	0	0	0.0107184	0	1	1	1	1	0.858616	0.737222	0	0.364498	0.0843594	0.53479	0.132858	0	0	0.905559	0.104916	0.78838	0	-0.0885613	0.8767	0	0.8767	0.179857	0.137582	4.90436	-0.0190106	0	0	1	0	0	0
International Bank of Yemen YSC	Commercial banks	Private	Yemen, Rep.	2008	2008International Bank of Yemen YSC	109	0.74296	0.542637	0.0305996	0	0	0	0.0492671	0	0	0	0.699314	0	1	0	0	0	0	0	0	0	0.0953267	0.723187	0	0	0	0.203126	0.113463	0.39169	0	-0.0885607	0.5701	0	0.5701	0.0333843	0.0790512	3.08964	-0.0621892	3.80029	0	0	0	0	0
Iraqi Middle East Investment Ba	Commercial banks	Public	Iraq	2008	2008Iraqi Middle East Investment Ba	16	0	0	0	0	0	0.212135	0	0.2994	0.2746	0.0631	0.00802333	0	0.726215	0.172826	0.854967	0.202144	0	0	0	0	0	0	0	0	0	0	0	0	3.15792	-1.05248	0.4148	0	0.2771	0.0188557	-0.100675	3.6662	0.0769571	0	0	1	0	0	0
Israel Discount Bank LTD	Commercial banks	Public	Israel	2008	2008Israel Discount Bank LTD	294	0	0	0	0.0271528	0	0.140115	0	0.1774	0.162	0.1522	0.164791	0	0.396098	0	0	0	0.788994	0.622511	0	0.237924	0.0967532	0.528205	0.056608	0.0527808	0	0	0.138436	0	1.15427	0.393387	0.35	0	0.35	0.0610187	0.00459816	4.47082	0.0397362	0	0	1	0	0	0
Jordan Ahli Bank Plc	Commercial banks	Public	Jordan	2008	2008Jordan Ahli Bank Plc	137	0	0	0	0	0	0.0725291	0	0.5337	0.4621	0	0.0210986	0	1	0.134483	1	0.134483	1	1	0	0.69503	-0.124932	0	0.483067	0	0	0	0.124374	0	0	-1.05248	0.985	0	0.985	0.0817617	0.0474391	3.53854	-0.168251	0	0	1	0	0	0
Jordan Commercial Bank	Commercial banks	Public	Jordan	2008	2008Jordan Commercial Bank	111	0	0	0	0	0	0.184234	0.0184052	0.2856	0.2106	0	0.615012	0	1	0	0	0	1	1	0	0.69503	0.0672933	0.834865	0.483067	0	0	0	0.0750545	0	1.92226	0.875348	0.867	0	0.867	0.0817617	0.0474391	3.53854	-0.168251	0	0	0	0	0	0
Mizrahi Tefahot Bank Ltd.	Commercial banks	Public	Israel	2008	2008Mizrahi Tefahot Bank Ltd.	295	0.37728	0.791987	0.261104	0.0955101	0	0.153146	0	0.7696	0.628	0.1562	0.0113398	0	0.858844	0.482531	0.81648	0.590989	0.788994	0.622511	0	0.237924	0.0733362	0.803119	0.056608	0.0177599	0	0.11918	0.137727	0.26303	2.14541	-0.0885594	0.4	0	0.4	0.0610187	0.00459816	4.47082	0.0397362	3.51352	0	1	0	0	0
National Bank of Egypt	Commercial banks	Private	Egypt, Arab Rep.	2008	2008National Bank of Egypt	301	0.60772	0.712488	0.0196293	0.04973	0	0.263815	0.0149683	0.4883	0.3857	0	0	0.211788	1	0.403533	0.795962	0.506975	0.861508	0.742196	0	0.540138	0.0595007	0.296648	0.291749	0	0	0.205344	0.0751222	0.26549	3.74855	0.0344316	0.305	0.1861	0.305	0.0708783	0.0931897	3.31059	-0.0635015	5.02618	0	1	0	0	0
National Bank of Umm Al-Qaiwain	Commercial banks	Public	United Arab Emirates	2008	2008National Bank of Umm Al-Qaiwain	143	0.866473	0.631501	0.0256653	0	0	0	0.0444761	0	0	0	0	0.387796	0	0	0	0	0.563972	0.318065	0	0.224726	0	0.384708	0.0505016	0	0	0.292382	0.114886	0.25965	0	-0.793076	0	0	0.1744	0.0318439	0	4.64835	0	3.47147	0	0	0	0	0
National Bank of Yemen	Commercial banks	Private	Yemen, Rep.	2008	2008National Bank of Yemen	37	0	0	0	0	0	0	0	0	0	0	0	0	0	0	0	0	0	0	0	0	0	0	0	0	0	0	0	0	0	-1.02445	0.49	0	0.49	0.0333843	0.0790512	3.08964	-0.0621892	0	0	1	0	0	0
National Commercial Bank (The)	Commercial banks	Public	Saudi Arabia	2008	2008National Commercial Bank (The)	308	0	0	0	0.0765232	0	0	0	0	0	0	0	0	0	0	0	0	0.470165	0.221055	0	0.123345	0	0.308221	0.0152141	0	0	0	0	0	2.88339	0.327415	0.245	0	0.3	0.0184713	0.0416782	4.30273	0.0162598	0	0	0	0	0	0
QNB Al Ahli	Commercial banks	Public	Egypt, Arab Rep.	2008	2008QNB Al Ahli	240	0.79115	0.465368	0.0157681	0	0	0	0.0227828	0	0	0	0	0.36535	0	0	0	0	0.861508	0.742196	0	0.540138	0	0.296648	0.291749	0	0	0.345636	0	0.43743	2.95839	0.0344316	0.0989	0	0.0989	0.0708783	0.0931897	3.31059	-0.0635015	4.32675	0	1	0	0	0
Saudi Hollandi Bank	Commercial banks	Private	Saudi Arabia	2008	2008Saudi Hollandi Bank	267	0.865136	0.16696	0.0073813	0	0	0.0396656	0	0.937	0.7797	0	0	0	1	0.559943	1	0.559943	0.470165	0.221055	0	0.123345	-0.0712398	0	0.0152141	0	0	0.737535	0.108329	0.42593	3.9807	0.584655	0	0	0.13	0.0184713	0.0416782	4.30273	0.0162598	3.62323	0	1	0	0	0
Soci?t? g?n?rale de Banque-Jord	Commercial banks	Public	Jordan	2008	2008Soci?t? g?n?rale de Banque-Jord	98	0.786668	0.561826	0.0129757	0	0	0	0	0	0	0	0	0	0	0	0	0	1	1	0	0.69503	0	0	0.483067	0	0	0.264142	0.0628396	0.50123	2.8138	0.264805	0.3485	0	0.3485	0.0817617	0.0474391	3.53854	-0.168251	5.32615	0	1	0	0	0
The National Bank of Kuwait - E	Commercial banks	Public	Egypt, Arab Rep.	2008	2008The National Bank of Kuwait - E	170	0.733536	0.737724	0.0238718	0	0	0	0	0	0	0	0	0	0	0	0	0	0.861508	0.742196	0	0.540138	0	0	0.291749	0	0	0.158203	0.1357	0.38182	-0.11949	-0.775486	1	0	1	0.0708783	0.0931897	3.31059	-0.0635015	2.98005	0	0	0	0	0
ABC Islamic Bank (E.C.)	Islamic banks	Private	Bahrain	2008	2008ABC Islamic Bank (E.C.)	75	0.764433	0.242266	0.0181358	0	0.0021056	0.240282	0.434652	0.2374	0.2116	0	-2.61328	0	1	0	0	0	0.964289	0.929854	0.964289	0.728819	0.208932	0.799375	0.531178	0	0.326967	0.155071	0.117655	0.44655	3.31823	-1.6884	0.7	0	0.3	0.0829396	0.0325667	4.36298	0.172788	4.29291	1	1	0	0	0
Abu Dhabi Islamic Bank	Islamic banks	Public	United Arab Emirates	2008	2008Abu Dhabi Islamic Bank	130	0.463023	0.712392	0.0399269	0	-0.069723	1.45357	0	0.1065	0.0269	0	0	0.38831	1	0.441548	0.744828	0.592819	0.563972	0.318065	0.563972	0.224726	0.151856	0.971082	0.0505016	0	0.161035	0.124758	0	0.36264	2.28493	-0.22583	0.4	0	0.4	0.0318439	0	4.64835	0	5.87787	1	0	0	0	0
Abu Dhabi Islamic Bank - Public	Islamic banks	Public	United Arab Emirates	2008	2008Abu Dhabi Islamic Bank - Public	273	0.475449	0.0031781	0.003337	0.150984	0.0275498	1.61787	0.0702024	0	0.5506	0	0	-0.295165	0.688254	0	0	0	0.563972	0.318065	0.563972	0.224726	0	0	0.0505016	0	0	0.14095	0.165387	0.72036	0	-0.230552	0.381	0	0.381	0.0318439	0	4.64835	0	3.09989	1	0	0	0	0
Ahli United Bank KSC	Islamic banks	Public	Kuwait	2008	2008Ahli United Bank KSC	228	0.614562	0.0936107	0.058841	0.196872	-0.106026	0.663651	0.420823	0	0.3218	0	0	-0.0995189	1	0	0	0	0.641096	0.411004	0.641096	0.179701	0	0.483735	0.0322926	0	0	0.0665676	0.0739464	0.98706	0	-0.833201	0.5	0	0.5	0.0599158	0.0548495	4.74425	-0.0404167	0	1	0	0	0	0
Al Rajhi Bank Public Joint Stoc	Islamic banks	Public	Saudi Arabia	2008	2008Al Rajhi Bank Public Joint Stoc	303	0.882591	0.67643	0.0135545	0.241368	0.0119712	0.116239	0.0389813	0.7342	0.6499	0	0.0569202	0.229663	0	0.359848	0.841487	0.427633	0.470165	0.221055	0.470165	0.123345	0.124239	0.686294	0.0152141	0	0.263777	0.26613	0	0.31776	2.7837	-0.083611	0.6601	0.0437	0.6601	0.0184713	0.0416782	4.30273	0.0162598	3.50037	1	1	0	0	0
Albaraka Bank Tunisia	Islamic banks	Private	Tunisia	2008	2008Albaraka Bank Tunisia	42	0.821137	0.815385	0.0014945	0	0	0	0.0183821	0	0	0.1835	0	0.281746	0.879439	0	0	0	0	0	0	0.22491	0	0	0.0505846	0	0	0.0368694	0.111926	0.70832	0	-1.00063	0.2258	0	0.2258	0.0670952	0.0296694	3.63419	0.0340568	3.85081	1	1	0	0	0
Albaraka Banking Group B.S.C.	Islamic banks	Public	Bahrain	2008	2008Albaraka Banking Group B.S.C.	261	0.881988	0.383759	0.0090837	0	0.000705104	0.256336	0.0704248	0.6077	0.5263	0.55	0.0222651	-0.0798696	0.780698	0.389431	0.899464	0.432959	0.964289	0.929854	0.964289	0.728819	0.151856	0.971082	0.531178	0.0885695	0.161035	0.0270484	0.141725	0.43105	2.02676	-0.22583	0.4696	0	0.14	0.0829396	0.0325667	4.36298	0.172788	4.26106	1	1	0	0	0
Al-Salam Bank-Bahrain B.S.C.	Islamic banks	Public	Bahrain	2008	2008Al-Salam Bank-Bahrain B.S.C.	163	0.840491	0.674881	0.0265766	0	0.0122388	0.384145	0.0226759	1.3633	1.1175	0.2054	0.518008	0.0809806	0.932143	0.908503	1.6029	1.13113	0.964289	0.929854	0.964289	0.728819	0.266503	1.14499	0.531178	0.0417542	0.203283	0.11547	0.106979	0.29306	3.60201	-0.113502	1	0	0.93	0.0829396	0.0325667	4.36298	0.172788	0	1	1	0	0	0
Bank AlJazira JSC	Islamic banks	Public	Saudi Arabia	2008	2008Bank AlJazira JSC	239	0.840704	0.582136	0.0281842	0.0468158	0.0175516	0.109028	0.0256556	0.6434	0.5464	0.167	0.177369	-0.29654	1	0	0	0	0.470165	0.221055	0.470165	0.123345	0.153076	0.662571	0.0152141	0.0582315	0.348692	0.0876822	0.18444	0.44425	0	0.348209	0.6881	0	0.6881	0.0184713	0.0416782	4.30273	0.0162598	4.01908	1	1	0	0	0
Bank Mellat	Islamic banks	Public	Iran, Islamic Rep.	2008	2008Bank Mellat	293	0	0	0	0	0.0114063	0.165111	0	0.7291	0.5391	0	0.0133917	0	0.900023	0.638288	0.85976	0.742403	1	1	1	0	0.0352172	0.497996	0	0	0.142005	0	0.198509	0	3.26686	0.659145	0.313	0	0.2	0.0815577	0.17341	3.75719	-0.0382258	0	1	1	0	0	0
Bank Pasargad	Islamic banks	Private	Iran, Islamic Rep.	2008	2008Bank Pasargad	244	0.874364	0.583476	0.0108476	0	0.0064549	0.0682946	0.0185502	0.3631	0.332	0	0.475808	0.140102	0.513854	0	0	0	1	1	1	0	0.0661745	0.689202	0	0	0.139315	0.138379	0	0.57192	0	-1.97329	0.4904	0	0.3	0.0815577	0.17341	3.75719	-0.0382258	4.77798	1	1	0	0	0
Bank Sepah	Islamic banks	Private	Iran, Islamic Rep.	2008	2008Bank Sepah	251	0.271596	0.156092	-0.0627806	0	0	0.137394	0.0138317	0	0.61179	0.163	0.262016	0	1	0.654993	0.942881	0.695246	1	1	1	0	0.0910048	0.80895	0	0.0226678	0	0.686311	0	0.574953	3.16494	0.647428	0.58032	0.517786	0.0926167	0.0815577	0.17341	3.75719	-0.0382258	5.29225	0	1	0	1	0
Bank Tejarat	Islamic banks	Public	Iran, Islamic Rep.	2008	2008Bank Tejarat	277	0.703126	0.518003	0.0427302	0	0	0.135688	0.0368802	0	0.719371	0.1801	0.364332	-0.429859	1	0	0	0	1	1	1	0	0.165425	0.65284	0	0.0699039	0	0.179711	0.0871024	0.40937	2.76489	0.396988	0.381	0.1765	0.381	0.0815577	0.17341	3.75719	-0.0382258	5.50145	0	1	0	1	0
Banque Zitouna	Islamic banks	Private	Tunisia	2008	2008Banque Zitouna	51	0.830886	0.563253	0.0068899	0	0	0.154533	0.0802651	0	0.815948	0.1691	0.377897	-0.429228	0.974066	0	0	0	0	0	0	0.22491	0.0553154	0.621059	0.0505846	0.0242507	0	0.132454	0.0998383	0.63902	3.18147	0.16925	0.35	0.0804	0.35	0.0670952	0.0296694	3.63419	0.0340568	5.86015	0	1	0	1	0
Cham Islamic Bank SA	Islamic banks	Private	Syrian Arab Republic	2008	2008Cham Islamic Bank SA	26	0.834629	0.583966	0.0100159	0	0	0.141501	0.00635596	0	0.658536	0.1869	0.032617	-0.418053	0.72274	0.541784	0.985849	0.54742	0	0	0	0	0.0373695	0.499771	0	0.027963	0	0.0997371	0.11299	0.55768	3.7645	-0.0446887	0.1013	0.1013	0.4314	0.0567459	0.0390771	3.40777	0	5.78869	0	1	0	1	0
Eghtesad Novin Bank PJSC-EN Ban	Islamic banks	Public	Iran, Islamic Rep.	2008	2008Eghtesad Novin Bank PJSC-EN Ban	224	0.863777	0.674589	0.0057938	0	0	0.28685	0.0234137	0	0.0803642	0.5099	0	0.160028	0.501752	0.592433	0.844957	0.688406	1	1	1	0	0.0813582	0.834395	0	0.0595858	0	0.232847	0	0.45672	2.98161	-0.134347	0.995	0	0.995	0.0815577	0.17341	3.75719	-0.0382258	3.34084	0	0	0	1	0
Emirates Islamic Bank PJSC	Islamic banks	Public	United Arab Emirates	2008	2008Emirates Islamic Bank PJSC	232	0.863304	0.0966783	0.0414524	0	0	0.120479	0.200921	0	0.635744	0	0.0910064	-0.405826	1	0	0	0	0.563972	0.318065	0.563972	0.224726	0.0372286	0.679412	0.0505016	0	0	0.867764	0.362648	0.10501	2.76107	-0.18424	0.2772	0	0.1	0.0318439	0	4.64835	0	4.75538	0	1	0	1	0
Faisal Islamic Bank of Egypt	Islamic banks	Public	Egypt, Arab Rep.	2008	2008Faisal Islamic Bank of Egypt	190	0.43164	0.405177	0.0488803	0	0	0.160563	0	0	0.360313	0.2087	0	0.836548	0.999991	0.73836	0.980354	0.748118	0.861508	0.742196	0.861508	0.540138	0.0991876	0.872067	0.291749	0.0272195	0	0.513597	0.0714147	0.31685	2.90546	-0.806243	0.4937	0	0.4937	0.0708783	0.0931897	3.31059	-0.0635015	0	0	0	0	1	0
First energy bank	Islamic banks	Private	Bahrain	2008	2008First energy bank	62	0.721085	0.494937	0.0151648	0	0	0.192545	0.0754119	0	0.664011	0.2108	0	0.0299208	1	0.499186	0.835447	0.599166	0.964289	0.929854	0.964289	0.728819	0.0910048	0.80895	0.531178	0.0293151	0	0.240311	0.116193	0.43549	2.6999	0.647428	0.4228	0	0.4228	0.0829396	0.0325667	4.36298	0.172788	5.05419	0	0	0	1	0
International Islamic Trade Fin	Islamic banks	Private	Saudi Arabia	2008	2008International Islamic Trade Fin	50	0.899076	0.0894657	0.0141396	0	0	0.187456	0.281035	0	0.103395	0.1935	1.04821	0.0460426	0.35603	0	0	0	0.470165	0.221055	0.470165	0.123345	0.0620256	0.617657	0.0152141	0.0314599	0	0.166831	0.267372	0.2317	1.16383	-1.99028	0.23	0	0.23	0.0184713	0.0416782	4.30273	0.0162598	4.65662	0	1	0	1	0
Islamic Corporation for the Dev	Islamic banks	Private	Lebanon	2008	2008Islamic Corporation for the Dev	99	0.0950449	0	0.0285491	0	0	0.262031	0	0	0.597804	0.3	0	0	0.996288	0	0	0	1	1	1	0.354257	0.0858033	0.76961	0.125498	0.0434594	0	0.172505	0.0332424	0.4829	0	-0.88302	0.877	0	0.877	0.0931062	0	3.78614	0.0284345	3.14755	0	0	0	1	0
Islamic Development Bank	Islamic banks	Private	Saudi Arabia	2008	2008Islamic Development Bank	253	0.149791	0	-0.0200249	0	0	0.141346	0	0	0.321088	0.2545	0	0	0.426879	0.338973	0.796368	0.423116	0.470165	0.221055	0.470165	0.123345	0.0991876	0.872067	0.0152141	0.0331929	0	0.0563412	0	0	3.07023	-0.806243	0.996	0	0.996	0.0184713	0.0416782	4.30273	0.0162598	2.9464	0	0	0	1	0
Islamic International Arab Bank	Islamic banks	Private	Jordan	2008	2008Islamic International Arab Bank	117	0.0647042	0.0494307	0	0	0	0.137738	0	0	0.54519	0.2008	0.0108321	0	0.797792	0.421691	0.912738	0.456709	1	1	1	0.69503	0.117208	0.739604	0.483067	0.0430252	0	0.136351	0.206716	0.101835	3.33858	-0.102815	0.87	0.0205	0.87	0.0817617	0.0474391	3.53854	-0.168251	2.55642	0	1	0	1	0
Jordan Dubai Islamic Bank	Islamic banks	Public	Jordan	2008	2008Jordan Dubai Islamic Bank	63	0	0.414421	0.0257015	0	0	0.149295	0.885574	0	0.54716	0.179	0.0756108	0	0.689313	0	0	0	1	1	1	0.69503	0.0813582	0.834395	0.483067	0.0209175	0	0.544465	0.0673385	0.47964	0	-0.134347	0.5937	0	0.5937	0.0817617	0.0474391	3.53854	-0.168251	0	0	1	0	1	0
Khaleeji Commercial Bank	Islamic banks	Public	Bahrain	2008	2008Khaleeji Commercial Bank	100	0.885965	0.654103	0.0116711	0	0	0.154508	0.0379151	0	0.647817	0.1874	0.238272	0	0.74796	0	0	0	0.964289	0.929854	0.964289	0.728819	0.0632653	0.669477	0.531178	0.0264523	0	0.073149	0.789864	0.45344	5.23765	-0.227245	0.4	0	0.4	0.0829396	0.0325667	4.36298	0.172788	3.12879	0	1	0	1	0
Kurdistan International Bank fo	Islamic banks	Public	Iraq	2008	2008Kurdistan International Bank fo	49	0.725611	0.448812	0.0027828	0	0	0.0829995	0	0	0.691289	0	0	0	0.89351	0	0	0	0	0	0	0	0.0372286	0.679412	0	0	0	0.17389	0.0694377	0.90641	2.82523	-0.18424	0.6424	0	0.6424	0.0188557	-0.100675	3.6662	0.0769571	5.72301	0	1	0	1	0
Kuwait Finance House	Islamic banks	Public	Kuwait	2008	2008Kuwait Finance House	296	0.901237	0.649775	0.0137433	0.109248	0	0.0784321	0.117282	0	0.625074	0	0.219796	0.0274912	0.422779	0	0	0	0.641096	0.411004	0.641096	0.179701	0.0372286	0.679412	0.0322926	0	0	0.240096	0.0543309	0.3878	2.43365	-0.18424	0.5898	0	0.5898	0.0599158	0.0548495	4.74425	-0.0404167	3.51609	0	1	0	1	0
Noor Bank	Islamic banks	Private	United Arab Emirates	2008	2008Noor Bank	217	0.523623	0.150631	0.0397236	0	0	0.104646	0	0	0.575554	0.1399	0.0319884	0.88408	1	0.449314	0.913795	0.489418	0.563972	0.318065	0.563972	0.224726	0.117208	0.739604	0.0505016	0.0299762	0	0.803403	0.142921	0.31856	3.51686	-0.102815	0.2206	0.0545	0.2206	0.0318439	0	4.64835	0	0	0	1	0	1	0
Parsian Bank	Islamic banks	Public	Iran, Islamic Rep.	2008	2008Parsian Bank	246	0.827724	0.651723	0.0087801	0	0	0.0949818	0.0910861	0	0.344604	0.2452	0	0.236187	1	0.49559	0.921984	0.525415	1	1	1	0	0.0991876	0.872067	0	0.03198	0	0.258082	0.0695764	0.44386	2.30596	-0.806243	1	0	1	0.0815577	0.17341	3.75719	-0.0382258	3.17707	0	0	0	1	0
Qatar International Islamic Ban	Islamic banks	Public	Qatar	2008	2008Qatar International Islamic Ban	219	0.827925	0.656302	0.0261332	0.180254	0	0.075112	0.000895052	0	0.262089	0.113	0.101314	-0.00698162	0.81204	0	0	0	0.858616	0.737222	0.858616	0.364498	0.091554	0.829354	0.132858	0.015041	0	0.0882797	0	0.18784	2.47243	-0.90166	0.289167	0	0.289167	0.179857	0.137582	4.90436	-0.0190106	4.82313	0	1	0	1	0
Sina Bank	Islamic banks	Private	Iran, Islamic Rep.	2008	2008Sina Bank	177	0.877475	0.661637	0.0215553	0	0	0.0764686	0	0	0.603712	0.1567	0.352764	-0.465279	0.859256	0.422816	0.892229	0.468498	1	1	1	0	0.0819424	0.689845	0	0.026982	0	0.134807	0.40449	0.22612	3.98933	0.728109	0.05	0.0141	0.05	0.0815577	0.17341	3.75719	-0.0382258	4.16792	0	1	0	1	0
Syria International Islamic Ban	Islamic banks	Public	Syrian Arab Republic	2008	2008Syria International Islamic Ban	81	0.760324	0.558776	0.0220414	0	0	0.16294	0.00643571	0	0.722344	0.1972	0.904944	0.294342	1	0	0	0	0	0	0	0	0.0553154	0.621059	0	0.0282805	0	0.161328	0.029043	0.22521	4.67709	0.16925	0.2358	0	0.1233	0.0567459	0.0390771	3.40777	0	0	0	1	0	1	0
Tamweel PJSC	Islamic banks	Private	United Arab Emirates	2008	2008Tamweel PJSC	83	0.734979	0.678726	0.0171368	0	0	0.111249	0.00894182	0	0.401254	0.1892	0	0.0909997	0.537968	0.314328	0.816233	0.387435	0.563972	0.318065	0.563972	0.224726	0.0991876	0.872067	0.0505016	0.0246763	0	0.100831	0.0704662	0.33632	2.71584	-0.806243	0.7025	0	0.8	0.0318439	0	4.64835	0	4.88848	0	0	0	1	0
Warba Bank	Islamic banks	Public	Kuwait	2008	2008Warba Bank	118	0.607742	0.576084	0.0141313	0	0	0.241574	0.0282293	0	0.132071	0.64	0	0.154936	0	0.260527	0.451958	0.584688	0.641096	0.411004	0.641096	0.179701	0.203928	0.797496	0.0322926	0.205211	0	0.245156	0.213501	0.48656	3.61772	-1.51428	0.8	0	0.8	0.0599158	0.0548495	4.74425	-0.0404167	4.3371	0	1	0	1	0
Ahli Bank QSC	Commercial banks	Public	Qatar	2009	2009Ahli Bank QSC	207	0.825484	0.691438	0.0093585	0	0	0.182151	0	0.6204	0.4969	0	0.484477	0	1	0	0	0	0.829249	0.687655	0	0.369186	-0.0356566	0	0.136298	0	0	0.186183	0	0.75052	3.40184	-0.393316	0	0	0.075	0.176636	0.150501	4.77155	0.211344	4.08836	0	1	0	0	0
Ahli United Bank (Egypt) SAE	Commercial banks	Private	Egypt, Arab Rep.	2009	2009Ahli United Bank (Egypt) SAE	149	0.870252	0.225396	0.0044044	0	0	0	0	0	0	0	0	0	0	0	0	0	0.868375	0.754074	0	0.555171	0	0	0.308215	0	0	0.316767	0.0908358	0.62658	-0.152408	-0.775486	1	0	1	0.0715628	0.183168	3.36759	-0.185766	4.13892	0	0	0	0	0
Al Ahli Bank of Kuwait (KSC)	Commercial banks	Public	Kuwait	2009	2009Al Ahli Bank of Kuwait (KSC)	231	0.916374	0.209902	0.0055984	0.147357	0	0	0	0	0	0	0	0	0	0	0	0	0.66211	0.438389	0	0.187559	0	0.296648	0.0351784	0	0	0.754064	0.380275	0.51615	2.86599	0.0344316	0	0	0.5007	0.0247976	0.105827	4.57474	0.275787	4.90321	0	1	0	0	0
Al Khalij Commercial Bank	Commercial banks	Public	Qatar	2009	2009Al Khalij Commercial Bank	234	0.923541	0.153163	0.0068103	0.0227846	0	0	0	0	0	0	0	0	0	0	0	0	0.829249	0.687655	0	0.369186	0	0	0.136298	0	0	0.284261	0	0.51209	0	-0.372999	0.5302	0	0.5302	0.176636	0.150501	4.77155	0.211344	4.90932	0	0	0	0	0
Al khaliji France SA	Commercial banks	Private	United Arab Emirates	2009	2009Al khaliji France SA	61	0.873576	0.451148	-0.0124222	0	0	0	0	0	0	0	0	0	0	0	0	0	0.574034	0.329516	0	0.211448	0	0	0.0447102	0	0	0.279979	0.160915	0.49789	-0.159847	-0.146981	0.2481	0	0.0807	0.0319184	0.122504	4.50548	0	0	0	1	0	0	0
Alubaf Arab International Bank	Commercial banks	Private	Bahrain	2009	2009Alubaf Arab International Bank	79	0.616826	0.763976	0.0139263	0	0	0	0	0	0	0	0	0	0	0	0	0	0.952123	0.906538	0	0.802435	0	0.911043	0.643902	0	0	0.14096	0.0750271	0.46272	2.89939	-0.564828	0.3769	0	0.2	0.0624501	0.03526	4.28681	0.101122	0	0	1	0	0	0
Arab Bank for Investment & Fore	Commercial banks	Private	United Arab Emirates	2009	2009Arab Bank for Investment & Fore	158	0.879186	0.137631	0.0010892	0	0	0	0.042822	0	0	0	0	-0.735408	0	0	0	0	0.574034	0.329516	0	0.211448	0	0.911043	0.0447102	0	0	0.399909	0.0741039	0.99595	2.20602	-0.564828	0.981	0.0083	0.981	0.0319184	0.122504	4.50548	0	4.70325	0	1	0	0	0
Arab Banking Corporation (Jorda	Commercial banks	Public	Jordan	2009	2009Arab Banking Corporation (Jorda	80	0.918647	0.314983	0.0013912	0	0	0.281767	0.253816	0.8184	0.6377	0	0	0.53613	0.935351	0.525631	0.883059	0.595239	1	1	0	0.688482	0	0.929516	0.474007	0	0	0.346351	0.107026	0.7203	0	0.483457	0.1469	0	0.1469	0.0723232	0.139712	3.55141	-0.0697602	5.13902	0	1	0	0	0
Arab Investment Bank-Federal Ar	Commercial banks	Private	Egypt, Arab Rep.	2009	2009Arab Investment Bank-Federal Ar	92	0.822878	0.59965	0.0271631	0	0	0	0.0136055	0	0	0	0	0.164751	0	0	0	0	0.868375	0.754074	0	0.555171	0	0.644205	0.308215	0	0	0.156118	0.0890247	0.25616	2.99898	0.130699	0.88	0	0.88	0.0715628	0.183168	3.36759	-0.185766	4.99917	0	1	0	0	0
Attijari Bank	Commercial banks	Public	Tunisia	2009	2009Attijari Bank	133	0.709391	0.538877	0.0142891	0	0	0	0.0426967	0	0	0	0	0.195352	0	0	0	0	0	0	0	0.220772	0	0.929516	0.0487401	0	0	0.215723	0.114072	0.37638	0	0.483457	0.49	0	0.49	0.0423778	0.0434503	3.61579	0.0378642	3.32067	1	1	0	0	0
Bahrain Commercial Facilities C	Commercial banks	Public	Bahrain	2009	2009Bahrain Commercial Facilities C	46	0	0	0	0	0.0247934	0.105107	0.0584781	0.6627	0.5591	0	0	0.35933	0.903374	0.434389	0.919585	0.472375	0.952123	0.906538	0	0.802435	-0.00719205	0	0.643902	0	0.179801	0	0.06375	0	3.42809	0.234971	0.75	0	0.75	0.0624501	0.03526	4.28681	0.101122	0	1	1	0	0	0
Bank Audi Private Bank	Commercial banks	Private	Lebanon	2009	2009Bank Audi Private Bank	77	0	0	0	0	0	0	0	0	0	0	0	0	0	0	0	0	1	1	0	0.359549	0	0.911043	0.129275	0	0	0	0	0	-0.0603606	-0.564828	0.735	0.0227	0.735	0.0906913	0	3.86658	-0.0587216	0	1	0	0	0	0
Bank Audi SAL	Commercial banks	Public	Lebanon	2009	2009Bank Audi SAL	286	0.832433	0.231161	0.0102669	0.13674	0.0516445	0.230424	0.0310787	0.8721	0.6789	0	0.16309	0.242841	1	0	0	0	1	1	0	0.359549	-0.0356566	0	0.129275	0	0.126892	0.402121	0.108653	0.51921	2.42222	-0.393316	0	0	0.41	0.0906913	0	3.86658	-0.0587216	4.1632	1	1	0	0	0
Bank Hapoalim BM	Commercial banks	Public	Israel	2009	2009Bank Hapoalim BM	305	0.821938	0.408884	0.0158429	-0.0509753	0.0198733	0	0.0729253	0	0	0	0	0.0516149	0	0	0	0	0.786013	0.617817	0	0.236809	0	0.644205	0.0560786	0	0	0.372044	0.146331	0.57944	2.66428	0.130699	0.3011	0	0.3011	0.0345886	0.0455721	4.44272	-0.0554691	3.12031	1	1	0	0	0
Bank of Sharjah	Commercial banks	Private	United Arab Emirates	2009	2009Bank of Sharjah	193	0	0	0	0	0.0372009	0.227532	0	0.6037	0.4581	0	0.870741	0	1	0	0	0	0.574034	0.329516	0	0.211448	0	0	0.0447102	0	0	0	0.0681267	0	2.66364	-0.393316	0	0	0.0583	0.0319184	0.122504	4.50548	0	0	1	1	0	0	0
Banque Misr Liban	Commercial banks	Private	Lebanon	2009	2009Banque Misr Liban	85	0.781868	0.610561	0.0359979	0	0	0	0	0	0	0	0	0	0	0	0	0	1	1	0	0.359549	0	0.911043	0.129275	0	0	0.20496	0.244625	0	2.53142	-0.564828	0	0	0.0933	0.0906913	0	3.86658	-0.0587216	4.16272	1	1	0	0	0
Barclays Bank - Egypt S.A.E.	Commercial banks	Private	Egypt, Arab Rep.	2009	2009Barclays Bank - Egypt S.A.E.	119	0.78	0.425442	0.16	0	0.0454298	0	0.0414121	0	0	0	0	0.0675985	0	0	0	0	0.868375	0.754074	0	0.555171	0	0.384708	0.308215	0	0	0.372709	0	0.7521	-0.0939016	-0.793076	0.83	0	0.83	0.0715628	0.183168	3.36759	-0.185766	7.35995	1	0	0	0	0
BLOM Bank s.a.l.	Commercial banks	Public	Lebanon	2009	2009BLOM Bank s.a.l.	269	0.87	0.323299	4.6	0.191139	0.0143921	0	0.0570929	0	0	0	0	-0.387865	0	0	0	0	1	1	0	0.359549	0	0.296648	0.129275	0	0	0.602581	0.405888	0.2427	3.68598	0.0344316	0.574	0	0.574	0.0906913	0	3.86658	-0.0587216	6.6844	1	1	0	0	0
Byblos Bank S.A.L.	Commercial banks	Public	Lebanon	2009	2009Byblos Bank S.A.L.	247	0.76	0.115165	5.47	0.162412	0.0369861	0.17256	0.44502	0.7512	0.5591	0	0.255319	-0.0643997	1	0.488719	0.882035	0.55408	1	1	0	0.359549	-0.00719205	0	0.129275	0	0.179801	0.807731	0	0.5478	2.81352	0.234971	0	0	0.97	0.0906913	0	3.86658	-0.0587216	0	1	1	0	0	0
Byblos Bank Syria SA	Commercial banks	Public	Syrian Arab Republic	2009	2009Byblos Bank Syria SA	23	0.8	0.595739	1.48	0	0	0	0.00774287	0	0	0	0	0.0276434	0	0	0	0	0	0	0	0	0	0	0	0	0	0.270497	0.113282	0.3726	0	0.234971	0	0	0.0999	0.0447667	0.157453	3.40777	0	0	1	1	0	0	0
Commercial Bank International P	Commercial banks	Public	United Arab Emirates	2009	2009Commercial Bank International P	164	0.82	0.624821	0.46	0	0	0	0.0149261	0	0	0	0	0.123186	0	0	0	0	0.574034	0.329516	0	0.211448	0	0	0.0447102	0	0	0.161875	0.124558	1.4624	0	-1.03888	0.655	0	0.345	0.0319184	0.122504	4.50548	0	7.75669	1	1	0	0	0
Commercial Bank of Syria	Commercial banks	Private	Syrian Arab Republic	2009	2009Commercial Bank of Syria	245	0.85	0.501073	0.68	0	0.0277392	0	0.0337036	0	0	0	0	0.0463816	0	0	0	0	0	0	0	0	0	0.929516	0	0	0	0.0970993	0.234043	0.5873	-0.0161154	0.483457	0	0	0.2	0.0447667	0.157453	3.40777	0	6.25094	1	1	0	0	0
Cooperative & Agricultural Cred	Commercial banks	Private	Yemen, Rep.	2009	2009Cooperative & Agricultural Cred	96	0.89	0.261851	1.97	0	0	0	0.0811032	0	0	0	0	0.223933	0	0	0	0	0	0	0	0	0	0	0	0	0	0.153024	0.0868481	0.2746	0	-1.02445	0	0	0.3	0.0364757	0.189763	3.0477	0.00394986	6.28545	1	1	0	0	0
Credit Agricole Egypt SAE	Commercial banks	Public	Egypt, Arab Rep.	2009	2009Credit Agricole Egypt SAE	157	0.7	0.496635	1.64	0	0.0529969	0	0.0492383	0	0	0	0	0.0199238	0	0	0	0	0.868375	0.754074	0	0.555171	0	0.929516	0.308215	0	0	0.272236	0.0867571	0.3952	1.68707	0.483457	0.199	0	0.55	0.0715628	0.183168	3.36759	-0.185766	7.52428	1	0	0	0	0
CreditBank SAL	Commercial banks	Private	Lebanon	2009	2009CreditBank SAL	134	0.89	0.313718	2.04	0	0	0	0.0386432	0	0	0	0	0.278717	0	0	0	0	1	1	0	0.359549	0	0	0.129275	0	0	0.151321	0.111178	0.2525	2.97811	0.346009	0.35	0	0.35	0.0906913	0	3.86658	-0.0587216	7.89987	0	1	0	0	0
Fenicia Bank SAL	Commercial banks	Private	Lebanon	2009	2009Fenicia Bank SAL	88	0.88	0.037651	1.56	0	0	0	0.355687	0	0	0	0	-0.017275	0	0	0	0	1	1	0	0.359549	0	1.1068	0.129275	0	0	0.183218	0.112845	0.6436	-0.477121	0.118892	0.9711	0	0.9711	0.0906913	0	3.86658	-0.0587216	5.95697	0	0	1	0	0
Fransabank sal	Commercial banks	Private	Lebanon	2009	2009Fransabank sal	248	0.72	0.107549	12.19	0	0	0	0.450773	0	0	0	0	-0.170342	0	0	0	0	1	1	0	0.359549	0	1.01931	0.129275	0	0	0.795996	0	0.1887	0.360086	-0.529911	0.4937	0	0.4937	0.0906913	0	3.86658	-0.0587216	0	0	0	1	0	0
Fransabank-Syria S.A.	Commercial banks	Public	Syrian Arab Republic	2009	2009Fransabank-Syria S.A.	5	0.74	0.517913	0.75	0	0	0	0.0761841	0	0	0	0	-0.0927099	0	0	0	0	0	0	0	0	0	1.03875	0	0	0	0.440924	0.0773514	0.5293	3.62154	0.455878	0.4228	0	0.4228	0.0447667	0.157453	3.40777	0	6.10277	0	0	1	0	0
Groupe Banque Centrale Populair	Commercial banks	Private	Morocco	2009	2009Groupe Banque Centrale Populair	275	0.81	0.723109	1.97	0	0	0.199532	0.0203009	0.6227	0.4933	0	0	0.343502	1	0.63951	0.843888	0.757814	1	1	0	0.694165	0.00486521	0.083666	0.481865	0	0	0.123615	0.0664231	0.3076	3.81192	0.034377	0.0701	0	0.0701	0.0592328	0.0371484	3.45742	0	8.29605	0	1	1	0	0
Gulf Bank Algeria	Commercial banks	Private	Algeria	2009	2009Gulf Bank Algeria	93	0.9	0.707617	-2.45	0	0	0	0.147087	0	0	0	0	-0.0477893	0	0	0	0	0	0	0	0	0	0	0	0	0	0.187754	0.125874	2.3584	2.97016	-0.952024	0.49	0	0.49	0.024	0.0485859	3.58918	0.213331	5.6986	0	1	1	0	0
Gulf Bank KSC (The)	Commercial banks	Public	Kuwait	2009	2009Gulf Bank KSC (The)	243	0.88	0.490574	2.6	-0.0688312	0	0	0.0479084	0	0	0	0	-0.333062	0	0	0	0	0.66211	0.438389	0	0.187559	0	0	0.0351784	0	0	0.274877	0.0699229	0.4895	-0.176821	-0.805147	0.7	0	0.7	0.0247976	0.105827	4.57474	0.275787	0	0	0	1	0	0
Gulf Commercial Bank	Commercial banks	Public	Iraq	2009	2009Gulf Commercial Bank	38	0.88	0.642002	1.19	0	0	0	0.00733427	0	0	0	0	0.425049	0	0	0	0	0	0	0	0	0	1.01931	0	0	0	0.207329	0.137268	0.6839	0.139736	-0.529911	0.98	0	0.98	0.0822811	0.126629	3.58591	0.290179	0	0	0	1	0	0
Gulf International Bank BSC	Commercial banks	Private	Bahrain	2009	2009Gulf International Bank BSC	258	0.76	0.656695	1.52	-0.0857592	0	0	0.0177165	0	0	0.158	0	-0.0100572	0	0	0	0	0.952123	0.906538	0	0.802435	0	0.083666	0.643902	0	0	0.118691	0.0891058	0.3889	3.37453	0.034377	0.87	0	0.87	0.0624501	0.03526	4.28681	0.101122	7.76367	0	1	1	0	0
Housing and Development Bank	Commercial banks	Public	Egypt, Arab Rep.	2009	2009Housing and Development Bank	9	0.79	0.540996	2.14	0	0	0.105315	0.0147253	0.5235	0.4188	0	0	-0.0372142	1	0.722594	1	0.722594	0.868375	0.754074	0	0.555171	0.892804	1.1068	0.308215	0	0	0.214894	0.0700975	0.3292	3.1731	0.118892	0.2846	0	0.2846	0.0715628	0.183168	3.36759	-0.185766	7.7905	0	1	1	0	0
Housing Bank for Trade & Financ	Commercial banks	Public	Jordan	2009	2009Housing Bank for Trade & Financ	220	0.84	0.302567	0.19	0.0688716	0	0	0.0523948	0	0	0	0	0.364012	0	0	0	0	1	1	0	0.688482	0	1.01931	0.474007	0	0	0.290073	0.101153	1.2349	3.52658	-0.529911	0.3001	0	0.3001	0.0723232	0.139712	3.55141	-0.0697602	6.30589	0	0	1	0	0
HSBC Bank Egypt S A E	Commercial banks	Private	Egypt, Arab Rep.	2009	2009HSBC Bank Egypt S A E	198	0	0	0	0	0	0.132639	0	0.7231	0.6155	0	0.336539	0	0.943182	0	0	0	0.868375	0.754074	0	0.555171	-0.0529152	0	0.308215	0	0	0	0.0937066	0	3.32984	-0.328305	0.4	0	0.4	0.0715628	0.183168	3.36759	-0.185766	0	0	1	0	0	0
HSBC Bank Middle East	Commercial banks	Private	United Arab Emirates	2009	2009HSBC Bank Middle East	60	0.8	0.647509	1.13	0.00294386	0	0	0.016244	0	0	0	0	0.00223171	0	0	0	0	0.574034	0.329516	0	0.211448	0	0	0.0447102	0	0	0.085834	0.134274	0.4109	-0.0033273	-0.185619	0.6424	0	0.6424	0.0319184	0.122504	4.50548	0	7.39467	0	1	1	0	0
International Bank of Qatar Q.S	Commercial banks	Private	Qatar	2009	2009International Bank of Qatar Q.S	206	0.88	0.436023	0.87	0	0	0	0.0157845	0	0	0	0	0.311915	0	0	0	0	0.829249	0.687655	0	0.369186	0	0.083666	0.136298	0	0	0.146952	0.077087	0.4045	3.09009	0.034377	0.0132	0	0.0132	0.176636	0.150501	4.77155	0.211344	0	0	1	1	0	0
Invest Bank P.S.C.	Commercial banks	Public	United Arab Emirates	2009	2009Invest Bank P.S.C.	155	0.79	0.665507	0	0	0	0	0	0	0	0.2569	0	-0.132649	0	0	0	0	0.574034	0.329516	0	0.211448	0	1.01931	0.0447102	0	0	0.158673	0.152409	1.5595	0	-0.529911	0.9999	0	0.9999	0.0319184	0.122504	4.50548	0	0	0	0	1	0	0
Iraqi Middle East Investment Ba	Commercial banks	Public	Iraq	2009	2009Iraqi Middle East Investment Ba	16	0.92	0.274619	0.77	0	0	0.144192	0.442673	0.3348	0.2923	0	0.498774	-0.269192	1	0	0	0	0	0	0	0	0.00354257	0.1	0	0	0	0.493696	0.135402	0.4166	3.99624	-0.741606	0.293	0	0.293	0.0822811	0.126629	3.58591	0.290179	6.23908	0	1	1	0	0
Jordan Commercial Bank	Commercial banks	Public	Jordan	2009	2009Jordan Commercial Bank	111	0.76	0.120852	2.19	0	0	0.151064	0.036079	0.8021	0.6184	0	0.491022	-0.126935	1	0	0	0	1	1	0	0.688482	0	0	0.474007	0	0	0.638031	0.121598	0.8467	3.32753	0.346009	0.2484	0	0.15	0.0723232	0.139712	3.55141	-0.0697602	5.75353	0	1	0	0	0
Jordan Kuwait Bank	Commercial banks	Public	Jordan	2009	2009Jordan Kuwait Bank	152	0.73	0.761982	1.55	0	0	0.0837391	0.0563933	0.4576	0.4014	0	0	-0.0680646	1	1	1	1	1	1	0	0.688482	0	1.01931	0.474007	0	0	0.0489922	0.0394153	1.3331	2.92092	-0.529911	0.8	0	0.8	0.0723232	0.139712	3.55141	-0.0697602	0	0	0	1	0	0
Mashreqbank PSC	Commercial banks	Public	United Arab Emirates	2009	2009Mashreqbank PSC	271	0.81	0.881731	1.79	0.0898535	0	0	0.0862386	0	0	0	0	-0.0454207	0	0	0	0	0.574034	0.329516	0	0.211448	0	0.1	0.0447102	0	0	0.0554819	0.338854	0.9715	4.08803	-0.741606	0.3166	0	0.3166	0.0319184	0.122504	4.50548	0	6.30387	0	1	1	0	0
National Bank of Egypt	Commercial banks	Private	Egypt, Arab Rep.	2009	2009National Bank of Egypt	301	0.789825	0.385709	0.0222107	0.104673	0	1.15092	0.0199603	2.3414	0.6142	0.1536	0.0227862	0.212518	0	0.23893	0.976022	0.2448	0.868375	0.754074	0	0.555171	0.0325459	0.579655	0.308215	0.0148781	0	0.386267	0.0797503	0.35351	2.36726	-2.49834	0.1	0	0.1	0.0715628	0.183168	3.36759	-0.185766	0	0	1	0	0	0
National Bank of Ras Al-Khaimah	Commercial banks	Public	United Arab Emirates	2009	2009National Bank of Ras Al-Khaimah	218	0	0	0	0.259619	1.4	0.39645	0.0119503	0.6551	0.5472	0.1436	0.0118582	0.36139	0.461439	0.439229	0.895056	0.490729	0.574034	0.329516	0	0.211448	0	0.803119	0.0447102	0	0	0	0.0784731	0	-0.283713	-0.0885594	0.49	0	0.49	0.0319184	0.122504	4.50548	0	0	1	1	0	0	0
National Bank of Umm Al-Qaiwain	Commercial banks	Public	United Arab Emirates	2009	2009National Bank of Umm Al-Qaiwain	143	0.872639	0.114682	0.0113131	0	1.62	0.134866	0	0.7502	0.6396	0.1631	0.0620499	0	0.643351	0.46717	0.808268	0.577988	0.574034	0.329516	0	0.211448	0.0733362	0.803119	0.0447102	0.0185444	0.1137	0.595641	0.129045	0.36495	0	-0.0885594	0.4003	0.075075	0.0067	0.0319184	0.122504	4.50548	0	3.43194	1	1	0	0	0
National Bank of Yemen	Commercial banks	Private	Yemen, Rep.	2009	2009National Bank of Yemen	37	0	0	0	0	0.99	0.145957	0	0.8472	0.7329	0.1403	0.0607903	0	0.631347	0.643856	0.960526	0.670316	0	0	0	0	0.0415657	0.465833	0	0.0268741	0.191547	0	0	0	2.87278	-0.0885615	0.6733	0.1097	0.6733	0.0364757	0.189763	3.0477	0.00394986	0	1	1	0	0	0
National Credit Bank (Closed Sh	Commercial banks	Public	Syrian Arab Republic	2009	2009National Credit Bank (Closed Sh	39	0	0	0	0	1.43	0.0858596	0	0.3791	0.3441	0	0.0115091	0	1	0.158242	0.964993	0.163982	0	0	0	0	-0.124932	0	0	0	0.197053	0	0.105195	0	1.98415	-1.05248	0.7368	0.05265	0.7368	0.0447667	0.157453	3.40777	0	0	1	0	0	0	0
Natixis Algerie	Commercial banks	Private	Algeria	2009	2009Natixis Algerie	68	0.769212	0.562983	0.0365914	0	5.21	0.0498129	0	0.0957	0.083	0.1959	0.233229	0	1	0	0	0	0	0	0	0	0	0.528205	0	0	0	0.374646	0.169923	0.18929	1.36289	0.393387	0.23	0	0.23	0.024	0.0485859	3.58918	0.213331	3.89962	1	0	0	0	0
Oman Arab Bank SAOC	Commercial banks	Private	Oman	2009	2009Oman Arab Bank SAOC	174	0.818758	0.0454837	0.0355251	0	2.48	0.150244	0	0.7992	0.6623	0.4525	0.640585	0	0.937098	0	0	0	1	1	0	0	0.0860173	0.849117	0	0.0539845	0.119303	0.428617	0.174296	0.44277	0	0.875346	0.1019	0	0.652	0.0820008	0.123754	4.22592	0.247837	0	1	1	0	0	0
Qatar National Bank Tunisia	Commercial banks	Private	Tunisia	2009	2009Qatar National Bank Tunisia	14	0	0	0	0	1.11	0.0822437	0	0.744	0.6333	0.1539	0.0513724	0	0.71997	0.51448	0.867816	0.592844	0	0	0	0.220772	-0.0670467	0	0.0487401	0.023345	0.151689	0	0.448866	0	2.30135	0.393391	0.3011	0	0.3011	0.0423778	0.0434503	3.61579	0.0378642	0	1	1	0	0	0
QNB Al Ahli	Commercial banks	Public	Egypt, Arab Rep.	2009	2009QNB Al Ahli	240	0.776237	0.371268	0.005465	0	0.11	0.113226	0	0.6966	0.5742	0.187	0	0	0.720954	0.466053	0.840675	0.554379	0.868375	0.754074	0	0.555171	-0.0670467	0	0.308215	0.0283659	0.151689	0.445198	0.0978942	0.58363	2.86988	0.393391	0.9112	0	0.0408	0.0715628	0.183168	3.36759	-0.185766	3.29583	1	0	0	0	0
Riyad Bank	Commercial banks	Public	Saudi Arabia	2009	2009Riyad Bank	297	0	0	0	0.107329	0.96	0.297758	0	1.3889	0.3969	0	0.0612953	0	0.804367	0.783975	0.889446	0.88142	0.490532	0.240621	0	0.1292	-0.0670467	0	0.0166928	0	0.151689	0	0.113809	0	3.1672	0.393391	0.1474	0.0179	0.1474	0.0624977	0.0987025	4.20718	0.174129	0	1	1	0	0	0
Saudi British Bank JSC (The)	Commercial banks	Public	Saudi Arabia	2009	2009Saudi British Bank JSC (The)	291	0.855143	0.691198	0.0113468	0.155786	0.86	0.149225	0	0.6091	0.5416	0.1561	0.243678	0	0.798416	0	0	0	0.490532	0.240621	0	0.1292	0.0987219	0.481664	0.0166928	0.0664245	0.425526	0.143107	0.0943661	0.63507	3.03291	0	0.2098	0.07135	0.0917	0.0624977	0.0987025	4.20718	0.174129	4.27554	1	0	0	0	0
Soci?t? Arabe Internationale de	Commercial banks	Public	Egypt, Arab Rep.	2009	2009Soci?t? Arabe Internationale de	187	0.877765	0.361336	0.0017519	0	1.35	0.147682	0.127536	0.7634	0.6348	0	0.689741	0.0930186	0.560695	0	0	0	0.868375	0.754074	0	0.555171	0	0.849117	0.308215	0	0	0.41871	0.0817672	0.36041	2.39952	0.875346	0.0659	0	0.0583	0.0715628	0.183168	3.36759	-0.185766	5.32821	1	1	0	0	0
Soci?t? G?n?rale Alg?rie	Commercial banks	Private	Algeria	2009	2009Soci?t? G?n?rale Alg?rie	113	0.761847	0.576303	0.0263413	0	-6.16	0.837811	0.0149897	0.0674	0.0328	0.4637	0	0.385704	0.567697	0.140561	0.524194	0.268147	0	0	0	0	-0.0670467	0	0	0.0703384	0.151689	0.332569	0.121468	0.30644	1.98795	0.393391	0.0555	0	0.0555	0.024	0.0485859	3.58918	0.213331	4.08964	1	0	0	0	0
Soci?t? G?n?rale de Banque au L	Commercial banks	Private	Lebanon	2009	2009Soci?t? G?n?rale de Banque au L	238	0.833614	0.513051	0.0238487	0	0.17	0.0619597	0.0326427	0.8353	0.6918	0.1724	0.290695	0.459936	0.664404	0.066251	0.861336	0.076916	1	1	0	0.359549	0.073854	0.861394	0.129275	0.0171596	0.0995336	0.318145	0.201341	0.26649	1.57813	-0.0885626	0.3	0	0.3	0.0906913	0	3.86658	-0.0587216	4.06218	1	1	0	0	0
Union Bank of Israel Ltd	Commercial banks	Public	Israel	2009	2009Union Bank of Israel Ltd	216	0.595434	0.675799	0.003653	0	5.92	0.0626688	0	0.1854	0.1601	0.149	0.185451	0	0	0	0	0	0.786013	0.617817	0	0.236809	0.0967532	0.528205	0.0560786	0.0516711	0.346786	0.133333	0.189443	0.90909	1.65088	0.393387	0.3226	0	0.3226	0.0345886	0.0455721	4.44272	-0.0554691	2.03941	1	0	0	0	0
United Bank for Investment	Commercial banks	Public	Iraq	2009	2009United Bank for Investment	10	0.852886	0.127762	-0.0211329	0	4.42	0.0902673	0	0.0993	0.0832	0.3224	0.0139892	0	0.722386	0.271429	0.93977	0.288824	0	0	0	0	-0.124932	0	0	0.0635299	0.197053	0.312944	0	0.177447	1.52507	-1.05248	0.1535	0	0.0933	0.0822811	0.126629	3.58591	0.290179	2.33362	1	1	0	0	0
United Gulf Bank (BSC) EC	Commercial banks	Public	Bahrain	2009	2009United Gulf Bank (BSC) EC	124	0.813466	0.631291	0.0265444	0	-8.88	1.87307	0.00912624	1.0463	0.3632	0.5387	0	0.454983	0.771923	0.845666	1	0.845666	0.952123	0.906538	0	0.802435	-0.0670467	0	0.643902	0.0817151	0.151689	0.187016	0.104154	0.32234	0.967694	0.393391	0.2185	0	0.2185	0.0624501	0.03526	4.28681	0.101122	4.99217	1	0	0	0	0
A_Ayan Leasing & Investment Com	Islamic banks	Public	Kuwait	2009	2009A_Ayan Leasing & Investment Com	67	0	0	0	-1.0554	0	0.0966823	0.0339949	0	0.304947	0.1201	-1.01218	-0.388256	0.821297	0	0	0	0.66211	0.438389	0.66211	0.187559	0.091554	0.829354	0.0351784	0.015986	0	0	0.00988151	0	2.67283	-0.90166	0.2802	0	0.2802	0.0247976	0.105827	4.57474	0.275787	0	0	1	0	1	0
ABC Islamic Bank (E.C.)	Islamic banks	Private	Bahrain	2009	2009ABC Islamic Bank (E.C.)	75	0.888397	0.211636	0.0021056	0	0	0.15513	0.287826	0	0.520484	0.1707	0.0535445	-0.369147	1	0.449039	0.882269	0.506192	0.952123	0.906538	0.952123	0.802435	0.117208	0.739604	0.643902	0.0365757	0	0.707605	0.173308	0.2939	3.31165	-0.102815	0.032	0.0015	0.0455	0.0624501	0.03526	4.28681	0.101122	0	0	1	0	1	0
Ahli United Bank KSC	Islamic banks	Public	Kuwait	2009	2009Ahli United Bank KSC	228	0	0.3218	-0.106026	0.0401962	0.0123968	0.34201	0.083	0	0.9159	0.98	0	0.175306	0.561125	1	1	1	0.66211	0.438389	0.66211	0.187559	0	0.907744	0.0351784	0	0	0.302429	0.326944	2.675	1.70196	0.622046	0.8647	0.0022	0.1355	0.0247976	0.105827	4.57474	0.275787	9.48726	1	0	0	0	0
Al Baraka Bank Egypt SAE	Islamic banks	Private	Egypt, Arab Rep.	2009	2009Al Baraka Bank Egypt SAE	145	0.876101	0.684	0.0147709	0	0	0.128922	0.0197	0.9576	0.689	0.208	0.18008	0.0988681	0.937646	0.586347	0.936101	0.626371	0.868375	0.754074	0.868375	0.555171	0.0993033	0.932738	0.308215	0.0237415	0	0.0213946	0.089804	0.6394	3.23635	0.665153	0.5811	0.5811	0.0702	0.0715628	0.183168	3.36759	-0.185766	9.483	0	1	0	0	0
Al Baraka Bank Syria SA	Islamic banks	Private	Syrian Arab Republic	2009	2009Al Baraka Bank Syria SA	103	0	0	0	0	0	0.153346	0	0.8587	0.679	0.1685	0.265125	0	0.792673	0	0	0	0	0	0	0	-0.984102	0	0	0.0435684	0	0	0	0	3.88713	0.535777	0.381	0	0.381	0.0447667	0.157453	3.40777	0	0	0	1	0	0	0
Al Rajhi Bank Public Joint Stoc	Islamic banks	Public	Saudi Arabia	2009	2009Al Rajhi Bank Public Joint Stoc	303	0.881893	0.6499	0.0119712	0.235457	0	0.188611	0.0436	1.0429	0.8444	0	0.377191	0.0354879	1	0	0	0	0.490532	0.240621	0.490532	0.1292	-0.438739	0	0.0166928	0	0	0.052725	0.094551	0.4261	3.54948	0.233041	0.35	0.0804	0.35	0.0624977	0.0987025	4.20718	0.174129	9.7679	0	1	0	0	0
Albaraka Bank Tunisia	Islamic banks	Private	Tunisia	2009	2009Albaraka Bank Tunisia	42	0	0	0	0	0	0.112381	0	0.546	0.4832	0.156	0	0	1	0.668976	0.959677	0.697084	0	0	0	0.220772	0	0	0.0487401	0	0	0	0	0	2.73961	-0.947391	0.854	0	0.854	0.0423778	0.0434503	3.61579	0.0378642	0	0	0	0	0	0
Albaraka Banking Group B.S.C.	Islamic banks	Public	Bahrain	2009	2009Albaraka Banking Group B.S.C.	261	0.866061	0.5263	0.000705104	0	0	0.14278	0.1981	0.65	0.5521	0.2765	0.392259	0.00171151	0.648015	0.46954	0.8803	0.533386	0.952123	0.906538	0.952123	0.802435	-0.132444	0	0.643902	0.0446596	0	0.057225	0.121586	0.6434	3.8154	-0.0420791	0.1777	0	0.1777	0.0624501	0.03526	4.28681	0.101122	9.35471	0	1	0	0	0
Albaraka Islamic Bank BSC	Islamic banks	Private	Bahrain	2009	2009Albaraka Islamic Bank BSC	105	0.455225	0.0015	0.00563548	0	0	0.194534	0.1335	0.8464	0.6923	0.214	0.0530675	-0.85688	0.603939	0.58549	0.997104	0.58719	0.952123	0.906538	0.952123	0.802435	0.0669994	0.589915	0.643902	0.0412008	0	0.0335436	0.488125	0.7825	3.3028	-0.170006	0.1013	0.1013	0.4314	0.0624501	0.03526	4.28681	0.101122	9.02877	0	1	0	0	0
Ansar Bank	Islamic banks	Public	Iran, Islamic Rep.	2009	2009Ansar Bank	191	0.79405	0.7417	0.0219901	0	0	0.428762	0.0083	0.5635	0.4027	0	0	0.00678012	1	0.479426	0.962438	0.498137	1	1	1	0.491301	-0.132444	0	0.241376	0	0	0.0102336	0.138485	0.2397	3.00066	-0.0420791	0.995	0	0.995	0.00250857	0.254105	3.75663	0.0791909	10.427	0	0	0	0	0
Arab Islamic Bank	Islamic banks	Private	PALESTINIAN TERRITORIES	2009	2009Arab Islamic Bank	28	0.751386	0.6309	0.0118563	0	0	0.091561	0.0443	1.0057	0.7648	0.1773	0.811337	0.167672	0.755352	0	0	0	0	0	0	0	0.0298243	0.556776	0	0.0170576	0	0.0336539	0.118512	0.3974	0.610607	-0.217947	0.2772	0	0.1	0	0	0	0	10.1402	0	1	0	0	0
Arcapita Bank B.S.C.	Islamic banks	Private	Bahrain	2009	2009Arcapita Bank B.S.C.	146	0.87233	0.6157	0.0137007	0	0	0.0295834	0.0322	0.4595	0.3852	0	0	0.1106	1	0.929548	1	0.929548	0.952123	0.906538	0.952123	0.802435	-0.037889	0	0.643902	0	0	0.0556549	0.0994381	0.7001	3.74898	-0.947391	0.4937	0	0.4937	0.0624501	0.03526	4.28681	0.101122	9.04312	0	0	0	0	0
Bahrain Islamic Bank B.S.C.	Islamic banks	Public	Bahrain	2009	2009Bahrain Islamic Bank B.S.C.	120	0	0	0	-0.138056	0	0.311994	0	0.697	0.5132	0	0	0	0.857568	0.318323	0.83	0.383521	0.952123	0.906538	0.952123	0.802435	0.0993033	0.932738	0.643902	0	0	0	0	0	3.24241	0.665153	0.4228	0	0.4228	0.0624501	0.03526	4.28681	0.101122	0	0	0	0	0	0
Bank Alkhair BSC	Islamic banks	Private	Bahrain	2009	2009Bank Alkhair BSC	18	0.764392	0.6638	0.0172333	0	0	0.145993	0.0121	0.5634	0.4507	0.2391	0.442755	0.000315349	0.732902	0.331983	0.855356	0.388122	0.952123	0.906538	0.952123	0.802435	-0.0507718	0	0.643902	0.0731297	0	0.0312041	0.109242	0.2563	3.71236	-0.0834191	0.1983	0	0.1983	0.0624501	0.03526	4.28681	0.101122	10.6242	0	1	0	0	0
Bank Mellat	Islamic banks	Public	Iran, Islamic Rep.	2009	2009Bank Mellat	293	0.739404	0.5391	0.0114063	0	0	0.304641	0.0548	0.355	0.2927	0.92	-6.38437	0.119632	0.789824	0	0	0	1	1	1	0.491301	0.0664636	0.454973	0.241376	0.295394	0	0.106004	0.120406	0.5289	3.27108	-1.77133	0.5129	0	0.5129	0.00250857	0.254105	3.75663	0.0791909	10.0858	0	1	0	0	0
Bank Nizwa SAOG	Islamic banks	Public	Oman	2009	2009Bank Nizwa SAOG	52	0	0	0	0	0	0.439425	0	1.0566	0.5643	0.3069	0	0	1	0.376659	0.867356	0.434262	1	1	1	0	0.0980017	0.724569	0	0.057289	0	0	0	0	2.98099	-0.856574	0.877	0	0.877	0.0820008	0.123754	4.22592	0.247837	0	0	0	0	0	0
Bank Pasargad	Islamic banks	Private	Iran, Islamic Rep.	2009	2009Bank Pasargad	244	0.89901	0.332	0.0064549	0.245317	0	0.217307	0.1032	0.3194	0.2621	0.2154	0	1.14502	0.591364	0.377221	0.775988	0.486117	1	1	1	0.491301	-0.037889	0	0.241376	0.028536	0	0.0139008	0.0751753	0.5649	3.85122	-0.947391	0.996	0	0.996	0.00250857	0.254105	3.75663	0.0791909	8.85173	0	0	0	0	0
Bank Saderat Iran	Islamic banks	Public	Iran, Islamic Rep.	2009	2009Bank Saderat Iran	278	0	0.6911	0.0411753	0.119568	0	0.21334	0.2064	0.5463	0.4569	0.236	0.0131264	-0.193928	1	0.395572	0.848291	0.466317	1	1	1	0.491301	-0.0507718	0	0.241376	0.0721816	0	0.258004	0.758109	0.4111	3.71984	-0.0834191	0.8697	0.0206	0.8697	0.00250857	0.254105	3.75663	0.0791909	8.9822	0	1	0	0	0
Bank Sarmayeh	Islamic banks	Private	Iran, Islamic Rep.	2009	2009Bank Sarmayeh	173	0.861004	0.7326	0.0058083	0	0	0.215935	0.0128	0.7504	0.5048	0	0.173281	0.268197	1	0.518991	0.946144	0.548533	1	1	1	0.491301	-0.132444	0	0.241376	0	0	0.0308791	0.0887181	0.3878	3.11175	-0.0420791	0.5937	0	0.5937	0.00250857	0.254105	3.75663	0.0791909	9.85882	0	1	0	0	0
Bank Sepah	Islamic banks	Private	Iran, Islamic Rep.	2009	2009Bank Sepah	251	0.646994	0.61179	1.39942	0	0	0.365866	0.0483363	0.5663	0.4131	0.1731	0	-0.998526	1	0.743843	0.994664	0.747833	1	1	1	0.491301	-0.037889	0	0.241376	0.0229321	0	0.26175	0.137394	0.385965	3.43898	-0.947391	0.3876	0	0.3876	0.00250857	0.254105	3.75663	0.0791909	8.04259	0	0	0	0	0
Banque Zitouna	Islamic banks	Private	Tunisia	2009	2009Banque Zitouna	51	0.679654	0.815948	1.28989	0	0	0.165902	0.0173803	0.7481	0.6299	0	0.535276	-0.998899	1	0	0	0	0	0	0	0.220772	0.0951568	0.876356	0.0487401	0	0	0.165331	0.154533	0.396407	3.5212	-0.290706	0.4	0	0.4	0.0423778	0.0434503	3.61579	0.0378642	6.81625	0	1	0	0	0
Barwa Bank	Islamic banks	Private	Qatar	2009	2009Barwa Bank	225	0.791062	0.544499	2.55563	0	0	0.0419635	0.0387943	0.729	0.6164	0	0.79391	-0.998731	0.613861	0	0	0	0.829249	0.687655	0.829249	0.369186	0.0298243	0.556776	0.136298	0	0	0.247526	0.161825	0.281272	0.79996	-0.217947	0.6424	0	0.6424	0.176636	0.150501	4.77155	0.211344	6.46829	0	1	0	0	0
Boubyan Bank KSCP	Islamic banks	Public	Kuwait	2009	2009Boubyan Bank KSCP	215	0.633518	0.514954	2.08167	-0.583721	0	0.100208	0.0192817	0.8605	0.7023	0.1194	0.756735	-0.998941	0.484321	0	0	0	0.66211	0.438389	0.66211	0.187559	0.0298243	0.556776	0.0351784	0.0114872	0	0.223701	0.133106	0.303996	-1.15829	-0.217947	0.5898	0	0.5898	0.0247976	0.105827	4.57474	0.275787	7.60509	0	1	0	0	0
Dubai Islamic Bank PJSC	Islamic banks	Public	United Arab Emirates	2009	2009Dubai Islamic Bank PJSC	284	0.618312	0.474134	0.585017	0.134986	0	0.186526	0.105314	0.64	0.5489	0	0.0216768	-0.999543	1	0.403424	0.913609	0.441572	0.574034	0.329516	0.574034	0.211448	-0.0507718	0	0.0447102	0	0	0.315278	0.354975	0.444593	3.35544	-0.0834191	0.2206	0.0545	0.2206	0.0319184	0.122504	4.50548	0	5.69411	0	1	0	0	0
Emirates Islamic Bank PJSC	Islamic banks	Public	United Arab Emirates	2009	2009Emirates Islamic Bank PJSC	232	0.615598	0.635744	1.65108	0	0	0.120498	0	0.4619	0.4133	0.1179	0	-0.998966	1	0.589224	0.891001	0.661306	0.574034	0.329516	0.574034	0.211448	-0.037889	0	0.0447102	0.0156193	0	0.148029	0.120479	0.404697	2.0169	-0.947391	1	0	1	0.0319184	0.122504	4.50548	0	6.50787	0	0	0	0	0
Faisal Islamic Bank of Egypt	Islamic banks	Public	Egypt, Arab Rep.	2009	2009Faisal Islamic Bank of Egypt	190	0.755872	0.360313	1.62264	0	0	0.0807717	0.0836057	0.4605	0.4075	0.1496	1.08463	-0.998916	0.840194	0	0	0	0.868375	0.754074	0.868375	0.555171	0.0628885	0.809321	0.308215	0.0143635	0	0.359607	0.160563	0.293888	3.92281	-0.757931	0.292	0	0.292	0.0715628	0.183168	3.36759	-0.185766	7.07981	0	1	0	0	0
International Islamic Trade Fin	Islamic banks	Private	Saudi Arabia	2009	2009International Islamic Trade Fin	50	0.767057	0.103395	0.315196	0	0	0.146124	1.75498	0.8902	0.6975	0.1435	0.917843	-0.999011	1	0	0	0	0.490532	0.240621	0.490532	0.1292	-0.438739	0	0.0166928	0.0373201	0	0.747461	0.187	1.24955	3.75944	0.233041	0.2358	0	0.1233	0.0624977	0.0987025	4.20718	0.174129	5.06114	0	1	0	0	0
Islamic Corporation for the Dev	Islamic banks	Private	Lebanon	2009	2009Islamic Corporation for the Dev	99	0.546667	0.597804	1.89348	0	0	0.0637715	0.038824	0.5704	0.4737	0.55	0	-0.998978	0.504791	0.370951	0.788552	0.47042	1	1	1	0.359549	-0.037889	0	0.129275	0.0728635	0	0.292348	0.262031	0.55169	3.08357	-0.947391	0.7025	0	0.7025	0.0906913	0	3.86658	-0.0587216	5.8258	0	0	0	0	0
Islamic Development Bank	Islamic banks	Private	Saudi Arabia	2009	2009Islamic Development Bank	253	0.796349	0.321088	1.24685	0	0	0.284857	0.0721005	0.1535	0.1253	0.1421	0.271407	-0.998897	0	0.281595	0.393149	0.716255	0.490532	0.240621	0.490532	0.1292	0.0422394	0.607454	0.0166928	0.0162662	0	0.500224	0.141346	0.625669	3.0243	-1.44307	0.5179	0	0.5179	0.0624977	0.0987025	4.20718	0.174129	5.92042	0	1	0	0	0
Jordan Dubai Islamic Bank	Islamic banks	Public	Jordan	2009	2009Jordan Dubai Islamic Bank	63	0.554277	0.54716	0.79172	0	0	0.18664	0.0372019	0.6098	0.5025	0.132	0.0449976	-0.998927	1	0.383343	0.861519	0.444962	1	1	1	0.688482	-0.0507718	0	0.474007	0.0403727	0	0.360682	0.149295	0.60578	3.38859	-0.0834191	0.032	0.0015	0.0455	0.0723232	0.139712	3.55141	-0.0697602	7.4781	0	1	0	0	0
Karafarin Bank	Islamic banks	Public	Iran, Islamic Rep.	2009	2009Karafarin Bank	154	0.907294	0.254587	-0.564779	0.329433	0	0.231496	0.162686	0.7434	0.562	0.1774	0	-0.998945	0.78042	0.345695	0.776544	0.445172	1	1	1	0.491301	0.0993033	0.932738	0.241376	0.0202487	0	0.373899	0.0506414	0.921727	2.99549	0.665153	0.1549	0	0.0508	0.00250857	0.254105	3.75663	0.0791909	6.27086	0	0	0	0	0
Khaleeji Commercial Bank	Islamic banks	Public	Bahrain	2009	2009Khaleeji Commercial Bank	100	0.774787	0.647817	1.67044	0	0	0.107384	0.0209743	0.074	0.0659	0.1374	0.381224	-0.999012	0.954145	0	0	0	0.952123	0.906538	0.952123	0.802435	0.0664636	0.454973	0.643902	0.0441165	0	0.0953229	0.154508	0.327008	3.31871	-1.77133	0.49	0	0.49	0.0624501	0.03526	4.28681	0.101122	7.68947	0	1	0	0	0
Masraf Al Rayan (Q.S.C.)	Islamic banks	Public	Qatar	2009	2009Masraf Al Rayan (Q.S.C.)	254	0	0.793723	4.27315	0.16997	0	0.0868394	0.0899089	0.5003	0.4359	0.2222	0.407666	-0.998952	0.800801	0	0	0	0.829249	0.687655	0.829249	0.369186	0.0628885	0.809321	0.136298	0.0213341	0	0.0122979	0.371771	0.713095	3.8066	-0.757931	0.6106	0	0.1819	0.176636	0.150501	4.77155	0.211344	6.03741	0	1	0	0	0
Noor Bank	Islamic banks	Private	United Arab Emirates	2009	2009Noor Bank	217	0.780834	0.575554	0.900027	0	0	0.100702	0.0426113	0.2229	0.1977	0.122	0.632392	-0.998845	0.930489	0	0	0	0.574034	0.329516	0.574034	0.211448	0.0664636	0.454973	0.0447102	0.0391718	0	0.154817	0.104646	0.543956	3.182	-1.77133	0.27	0	0.27	0.0319184	0.122504	4.50548	0	6.80958	0	1	0	0	0
Sharjah Islamic Bank	Islamic banks	Public	United Arab Emirates	2009	2009Sharjah Islamic Bank	199	0.781409	0.636012	0.341548	0	0	0.172312	0.0148255	1.0675	0.7449	0.0836	0.576346	-0.998874	0.74202	0	0	0	0.574034	0.329516	0.574034	0.211448	0.0298243	0.556776	0.0447102	0.00804293	0	0.318706	0.0824283	0.665962	0.251869	-0.217947	0.2	0.0018	0.2	0.0319184	0.122504	4.50548	0	8.12765	0	1	0	0	0
Warba Bank	Islamic banks	Public	Kuwait	2009	2009Warba Bank	118	0.707287	0.132071	0.649838	0	0	0.105393	0.830853	0.7981	0.6275	0.13	0.822097	-0.999061	0.552166	0	0	0	0.66211	0.438389	0.66211	0.187559	0.139702	0.8544	0.0351784	0.0248784	0	0.51488	0.241574	0.712508	3.3855	-0.278048	0.2999	0.0846	0.2621	0.0247976	0.105827	4.57474	0.275787	5.98151	0	1	0	0	0
Abu Dhabi Commercial Bank	Commercial banks	Public	United Arab Emirates	2010	2010Abu Dhabi Commercial Bank	299	0.868111	0.546596	0.0087004	0.0250823	7.83	0.401642	0	0.5336	0.2911	0	0.104991	0	0.854978	0.282349	0.574202	0.491725	0.576548	0.332407	0	0.206104	-0.0670467	0	0.0424787	0	0.151689	0.19037	0.0689442	0.47396	2.10569	0.393391	0.1174	0	0.1174	-0.0524292	0.0156181	4.53011	0	4.70253	1	1	0	0	0
Ahli Bank QSC	Commercial banks	Public	Qatar	2010	2010Ahli Bank QSC	207	0.801007	0.496945	0.0176658	0	-10.88	1.56191	0.0302757	0.277	0.057	0.42	0	0.109483	0.816192	0.226609	0.522569	0.433645	0.823094	0.677484	0	0.379694	-0.0670467	0	0.144168	0.0637095	0.151689	0.118683	0.0822367	0.29609	2.04601	0.393391	0.4	0	0.4	0.119566	-0.0486328	4.82868	-0.157338	4.66784	1	0	0	0	0
Ahli Bank SAOG	Commercial banks	Public	Oman	2010	2010Ahli Bank SAOG	172	0.841323	0.241511	0.0124386	0	1.11	1.71698	0	0	0.7914	0	0	0	0.832064	0	0	0	1	1	0	0	0	0.849117	0	0	0	0.488402	0.262716	0.44196	0	0.875346	0.371	0	0.371	0.061124	0.0346881	4.27213	-0.0701165	0	1	0	0	0	0
Ahli United Bank (Egypt) SAE	Commercial banks	Private	Egypt, Arab Rep.	2010	2010Ahli United Bank (Egypt) SAE	149	0.729865	0.647518	0.0103454	0	0.75	0.733287	0	0	0.309	0.1791	0	0	0.493156	0	0	0	0.870035	0.756962	0	0.561243	0	0.853815	0.314993	0	0	0.310994	0.50716	0.65924	0	-0.0885628	0.5	0	0.5	0.046736	0.117635	3.42258	-0.0913277	0	1	0	0	0	0
Al khaliji France SA	Commercial banks	Private	United Arab Emirates	2010	2010Al khaliji France SA	61	0.716388	0.735245	0.0068187	0	1.37	0.0957663	0	0.7186	0.646	0.2332	0.0653271	0	0.873563	0.571905	0.855263	0.668689	0.576548	0.332407	0	0.206104	0.0843594	0.53479	0.0424787	0.0687853	0.294963	0.151398	0.169773	0.50706	2.0989	-0.0885613	0.6601	0.0437	0.6601	-0.0524292	0.0156181	4.53011	0	0	1	1	0	0	0
Amen Bank	Commercial banks	Public	Tunisia	2010	2010Amen Bank	150	0	0	0	0	0.75	0.277773	0	0.7041	0.5893	0.1625	0.0183423	0	0.999601	0.435156	0.880027	0.49448	0	0	0	0.273078	-0.0670467	0	0.0745717	0.0246495	0.151689	0	0.134939	0	1.65283	0.393391	0.4696	0	0.1401	0.0304345	0.036649	3.61721	0.0993241	0	1	1	0	0	0
Arab Bank for Investment & Fore	Commercial banks	Private	United Arab Emirates	2010	2010Arab Bank for Investment & Fore	158	0.86194	0.488847	0.0162597	0	0.85	0.535021	0	1.1751	0.8876	0.1836	0.581881	0	0.666219	0.88949	1.52304	1.16514	0.576548	0.332407	0	0.206104	0.0415657	0.465833	0.0424787	0.0351681	0.191547	0.308854	0.110576	0.25526	0	-0.0885615	1	0	0.93	-0.0524292	0.0156181	4.53011	0	0	1	1	0	0	0
Arab Banking Corporation (Jorda	Commercial banks	Public	Jordan	2010	2010Arab Banking Corporation (Jorda	80	0	0	0	0	1.89	0.14301	0.0269266	0.8333	0.64	0.2392	0.188188	0.179079	2.34	0	0	0	1	1	0	0.643677	0.0631528	0.453872	0.41432	0.0733308	0.306567	0	0.0805139	0	0	0.875344	0.6881	0	0.6881	0.0502371	-0.0073907	3.57248	-0.0289806	0	1	1	0	0	0
Arab International Bank	Commercial banks	Private	Egypt, Arab Rep.	2010	2010Arab International Bank	138	0	0	0	0	1.46	0.186964	0	0.7664	0.5096	0.2369	0.0192528	0	0.755465	0.520826	0.820569	0.634713	0.870035	0.756962	0	0.561243	0.0733362	0.803119	0.314993	0.0269354	0.1137	0	0.0847592	0	2.79737	-0.0885594	0.313	0	0.2	0.046736	0.117635	3.42258	-0.0913277	0	1	1	0	0	0
Arab National Bank Public Joint	Commercial banks	Public	Saudi Arabia	2010	2010Arab National Bank Public Joint	288	0.719821	0.235336	0.0466368	0.12389	0	0	0.176071	0	0	0	0	0.203001	0	0	0	0	0.506644	0.256688	0	0.131237	0	0	0.0172233	0	0	0.208072	0.161095	0.59691	0	-0.952024	0.39	0	0.39	-0.0205925	0.0505722	4.28471	-0.165089	0	0	1	1	0	0
Arab Tunisian Bank	Commercial banks	Public	Tunisia	2010	2010Arab Tunisian Bank	121	0.129973	0.730896	0.0372921	0	0	0	0	0	0	0	0	0	0	0	0	0	0	0	0	0.273078	0	0.95184	0.0745717	0	0	0.0026376	0.0969039	0.10088	3.48831	0.608109	0	0	0.24	0.0304345	0.036649	3.61721	0.0993241	3.1351	0	0	1	0	0
Bank al Etihad	Commercial banks	Public	Jordan	2010	2010Bank al Etihad	135	0	0	0	0	0	0	0	0	0	0	0	0	0	0	0	0	1	1	0	0.643677	0	0	0.41432	0	0	0	0	0	2.28438	-0.952024	0.27	0	0.27	0.0502371	-0.0073907	3.57248	-0.0289806	0	0	1	1	0	0
Bank of Beirut S.A.L.	Commercial banks	Public	Lebanon	2010	2010Bank of Beirut S.A.L.	237	0.459881	0.31565	0.0109416	0	0	0	0	0	0	0	0	0	0	0	0	0	0.941696	0.886792	0	0.320778	0	0	0.102898	0	0	0.268568	0.911413	0.63846	-0.477121	-0.396399	0.6385	0	0.6385	0.102322	0.011951	3.88995	0.127032	2.47943	0	1	0	0	0
Bank Otsar Hahayal Ltd	Commercial banks	Private	Israel	2010	2010Bank Otsar Hahayal Ltd	161	0.787725	0.564709	0.0038723	0	0	0.157881	0	0.7991	0.6425	0	0.298937	0	1	0	0	0	0.781138	0.610177	0	0.235086	-0.0529152	0	0.0552653	0	0	0.188634	0.0790643	0.88882	3.23036	-0.328305	0.311	0	0.311	0.0114297	0.0334031	4.48705	0.0236972	5.47773	0	1	0	0	0
Bankmed, sal	Commercial banks	Private	Lebanon	2010	2010Bankmed, sal	233	0	0	0	0	0	0	0	0	0	0	0	0	0	0	0	0	0.941696	0.886792	0	0.320778	0	0.1	0.102898	0	0	0	0.163593	0	4.36455	-0.741606	0.3705	0	0.0886	0.102322	0.011951	3.88995	0.127032	0	0	0	1	0	0
Banque BEMO Sal	Commercial banks	Public	Lebanon	2010	2010Banque BEMO Sal	90	0.773311	0.592354	0.0077834	0	0	0.127189	0	0.852	0.6244	0	0	0	1	0.782599	0.934429	0.837515	0.941696	0.886792	0	0.320778	0	1.1068	0.102898	0	0	0.249717	0.0463647	0.59885	3.79121	0.118892	0	0	0.0402	0.102322	0.011951	3.88995	0.127032	5.50503	0	1	1	0	0
Banque de l_Agriculture et du D	Commercial banks	Private	Algeria	2010	2010Banque de l_Agriculture et du D	235	0.678427	0.510977	0.0045747	0	0	0	0	0	0	0	0	0	0	0	0	0	0	0	0	0	0	0	0	0	0	0.181694	0	0.4889	2.86439	-0.805147	1	0	1	0.016	0.0573706	3.65121	-0.0695391	5.38387	0	0	1	0	0
Banque de Tunisie	Commercial banks	Public	Tunisia	2010	2010Banque de Tunisie	112	0.79756	0.266926	0.0249363	0	0	0.125875	0.0137872	0.2927	0.2478	0	0.481368	1.26613	1	0	0	0	0	0	0	0.273078	0.00354257	0.1	0.0745717	0	0	0.57863	0	0.64015	3.94428	-0.741606	0	0	0.417	0.0304345	0.036649	3.61721	0.0993241	2.87268	0	1	1	0	0
Banque du Caire SAE	Commercial banks	Private	Egypt, Arab Rep.	2010	2010Banque du Caire SAE	222	0.677945	0.0313624	-0.032793	0.0461737	0	0	0	0	0	0.1568	0	0	0	0	0	0	0.870035	0.756962	0	0.561243	0	0	0.314993	0	0	0.85066	0	0	2.75809	-0.952024	0.415	0	0.415	0.046736	0.117635	3.42258	-0.0913277	3.85731	0	1	1	0	0
Banque Marocaine pour le Commer	Commercial banks	Public	Morocco	2010	2010Banque Marocaine pour le Commer	188	0.829738	0.641546	0.0140676	0	0	0	0	0	0	0.202	0	0	0	0	0	0	1	1	0	0.693189	0	1.03875	0.480511	0	0	0.0525661	0	0.33297	2.44367	0.455878	0.238	0	0.238	0.0424376	0.00971863	3.45331	1	4.22927	0	1	1	0	0
BLOM Bank s.a.l.	Commercial banks	Public	Lebanon	2010	2010BLOM Bank s.a.l.	269	0.864339	0.468682	0.0143921	0.192717	0	0	0	0	0	0	0	0	0	0	0	0	0.941696	0.886792	0	0.320778	0	0.1	0.102898	0	0	0.402728	0.0840522	0.34938	0	-0.741606	0	0	0.4294	0.102322	0.011951	3.88995	0.127032	3.2036	0	0	1	0	0
Burgan Bank KPSC	Commercial banks	Public	Kuwait	2010	2010Burgan Bank KPSC	252	0.531613	0.001023	0.0474306	0.0288179	0	0	0	0	0	0.156	0	0	0	0	0	0	0.602159	0.362596	0	0.188393	0	0.1	0.0354919	0	0	0.851217	0.113713	0.32678	-0.477121	-0.741606	1	0	1	-0.0707606	0.046096	4.58633	-0.0593892	0	0	0	1	0	0
Cairo Amman Bank	Commercial banks	Public	Jordan	2010	2010Cairo Amman Bank	139	0.485002	0.66112	0.117009	0.168744	0	0	0	0	0	0.101	0	0	0	0	0	0	1	1	0	0.643677	0	0.1	0.41432	0	0	0.265898	0	0.11907	0	-0.741606	0.1576	0	0.1576	0.0502371	-0.0073907	3.57248	-0.0289806	4.00824	0	0	1	0	0
Citibank N.A., United Arab Emir	Commercial banks	Private	United Arab Emirates	2010	2010Citibank N.A., United Arab Emir	205	0	0	0	0	0	0	0	0	0	0	0	0	0	0	0	0	0.576548	0.332407	0	0.206104	0	0.1	0.0424787	0	0	0	0.14777	0	3.7294	-0.741606	0.3615	0	0.06	-0.0524292	0.0156181	4.53011	0	0	0	0	1	0	0
Commercial Bank International P	Commercial banks	Public	United Arab Emirates	2010	2010Commercial Bank International P	164	0	0	0	0	0	0	0	0	0	0	0	0	0	0	0	0	0.576548	0.332407	0	0.206104	0	0	0.0424787	0	0	0	0.157429	0	0	-0.952024	0.48	0	0.48	-0.0524292	0.0156181	4.53011	0	0	0	1	1	0	0
Commercial Bank of Dubai P.S.C.	Commercial banks	Public	United Arab Emirates	2010	2010Commercial Bank of Dubai P.S.C.	236	0	0	0	0.139581	0	0	0.0152016	0	0	0	0	0.208466	0	0	0	0	0.576548	0.332407	0	0.206104	0	1.1068	0.0424787	0	0	0	0.064488	0	2.72253	0.118892	0.3333	0	0.3333	-0.0524292	0.0156181	4.53011	0	0	0	0	1	0	0
Cooperative & Agricultural Cred	Commercial banks	Private	Yemen, Rep.	2010	2010Cooperative & Agricultural Cred	96	0	0	0	0	0	0	0	0	0	0	0	0	0	0	0	0	0	0	0	0	0	0	0	0	0	0	0	0	-0.477121	-1.53131	0	0	0.697	0.0386623	0.0540776	3.12541	-0.229934	0	0	1	1	0	0
Cr?dit Immobilier et Hotelier	Commercial banks	Public	Morocco	2010	2010Cr?dit Immobilier et Hotelier	165	0.664025	0.734896	0.0091524	0	0	0.249085	0.0179165	0.5352	0.4312	0	0	0.445748	1	0.605395	0.835259	0.724799	1	1	0	0.693189	0.00486521	0.083666	0.480511	0	0	0.144441	0.115693	0.3474	3.70739	0.034377	0.332	0	0.332	0.0424376	0.00971863	3.45331	1	5.17152	0	1	1	0	0
CreditBank SAL	Commercial banks	Private	Lebanon	2010	2010CreditBank SAL	134	0.775752	0.824292	0.0129585	0	0	0	0	0	0	0.0812	0	0	0	0	0	0	0.941696	0.886792	0	0.320778	0	1.01931	0.102898	0	0	0.0540303	0.0623949	0.53521	0.375698	-0.529911	0.9453	0	0.9453	0.102322	0.011951	3.88995	0.127032	2.6583	0	0	1	0	0
Dar Es Salaam Investment Bank-D	Commercial banks	Public	Iraq	2010	2010Dar Es Salaam Investment Bank-D	15	0.838867	0.563712	0.0251414	0	0	0.0253071	0	0.7415	0.5703	0.0812	0	0	1	0.765765	0.978914	0.78226	0	0	0	0	0.242479	1.03875	0	0.0182477	0	0.287458	0.448995	0.41357	0	0.455878	0	0	0.6836	0.033793	0.0687362	3.66796	0.299618	3.8623	0	0	1	0	0
Emirates Lebanon Bank SAL	Commercial banks	Private	Lebanon	2010	2010Emirates Lebanon Bank SAL	84	0.869406	0.701077	0.0151141	0	0	0	0.045311	0	0	0	0	0.148851	0	0	0	0	0.941696	0.886792	0	0.320778	0	0.1	0.102898	0	0	0.225098	0	0.26735	3.0161	-0.741606	0	0	0.1744	0.102322	0.011951	3.88995	0.127032	3.48243	0	0	1	0	0
Emirates NBD PJSC	Commercial banks	Public	United Arab Emirates	2010	2010Emirates NBD PJSC	306	0.594613	0.583881	0.0086662	0.0786291	0	0	0.00436189	0	0	0	0	0	0	0	0	0	0.576548	0.332407	0	0.206104	0	0	0.0424787	0	0	0.250926	0	0.80337	0	-0.952024	0.49	0	0.49	-0.0524292	0.0156181	4.53011	0	4.07753	0	1	1	0	0
Export Development Bank of Egyp	Commercial banks	Public	Egypt, Arab Rep.	2010	2010Export Development Bank of Egyp	22	0	0	0	0	0	0	0	0	0	0	0	0	0	0	0	0	0.870035	0.756962	0	0.561243	0	1.57575	0.314993	0	0	0	0	0	2.98393	0.493666	0.245	0	0.3	0.046736	0.117635	3.42258	-0.0913277	0	0	0	0	0	0
Fransabank sal	Commercial banks	Private	Lebanon	2010	2010Fransabank sal	248	0.853387	0.591115	0.0194912	0	0	0	0	0	0	0.105	0	0	0	0	0	0	0.941696	0.886792	0	0.320778	0	0	0.102898	0	0	0.3363	0.0871682	0.26976	-0.203443	-1.53131	0	0	0.05	0.102322	0.011951	3.88995	0.127032	3.88625	0	1	1	0	0
Groupe Banque Centrale Populair	Commercial banks	Private	Morocco	2010	2010Groupe Banque Centrale Populair	275	0.80218	0.476449	0.0158323	0	0	0	0.0279608	0	0	0	0	0.161557	0	0	0	0	1	1	0	0.693189	0	0.083666	0.480511	0	0	0.264599	0	0.45021	3.03057	0.034377	0.0989	0	0.0989	0.0424376	0.00971863	3.45331	1	4.357	0	1	1	0	0
Housing Bank for Trade & Financ	Commercial banks	Public	Jordan	2010	2010Housing Bank for Trade & Financ	220	0.879278	0.188992	-0.0094782	0.0863705	0	0.0343502	0	0.9374	0.774	0	0	0	1	0.831272	0.999255	0.831891	1	1	0	0.643677	0.215559	0.95184	0.41432	0	0	0.442959	0.09623	0.439344	3.7582	0.608109	0	0.0028	0.13	0.0502371	-0.0073907	3.57248	-0.0289806	3.64027	0	1	1	0	0
IBL Bank sal	Commercial banks	Private	Lebanon	2010	2010IBL Bank sal	179	0.779906	0.59269	0.0140472	0	0	0	0	0	0	0.1529	0	0	0	0	0	0	0.941696	0.886792	0	0.320778	0	0	0.102898	0	0	0.241094	0.0645612	0.44193	2.84571	0.346009	0.3485	0	0.3485	0.102322	0.011951	3.88995	0.127032	5.4132	0	1	0	0	0
Israel Discount Bank LTD	Commercial banks	Public	Israel	2010	2010Israel Discount Bank LTD	294	0.750793	0.769376	0.017903	0.0681492	0	0	0	0	0	0	0	0	0	0	0	0	0.781138	0.610177	0	0.235086	0	0	0.0552653	0	0	0.118069	0.101604	0.37544	-0.0597526	-0.805147	1	0	1	0.0114297	0.0334031	4.48705	0.0236972	3.12182	0	0	1	0	0
Jordan Kuwait Bank	Commercial banks	Public	Jordan	2010	2010Jordan Kuwait Bank	152	0.877156	0.417303	0.0129383	0	0	0	0.13287	0	0	0	0	0.232473	0	0	0	0	1	1	0	0.643677	0	1.01931	0.41432	0	0	0.287013	0.0549299	0.57812	0	-0.529911	0	0	0.19	0.0502371	-0.0073907	3.57248	-0.0289806	4.49729	0	1	1	0	0
National Bank of Fujairah PJSC	Commercial banks	Public	United Arab Emirates	2010	2010National Bank of Fujairah PJSC	200	0.74	0.394181	0.03	0.0924857	0	0.198757	0.035443	0.6438	0.5514	0	1.14617	0.118022	0.974537	0	0	0	0.576548	0.332407	0	0.206104	-0.0529152	0	0.0424787	0	0	0.136209	0.162452	0.9787	3.40768	-0.328305	0.172	0	0.075	-0.0524292	0.0156181	4.53011	0	6.47795	0	1	0	0	0
National Bank of Oman (SAOG)	Commercial banks	Public	Oman	2010	2010National Bank of Oman (SAOG)	203	0.81	0.524465	1.54	0	0	0	0	0	0	0	0	-0.0400263	0	0	0	0	1	1	0	0	0	0	0	0	0	0.0497865	0	0.7099	-0.0600804	-0.805147	1	0	1	0.061124	0.0346881	4.27213	-0.0701165	6.21335	0	0	1	0	0
National Bank of Umm Al-Qaiwain	Commercial banks	Public	United Arab Emirates	2010	2010National Bank of Umm Al-Qaiwain	143	0.85	0.639551	1.62	0	0	0	0.0388189	0	0	0	0	-0.000358545	0	0	0	0	0.576548	0.332407	0	0.206104	0	0.083666	0.0424787	0	0	0.221202	0	0.4545	2.99806	0.034377	0	0	0.5007	-0.0524292	0.0156181	4.53011	0	0	0	1	1	0	0
National Bank of Yemen	Commercial banks	Private	Yemen, Rep.	2010	2010National Bank of Yemen	37	0.87	0.732919	0.99	0	0	0	0.0427646	0	0	0	0	0.00909541	0	0	0	0	0	0	0	0	0	0	0	0	0	0.189123	0	0.2987	-0.477121	-0.396399	0.5691	0	0.5691	0.0386623	0.0540776	3.12541	-0.229934	7.08135	0	0	0	0	0
National Commercial Bank (The)	Commercial banks	Public	Saudi Arabia	2010	2010National Commercial Bank (The)	308	0.85	0.773207	0.83	0.146193	0	0	0.0284181	0	0	0	0	0.119489	0	0	0	0	0.506644	0.256688	0	0.131237	0	0	0.0172233	0	0	0.0589768	0.140118	0.4851	-0.0676955	-0.185619	0.1385	0.51	0.0807	-0.0205925	0.0505722	4.28471	-0.165089	6.6392	0	1	1	0	0
National Credit Bank (Closed Sh	Commercial banks	Public	Syrian Arab Republic	2010	2010National Credit Bank (Closed Sh	39	0.91	0.344148	1.43	0	0	0	0.0558771	0	0	0	0	-0.376399	0	0	0	0	0	0	0	0	0	1.01931	0	0	0	0.210821	0.97924	0.322	2.92005	-0.529911	0	0	0.2394	0.0591204	0.029209	3.44819	0	6.37041	0	1	1	0	0
Qatar National Bank	Commercial banks	Public	Qatar	2010	2010Qatar National Bank	309	0.89	0.420557	0.21	0.24143	0	0	0.0394383	0	0	0	0	-0.11406	0	0	0	0	0.823094	0.677484	0	0.379694	0	1.01931	0.144168	0	0	0.286369	0.282635	0.8661	2.20924	-0.529911	0.9848	0	0.9848	0.119566	-0.0486328	4.82868	-0.157338	5.83156	0	1	1	0	0
Saradar Bank SAL	Commercial banks	Private	Lebanon	2010	2010Saradar Bank SAL	13	0.88	0.634501	2.99	0	0	0.25977	0.0376127	0.9079	0.7289	0	0	0.11998	1	0.817922	0.98597	0.829561	0.941696	0.886792	0	0.320778	0	1.03875	0.102898	0	0	0.139845	0.226132	1.5937	0	0.455878	0.4	0	0.4	0.102322	0.011951	3.88995	0.127032	6.94574	0	1	1	0	0
Saudi Investment Bank (The)	Commercial banks	Public	Saudi Arabia	2010	2010Saudi Investment Bank (The)	262	0.87	0.655865	0.84	0.0831778	0	0	0.0565524	0	0	0	0	0.0875942	0	0	0	0	0.506644	0.256688	0	0.131237	0	1.1068	0.0172233	0	0	0.138782	0	1.1251	2.63302	0.118892	0.92	0	0.92	-0.0205925	0.0505722	4.28471	-0.165089	6.43427	0	1	1	0	0
Soci?t? G?n?rale de Banque au L	Commercial banks	Private	Lebanon	2010	2010Soci?t? G?n?rale de Banque au L	238	0.83	0.698001	0.17	0.150027	0	0	0.00290102	0	0	0.1219	0	0.0485053	0	0	0	0	0.941696	0.886792	0	0.320778	0	1.03875	0.102898	0	0	0.206691	0	1.6976	0	0.455878	0.49	0	0.49	0.102322	0.011951	3.88995	0.127032	7.75058	1	1	1	0	0
Soci?t? G?n?rale Marocaine de B	Commercial banks	Private	Morocco	2010	2010Soci?t? G?n?rale Marocaine de B	204	0.78	0.645956	-1.12	0.140201	0.023916	0.119293	0.0635222	0.7688	0.6584	0	0	0.334659	0.98826	0.704471	0.926326	0.7605	1	1	0	0.693189	0.167122	0.964365	0.480511	0	0.179701	0.179087	0.0674363	1.789	3.43539	0.188976	0.75	0.1077	0.75	0.0424376	0.00971863	3.45331	1	7.32794	1	1	1	0	0
Suez Canal Bank	Commercial banks	Public	Egypt, Arab Rep.	2010	2010Suez Canal Bank	128	0.98	0.554555	-28.34	0	0	0	0.233601	0	0	0	0	0.0173255	0	0	0	0	0.870035	0.756962	0	0.561243	0	1.01931	0.314993	0	0	0.229229	0	-1.0447	-0.131283	-0.529911	0.7368	0.0554	0.7368	0.046736	0.117635	3.42258	-0.0913277	6.745	1	0	1	0	0
Tunis International Bank	Commercial banks	Private	Tunisia	2010	2010Tunis International Bank	17	0.78	0.643137	1.62	0	0.0184061	0	0.0153631	0	0	0	0	0.0521333	0	0	0	0	0	0	0	0.273078	0	1.1068	0.0745717	0	0	0.192634	0.11035	0.7889	2.92173	0.118892	0.3011	0	0.3011	0.0304345	0.036649	3.61721	0.0993241	7.10213	1	1	1	0	0
United Bank for Investment	Commercial banks	Public	Iraq	2010	2010United Bank for Investment	10	0.85	0.0861286	4.42	0.17563	0.0255149	0.253161	0.144631	0.6118	0.4837	0	0	-0.502176	1	0.666374	0.87352	0.762861	0	0	0	0	0.892804	1.1068	0	0	0.728819	0.218018	0.0739746	0.4991	-0.123714	0.118892	0	0	0.13	0.033793	0.0687362	3.66796	0.299618	6.62635	1	1	1	0	0
United Gulf Bank (BSC) EC	Commercial banks	Public	Bahrain	2010	2010United Gulf Bank (BSC) EC	124	0.35	0.3632	-8.88	-0.00503022	0.0080597	0.243498	0.0625678	0.6796	0.5499	0	2.42337	0.235845	1	0	0	0	0.952717	0.907669	0	0.802359	0.0628885	0.809321	0.64378	0	0	0.13717	0.0309459	1.0808	2.75006	-0.328305	0.065	0	0.0583	0.0253989	0.0279551	4.31643	-0.055246	6.0304	1	1	0	0	0
A_Ayan Leasing & Investment Com	Islamic banks	Public	Kuwait	2010	2010A_Ayan Leasing & Investment Com	67	0.753858	0.304947	-0.705687	-0.523927	0	0.199742	0.0706267	1.0403	0.7727	0.1345	0.600755	-0.999128	0.959459	0	0	0	0.602159	0.362596	0.602159	0.188393	0.139702	0.8544	0.0354919	0.0257396	0	0.408081	0.0966823	0.340721	3.05981	-0.278048	0.6674	0	0.6674	-0.0707606	0.046096	4.58633	-0.0593892	7.21219	0	1	0	0	0
Ajman Bank	Islamic banks	Private	United Arab Emirates	2010	2010Ajman Bank	148	0.769315	0.567581	-0.0091465	0.00696748	0	0.175645	0.0166567	0.7814	0.6173	0	0.458081	1.63678	1	0	0	0	0.576548	0.332407	0.576548	0.206104	0.0951568	0.876356	0.0424787	0	0	0.223607	0.0782046	0.112162	3.33349	-0.290706	0.311	0	0.311	-0.0524292	0.0156181	4.53011	0	5.608	0	1	0	0	0
Al Rajhi Bank Public Joint Stoc	Islamic banks	Public	Saudi Arabia	2010	2010Al Rajhi Bank Public Joint Stoc	303	0.809703	0.844419	0.0152602	0.220321	0	0.0988732	0.0124173	0.6134	0.5274	0.2252	0	0.257129	1	0.389503	0.9	0.432781	0.506644	0.256688	0.506644	0.131237	-0.132444	0	0.0172233	0.0363737	0	0.072714	0.0874049	0.34302	3.82906	-0.0420791	0.254	0	0.187	-0.0205925	0.0505722	4.28471	-0.165089	3.21611	0	1	0	0	0
Ansar Bank	Islamic banks	Public	Iran, Islamic Rep.	2010	2010Ansar Bank	191	0.714689	0.402739	0.0337759	0.325381	0	0.103659	0.0374541	0.2878	0.2474	0.1993	0.614403	0.347664	0.718816	0	0	0	0.918556	0.843744	0.918556	0.23426	0.0628885	0.809321	0.0548778	0.0191354	0	0.455685	0.151121	0.20622	4.20908	-0.757931	0.2912	0	0.2912	0.0100739	0.135516	3.81952	0.0540285	3.08099	0	1	0	0	0
Arab Islamic Bank	Islamic banks	Private	PALESTINIAN TERRITORIES	2010	2010Arab Islamic Bank	28	0.875823	0.764822	0.0111501	0.0156019	0	0.297009	0.0722399	0.2743	0.2274	0.1493	0.257903	0.0633461	0.988372	0	0	0	0	0	0	0	0.0664636	0.454973	0	0.0479373	0	0.0512006	0.101365	0.37698	3.03917	-1.77133	0.5237	0	0.5237	0	0	0	0	3.90308	0	1	0	0	0
Arcapita Bank B.S.C.	Islamic banks	Private	Bahrain	2010	2010Arcapita Bank B.S.C.	146	0.838421	0.390738	0.0151798	0	0	0.123997	0.0423946	0.5238	0.4337	0.1928	0.0392758	0.200427	0.497818	0.282329	0.896312	0.31499	0.952717	0.907669	0.952717	0.802359	0.0628885	0.809321	0.64378	0.0589687	0	0.203689	0.0733516	0.31262	3.65232	-0.0834191	0.1139	0	0.1078	0.0253989	0.0279551	4.31643	-0.055246	4.04223	0	1	0	0	0
Bahrain Islamic Bank B.S.C.	Islamic banks	Public	Bahrain	2010	2010Bahrain Islamic Bank B.S.C.	120	0.736334	0.513205	0.0255525	-0.171244	0	0.190163	0.0759516	0.4847	0.3853	0.1585	0.0300049	0.344435	1	0.345679	0.794328	0.435184	0.952717	0.907669	0.952717	0.802359	0.0628885	0.809321	0.64378	0.0484779	0	0.311122	0.0982756	0.32883	3.30548	-0.0834191	0.0998	0	0.0499	0.0253989	0.0279551	4.31643	-0.055246	0	0	1	0	0	0
Bank Alkhair BSC	Islamic banks	Private	Bahrain	2010	2010Bank Alkhair BSC	18	0.82042	0.427335	0.0084223	0	0	0.181177	0.0550593	0.8452	0.6778	0.2323	0.0132559	0.0241094	0.902331	0.360738	0.89763	0.401878	0.952717	0.907669	0.952717	0.802359	0.0628885	0.809321	0.64378	0.0265151	0	0.260829	0	0.59141	2.95634	0.665153	0.4	0	0.4	0.0253989	0.0279551	4.31643	-0.055246	4.41263	0	1	0	0	0
Bank Saderat Iran	Islamic banks	Public	Iran, Islamic Rep.	2010	2010Bank Saderat Iran	278	0.83147	0.464412	0.0121807	0.136201	0	0.144751	0.0419522	0.3955	0.3385	0.241	0.706462	0.036091	0.514415	0.455622	0.931486	0.489134	0.918556	0.843744	0.918556	0.23426	-0.037889	0	0.0548778	0.0319274	0	0.176802	0.116911	0.49099	2.91458	-0.947391	0.065	0.0494	0.9086	0.0100739	0.135516	3.81952	0.0540285	0	0	1	0	0	0
Bank Sepah	Islamic banks	Private	Iran, Islamic Rep.	2010	2010Bank Sepah	251	0.729488	0.44835	0.0152388	0	0	0.0855345	0.0764464	0.4645	0.3976	0	0.0820585	0.0456329	0.839313	0.380884	0.642807	0.592532	0.918556	0.843744	0.918556	0.23426	-0.037889	0	0.0548778	0	0	0.127637	0.13627	0.5258	2.894	-0.947391	0.474	0.0017	0.474	0.0100739	0.135516	3.81952	0.0540285	3.49739	0	1	0	0	0
Dubai Islamic Bank PJSC	Islamic banks	Public	United Arab Emirates	2010	2010Dubai Islamic Bank PJSC	284	0.841753	0.548879	0.0117433	0.103837	0	0.316197	0.0441659	0.5051	0.3916	0.2064	0.89546	0.21318	1	0	0	0	0.576548	0.332407	0.576548	0.206104	0.0628885	0.809321	0.0424787	0.0198171	0	0.081317	0	0.44975	2.74381	-0.757931	0.8	0	0.8	-0.0524292	0.0156181	4.53011	0	3.35345	0	0	0	0	0
Emirates Islamic Bank PJSC	Islamic banks	Public	United Arab Emirates	2010	2010Emirates Islamic Bank PJSC	232	0.894833	0.41328	0.0145446	-0.181007	0	0.160283	0.0248012	0.5092	0.4328	0.1394	0.0204867	0.136503	0.314226	0.392946	0.732241	0.536635	0.576548	0.332407	0.576548	0.206104	-0.037889	0	0.0424787	0.0184676	0	0.119643	0	0.36468	0	-0.947391	0.4075	0.0066	0.1143	-0.0524292	0.0156181	4.53011	0	4.48532	0	1	0	0	0
Ibdar Bank BSC	Islamic banks	Private	Bahrain	2010	2010Ibdar Bank BSC	2	0.780026	0.637325	0.0035896	0	0	0.209921	0.0155177	0.2563	0.2147	0.227	0.1308	-0.0649842	0.629227	0	0	0	0.952717	0.907669	0.952717	0.802359	0.0628885	0.809321	0.64378	0.0728853	0	0.190451	0.0329198	0.74984	2.48757	-1.77133	0.5567	0	0.5567	0.0253989	0.0279551	4.31643	-0.055246	5.59877	0	1	0	0	0
Islamic Development Bank	Islamic banks	Private	Saudi Arabia	2010	2010Islamic Development Bank	253	0.816194	0.124049	0.0179737	0	0	0.132901	0	0.8234	0.5721	0.168	0	0.0444139	0.761736	0.425092	0.770678	0.551582	0.506644	0.256688	0.506644	0.131237	0.0980017	0.724569	0.0172233	0.0313605	0	0.437054	0	0.48577	-0.0403228	-0.856574	0.9113	0	0.9113	-0.0205925	0.0505722	4.28471	-0.165089	6.26186	0	0	0	0	0
Jordan Islamic Bank	Islamic banks	Public	Jordan	2010	2010Jordan Islamic Bank	178	0.835698	0.476823	0.0165787	0.136913	0	0.252608	0.00861311	0.5044	0.3724	0.1493	0	0.0449031	0.467695	0.384531	0.82	0.468941	1	1	1	0.643677	-0.132444	0	0.41432	0.0241145	0	0.314954	0	0.5479	3.17054	-0.0420791	0.9722	0	0.9722	0.0502371	-0.0073907	3.57248	-0.0289806	3.38468	0	0	0	0	0
Karafarin Bank	Islamic banks	Public	Iran, Islamic Rep.	2010	2010Karafarin Bank	154	0.755999	0.573476	0.0114112	0.234558	0	0.134546	0.0873362	0.6706	0.2828	0.1887	0.0519938	0.0905604	0.462901	0.394784	0.54509	0.724255	0.918556	0.843744	0.918556	0.23426	-0.037889	0	0.0548778	0.0249988	0	0.220349	0	0.34073	0	-0.947391	0.2981	0	0.0974	0.0100739	0.135516	3.81952	0.0540285	4.39888	0	1	0	0	0
Khaleeji Commercial Bank	Islamic banks	Public	Bahrain	2010	2010Khaleeji Commercial Bank	100	0.889464	0.0751213	0.0188503	0	0	0.181022	0.406997	0.43	0.3577	0	0.25106	-0.474597	0.660055	0.28278	0.770916	0.36681	0.952717	0.907669	0.952717	0.802359	0.0628885	0.809321	0.64378	0	0	0.851938	0	0.38879	3.70877	-0.0834191	0.345	0	0.345	0.0253989	0.0279551	4.31643	-0.055246	5.02292	0	1	0	0	0
Kuwait International Bank	Islamic banks	Public	Kuwait	2010	2010Kuwait International Bank	184	0.846479	0.30598	0.0086571	0.0522133	0	0.0361472	0.0401431	0.7206	0.5197	0.1387	0	0.0574725	0.978108	0.400735	0.95	0.421827	0.602159	0.362596	0.602159	0.188393	0.0993033	0.932738	0.0354919	0.0158315	0	0.297942	0.167753	0.61891	-0.310888	0.665153	0	0	1	-0.0707606	0.046096	4.58633	-0.0593892	4.36634	0	0	0	0	0
Palestine Islamic Bank	Islamic banks	Private	PALESTINIAN TERRITORIES	2010	2010Palestine Islamic Bank	33	0.835075	0.500676	0.0098063	0.0774563	0	0.219011	0.0481179	0.295	0.2483	0.144	41.9311	-0.0480568	0.94888	0	0	0	0	0	0	0	0.0664636	0.454973	0	0.0462356	0	0.319192	0	0.50055	3.43541	-1.77133	0.4906	0	0.4906	0	0	0	0	5.24544	0	1	0	0	0
Parsian Bank	Islamic banks	Public	Iran, Islamic Rep.	2010	2010Parsian Bank	246	0.910493	0.479186	0.0044508	0.293559	0	0.136839	0	0.7774	0.643	0.4511	0.213336	0.176118	0.717374	0	0	0	0.918556	0.843744	0.918556	0.23426	-0.984102	0	0.0548778	0.116639	0	0.393457	0.144336	0.58551	3.81554	0.535777	0.3	0	0.3	0.0100739	0.135516	3.81952	0.0540285	0	0	0	0	0	0
Qatar Islamic Bank SAQ	Islamic banks	Public	Qatar	2010	2010Qatar Islamic Bank SAQ	281	0.880376	0.2803	0.0009029	0	0	0.228097	0	0.9078	0.7126	0.53	0.0187043	0	0.933823	0.418959	0.933823	0.448649	0.823094	0.677484	0.823094	0.379694	0.0993033	0.932738	0.144168	0.0604951	0	0.267353	0.0816932	0.94145	2.89225	0.665153	0.1553	0	0.0868	0.119566	-0.0486328	4.82868	-0.157338	3.04264	0	1	0	0	0
Sharjah Islamic Bank	Islamic banks	Public	United Arab Emirates	2010	2010Sharjah Islamic Bank	199	0.697768	0.747714	0.0240514	0.0569932	0	0.610253	0.0652686	0.5246	0.275	0.143	0.0390799	-0.0743959	0	0.2977	0.415731	0.716088	0.576548	0.332407	0.576548	0.206104	0.0422394	0.607454	0.0424787	0.0163692	0	0.0542539	0.0369174	0.32709	0.368062	-1.44307	0.0999	0	0.0712	-0.0524292	0.0156181	4.53011	0	3.63756	0	1	0	0	0
Tamweel PJSC	Islamic banks	Private	United Arab Emirates	2010	2010Tamweel PJSC	83	0.875179	0.356355	0.0090852	0.0444345	0	0.190256	0.0440381	0.616	0.5165	0.124	0.0252897	0.0843	0.906844	0.259553	0.819993	0.316531	0.576548	0.332407	0.576548	0.206104	-0.0507718	0	0.0424787	0.0379259	0	0.3204	0.0730083	0.50145	3.6434	-0.0834191	0.1038	0.0238	0.1038	-0.0524292	0.0156181	4.53011	0	4.2302	0	1	0	0	0
Warba Bank	Islamic banks	Public	Kuwait	2010	2010Warba Bank	118	0.817308	0.589238	0.0108889	0	0	0.185835	0.0424461	0.5132	0.4496	0.1631	0.0126997	-0.0618718	0.905902	0.287606	0.83527	0.344326	0.602159	0.362596	0.602159	0.188393	-0.0507718	0	0.0354919	0.0498848	0	0.259327	0	0.55498	3.14857	-0.0834191	0.265	0.1982	0.265	-0.0707606	0.046096	4.58633	-0.0593892	0	0	1	0	0	0
Arab Bank for Investment & Fore	Commercial banks	Private	United Arab Emirates	2011	2011Arab Bank for Investment & Fore	158	0.81	0.487915	0.85	0	-0.0074364	0	0.0602202	0	0	0	0	0.17297	0	0	0	0	0.531748	0.282756	0	0.126781	0	0	0.0160734	0	0	0.350516	0.0773526	1.2731	3.03227	-0.952024	0.1	0	0.1	0.0160285	0.00877983	4.59323	0	6.63108	1	0	1	0	0
Arab Banking Corporation - Egyp	Commercial banks	Private	Egypt, Arab Rep.	2011	2011Arab Banking Corporation - Egyp	73	0.9	0.625118	0.5	0.041206	0.0035774	0	0	0	0	0	0	0.0855023	0	0	0	0	0.500617	0.250617	0	0.150893	0	1.01931	0.0227688	0	0	0.181606	0	2.7621	2.53142	-0.529911	0.1382	0	0.0933	0.0514723	0.112652	3.44589	-0.0615431	7.35015	1	1	1	0	0
Arab National Bank Public Joint	Commercial banks	Public	Saudi Arabia	2011	2011Arab National Bank Public Joint	288	0.925637	0.268572	0.0094247	0.129751	6.95	0.0937353	0	0.1869	0.1609	0.309	0.298711	0	0.664478	0	0	0	0.475596	0.226191	0	0.133501	0.0967532	0.528205	0.0178225	0.107157	0.346786	0.572349	0.0336295	0.37778	0	0.393387	0.4904	0	0.3	0.0503948	0.0533942	4.37559	-0.148486	4.83657	1	1	0	0	0
Bahrain Commercial Facilities C	Commercial banks	Public	Bahrain	2011	2011Bahrain Commercial Facilities C	46	0.855866	0.396113	0.0080429	0.112618	0	0.0857593	0	0.8546	0.6162	0	0.149413	0	1	0.742038	1	0.742038	0.528355	0.279159	0	0.177161	0.0993033	0.932738	0.0313861	0	0	0.336555	0.0941166	0.62231	2.63826	-0.0885594	0.602	0.602	0.0726	0.043343	0.0196188	4.35246	0.0266764	3.13716	0	1	0	0	0
Bank al Etihad	Commercial banks	Public	Jordan	2011	2011Bank al Etihad	135	0.895046	0.29924	0.008197	0.0459566	0	0.153756	0	1.0246	0.7255	0.167	0.308475	0	1	0	0	0	0.725988	0.527058	0	0.347152	0.26597	0.901665	0.120515	0.0546334	0	0.575526	0.162868	0.50666	2.20586	0.875344	0.381	0.1765	0.381	0.0231483	0.0484552	3.58577	0.00795241	4.95086	0	1	0	0	0
Bank Audi Private Bank	Commercial banks	Private	Lebanon	2011	2011Bank Audi Private Bank	77	0.901362	0.203369	0.008503	0.149392	0	0.189075	0	1.0316	0.8113	0.1723	0.338661	0	1	0	0	0	0.461783	0.213244	0	0.100412	-0.127785	0	0.0100825	0.0414639	0	0.4047	0	0.50379	2.50418	0.875345	0.35	0.0804	0.35	0.0797514	0.0398348	3.88507	0.0828931	4.96535	0	1	0	0	0
Bank Audi SAE	Commercial banks	Private	Egypt, Arab Rep.	2011	2011Bank Audi SAE	169	0.841668	0.360801	0.0055317	0.0848585	0	0.127681	0	0.5686	0.4655	0.138	0	0	0.716954	0.757793	0.943527	0.803149	0.500617	0.250617	0	0.150893	0	0	0.0227688	0	0	0.537339	0.102082	0.36884	1.18788	-1.05248	0.855	0	0.855	0.0514723	0.112652	3.44589	-0.0615431	0	0	0	0	0	0
Bank Dhofar SAOG	Commercial banks	Public	Oman	2011	2011Bank Dhofar SAOG	210	0.910373	0.280838	0	0.0609675	0	0.154364	0	0.8697	0.705	0.4426	0.0386937	0	1	0.708997	1	0.708997	0.646565	0.418046	0	0.302575	0.0506146	0.513809	0.0915516	0.0848561	0	0.240571	0.0581312	0.96318	3.70961	-0.0885621	0.1013	0.1013	0.4314	0.0171399	0.0325658	4.31966	-0.0585712	2.84144	0	1	0	0	0
Bank Muscat SAOG	Commercial banks	Public	Oman	2011	2011Bank Muscat SAOG	274	0.898956	0.161611	0.0094077	0.13502	0	0.467935	0	0.1886	0.1343	0.245	0	0	0.44843	0.331098	0.732812	0.451818	0.646565	0.418046	0	0.302575	-0.0408069	0	0.0915516	0.0344748	0	0.796939	0.0896456	0.14725	2.48725	0.393392	0.2	0	0.2	0.0171399	0.0325658	4.31966	-0.0585712	0	0	0	0	0	0
Bank of Alexandria	Commercial banks	Private	Egypt, Arab Rep.	2011	2011Bank of Alexandria	185	0.888777	0.30749	0.0112021	0.0897194	0	0.103641	0	0.9154	0.7013	0	0.774627	0	1	0	0	0	0.500617	0.250617	0	0.150893	0.096448	0.992975	0.0227688	0	0	0.319524	0.0927835	0.48323	2.48399	0.875348	0.2772	0	0.1	0.0514723	0.112652	3.44589	-0.0615431	3.98522	0	1	0	0	0
Bank of Baghdad	Commercial banks	Public	Iraq	2011	2011Bank of Baghdad	74	0.86856	0.569646	0.0074066	0.150108	0	0.0677947	0.0374269	0.4495	0.355	0.142	0	0	1	0.759494	1	0.759494	0.331353	0.109795	0	0.141058	-0.0871804	0	0.0198972	0.023807	0	0.31356	0	0.67525	2.32869	-1.05248	0.4937	0	0.4937	0.0640256	0.0287775	3.78078	0.00504715	0	0	0	0	0	0
Bank of Beirut S.A.L.	Commercial banks	Public	Lebanon	2011	2011Bank of Beirut S.A.L.	237	0.862031	0.752721	0.0127137	0.187111	0	0.242495	0	0.8589	0.6615	0.23	0	0	0.866735	0.597596	1	0.597596	0.461783	0.213244	0	0.100412	0.014392	0.337639	0.0100825	0.0290365	0	0.187883	0	0.4331	0	-0.0885594	0.4228	0	0.4228	0.0797514	0.0398348	3.88507	0.0828931	0	0	0	0	0	0
Bank of Palestine Plc	Commercial banks	Public	PALESTINIAN TERRITORIES	2011	2011Bank of Palestine Plc	125	0.880942	0.25615	0.0010032	0.174799	0	0.151784	0.304501	0.6223	0.4877	0.3169	0.393579	0.0667694	0.526919	0.346741	0.851233	0.40734	0.757795	0.574254	0	0.402555	0.0359071	0.368782	0.16205	0.0836689	0	0.518836	0.0593702	0.24866	3.72237	-0.570517	0.1983	0	0.1983	0	0	0	0	5.19203	0	1	0	0	0
Bank of Sharjah	Commercial banks	Private	United Arab Emirates	2011	2011Bank of Sharjah	193	0.734312	0.756076	0.0088851	0.0604379	0	0.266415	0	0.166	0.1244	0.2083	0.00192666	0	0.523656	0	0	0	0.531748	0.282756	0	0.126781	0.0730431	0.43589	0.0160734	0.0800783	0	0.148863	0.110922	0.54203	0.98761	0.393385	0.5129	0	0.5129	0.0160285	0.00877983	4.59323	0	3.7715	0	1	0	0	0
Bank of Syria and Overseas SA	Commercial banks	Public	Syrian Arab Republic	2011	2011Bank of Syria and Overseas SA	87	0.817097	0.508712	0.0094462	0.10104	0	0.256546	0	0.808	0.4923	0.1943	0	0	0.995415	0.495229	0.680118	0.728152	0.709481	0.503363	0	0.3609	0.117346	0.806846	0.130249	0.0350234	0	0.340033	0.108359	0.21209	0	-1.05247	0.877	0	0.877	0.0519191	0.0439741	3.39973	0	0	0	0	0	0	0
Bank Otsar Hahayal Ltd	Commercial banks	Private	Israel	2011	2011Bank Otsar Hahayal Ltd	161	0.803983	0.642488	0.0222771	0.0940209	0	0.156444	0.0103745	0.3293	0.2784	0.1565	0	0.346742	0.483838	0.268714	0.759536	0.353787	0.729908	0.532766	0	0.204993	-0.0871804	0	0.0420223	0.0262379	0	0.0936727	0.114204	0.24884	0	-1.05248	0.996	0	0.996	0.0568471	0.0271664	4.52723	0.00753541	5.0999	0	0	0	0	0
Bank Sohar SAOG	Commercial banks	Public	Oman	2011	2011Bank Sohar SAOG	182	0.842342	0.452885	0.0116406	0.112654	0	0.223719	0	0.6487	0.5292	0.1559	0.0141158	0	0.836833	0.317893	0.898793	0.353689	0.646565	0.418046	0	0.302575	0.0359071	0.368782	0.0915516	0.0411612	0	0.21519	0.132492	0.62067	0	-0.570517	0.87	0.0205	0.87	0.0171399	0.0325658	4.31966	-0.0585712	4.20679	0	1	0	0	0
Bankmed, sal	Commercial banks	Private	Lebanon	2011	2011Bankmed, sal	233	0.90971	0.18542	0.0077967	0.132274	0	0.204414	0	0.6978	0.5196	0.1546	0.0759689	0	0.666916	0.495814	0.931014	0.532552	0.461783	0.213244	0	0.100412	-0.0408069	0	0.0100825	0.0217543	0	0.211456	0.0980953	0.50457	0	0.393392	0.5937	0	0.5937	0.0797514	0.0398348	3.88507	0.0828931	3.68916	0	1	0	0	0
Banque BEMO Sal	Commercial banks	Public	Lebanon	2011	2011Banque BEMO Sal	90	0.732801	0.624388	0.0124665	0.0742814	0	0.294156	0.0396935	0.2767	0.219	0	0	0.195458	1	0.453295	1	0.453295	0.461783	0.213244	0	0.100412	-0.0871804	0	0.0100825	0	0	0.213639	0.0882656	0.3235	2.72816	-1.05248	0.39	0	0.39	0.0797514	0.0398348	3.88507	0.0828931	3.33562	0	0	0	0	0
Banque Centrale Populaire SA	Commercial banks	Public	Morocco	2011	2011Banque Centrale Populaire SA	249	0	0	0	0.122451	0	0.178159	0.0336726	0.8256	0.6671	0.1249	0.340263	0.22112	1	0	0	0	0.60362	0.364357	0	0.198842	0.103403	0.939149	0.0395382	0.0146429	0	0	0.0872173	0	0	0.875347	0.4	0	0.4	0.0381572	0.00993557	3.48387	0.0438811	0	0	1	0	0	0
Banque de l_Agriculture et du D	Commercial banks	Private	Algeria	2011	2011Banque de l_Agriculture et du D	235	0.653506	0.385857	0.0200732	0.183782	0	0.0319257	0	0.7408	0.6297	0	1.3859	0	0.979884	0	0	0	0.846459	0.716493	0	0.307334	0.096448	0.992975	0.094454	0	0	0.383503	0	0.45478	2.73458	0.875348	0.6424	0	0.6424	0.036	0.0391106	3.73737	-0.108802	0	0	1	0	0	0
Banque de l_Habitat	Commercial banks	Private	Tunisia	2011	2011Banque de l_Habitat	141	0	0	0	0.0298809	0	0.0702401	0	0.8305	0.6756	0.1476	0.654337	0	0.470596	0	0	0	0.387114	0.149857	0	0.109189	0.096448	0.992975	0.0119223	0.0144379	0	0	0	0	2.14816	0.875348	0.5898	0	0.5898	0.0351116	0.0333898	3.62989	0.0965146	0	0	1	0	0	0
Banque du Caire SAE	Commercial banks	Private	Egypt, Arab Rep.	2011	2011Banque du Caire SAE	222	0.902468	0.478652	0.0074633	0.0187351	0	0.146308	0	0.7036	0.5835	0.1336	0.0284286	0	1	0.488565	0.907603	0.538302	0.500617	0.250617	0	0.150893	0.0359071	0.368782	0.0227688	0.0352735	0	0.383098	0.109515	0.5804	2.87925	-0.570517	0.2221	0.0545	0.2221	0.0514723	0.112652	3.44589	-0.0615431	0	0	1	0	0	0
Banque Libano-Francaise	Commercial banks	Private	Lebanon	2011	2011Banque Libano-Francaise	221	0.64667	0.602847	0.0155567	0.111346	0	0.0897249	0	0.616	0.5252	0.1436	0	0	0.827709	0.216212	0.886968	0.243766	0.461783	0.213244	0	0.100412	-0.0871804	0	0.0100825	0.0240752	0	0.141637	0.11975	0.40995	1.80701	-1.05248	1	0	1	0.0797514	0.0398348	3.88507	0.0828931	2.99277	0	0	0	0	0
Banque Marocaine du Commerce Ex	Commercial banks	Public	Morocco	2011	2011Banque Marocaine du Commerce Ex	266	0	0	0	0.0920187	0	0.0881605	0	0.4302	0.37	0.1374	0.895551	0	0.793391	0	0	0	0.60362	0.364357	0	0.198842	0.0625129	0.826438	0.0395382	0.0125758	0	0	0.0708677	0	3.93521	-0.0885633	0.3	0	0.3	0.0381572	0.00993557	3.48387	0.0438811	0	0	1	0	0	0
Banque Misr Liban	Commercial banks	Private	Lebanon	2011	2011Banque Misr Liban	85	0.786298	0.799258	0.0215732	0.0503895	0	0.0314594	0.00803177	0.7625	0.5901	0.137	0.334792	0.373406	0.950476	0.172464	0.848186	0.203333	0.461783	0.213244	0	0.100412	0.0538797	0.512835	0.0100825	0.0280666	0	0.0890392	0.143033	0.29074	3.18698	0.875358	0.2001	0.0130238	0.798	0.0797514	0.0398348	3.88507	0.0828931	4.55336	0	1	0	0	0
Banque Misr SAE	Commercial banks	Private	Egypt, Arab Rep.	2011	2011Banque Misr SAE	287	0.856224	0.56433	0.0233822	0.0732341	0	0.0304905	0.0759268	0.7288	0.5959	0	0.31387	0.0925425	0.946479	0.176904	0.876194	0.201901	0.500617	0.250617	0	0.150893	0.0538797	0.512835	0.0227688	0	0	0.294077	0.0922623	0.17677	3.45476	0.875358	0.0583	0.017	0.0583	0.0514723	0.112652	3.44589	-0.0615431	0	0	1	0	0	0
Banque Nationale Agricole	Commercial banks	Public	Tunisia	2011	2011Banque Nationale Agricole	162	0.627243	0.497097	0.0265209	0.054935	0	0.143955	0	0.9895	0.747	0.1361	0.792065	0	1	0	0	0	0.387114	0.149857	0	0.109189	-0.127785	0	0.0119223	0.0327524	0	0.411414	0.127358	0.16216	4.3184	0.875345	0.2358	0	0.1233	0.0351116	0.0333898	3.62989	0.0965146	4.28142	0	1	0	0	0
Banque Nationale d_Alg?rie	Commercial banks	Private	Algeria	2011	2011Banque Nationale d_Alg?rie	270	0.854169	0.458223	0.0237619	0.176042	0	0.0363891	0.0507702	0.5019	0.4138	0.1821	0	0.285998	0.480666	0.201657	0.733107	0.275072	0.846459	0.716493	0	0.307334	-0.0871804	0	0.094454	0.0305299	0	0.203384	0.0609602	0.38261	2.56048	-1.05248	0.7025	0	0.7025	0.036	0.0391106	3.73737	-0.108802	0	0	0	0	0	0
Banque Saudi Fransi JSC	Commercial banks	Public	Saudi Arabia	2011	2011Banque Saudi Fransi JSC	289	0	0	0	0.148099	0	0.470319	0	0.2202	0.1555	0.1446	0.237013	0	0	0.275017	0.542067	0.507349	0.475596	0.226191	0	0.133501	0.0886921	0.902774	0.0178225	0.0157361	0	0	0.0706111	0	2.64894	-2.49834	0.5179	0	0.5179	0.0503948	0.0533942	4.37559	-0.148486	0	0	1	0	0	0
BBAC sal	Commercial banks	Private	Lebanon	2011	2011BBAC sal	186	0.841002	0.76061	0.0095049	0.143116	0	0.221906	0.0440947	0.7025	0.5642	0.1549	0.065807	0.275095	1	0.481112	0.888834	0.541285	0.461783	0.213244	0	0.100412	0.0359071	0.368782	0.0100825	0.0408971	0	0.164254	0.112782	0.49311	2.6241	-0.570517	0.032	0	0.0455	0.0797514	0.0398348	3.88507	0.0828931	0	0	1	0	0	0
BLOM Bank s.a.l.	Commercial banks	Public	Lebanon	2011	2011BLOM Bank s.a.l.	269	0	0	0	0.185949	0	0.0884908	0	0.0263	0.022	0.1528	-17.6331	0	0.952023	0	0	0	0.461783	0.213244	0	0.100412	0.0730431	0.43589	0.0100825	0.058742	0	0	0.179243	0	1.34437	0.393385	0.49	0	0.49	0.0797514	0.0398348	3.88507	0.0828931	0	0	1	0	0	0
BSL Bank SAL	Commercial banks	Private	Lebanon	2011	2011BSL Bank SAL	64	0.805861	0.614136	0.0242876	0.0646997	0	0.175616	0.0341712	0.8818	0.7383	0.2239	0.704849	0.239531	1	0	0	0	0.461783	0.213244	0	0.100412	0	0	0.0100825	0	0	0.239286	0.120232	0.32229	0	0.875345	0.278	0	0.3797	0.0797514	0.0398348	3.88507	0.0828931	4.59074	0	1	0	0	0
Byblos Bank Syria SA	Commercial banks	Public	Syrian Arab Republic	2011	2011Byblos Bank Syria SA	23	0	0	0	0.0258098	0	0.0768579	0	0.2043	0.1709	0	-0.840196	0	0.663439	0	0	0	0.709481	0.503363	0	0.3609	0.0730431	0.43589	0.130249	0	0	0	0	0	1.39799	0.393385	0.27	0	0.27	0.0519191	0.0439741	3.39973	0	0	0	1	0	0	0
Cairo Amman Bank	Commercial banks	Public	Jordan	2011	2011Cairo Amman Bank	139	0	0	0	0.163691	0	0.119083	0	0.722	0.5958	0	0.725542	0	0.922578	0	0	0	0.725988	0.527058	0	0.347152	0.0227745	0.352136	0.120515	0	0	0	0.0524058	0	5.45309	-0.0885604	0.509	0.0609	0.05	0.0231483	0.0484552	3.58577	0.00795241	0	0	1	0	0	0
Commercial Bank of Dubai P.S.C.	Commercial banks	Public	United Arab Emirates	2011	2011Commercial Bank of Dubai P.S.C.	236	0.815342	0.206575	0.0195434	0.130046	0	0.159242	0	1.0816	0.748	0.1341	0.46042	0	0.950126	0	0	0	0.531748	0.282756	0	0.126781	0.096448	0.992975	0.0160734	0.0131173	0	0.752329	0.158783	0.23288	2.46001	0.875348	0.34	0.0018	0.34	0.0160285	0.00877983	4.59323	0	2.73838	0	1	0	0	0
Commercial International Bank (	Commercial banks	Public	Egypt, Arab Rep.	2011	2011Commercial International Bank (	256	0.94106	0.696972	-0.0726644	0.184305	0	0.0596424	0.0941447	0.3749	0.3192	0.1216	0.285327	0.122251	0.778097	0	0	0	0.500617	0.250617	0	0.150893	0.0625129	0.826438	0.0227688	0.0111297	0	0.16734	0.144203	0.51504	2.52057	-0.0885633	0.35	0	0.0896	0.0514723	0.112652	3.44589	-0.0615431	3.69438	0	0	0	0	0
Cooperative & Agricultural Cred	Commercial banks	Private	Yemen, Rep.	2011	2011Cooperative & Agricultural Cred	96	0.690677	0.0884259	0.064219	0	0	0.0864131	0	0.7541	0.5866	0.1259	0.809968	0	0.437429	0	0	0	1	1	0	0	0.0227745	0.352136	0	0.0231234	0	0.289004	0.122587	0.28057	0	-0.0885604	0.2993	0.0846	0.2621	0.0770231	0.111748	3.13818	-0.240813	5.38018	0	1	0	0	0
Credit Agricole Egypt SAE	Commercial banks	Public	Egypt, Arab Rep.	2011	2011Credit Agricole Egypt SAE	157	0.784541	0.51819	-0.0158268	0.202479	0	0.187108	0.0207001	1.0445	0.7507	0	0.501712	0.0448916	1	0	0	0	0.500617	0.250617	0	0.150893	0.0227745	0.352136	0.0227688	0	0	0.181657	0.151414	0.44283	0	-0.0885604	0.6674	0	0.6674	0.0514723	0.112652	3.44589	-0.0615431	4.39852	0	1	0	0	0
Cr?dit Immobilier et Hotelier	Commercial banks	Public	Morocco	2011	2011Cr?dit Immobilier et Hotelier	165	0.806044	0.431205	0.0186536	0.105574	0.0549346	0	0.0153792	0	0	0	0	0.203395	0	0	0	0	0.60362	0.364357	0	0.198842	0	0.1	0.0395382	0	0	0.250101	0.0566829	0.40563	-0.0367128	-0.741606	0.5	0	0.5	0.0381572	0.00993557	3.48387	0.0438811	0	1	0	1	0	0
Doha Bank	Commercial banks	Public	Qatar	2011	2011Doha Bank	255	0	0	0	0.172817	0.0189894	0	0.0157377	0	0	0	0	0.277324	0	0	0	0	0.739917	0.547476	0	0.265129	0	0.083666	0.0702933	0	0	0	0.0900532	0	3.54136	0.034377	0.587	0	0.587	0.195923	-0.0242526	4.91598	-0.124488	0	1	1	1	0	0
Emirates NBD PJSC	Commercial banks	Public	United Arab Emirates	2011	2011Emirates NBD PJSC	306	0	0	0	0.0785886	0.0587192	0	0	0	0	0	0	0	0	0	0	0	0.531748	0.282756	0	0.126781	0	1.1068	0.0160734	0	0	0	0	0	2.56684	0.118892	0.3696	0	0.14	0.0160285	0.00877983	4.59323	0	0	1	1	1	0	0
Fenicia Bank SAL	Commercial banks	Private	Lebanon	2011	2011Fenicia Bank SAL	88	0	0	0	0.109965	0.016559	0.181425	0	0.7264	0.5654	0	0.580509	0	1	0.703406	0.891846	0.788707	0.461783	0.213244	0	0.100412	0.167122	0.964365	0.0100825	0	0.179701	0	0.116527	0	2.95257	0.188976	0	0	0.93	0.0797514	0.0398348	3.88507	0.0828931	0	1	1	1	0	0
FIBI Bank	Commercial banks	Public	Israel	2011	2011FIBI Bank	272	0	0	0	0.0884525	0	0	0	0	0	0	0	0	0	0	0	0	0.729908	0.532766	0	0.204993	0	0.964365	0.0420223	0	0	0	0.168298	0	0	0.188976	0	0	0.0999	0.0568471	0.0271664	4.52723	0.00753541	0	1	1	1	0	0
Groupe Banque Centrale Populair	Commercial banks	Private	Morocco	2011	2011Groupe Banque Centrale Populair	275	0.779841	0.42242	0.0082613	0.113887	0	0	0	0	0	0.2558	0	0	0	0	0	0	0.60362	0.364357	0	0.198842	0	0	0.0395382	0	0	0.280363	0.0575404	0.59801	0	-1.07741	0	0	0.305	0.0381572	0.00993557	3.48387	0.0438811	3.3235	1	1	1	0	0
Gulf Commercial Bank	Commercial banks	Public	Iraq	2011	2011Gulf Commercial Bank	38	0.867179	0.180665	0.0129339	0.206972	0.0149074	0	0	0	0	0	0	0	0	0	0	0	0.331353	0.109795	0	0.141058	0	1.03875	0.0198972	0	0	0.307977	0.0888686	0.42408	2.36763	0.455878	0	0	0.2	0.0640256	0.0287775	3.78078	0.00504715	2.92974	1	1	1	0	0
Housing and Development Bank	Commercial banks	Public	Egypt, Arab Rep.	2011	2011Housing and Development Bank	9	0.862045	0.705775	0.0072867	0.114228	0	0	0	0	0	0	0	0	0	0	0	0	0.500617	0.250617	0	0.150893	0	0	0.0227688	0	0	0.170154	0	0.64921	0	-0.952024	0	0	0.3	0.0514723	0.112652	3.44589	-0.0615431	4.30773	1	1	1	0	0
Housing Bank for Trade & Financ	Commercial banks	Public	Jordan	2011	2011Housing Bank for Trade & Financ	220	0.823205	0.771926	0.0053942	0.09983	0.038801	0	0.0344839	0	0	0	0	0.206215	0	0	0	0	0.725988	0.527058	0	0.347152	0	1.03875	0.120515	0	0	0.100943	0	0.612	1.69119	0.455878	0.199	0	0.55	0.0231483	0.0484552	3.58577	0.00795241	5.05625	1	0	1	0	0
HSBC Bank Middle East Limited	Commercial banks	Private	United Arab Emirates	2011	2011HSBC Bank Middle East Limited	168	0.849181	0.580909	0.0215145	0.126834	0	0	0.0355532	0	0	0	0	0.165774	0	0	0	0	0.531748	0.282756	0	0.126781	0	0	0.0160734	0	0	0.218027	0.138169	0.31367	3.1226	0.258636	0.3499	0	0.3499	0.0160285	0.00877983	4.59323	0	4.07821	0	1	0	0	0
International Bank for Trade an	Commercial banks	Public	Syrian Arab Republic	2011	2011International Bank for Trade an	44	0	0	0	0.0779554	0	0	0.0201609	0	0	0.1395	0	0.331993	0	0	0	0	0.709481	0.503363	0	0.3609	0	0.8	0.130249	0	0	0	0.123991	0	4.08085	0.158312	0.195	0	0.195	0.0519191	0.0439741	3.39973	0	0	0	1	1	0	0
Iraqi Middle East Investment Ba	Commercial banks	Public	Iraq	2011	2011Iraqi Middle East Investment Ba	16	0.924934	0.329456	0.006239	0.129336	0	0	0	0	0	0	0	0	0	0	0	0	0.331353	0.109795	0	0.141058	0	0.8	0.0198972	0	0	0.507849	0	0.57018	2.21263	0.158312	0.9711	0	0.9711	0.0640256	0.0287775	3.78078	0.00504715	0	0	0	1	0	0
Jordan Ahli Bank Plc	Commercial banks	Public	Jordan	2011	2011Jordan Ahli Bank Plc	137	0.830679	0.658361	0.0240338	0.0882809	0	0	0.00620751	0	0	0	0	0.518166	0	0	0	0	0.725988	0.527058	0	0.347152	0	0.816088	0.120515	0	0	0.195802	0.0698849	0.20476	3.63733	0.472635	0.4228	0	0.4228	0.0231483	0.0484552	3.58577	0.00795241	5.18177	0	0	1	0	0
Jordan Kuwait Bank	Commercial banks	Public	Jordan	2011	2011Jordan Kuwait Bank	152	0	0	0	0.122932	0	0.188625	0	0.5429	0.4359	0	0	0	1	0.617487	0.802299	0.769647	0.725988	0.527058	0	0.347152	0	0	0.120515	0	0	0	0.163115	0	3.73966	-0.0365862	0.0717	0	0.0717	0.0231483	0.0484552	3.58577	0.00795241	0	0	1	1	0	0
Lebanese Swiss Bank SAL (The)	Commercial banks	Private	Lebanon	2011	2011Lebanese Swiss Bank SAL (The)	102	0	0	0	0.123554	0	0	0	0	0	0	0	0	0	0	0	0	0.461783	0.213244	0	0.100412	0	0	0.0100825	0	0	0	0.109283	0	3.10976	-0.910637	0.49	0	0.49	0.0797514	0.0398348	3.88507	0.0828931	0	0	1	1	0	0
Mashreqbank PSC	Commercial banks	Public	United Arab Emirates	2011	2011Mashreqbank PSC	271	0.790897	0.603999	0.0165284	0.0991759	0	0	0.0170753	0	0	0	0	0.424592	0	0	0	0	0.531748	0.282756	0	0.126781	0	0	0.0160734	0	0	0.0789621	0.141336	0.39916	-0.0999091	-0.877278	0.88	0	0.88	0.0160285	0.00877983	4.59323	0	5.20318	0	0	1	0	0
Mercantile Discount Bank Ltd.	Commercial banks	Private	Israel	2011	2011Mercantile Discount Bank Ltd.	196	0.817919	0.548642	0.0248363	0.101112	0	0	0.0303574	0	0	0	0	0.21145	0	0	0	0	0.729908	0.532766	0	0.204993	0	0	0.0420223	0	0	0.0634604	0.104009	0.30101	0.206808	-0.47698	0.98	0	0.98	0.0568471	0.0271664	4.52723	0.00753541	5.25259	0	0	1	0	0
Mizrahi Tefahot Bank Ltd.	Commercial banks	Public	Israel	2011	2011Mizrahi Tefahot Bank Ltd.	295	0.860383	0.114188	0.0018861	0.121703	0	0	0	0	0	0.144	0	0	0	0	0	0	0.729908	0.532766	0	0.204993	0	0	0.0420223	0	0	0.263784	0.0947817	0.82226	3.40431	-0.0365862	0.87	0.0243	0.87	0.0568471	0.0271664	4.52723	0.00753541	2.35486	0	1	1	0	0
National Bank of Bahrain	Commercial banks	Public	Bahrain	2011	2011National Bank of Bahrain	197	0.825964	0.609421	0.0221782	0.148931	0	0.154054	0.00778475	0.5408	0.4217	0	0	0.292374	1	1	1	1	0.528355	0.279159	0	0.177161	0.0993033	0.932738	0.0313861	0	0	0.0995179	0.0809434	0.32704	3.01358	0.158312	0.295	0	0.295	0.043343	0.0196188	4.35246	0.0266764	5.11946	0	1	1	0	0
National Bank of Egypt	Commercial banks	Private	Egypt, Arab Rep.	2011	2011National Bank of Egypt	301	0.851265	0.618805	0.0199182	0.210242	0	0	0	0	0	0	0	0	0	0	0	0	0.500617	0.250617	0	0.150893	0	0	0.0227688	0	0	0.0572805	0.0943505	0.38362	3.32495	-0.47698	0.3001	0	0.3001	0.0514723	0.112652	3.44589	-0.0615431	4.78843	0	0	1	0	0
National Bank of Kuwait S.A.K.	Commercial banks	Public	Kuwait	2011	2011National Bank of Kuwait S.A.K.	302	0.827223	0.330939	0.0131905	0.117965	0	0.168663	0	0.731	0.6057	0	0.238014	0	1	0	0	0	0.550444	0.302988	0	0.180872	0.0271321	0.458258	0.0327148	0	0	0.37788	0	0.5847	3.39424	-0.369236	0.4	0	0.4	-0.0237026	0.044964	4.68692	-0.227815	0	0	1	0	0	0
National Bank of Oman (SAOG)	Commercial banks	Public	Oman	2011	2011National Bank of Oman (SAOG)	203	0.693282	0.781025	0.0130619	0.133558	0	0	0	0	0	0	0	0	0	0	0	0	0.646565	0.418046	0	0.302575	0	0	0.0915516	0	0	0.183411	0	0.55023	0.081086	-0.168121	0.6424	0	0.6424	0.0171399	0.0325658	4.31966	-0.0585712	0	0	1	1	0	0
National Commercial Bank (The)	Commercial banks	Public	Saudi Arabia	2011	2011National Commercial Bank (The)	308	0.705422	0.764825	0.0044526	0.167833	0	0	0	0	0	0	0	0	0	0	0	0	0.475596	0.226191	0	0.133501	0	0	0.0178225	0	0	0.0920889	0.0569145	0.50589	3.1633	-0.0365862	0.0132	0	0.0132	0.0503948	0.0533942	4.37559	-0.148486	0	0	1	1	0	0
Natixis Algerie	Commercial banks	Private	Algeria	2011	2011Natixis Algerie	68	0.643628	0.532747	-0.0202998	0	0	0	0	0	0	0.1268	0	0	0	0	0	0	0.846459	0.716493	0	0.307334	0	0	0.094454	0	0	0.295793	0.0981914	0.790763	0	-0.47698	1	0	1	0.036	0.0391106	3.73737	-0.108802	3.89281	0	0	1	0	0
Oman Arab Bank SAOC	Commercial banks	Private	Oman	2011	2011Oman Arab Bank SAOC	174	0.713835	0.551316	0.0276882	0.137254	0	0.121628	0.00838768	0.2792	0.2487	0	0.422749	0.355239	1	0	0	0	0.646565	0.418046	0	0.302575	0	0	0.0915516	0	0	0.281875	0.418221	0.25206	4.00392	-0.658608	0.293	0	0.293	0.0171399	0.0325658	4.31966	-0.0585712	0	0	1	1	0	0
Quds Bank Public Shareholding C	Commercial banks	Private	PALESTINIAN TERRITORIES	2011	2011Quds Bank Public Shareholding C	32	0.820152	0.543068	0.0015853	0.0563594	0	0.155496	0	0.8338	0.656	0	0.506019	0	1	0	0	0	0.757795	0.574254	0	0.402555	0	0	0.16205	0	0	0.191562	0.0917346	0.75692	3.52907	0.258636	0.2484	0	0.15	0	0	0	0	4.53227	0	1	0	0	0
Riyad Bank	Commercial banks	Public	Saudi Arabia	2011	2011Riyad Bank	297	0.854051	0.756968	0.0241325	0.108438	0	0.0816211	0	0.5627	0.486	0	0	0	1	0.62068	0.866464	0.716337	0.475596	0.226191	0	0.133501	0	0	0.0178225	0	0	0.156239	0.104186	0.7839	2.68712	-0.47698	0.7025	0	0.7025	0.0503948	0.0533942	4.37559	-0.148486	3.3359	0	0	1	0	0
Soci?t? Arabe Internationale de	Commercial banks	Public	Egypt, Arab Rep.	2011	2011Soci?t? Arabe Internationale de	187	0.693963	0.251167	0.0076718	0.121586	0	0	0.17316	0	0	0	0	0.131471	0	0	0	0	0.500617	0.250617	0	0.150893	0	0	0.0227688	0	0	0.185624	0.0911024	0.70896	2.65985	-0.910637	0.39	0	0.39	0.0514723	0.112652	3.44589	-0.0615431	0	0	1	1	0	0
Soci?t? G?n?rale Alg?rie	Commercial banks	Private	Algeria	2011	2011Soci?t? G?n?rale Alg?rie	113	0.176008	0.770684	0.0175186	0.190613	0	0	0	0	0	0	0	0	0	0	0	0	0.846459	0.716493	0	0.307334	0	0.687023	0.094454	0	0	0.0002737	0.320422	0.14749	3.57589	0.495322	0	0	0.24	0.036	0.0391106	3.73737	-0.108802	3.16474	0	0	1	0	0
Soci?t? Tunisienne de Banque	Commercial banks	Public	Tunisia	2011	2011Soci?t? Tunisienne de Banque	153	0	0	0	-0.122457	0	0	0	0	0	0	0	0	0	0	0	0	0.387114	0.149857	0	0.109189	0	0	0.0119223	0	0	0	0	0	2.61482	-0.910637	0.27	0	0.27	0.0351116	0.0333898	3.62989	0.0965146	0	0	1	1	0	0
Union National Bank - Egypt SAE	Commercial banks	Public	Egypt, Arab Rep.	2011	2011Union National Bank - Egypt SAE	95	0	0	0	0.0400706	0	0.0439626	0	0.6893	0.5558	0	1.06607	0	1	0	0	0	0.500617	0.250617	0	0.150893	0	0	0.0227688	0	0	0	0.307717	0	2.83257	-0.313302	0.3028	0	0.1994	0.0514723	0.112652	3.44589	-0.0615431	0	0	1	0	0	0
United Arab Bank PJSC	Commercial banks	Public	United Arab Emirates	2011	2011United Arab Bank PJSC	189	0.388834	0.368473	0.0167488	0.182314	0	0	0	0	0	0	0	0	0	0	0	0	0.531748	0.282756	0	0.126781	0	0	0.0160734	0	0	0.172414	0.177483	0.58385	-0.301167	-0.313302	0.6674	0	0.6674	0.0160285	0.00877983	4.59323	0	2.48359	0	1	0	0	0
Abu Dhabi Islamic Bank	Islamic banks	Public	United Arab Emirates	2011	2011Abu Dhabi Islamic Bank	130	0.888627	0.196745	0.0091667	-1.82741	0	0.0395011	0.138145	0.7278	0.5484	0.15	0.0944295	0.0731404	0.847569	0.404773	0.808179	0.500846	0.531748	0.282756	0.531748	0.126781	0.0993033	0.932738	0.0160734	0.0171213	0	0.17875	0.107714	0.39932	3.29376	0.665153	0	0	0.1193	0.0160285	0.00877983	4.59323	0	5.43833	0	1	0	0	0
Ahli United Bank KSC	Islamic banks	Public	Kuwait	2011	2011Ahli United Bank KSC	228	0.727055	0.698944	0.0113654	0.128641	0	0.0235643	0	0.9608	0.7449	0.279	0.141858	0.237584	0.960376	0.757732	0.980073	0.773138	0.550444	0.302988	0.550444	0.180872	0.107766	0.728011	0.0327148	0.0567294	0	0.142477	0.112094	0.19298	3.95155	0.681375	0.2196	0.0079	0.13	-0.0237026	0.044964	4.68692	-0.227815	0	0	1	0	0	0
Ajman Bank	Islamic banks	Private	United Arab Emirates	2011	2011Ajman Bank	148	0.802829	0.617346	0.0186267	0.0317689	0	0.102167	0.0193799	0.3066	0.2599	0.088	0.169304	0.04685	0.483139	0.365456	0.94	0.388783	0.531748	0.282756	0.531748	0.126781	-0.132444	0	0.0160734	0.0142135	0	0.0828195	0.142633	0.33269	4.23788	-0.0420791	0.5506	0.5506	0.4392	0.0160285	0.00877983	4.59323	0	5.27595	0	1	0	0	0
Albaraka Bank Tunisia	Islamic banks	Private	Tunisia	2011	2011Albaraka Bank Tunisia	42	0.862415	0.279668	0.0171887	0	0	0.141477	0.0880675	0.9808	0.7513	0.2878	0.372862	0.21167	0.89492	0	0	0	0.387114	0.149857	0.387114	0.109189	-0.438739	0	0.0119223	0.0748483	0	0.227127	0.154722	0.40818	3.39411	0.233041	0.349	0	0.349	0.0351116	0.0333898	3.62989	0.0965146	4.1665	0	1	0	0	0
Albaraka Islamic Bank BSC	Islamic banks	Private	Bahrain	2011	2011Albaraka Islamic Bank BSC	105	0.8106	0.453401	0.0170545	-0.0629322	0	0.339799	0	1.0016	0.6058	0.655	0.0288405	-0.068516	0.843771	0.405837	0.817956	0.496159	0.528355	0.279159	0.528355	0.177161	0.0993033	0.932738	0.0313861	0.0747629	0	0.474568	0	0.48123	3.2505	0.665153	0.3	0	0.0555	0.043343	0.0196188	4.35246	0.0266764	0	0	1	0	0	0
Amlak Finance PJSC	Islamic banks	Public	United Arab Emirates	2011	2011Amlak Finance PJSC	106	0.817697	0.565898	0.009379	0	0	0.118312	0.0342975	0.5984	0.5075	0.2651	0.65799	0.0696972	1	0	0	0	0.531748	0.282756	0.531748	0.126781	0.0951568	0.876356	0.0160734	0.0328464	0	0.237338	0	0.45889	3.36942	-0.290706	0.693	0.1	0.2071	0.0160285	0.00877983	4.59323	0	3.88938	0	1	0	0	0
Ansar Bank	Islamic banks	Public	Iran, Islamic Rep.	2011	2011Ansar Bank	191	0.859869	0.251777	0.0092178	0.39734	0	0.243229	0.0496407	0.3361	0.2766	0	0.295824	0.0489889	1	0	0	0	0.724972	0.525585	0.724972	0.167671	0.0664636	0.454973	0.0281135	0	0	0.143609	0.134185	0.46652	3.58293	-1.77133	0.41	0	0.41	0.0579794	0.100894	3.89106	0.0201843	4.4578	0	1	0	0	0
Arab Islamic Bank	Islamic banks	Private	PALESTINIAN TERRITORIES	2011	2011Arab Islamic Bank	28	0.828833	0.227316	0.0202137	0.0112438	0	0.169762	0.464906	0.7571	0.5536	0.1691	0	-0.267651	0.700728	0.412845	0.671405	0.614897	0.757795	0.574254	0.757795	0.402555	0.0980017	0.724569	0.16205	0.0315659	0	0.637713	0.113696	0.21605	0.349995	-0.856574	1	0	1	0	0	0	0	0	0	0	0	0	0
Bank Alkhair BSC	Islamic banks	Private	Bahrain	2011	2011Bank Alkhair BSC	18	0.801932	0.677815	0.0061982	0	0	0.137925	0.096841	0.5391	0.4543	0.2222	0	0.2471	2.95224	0.483928	0.886117	0.546122	0.528355	0.279159	0.528355	0.177161	0.0993033	0.932738	0.0313861	0.0294368	0	0.091703	0.16238	0.44665	2.62738	-0.947391	0.971	0	0.168	0.043343	0.0196188	4.35246	0.0266764	0	0	1	0	0	0
Bank Mellat	Islamic banks	Public	Iran, Islamic Rep.	2011	2011Bank Mellat	293	0.721229	0.678806	0.0256471	0.268008	0	0.175851	0.073901	0.5723	0.5022	0.177	0.743513	0.0527488	1	0	0	0	0.724972	0.525585	0.724972	0.167671	0.59701	1.24459	0.0281135	0.0682188	0	0.105517	0.0118901	0.33676	2.95228	0	0	0.0472	0.05	0.0579794	0.100894	3.89106	0.0201843	4.67097	0	0	0	0	0
Bank Tejarat	Islamic banks	Public	Iran, Islamic Rep.	2011	2011Bank Tejarat	277	0.780538	0.714245	0.0048938	0.157564	0	0.166343	0.0844293	0.7589	0.6138	0.1388	0.395908	-0.130779	1	0	0	0	0.724972	0.525585	0.724972	0.167671	0.0951568	0.876356	0.0281135	0.0171976	0	0.184169	0	0.52785	3.22422	-0.290706	0.173	0.1729	0.074	0.0579794	0.100894	3.89106	0.0201843	0	0	1	0	0	0
Barwa Bank	Islamic banks	Private	Qatar	2011	2011Barwa Bank	225	0.88066	0.302623	0.0070103	0.0661133	0	0	0.0167917	0	0	0.0815	0	0.098651	0.849652	0.849652	1	0.849652	0.739917	0.547476	0.739917	0.265129	0.0980017	0.724569	0.0702933	0.0152136	0	0.21982	0.138211	0.59371	0.449599	-0.856574	1	0	1	0.195923	-0.0242526	4.91598	-0.124488	0	0	0	0	0	0
Cham Islamic Bank SA	Islamic banks	Private	Syrian Arab Republic	2011	2011Cham Islamic Bank SA	26	0.691531	0.202278	0.0215399	0.0667572	0	0	0.0208335	0	0	0	0.011714	3.39458	0.791399	0.283351	0.704146	0.402405	0.709481	0.503363	0.709481	0.3609	-0.0507718	0	0.130249	0	0	0.682207	0.0703705	0.49135	3.70034	-0.0834191	0.5212	0	0.8767	0.0519191	0.0439741	3.39973	0	0	0	1	0	0	0
Cihan Bank for Islamic Investme	Islamic banks	Private	Iraq	2011	2011Cihan Bank for Islamic Investme	25	0.780254	0.643567	0.0179918	0.167821	0	0	0.0352721	0	0	0	0.800133	0.186745	1	0	0	0	0.331353	0.109795	0.331353	0.141058	0.139702	0.8544	0.0198972	0	0	0.180425	0.166759	0.36018	3.07511	-0.278048	0.5701	0	0.5701	0.0640256	0.0287775	3.78078	0.00504715	4.87805	0	0	0	0	0
Eghtesad Novin Bank PJSC-EN Ban	Islamic banks	Public	Iran, Islamic Rep.	2011	2011Eghtesad Novin Bank PJSC-EN Ban	224	0.763807	0.684368	0.0141562	0.225704	0	0.201229	0.0778908	0.2915	0.2596	0.1969	0.0176796	0.0294903	0.943897	0.540738	0.837844	0.645393	0.724972	0.525585	0.724972	0.167671	0	0	0.0281135	0	0	0.14574	0.0570259	0.3039	3.11449	-0.947391	0.4148	0	0.2771	0.0579794	0.100894	3.89106	0.0201843	5.55993	0	1	0	0	0
First energy bank	Islamic banks	Private	Bahrain	2011	2011First energy bank	62	0.824909	0.590703	0.0040235	0	0	0.0876234	0.0124317	0.4023	0.3633	0	0.0335732	-0.0958187	0.909935	0.505516	0.818299	0.617764	0.528355	0.279159	0.528355	0.177161	0.0993033	0.932738	0.0313861	0	0	0.259271	0	0.76731	3.13313	-0.947391	0.9493	0	0.9493	0.043343	0.0196188	4.35246	0.0266764	5.07117	0	1	0	0	0
GFH Financial Group B.S.C.	Islamic banks	Public	Bahrain	2011	2011GFH Financial Group B.S.C.	122	0.842018	0.306246	0.0088151	0.0534898	0	0.190833	0.0485914	0.2403	0.1841	0	2.22515	0.10181	1	0	0	0	0.528355	0.279159	0.528355	0.177161	0.0993033	0.932738	0.0313861	0	0	0.240684	0.118388	0.491	2.77671	-0.217947	0.867	0	0.867	0.043343	0.0196188	4.35246	0.0266764	4.45569	0	0	0	0	0
Islamic International Arab Bank	Islamic banks	Private	Jordan	2011	2011Islamic International Arab Bank	117	0.880733	0.672138	0.0066593	0	0	0.102951	0.0623905	0.9043	0.6978	0	0.0340964	0.0254638	0.921569	0.548303	0.897436	0.610966	0.725988	0.527058	0.725988	0.347152	0.0993033	0.932738	0.120515	0	0	0.142002	0.177067	0.34459	2.64331	0.665153	0.4	0	0.4	0.0231483	0.0484552	3.58577	0.00795241	3.7268	0	1	0	0	0
Jordan Islamic Bank	Islamic banks	Public	Jordan	2011	2011Jordan Islamic Bank	178	0.738209	0.372367	0.0040187	0.15929	0	0.180339	0.0704475	0	0.108227	0.2123	-48.1965	-0.0421957	0.848129	0	0	0	0.725988	0.527058	0.725988	0.347152	0.0620256	0.617657	0.120515	0.0345165	0	0.417743	0.134278	0.64014	1.81809	-1.99028	0.49	0	0.49	0.0231483	0.0484552	3.58577	0.00795241	4.32838	0	1	0	1	0
Kuwait International Bank	Islamic banks	Public	Kuwait	2011	2011Kuwait International Bank	184	0	0	0	0.0607878	0	0.0983867	0.0462372	0	0.30679	0.2487	1.48486	0.0852056	0.758913	0	0	0	0.550444	0.302988	0.550444	0.180872	0.0620256	0.617657	0.0327148	0.0404345	0	0	0.0649378	0	1.9598	-1.99028	0.27	0	0.27	-0.0237026	0.044964	4.68692	-0.227815	0	0	1	0	1	0
Masraf Al Rayan (Q.S.C.)	Islamic banks	Public	Qatar	2011	2011Masraf Al Rayan (Q.S.C.)	254	0	0	0	0.156141	0	0.10895	0.0462372	0	0.588281	0.154	0.323695	0.0852056	1	0	0	0	0.739917	0.547476	0.739917	0.265129	0.0488328	0.555492	0.0702933	0.0243712	0	0	0.088559	0	3.31484	-0.289857	0.441	0.0609	0.05	0.195923	-0.0242526	4.91598	-0.124488	0	0	1	0	1	0
Qatar International Islamic Ban	Islamic banks	Public	Qatar	2011	2011Qatar International Islamic Ban	219	0.882166	0.101852	0.0314584	0.134833	0	0.170183	0.451332	0	0.706102	0	0.220144	-0.0647992	0.88975	0	0	0	0.739917	0.547476	0.739917	0.265129	0.0372286	0.679412	0.0702933	0	0	0.18996	0.121953	0.18979	2.88589	-0.18424	0.34	0.0018	0.34	0.195923	-0.0242526	4.91598	-0.124488	5.59877	0	1	0	1	0
Sina Bank	Islamic banks	Private	Iran, Islamic Rep.	2011	2011Sina Bank	177	0.788213	0.587185	0.0026498	0.291027	0	0.0999062	0.0165636	0	0.277695	0	0	-0.0786055	0.817961	0	0	0	0.724972	0.525585	0.724972	0.167671	0.091554	0.829354	0.0281135	0	0	0.162024	0.296238	0.85657	2.3831	-0.90166	0.35	0	0.0896	0.0579794	0.100894	3.89106	0.0201843	5.31636	0	0	0	1	0
Tamweel PJSC	Islamic banks	Private	United Arab Emirates	2011	2011Tamweel PJSC	83	0.831921	0.526429	0.014709	0.0315261	0	0.105301	0.0706058	0	0.751222	0.148	0.471392	-9.9e-05	1	0	0	0	0.531748	0.282756	0.531748	0.126781	0.0488328	0.555492	0.0160734	0.0234216	0	0.185927	0.0899422	0.64234	3.63806	-0.289857	0.6674	0	0.6674	0.0160285	0.00877983	4.59323	0	3.36644	0	1	0	1	0
Ahli United Bank (Egypt) SAE	Commercial banks	Private	Egypt, Arab Rep.	2012	2012Ahli United Bank (Egypt) SAE	149	0	0	0	0	0	0	0	0	0	0	0	0	0	0	0	0	0.493506	0.243548	0	0.146663	0	0	0.0215101	0	0	0	0.213208	0	4.36344	-0.658608	0.37	0	0.18	0.0176457	0.100649	3.50916	-0.137521	0	0	0	1	0	0
Ahli United Bank BSC	Commercial banks	Public	Bahrain	2012	2012Ahli United Bank BSC	280	0.793312	0.604148	0.0039481	0.122967	0	0.123748	0	0.7222	0.5567	0	0	0	1	0.723306	0.960717	0.752882	0.509138	0.259222	0	0.17193	0.0625129	0.826438	0.02956	0	0	0.165051	0.143305	0.66917	3.82604	0.158312	0	0	0.187	0.0198351	-0.00400041	4.37391	-0.0059168	5.58688	0	1	1	0	0
Al khaliji France SA	Commercial banks	Private	United Arab Emirates	2012	2012Al khaliji France SA	61	0.700173	0.545752	0.010492	0.126382	0	0	0	0	0	0	0	0	0	0	0	0	0.517351	0.267652	0	0.1231	0	0	0.0151535	0	0	0.172755	0.156602	0.39842	2.94365	-0.877278	1	0	1	0.0692851	0.00877347	4.61253	0	5.4741	0	0	1	0	0
Arab African International Bank	Commercial banks	Private	Egypt, Arab Rep.	2012	2012Arab African International Bank	230	0.818322	0.565616	0.0022606	0.161661	0	0.115402	0.0370784	0.2764	0.2349	0	0.432412	0.81718	1	0	0	0	0.493506	0.243548	0	0.146663	0	0	0.0215101	0	0	0.301487	0	0.34754	4.06133	-0.658608	0	0	0.417	0.0176457	0.100649	3.50916	-0.137521	2.92454	0	1	1	0	0
Arab Bank for Investment & Fore	Commercial banks	Private	United Arab Emirates	2012	2012Arab Bank for Investment & Fore	158	0.774482	0.190324	-0.0074364	0	0	0	0	0	0	0.1699	0	0	0	0	0	0	0.517351	0.267652	0	0.1231	0	0	0.0151535	0	0	0.70546	0.687418	0.179785	2.86221	-0.910637	0.415	0	0.415	0.0692851	0.00877347	4.61253	0	4.01116	0	1	1	0	0
Arab Banking Corporation - Alge	Commercial banks	Private	Algeria	2012	2012Arab Banking Corporation - Alge	19	0.821291	0.676339	0.015174	0.086669	0	0	0	0	0	0.16	0	0	0	0	0	0	0.896305	0.803362	0	0.260397	0	0.816088	0.0678064	0	0	0.0929528	0	0.27906	2.57981	0.472635	0.238	0	0.238	0.029	0.0452421	3.74751	0.0220589	4.42161	0	1	1	0	0
Bahrain Commercial Facilities C	Commercial banks	Public	Bahrain	2012	2012Bahrain Commercial Facilities C	46	0.72	0.616152	1.63	0.140781	0	0	0.0349121	0	0	0	0	0.0291296	0	0	0	0	0.509138	0.259222	0	0.17193	0.0625129	0.826438	0.02956	0	0	0.120878	0	0.331	0	-0.658608	0	0	0.391	0.0198351	-0.00400041	4.37391	-0.0059168	7.85829	0	0	1	0	0
Bank Audi SAE	Commercial banks	Private	Egypt, Arab Rep.	2012	2012Bank Audi SAE	169	0.82	0.464714	2.7	0.169187	0	0	0.0853975	0	0	0.131	0	0.157732	0	0	0	0	0.493506	0.243548	0	0.146663	0	0	0.0215101	0	0	0.285757	0	0.402	1.96124	-0.658608	0.81	0	0.81	0.0176457	0.100649	3.50916	-0.137521	6.42449	0	0	1	0	0
Bank Hapoalim BM	Commercial banks	Public	Israel	2012	2012Bank Hapoalim BM	305	0.77	0.606265	0.93	0.0860954	0	0	0.0229882	0	0	0.1141	0	0.00391723	0	0	0	0	0.724995	0.525617	0	0.205296	0	0	0.0421466	0	0	0.159016	0	0.2755	0	-0.658608	0.1576	0	0.1576	0.0554259	0.0347857	4.51203	-0.017142	7.20146	0	0	1	0	0
Bank Muscat SAOG	Commercial banks	Public	Oman	2012	2012Bank Muscat SAOG	274	0.71	0.13432	0.94	0.125541	0	0	0.349212	0	0	0	0	-0.167968	0	0	0	0	0.590632	0.348846	0	0.268516	0	0	0.072101	0	0	0.651063	0.118015	0.3718	4.10324	-0.658608	0.3625	0	0.06	0.0289461	0.0404219	4.3399	0.0200144	6.04869	0	0	1	0	0
Bank of Alexandria	Commercial banks	Private	Egypt, Arab Rep.	2012	2012Bank of Alexandria	185	0.77	0.701481	1.36	0.145614	0	0	0	0	0	0	0	-0.0296364	0	0	0	0	0.493506	0.243548	0	0.146663	0	0	0.0215101	0	0	0.0504013	0.113986	0.6929	0	-0.910637	0.48	0	0.48	0.0176457	0.100649	3.50916	-0.137521	6.54251	0	1	1	0	0
Bank of Baghdad	Commercial banks	Public	Iraq	2012	2012Bank of Baghdad	74	0.79	0.355046	2.33	0.110095	0	0	0.0557284	0	0	0	0	0.194186	0	0	0	0	0.331645	0.109988	0	0.11962	0	0.8	0.014309	0	0	0.486046	0.0858089	0.2028	2.7939	0.158312	0.3333	0	0.3333	0.0754647	0.0580146	3.83442	0.0829032	7.07679	0	0	1	0	0
Bank of Jordan Plc	Commercial banks	Public	Jordan	2012	2012Bank of Jordan Plc	132	0	0	0	0.1132	0	0	0	0	0	0.19	0	0	0	0	0	0	0.712622	0.50783	0	0.344369	0	0	0.11859	0	0	0	0.168224	0	-0.568108	-0.877278	0.5999	0	0.5999	0.0273718	0.0416244	3.59217	-0.00753158	0	0	0	1	0	0
Bank of Sharjah	Commercial banks	Private	United Arab Emirates	2012	2012Bank of Sharjah	193	0.75	0.124362	-7.62	0.0815235	0	0	0.636223	0	0	0	0	-0.666076	0	0	0	0	0.517351	0.267652	0	0.1231	0	0	0.0151535	0	0	0.768163	0	4.285	-0.323533	-1.40223	0.073	0	0.697	0.0692851	0.00877347	4.61253	0	5.1103	0	1	1	0	0
Bank Sohar SAOG	Commercial banks	Public	Oman	2012	2012Bank Sohar SAOG	182	0.82	0.529248	1.16	0.156894	0	0.2257	0.034951	0.4733	0.3889	0	0	0.0780114	1	0.588464	0.786994	0.747737	0.590632	0.348846	0	0.268516	0	0	0.072101	0	0	0.10427	0	0.5613	3.69115	-0.0365862	0.34	0.1861	0.34	0.0289461	0.0404219	4.3399	0.0200144	0	0	1	1	0	0
Banque de l_Habitat	Commercial banks	Private	Tunisia	2012	2012Banque de l_Habitat	141	0.85	0.670965	1.82	-0.366945	0	0	0.0995256	0	0	0	0	0.0765043	0	0	0	0	0.384091	0.147526	0	0.109626	0	0	0.0120179	0	0	0.172245	0.357733	0.9797	0	-0.910637	0.49	0	0.49	-0.0166419	0.0324003	3.61833	-0.0030653	6.5341	0	1	1	0	0
Banque de l_Industrie et du Tra	Commercial banks	Private	Lebanon	2012	2012Banque de l_Industrie et du Tra	41	0.76	0.585658	1.46	0	0	0	0.0522173	0	0	0	0	0.140975	0	0	0	0	0.457805	0.209586	0	0.0995742	0	0.835464	0.00991502	0	0	0.267666	0.0636289	0.8306	3.07864	0.724268	0.245	0	0.3	0.0086734	0.0497149	3.90041	-0.000797761	7.70744	0	0	0	0	0
Banque de Tunisie	Commercial banks	Public	Tunisia	2012	2012Banque de Tunisie	112	0.14	0.789976	5.72	0.123645	0	0	0.0353493	0	0	0	0	0.0944935	0	0	0	0	0.384091	0.147526	0	0.109626	0	0	0.0120179	0	0	0.0151097	0	0.7427	0	-1.24455	0.75	0	0.75	-0.0166419	0.0324003	3.61833	-0.0030653	0	0	0	1	0	0
Banque Marocaine pour le Commer	Commercial banks	Public	Morocco	2012	2012Banque Marocaine pour le Commer	188	0.8	0.765033	1.16	0.0754926	0	0	0.0271708	0	0	0	0	0.0885899	0	0	0	0	0.556498	0.30969	0	0.201341	0	0	0.0405383	0	0	0.147459	0.118964	0.4617	3.00012	-0.0365862	0.1038	0.028	0.1038	0.052457	0.00906925	3.46429	0.0130259	7.04316	0	1	1	0	0
Banque Misr Liban	Commercial banks	Private	Lebanon	2012	2012Banque Misr Liban	85	0.77	0.590077	0.58	0.0507899	0	0	0.0134365	0	0	0	0	0.0817724	0	0	0	0	0.457805	0.209586	0	0.0995742	0	0	0.00991502	0	0	0.202425	0.050228	0.6454	2.81953	-0.0365862	0.2332	0.2402	0.2332	0.0086734	0.0497149	3.90041	-0.000797761	8.11751	0	1	1	0	0
Banque Nationale Agricole	Commercial banks	Public	Tunisia	2012	2012Banque Nationale Agricole	162	0.75	0.747022	1.61	0.0442206	0	0	0.0351503	0	0	0.1776	0	0.0463747	0	0	0	0	0.384091	0.147526	0	0.109626	0	0	0.0120179	0	0	0.141514	0.114565	0.4199	3.78792	-0.658608	0.6477	0	0.1196	-0.0166419	0.0324003	3.61833	-0.0030653	7.46235	0	0	1	0	0
Barclays Bank - Egypt S.A.E.	Commercial banks	Private	Egypt, Arab Rep.	2012	2012Barclays Bank - Egypt S.A.E.	119	0.83	0.309648	1.15	0	0	0.0340501	0.0179239	0.9837	0.8067	0	0	0.191828	1	0.909628	1	0.909628	0.493506	0.243548	0	0.146663	0.111774	0.687023	0.0215101	0	0	0.345313	0.125674	0.455	3.77681	0.495322	0	0.0034	0.1315	0.0176457	0.100649	3.50916	-0.137521	7.26402	0	1	1	0	0
BNP Paribas El Djaza?r	Commercial banks	Private	Algeria	2012	2012BNP Paribas El Djaza?r	114	0.85	0.622297	0.34	0.157651	0	0	0.01287	0	0	0.1634	0	0.185028	0	0	0	0	0.896305	0.803362	0	0.260397	0	0	0.0678064	0	0	0.320411	0.060884	0.7462	2.83329	0.258636	0.3485	0	0.3485	0.029	0.0452421	3.74751	0.0220589	6.78789	0	1	0	0	0
Cairo Amman Bank	Commercial banks	Public	Jordan	2012	2012Cairo Amman Bank	139	0.83	0.53383	0.93	0.154426	0	0	0.063793	0	0	0	0	0.170862	0	0	0	0	0.712622	0.50783	0	0.344369	0	0	0.11859	0	0	0.250829	0.349244	1.0506	2.78604	-0.910637	0.47	0	0.47	0.0273718	0.0416244	3.59217	-0.00753158	7.61396	0	1	1	0	0
Capital Bank of Jordan	Commercial banks	Public	Jordan	2012	2012Capital Bank of Jordan	126	0.85	0.649136	0.52	0.114206	0	0	0.137521	0	0	0	0	0.0304681	0	0	0	0	0.712622	0.50783	0	0.344369	0	0	0.11859	0	0	0.20478	0.0453476	0.5105	0.0217074	-0.877278	1	0	1	0.0273718	0.0416244	3.59217	-0.00753158	0	0	0	1	0	0
Commercial Bank of Kuwait K.P.S	Commercial banks	Public	Kuwait	2012	2012Commercial Bank of Kuwait K.P.S	229	0.88	0.283364	0.58	0.0420816	0	0	0.0628147	0	0	0	0	0.0240715	0	0	0	0	0.543002	0.294851	0	0.192203	0	0	0.0369419	0	0	0.468639	0.135501	0.4959	0	-0.47698	0	0	0.19	0.0962841	0.048394	4.71583	-0.0905396	6.92045	0	1	1	0	0
Credit Agricole Egypt SAE	Commercial banks	Public	Egypt, Arab Rep.	2012	2012Credit Agricole Egypt SAE	157	0.72	0.750739	0.84	0.226937	0	0	0.0986216	0	0	0.135	0	0.078326	0	0	0	0	0.493506	0.243548	0	0.146663	0	0	0.0215101	0	0	0.0749514	0	0.5239	2.8137	-0.658608	0.43	0	0.43	0.0176457	0.100649	3.50916	-0.137521	0	0	0	1	0	0
Dar Es Salaam Investment Bank-D	Commercial banks	Public	Iraq	2012	2012Dar Es Salaam Investment Bank-D	15	0	0	0	0.0976703	0	0.192835	0	0.7922	0.632	0.1487	0.401964	0	1	0	0	0	0.331645	0.109988	0	0.11962	0.103403	0.939149	0.014309	0.0174331	0	0	0	0	4.01728	0.875347	0.311	0	0.311	0.0754647	0.0580146	3.83442	0.0829032	0	0	1	0	0	0
Emirates NBD PJSC	Commercial banks	Public	United Arab Emirates	2012	2012Emirates NBD PJSC	306	0.67835	0.301387	0.0587192	0.0955876	0	0.100997	0	0.5751	0.4626	0.109	0	0	1	0.443866	0.893349	0.496856	0.517351	0.267652	0	0.1231	-0.0408069	0	0.0151535	0.0153378	0	0.334048	0.146334	0.27252	4.41229	0.393392	0.2538	0	0.187	0.0692851	0.00877347	4.61253	0	2.66745	0	1	0	0	0
FIBI Bank	Commercial banks	Public	Israel	2012	2012FIBI Bank	272	0	0	0	0.0819929	0	0	0	0	0	0.1778	0	0	0.783623	0.782271	0.867886	0.901352	0.724995	0.525617	0	0.205296	0.117346	0.806846	0.0421466	0.0320492	0	0	0.0941091	0	0	-1.05247	1	0	1	0.0554259	0.0347857	4.51203	-0.017142	0	0	0	0	0	0
Future Bank B.S.C.	Commercial banks	Private	Bahrain	2012	2012Future Bank B.S.C.	82	0	0	0	0.0953349	0	0.100281	0	0.2781	0.2397	0.1831	0.621196	0	0.619321	0	0	0	0.509138	0.259222	0	0.17193	0.0625129	0.826438	0.02956	0.0167586	0	0	0.108567	0	3.83627	-0.0885633	0.2912	0	0.2912	0.0198351	-0.00400041	4.37391	-0.0059168	0	0	1	0	0	0
Groupe Banque Centrale Populair	Commercial banks	Private	Morocco	2012	2012Groupe Banque Centrale Populair	275	0	0	0	0.100526	0	0.333169	0	0.3424	0.2207	0.1878	0.148799	0	0.878581	0	0	0	0.556498	0.30969	0	0.201341	0.0730431	0.43589	0.0405383	0.0721973	0	0	0	0	0	0.393385	0.5987	0	0.5987	0.052457	0.00906925	3.46429	0.0130259	0	0	1	0	0	0
Gulf Bank Algeria	Commercial banks	Private	Algeria	2012	2012Gulf Bank Algeria	93	0	0	0	0.250003	0	0.152648	0.00814098	0.683	0.5504	0.148	0.029613	0.867093	0.560662	0.372359	0.835453	0.445697	0.896305	0.803362	0	0.260397	0.0359071	0.368782	0.0678064	0.0390754	0	0	0.0976222	0	2.98757	-0.570517	0.1139	0	0.1078	0.029	0.0452421	3.74751	0.0220589	0	0	1	0	0	0
Gulf Bank KSC (The)	Commercial banks	Public	Kuwait	2012	2012Gulf Bank KSC (The)	243	0.753908	0.562436	0.050818	0.0665654	0	0.220391	0	0.6119	0.4604	0.1659	0.0173296	0	1	0.666667	1	0.666667	0.543002	0.294851	0	0.192203	0.0359071	0.368782	0.0369419	0.0438014	0	0.196818	0.46822	0.20496	2.66883	-0.570517	0.0998	0	0.0499	0.0962841	0.048394	4.71583	-0.0905396	4.5256	0	1	0	0	0
Gulf International Bank BSC	Commercial banks	Private	Bahrain	2012	2012Gulf International Bank BSC	258	0	0	0	0.0536661	0	0.201825	0	0.8479	0.6207	0.2952	0.00675623	0	0.738503	0.498561	0.748371	0.666195	0.509138	0.259222	0	0.17193	0.0625129	0.826438	0.02956	0.0372677	0	0	0	0	0	-0.0885594	0.4	0	0.4	0.0198351	-0.00400041	4.37391	-0.0059168	0	0	1	0	0	0
HSBC Bank Egypt S A E	Commercial banks	Private	Egypt, Arab Rep.	2012	2012HSBC Bank Egypt S A E	198	0.577812	0.727864	-0.0032008	0.180305	0	0.112701	0.0350229	0.3501	0.3	0.1361	0.515508	0.0879747	0.456153	0.335398	0.918206	0.365276	0.493506	0.243548	0	0.146663	-0.0871804	0	0.0215101	0.0228178	0	0.140908	0.279862	0.32185	0	-1.05248	0.065	0.0494	0.9086	0.0176457	0.100649	3.50916	-0.137521	5.20469	0	1	0	0	0
Israel Discount Bank LTD	Commercial banks	Public	Israel	2012	2012Israel Discount Bank LTD	294	0.794198	0.725778	0.0093827	0.0726591	0	0.311045	0	0.4972	0.3794	0.1806	0.66113	0	0.725873	0	0	0	0.724995	0.525617	0	0.205296	0.0625129	0.826438	0.0421466	0.0165298	0	0.120593	0.123739	0.36564	3.25952	-0.0885633	0.8	0	0.8	0.0554259	0.0347857	4.51203	-0.017142	3.60746	0	0	0	0	0
Jordan Ahli Bank Plc	Commercial banks	Public	Jordan	2012	2012Jordan Ahli Bank Plc	137	0.707661	0.580266	0.035419	0.0562921	0	0.140347	0	0.4903	0.4277	0.1474	0.0105574	0	0.937984	0.302345	0.908848	0.332669	0.712622	0.50783	0	0.344369	-0.0871804	0	0.11859	0.0247123	0	0.25527	0.0349367	0.20836	0	-1.05248	0.4075	0.0066	0.1143	0.0273718	0.0416244	3.59217	-0.00753158	0	0	1	0	0	0
Lebanese Swiss Bank SAL (The)	Commercial banks	Private	Lebanon	2012	2012Lebanese Swiss Bank SAL (The)	102	0.852199	0.499376	0.005349	0.123757	0	0.0662348	0	0.386	0.294	0.133	0.318191	0	0.728118	0	0	0	0.457805	0.209586	0	0.0995742	0.0625129	0.826438	0.00991502	0.0121731	0	0.343149	0	0.59173	2.59293	-0.0885633	0.3959	0	0.06	0.0086734	0.0497149	3.90041	-0.000797761	4.53512	0	0	0	0	0
Mashreqbank PSC	Commercial banks	Public	United Arab Emirates	2012	2012Mashreqbank PSC	271	0.545252	0.32691	0	0.124457	0	0.17021	0	0.2576	0.2019	0	-0.0589655	0	0.798997	0	0	0	0.517351	0.267652	0	0.1231	0.0730431	0.43589	0.0151535	0	0	0.518738	0	0	0.766759	0.393385	0.5667	0	0.5667	0.0692851	0.00877347	4.61253	0	0	0	1	0	0	0
National Bank of Bahrain	Commercial banks	Public	Bahrain	2012	2012National Bank of Bahrain	197	0.779742	0.421683	0.0059311	0.141433	0	0.0946725	0.0462544	0.7693	0.5989	0.178	0	-0.0710471	0.86078	0.470617	0.731763	0.643128	0.509138	0.259222	0	0.17193	0.0625129	0.826438	0.02956	0.0320853	0	0.182168	0.171403	0.50858	1.97881	-1.05247	0.8601	0	0.8601	0.0198351	-0.00400041	4.37391	-0.0059168	0	0	0	0	0	0
National Bank of Kuwait S.A.K.	Commercial banks	Public	Kuwait	2012	2012National Bank of Kuwait S.A.K.	302	0.828619	0.605736	0.0214602	0.0927511	0	0.212153	0.0213483	0.5036	0.3943	0.3363	0	-0.0981028	0.52032	0.415919	0.802604	0.518212	0.543002	0.294851	0	0.192203	-0.0408069	0	0.0369419	0.047322	0	0.151846	0.270299	0.35413	2.73077	0.393392	0.9722	0	0.9722	0.0962841	0.048394	4.71583	-0.0905396	0	0	0	0	0	0
National Bank of Oman (SAOG)	Commercial banks	Public	Oman	2012	2012National Bank of Oman (SAOG)	203	0.910833	0.43128	0.0129231	0.126117	0	0.0686781	0	0.2788	0.2125	0.1438	0.0348386	0	0.379873	0.271067	0.661006	0.410082	0.590632	0.348846	0	0.268516	-0.0871804	0	0.072101	0.0241087	0	0.517313	0.0626602	0.5	2.19386	-1.05248	0.2981	0.16	0.0974	0.0289461	0.0404219	4.3399	0.0200144	3.58673	0	1	0	0	0
National Bank of Ras Al-Khaimah	Commercial banks	Public	United Arab Emirates	2012	2012National Bank of Ras Al-Khaimah	218	0.832492	0.62021	0.0092762	0.219583	0	0.170838	0	0.6285	0.5169	0.1596	0.289173	0	0.53835	0.357228	0.849692	0.42042	0.517351	0.267652	0	0.1231	0.0359071	0.368782	0.0151535	0.0421381	0	0.256266	0.112622	0.60428	0	-0.570517	0.3448	0	0.3448	0.0692851	0.00877347	4.61253	0	3.54982	0	1	0	0	0
National Commercial Bank (The)	Commercial banks	Public	Saudi Arabia	2012	2012National Commercial Bank (The)	308	0.816079	0.473294	0.0111904	0.187816	0	0.0504666	0	0.7347	0.5135	0.1349	0	0	0.703054	0.464948	0.962353	0.483137	0.723762	0.523831	0	0.133935	0.014392	0.337639	0.0179386	0.0170305	0	0.234519	0	0.33008	0	-0.0885594	0	0	1	0.0999685	0.0582622	4.40215	0.0615988	3.16334	0	0	0	0	0
Oman Arab Bank SAOC	Commercial banks	Private	Oman	2012	2012Oman Arab Bank SAOC	174	0.894411	0.254728	0.0109096	0.125901	0	0.149857	0.0232345	0.1556	0.1203	0.1803	0.243197	0.1084	0.596587	0	0	0	0.590632	0.348846	0	0.268516	0.0730431	0.43589	0.072101	0.069314	0	0.370133	0.228552	0.48597	0	0.393385	0.4906	0	0.4906	0.0289461	0.0404219	4.3399	0.0200144	4.60127	0	1	0	0	0
Qatar National Bank	Commercial banks	Public	Qatar	2012	2012Qatar National Bank	309	0.776902	0.79128	0.0168301	0.177512	0	0.127724	0	0.8548	0.6655	0.95	0.239952	0	0.909894	0	0	0	0.664458	0.441504	0	0.274442	0.26597	0.901665	0.0753183	0.310789	0	0.142592	0.106585	0.36406	0	0.875344	0.3	0	0.3	0.133752	0.0113837	4.92981	-0.0706893	3.17875	0	0	0	0	0
QNB Al Ahli	Commercial banks	Public	Egypt, Arab Rep.	2012	2012QNB Al Ahli	240	0.793064	0.637327	0.0061782	0.177585	0	0.213988	0.0494431	0.8807	0.7355	0.1202	0.0171178	-0.0282551	0.756153	0.55031	1	0.55031	0.493506	0.243548	0	0.146663	0.014392	0.337639	0.0215101	0.0151747	0	0.163835	0.108667	0.60009	2.074	-0.0885594	0.1553	0	0.0868	0.0176457	0.100649	3.50916	-0.137521	5.50755	0	1	0	0	0
Quds Bank Public Shareholding C	Commercial banks	Private	PALESTINIAN TERRITORIES	2012	2012Quds Bank Public Shareholding C	32	0.786795	0.656024	0.0125968	0.0729167	0	0.668605	0.0457911	0.2983	0.1301	0.1629	0.0506051	0.050977	0	0.324519	0.531846	0.610175	0.745063	0.555119	0	0.424215	0.0886921	0.902774	0.179958	0.0177275	0	0.277539	0.106146	0.29269	0	-2.49834	0.0999	0	0.0712	0	0	0	0	3.76721	0	1	0	0	0
Saradar Bank SAL	Commercial banks	Private	Lebanon	2012	2012Saradar Bank SAL	13	0.757991	0.257863	0.0106859	0.00728349	0	0.167317	0	0.6598	0.5438	0	0.0237812	0	0.746745	0.388825	0.876345	0.443689	0.457805	0.209586	0	0.0995742	0.0359071	0.368782	0.00991502	0	0	0.260846	0	0.50112	2.85906	-0.570517	0.1038	0.1001	0.1038	0.0086734	0.0497149	3.90041	-0.000797761	4.02113	0	1	0	0	0
Saudi British Bank JSC (The)	Commercial banks	Public	Saudi Arabia	2012	2012Saudi British Bank JSC (The)	291	0.857442	0.453197	0.0133124	0.16528	0	0.183967	0	0.6062	0.5195	0.169	0.0156623	0	0.403385	0.268577	0.619048	0.433855	0.723762	0.523831	0	0.133935	0.0359071	0.368782	0.0179386	0.0446199	0	0.224738	0.0755327	0.53254	2.84094	-0.570517	0.265	0.1988	0.265	0.0999685	0.0582622	4.40215	0.0615988	3.28058	0	1	0	0	0
Saudi Hollandi Bank	Commercial banks	Private	Saudi Arabia	2012	2012Saudi Hollandi Bank	267	0.845284	0.267576	0.0209665	0	0	0.16277	0	0.7039	0.5516	0.1403	0.0383876	0	0.703032	0.319318	0.850302	0.375535	0.723762	0.523831	0	0.133935	0.0359071	0.368782	0.0179386	0.0370424	0	0.462276	0	0.45926	2.71192	-0.570517	0.5092	0	0.5092	0.0999685	0.0582622	4.40215	0.0615988	3.10823	0	1	0	0	0
Soci?t? G?n?rale Alg?rie	Commercial banks	Private	Algeria	2012	2012Soci?t? G?n?rale Alg?rie	113	0.817342	0.656013	0.0041986	0.144986	0	0.225912	0	0.7184	0.5939	0	0.808772	0	1	0	0	0	0.896305	0.803362	0	0.260397	0.0271321	0.458258	0.0678064	0	0	0.243751	0	0.79305	3.35663	-0.369236	0.173	0.388	0.074	0.029	0.0452421	3.74751	0.0220589	4.15577	0	1	0	0	0
Soci?t? g?n?rale de Banque-Jord	Commercial banks	Public	Jordan	2012	2012Soci?t? g?n?rale de Banque-Jord	98	0.847297	0.296066	0.0085672	0.0623436	0	0	0	0	0	0	0	0	0	0	0	0	0.712622	0.50783	0	0.344369	0	0	0.11859	0	0	0.292063	0.131531	0.57198	0.0240016	-0.877278	1	0	1	0.0273718	0.0416244	3.59217	-0.00753158	4.20293	0	0	1	0	0
Soci?t? Tunisienne de Banque	Commercial banks	Public	Tunisia	2012	2012Soci?t? Tunisienne de Banque	153	0.906786	0.276279	0.0064844	0.466019	0	0	0	0	0	0	0	0	0	0	0	0	0.384091	0.147526	0	0.109626	0	0	0.0120179	0	0	0.604657	0.199115	0.50244	3.10679	-0.0365862	0	0	0.5432	-0.0166419	0.0324003	3.61833	-0.0030653	5.00846	0	1	1	0	0
Suez Canal Bank	Commercial banks	Public	Egypt, Arab Rep.	2012	2012Suez Canal Bank	128	0.870874	0.253049	0.0115604	0	0	0	0	0	0	0	0	0	0	0	0	0	0.493506	0.243548	0	0.146663	0	0	0.0215101	0	0	0.343313	0.0708414	0.48272	2.23265	-0.313302	0.5691	0	0.5691	0.0176457	0.100649	3.50916	-0.137521	4.99465	0	0	0	0	0
Syria Gulf Bank SA	Commercial banks	Public	Syrian Arab Republic	2012	2012Syria Gulf Bank SA	311	0.852496	0.373201	0.0014902	-0.201208	0	0	0	0	0	0	0	0	0	0	0	0	0.704565	0.496412	0	0.336936	0	0	0.113526	0	0	0.530217	0.0608671	0.61782	0.013311	-0.168121	0.1385	0.525	0.0807	0.0285	0.0475316	3.26338	0	0	0	1	1	0	0
The Commercial Bank (QSC)	Commercial banks	Public	Qatar	2012	2012The Commercial Bank (QSC)	279	0.619977	0.679598	0.0104139	0.106543	0	0	0	0	0	0	0	0	0	0	0	0	0.664458	0.441504	0	0.274442	0	0	0.0753183	0	0	0.148996	0.0547832	0.47473	2.89271	-0.47698	0	0	0.2394	0.133752	0.0113837	4.92981	-0.0706893	0	0	1	1	0	0
Union Bancaire pour le Commerce	Commercial banks	Public	Tunisia	2012	2012Union Bancaire pour le Commerce	86	0.898739	0.218949	0.0026744	0.0553497	0	0	0.0160436	0	0	0	0	0.426434	0	0	0	0	0.384091	0.147526	0	0.109626	0	0	0.0120179	0	0	0.196613	0.57752	0.66306	2.18885	-0.47698	0.985	0	0.985	-0.0166419	0.0324003	3.61833	-0.0030653	4.59808	0	1	1	0	0
United Bank for Investment	Commercial banks	Public	Iraq	2012	2012United Bank for Investment	10	0.879836	0.298779	0.0010749	0.0889506	0	0.318362	0.274881	0.9185	0.6824	0	0	0.0523421	1	0.845872	1	0.845872	0.331645	0.109988	0	0.11962	0	0.816088	0.014309	0	0	0.439536	0.112212	0.65473	0	0.472635	0.4	0	0.4	0.0754647	0.0580146	3.83442	0.0829032	5.18612	0	1	1	0	0
Abu Dhabi Islamic Bank - Public	Islamic banks	Public	United Arab Emirates	2012	2012Abu Dhabi Islamic Bank - Public	273	0.864228	0.662058	0.0051453	0.194706	0	0.18494	0.0165852	0	0.705732	0.192	0.367901	-0.0545421	1	0	0	0	0.517351	0.267652	0.517351	0.1231	0.0632653	0.669477	0.0151535	0.0271016	0	0.175079	0.157828	0.7799	4.19701	-0.227245	0.311	0	0.311	0.0692851	0.00877347	4.61253	0	4.45591	0	1	0	1	0
Al Baraka Bank Egypt SAE	Islamic banks	Private	Egypt, Arab Rep.	2012	2012Al Baraka Bank Egypt SAE	145	0.875519	0.256759	0.0082136	0.142224	0	0.141527	0.0567907	0	0.432316	0.217	0	0.0681291	0.838008	0.472869	0.922041	0.509604	0.493506	0.243548	0.493506	0.146663	0.0813582	0.834395	0.0215101	0.0253581	0	0.108386	0.131457	0.40384	4.05884	-0.134347	0.1878	0	0.187	0.0176457	0.100649	3.50916	-0.137521	5.65925	0	1	0	1	0
Albaraka Bank Tunisia	Islamic banks	Private	Tunisia	2012	2012Albaraka Bank Tunisia	42	0.76607	0.781761	0.0169013	0.0684083	0	0.13537	0.0300169	0	0.604043	0.1563	0	0.123864	0.912233	0	0	0	0.384091	0.147526	0.384091	0.109626	0.0858033	0.76961	0.0120179	0.0226423	0	0.158798	0.276102	0.47682	0	-0.88302	1	0	1	-0.0166419	0.0324003	3.61833	-0.0030653	3.47365	0	0	0	1	0
Al-Salam Bank-Bahrain B.S.C.	Islamic banks	Public	Bahrain	2012	2012Al-Salam Bank-Bahrain B.S.C.	163	0.876212	0.0851866	0.0001945	0.0500489	0	0.0759905	0.201918	0	0.203941	0.0973	-0.91483	0.015095	0.597478	0	0	0	0.509138	0.259222	0.509138	0.17193	0.0625129	0.826438	0.02956	0.0129512	0	0.205268	0.153011	0.101547	2.93659	-0.90166	0.29084	0	0.29084	0.0198351	-0.00400041	4.37391	-0.0059168	5.17053	0	1	0	1	0
Amlak Finance PJSC	Islamic banks	Public	United Arab Emirates	2012	2012Amlak Finance PJSC	106	0.848217	0.50755	0.0202199	0.0283976	0	0.279675	0.0227238	0	0.357137	0.3014	1.19637	0.173093	0.825696	0	0	0	0.517351	0.267652	0.517351	0.1231	0.0620256	0.617657	0.0151535	0.0490027	0	0.0747202	0.168113	0.38989	1.80587	-1.99028	0.5987	0	0.5987	0.0692851	0.00877347	4.61253	0	5.63837	0	1	0	1	0
Ansar Bank	Islamic banks	Public	Iran, Islamic Rep.	2012	2012Ansar Bank	191	0.822752	0.276573	0.0459599	0.340905	0	0.114783	0.316793	0	0.510945	0.1801	0.0269332	-0.377557	0.505931	0.308745	0.883884	0.350514	0.625604	0.39138	0.625604	0.121628	0.117208	0.739604	0.0147934	0.0385898	0	0.585237	0.0962363	0.26556	3.00328	-0.102815	0.1139	0	0.1078	0.0264572	0.262934	3.89916	0.00496384	0	0	1	0	1	0
Arab Islamic Bank	Islamic banks	Private	PALESTINIAN TERRITORIES	2012	2012Arab Islamic Bank	28	0.731229	0.553584	0.0220238	0.0561599	0	0.158929	0.030131	0	0.499391	0.1841	0.0217139	0.171091	1	0.473793	0.86652	0.532433	0.745063	0.555119	0.745063	0.424215	0.117208	0.739604	0.179958	0.0394469	0	0.407145	0.0694402	0.42669	3.02652	-0.102815	0.0998	0	0.0499	0	0	0	0	5.14149	0	1	0	1	0
Bahrain Islamic Bank B.S.C.	Islamic banks	Public	Bahrain	2012	2012Bahrain Islamic Bank B.S.C.	120	0.812571	0.695513	0.0216253	0.0781786	0	0.13284	0.0200734	0	0.632301	0.1539	0.00535103	0.0880818	0.824967	0.443511	0.852195	0.526054	0.509138	0.259222	0.509138	0.17193	0.0625129	0.826438	0.02956	0.0214023	0	0.0999912	0.132245	0.21573	2.36379	0.647428	0.4	0	0.4	0.0198351	-0.00400041	4.37391	-0.0059168	5.68695	0	1	0	1	0
Bank Nizwa SAOG	Islamic banks	Public	Oman	2012	2012Bank Nizwa SAOG	52	0.782281	0.622073	0.0202825	-0.0583821	0	0.134147	0.0146637	0	0.308529	0.2607	0.537981	0.0176876	0.407623	0.383554	0.920043	0.418831	0.590632	0.348846	0.590632	0.268516	0.0991876	0.872067	0.072101	0.0340016	0	0.0976768	0.102917	0.3482	3.84673	-0.806243	0.0735	0.0518667	0.829833	0.0289461	0.0404219	4.3399	0.0200144	5.33161	0	1	0	1	0
Faisal Islamic Bank of Egypt	Islamic banks	Public	Egypt, Arab Rep.	2012	2012Faisal Islamic Bank of Egypt	190	0.732221	0.627235	0.0167761	0.161561	0	0.0925588	0.0281316	0	0.303577	0.09	-0.87021	0.0906939	0.603202	0	0	0	0.493506	0.243548	0.493506	0.146663	0.091554	0.829354	0.0215101	0.0119795	0	0.159226	0	0.37979	0	-0.90166	0.396783	0	0.06	0.0176457	0.100649	3.50916	-0.137521	0	0	0	0	1	0
First energy bank	Islamic banks	Private	Bahrain	2012	2012First energy bank	62	0.902987	0.363662	0.0135603	0.0145384	0	0.155072	0.0837361	0	0.299218	0.2618	1.76376	0.377819	0.985419	0	0	0	0.509138	0.259222	0.509138	0.17193	0.0625129	0.826438	0.02956	0.0425644	0	0.136791	0.149564	0.37869	1.24634	-1.99028	0.6067	0	0.6067	0.0198351	-0.00400041	4.37391	-0.0059168	0	0	1	0	1	0
Ibdar Bank BSC	Islamic banks	Private	Bahrain	2012	2012Ibdar Bank BSC	2	0.739363	0.755417	0.0114297	-0.0483612	0	0.10895	0.0596165	0	0.588281	0.154	0.323695	-0.053897	1	0	0	0	0.509138	0.259222	0.509138	0.17193	0.0625129	0.826438	0.02956	0.0243712	0	0.0954678	0	0.63254	3.31484	-0.289857	0.441	0.0609	0.05	0.0198351	-0.00400041	4.37391	-0.0059168	0	0	0	0	1	0
Jordan Dubai Islamic Bank	Islamic banks	Public	Jordan	2012	2012Jordan Dubai Islamic Bank	63	0.768872	0.259705	0.009783	0	0	0.138924	0.345592	0	0.317153	0.2245	0.0325753	0.0874961	0.469897	0.352466	0.567672	0.68605	0.712622	0.50783	0.712622	0.344369	0.0991876	0.872067	0.11859	0.0292802	0	0.116451	0.0787774	0.50747	2.41999	-0.806243	0.2981	0.16	0.0974	0.0273718	0.0416244	3.59217	-0.00753158	4.35313	0	1	0	1	0
Jordan Islamic Bank	Islamic banks	Public	Jordan	2012	2012Jordan Islamic Bank	178	0.659478	0.108227	0.143896	0.159912	0	1.02438	0.197139	2.3072	0.7197	0.232	0.0275241	-0.998582	0	1	1	1	0.712622	0.50783	0.712622	0.344369	0.0422394	0.607454	0.11859	0.026557	0	0.769689	0.180339	0.650292	0	-1.44307	0.1	0	0.1	0.0273718	0.0416244	3.59217	-0.00753158	5.42897	0	1	0	0	0
Karafarin Bank	Islamic banks	Public	Iran, Islamic Rep.	2012	2012Karafarin Bank	154	0	0	0	0.239107	0	0.22153	0	0.4974	0.313	0	0	0	0.397407	0.304968	0.95	0.321019	0.625604	0.39138	0.625604	0.121628	-0.132444	0	0.0147934	0	0	0	0	0	2.60344	-0.0420791	0.8547	0	0.8547	0.0264572	0.262934	3.89916	0.00496384	0	0	1	0	0	0
Kuwait Finance House	Islamic banks	Public	Kuwait	2012	2012Kuwait Finance House	296	0.697503	0.315253	-0.473657	0.0141788	0.0133629	0.418722	0.0971576	0.5506	0.4896	0.2142	0.0232779	-0.999241	0.567201	0.35532	0.830883	0.427642	0.543002	0.294851	0.543002	0.192203	0	0.932738	0.0369419	0	0	0.455098	0.0964696	0.534296	2.12197	0.665153	0.49	0.024	0.49	0.0962841	0.048394	4.71583	-0.0905396	6.23004	1	1	0	0	0
Masraf Al Rayan (Q.S.C.)	Islamic banks	Public	Qatar	2012	2012Masraf Al Rayan (Q.S.C.)	254	0.71269	0.588281	0.939118	0.172108	0.0129	0.10918	0.0917766	0.7726	0.6896	0.254	0.0661453	-0.998925	0.72127	0.492438	0.896104	0.549533	0.664458	0.441504	0.664458	0.274442	0.0669994	0.589915	0.0753183	0.0489019	0.192527	0.30862	0.10895	0.519496	3.36047	-0.170006	0.6733	0.1097	0.6733	0.133752	0.0113837	4.92981	-0.0706893	7.65295	1	1	0	0	0
Palestine Islamic Bank	Islamic banks	Private	PALESTINIAN TERRITORIES	2012	2012Palestine Islamic Bank	33	0	0	0	0.111608	0.0101212	0.0881634	0	0.4534	0.402	0	0.0234349	0	1	0.559904	0.870275	0.643365	0.745063	0.555119	0.745063	0.424215	-0.037889	0	0.179958	0	0.132479	0	0	0	2.90113	-0.947391	0.7368	0.0555	0.7368	0	0	0	0	0	1	0	0	0	0
Parsian Bank	Islamic banks	Public	Iran, Islamic Rep.	2012	2012Parsian Bank	246	0	0	0	0.063096	0.0281578	0.135652	0	0.0778	0.0679	0.1983	0.331817	0	1	0	0	0	0.625604	0.39138	0.625604	0.121628	0	0.454973	0.0147934	0	0	0	0	0	2.98527	-1.77133	0.23	0	0.23	0.0264572	0.262934	3.89916	0.00496384	0	1	0	0	0	0
Qatar International Islamic Ban	Islamic banks	Public	Qatar	2012	2012Qatar International Islamic Ban	219	0.592157	0.706102	2.32205	0.153836	0.0222163	0.160763	0.0380415	0.7976	0.6693	0	0.601384	-0.998925	1	0	0	0	0.664458	0.441504	0.664458	0.274442	0.0951568	0.876356	0.0753183	0	0.123902	0.0884176	0.170183	0.315468	3.22221	-0.290706	0.178	0	0.652	0.133752	0.0113837	4.92981	-0.0706893	6.3588	1	1	0	0	0
Sharjah Islamic Bank	Islamic banks	Public	United Arab Emirates	2012	2012Sharjah Islamic Bank	199	0.659243	0.670687	1.90705	0.0822022	0.0117118	0.088136	0	0.7406	0.6412	0	0.0700893	-0.998844	1	0.470695	0.85539	0.55027	0.517351	0.267652	0.517351	0.1231	-0.132444	0	0.0151535	0	0.161517	0.220594	0.135293	0.165531	3.7553	-0.0420791	0.3011	0	0.3011	0.0692851	0.00877347	4.61253	0	7.4374	1	1	0	0	0
Sina Bank	Islamic banks	Private	Iran, Islamic Rep.	2012	2012Sina Bank	177	0.829523	0.277695	-0.508735	0.171481	0.0011289	0.144835	0	0.6082	0.531	0.209	0	-0.999183	1	0.301946	0.88	0.34312	0.625604	0.39138	0.625604	0.121628	-0.132444	0	0.0147934	0.0337571	0.161517	0.488527	0.0999062	0.600878	0	-0.0420791	0.9112	0	0.0408	0.0264572	0.262934	3.89916	0.00496384	7.10452	1	0	0	0	0
Syria International Islamic Ban	Islamic banks	Public	Syrian Arab Republic	2012	2012Syria International Islamic Ban	81	0	0	0	-0.0225082	0.0080806	0.217029	0	1.6272	0.313	0	0.0593716	0	0.368468	0.59387	0.670139	0.886189	0.704565	0.496412	0.704565	0.336936	-0.132444	0	0.113526	0	0.161517	0	0	0	2.83038	-0.0420791	0.1474	0.0179	0.1474	0.0285	0.0475316	3.26338	0	0	1	1	0	0	0
Ahli Bank QSC	Commercial banks	Public	Qatar	2013	2013Ahli Bank QSC	207	0.796774	0.649528	0.0204674	0.144152	0	0	0.0160355	0	0	0	0	-0.0259776	0	0	0	0	0.673087	0.453046	0	0.274923	0	0.8	0.0755829	0	0	0.133481	0.0799472	0.27136	2.61475	0.158312	0.95	0	0.95	0.0473001	0.0231535	4.92968	0.0719128	5.08125	0	1	1	0	0
Ahli United Bank BSC	Commercial banks	Public	Bahrain	2013	2013Ahli United Bank BSC	280	0.770767	0.556672	0.0153583	0.138701	0	0	0.0482921	0	0	0.1673	0	-0.0534278	0	0	0	0	0.474695	0.225336	0	0.168931	0.013778	0.350714	0.0285377	0	0	0.257361	0.174264	0.50588	0	0.472635	0.49	0.003	0.49	0.0372811	0.027574	4.39348	0.00699533	3.35773	1	1	1	0	0
Al Khalij Commercial Bank	Commercial banks	Public	Qatar	2013	2013Al Khalij Commercial Bank	234	0	0	0	0.0973485	0.0042024	0.125862	0.0287439	0.7853	0.6906	0	0	0.150173	0	0.725664	1	0.725664	0.673087	0.453046	0	0.274923	-0.0658332	0	0.0755829	0	0.187559	0	0.0649879	0	3.47675	0.186603	0.749	0.1094	0.749	0.0473001	0.0231535	4.92968	0.0719128	0	1	1	1	0	0
Alubaf Arab International Bank	Commercial banks	Private	Bahrain	2013	2013Alubaf Arab International Bank	79	0	0	0	0.122623	0.0105919	0	0	0	0	0	0	0	0	0	0	0	0.474695	0.225336	0	0.168931	0.013778	0.350714	0.0285377	0	0	0	0.049963	0	-0.144017	-0.47698	0.7368	0.0554	0.7368	0.0372811	0.027574	4.39348	0.00699533	0	1	0	1	0	0
Amen Bank	Commercial banks	Public	Tunisia	2013	2013Amen Bank	150	0.829587	0.547784	0.0050222	0.121759	0	0	0.0495228	0	0	0.244	0	0.0364333	0	0	0	0	0.316344	0.100073	0	0.0984382	0	0	0.00969008	0	0	0.348116	0	0.28101	0	-0.910637	0.23	0	0.23	0.0391328	0.0461184	3.62559	0.00903838	3.61297	1	0	1	0	0
Arab Bank Group (Combined)	Commercial banks	Private	Jordan	2013	2013Arab Bank Group (Combined)	290	0.841834	0.417769	0.0146545	0	0.0127143	0	0.0552136	0	0	0	0	0.143877	0	0	0	0	0.694511	0.482345	0	0.32	0	0.8	0.1024	0	0	0.266701	0.136093	0.58986	3.03961	0.158312	0.3011	0	0.3011	0.0242936	0.0451523	3.60678	-0.0108016	3.24227	1	1	1	0	0
Arab Banking Corporation (Jorda	Commercial banks	Public	Jordan	2013	2013Arab Banking Corporation (Jorda	80	0.858315	0.669457	5.56e-05	0.0914466	0.0034048	0	0.109912	0	0	0	0	-0.0107164	0	0	0	0	0.694511	0.482345	0	0.32	0	0	0.1024	0	0	0.148666	0.0510343	0.16783	2.37798	0	0.1953	0	0.0894	0.0242936	0.0451523	3.60678	-0.0108016	0	1	0	0	0	0
Arab Investment Bank-Federal Ar	Commercial banks	Private	Egypt, Arab Rep.	2013	2013Arab Investment Bank-Federal Ar	92	0	0	0	0.0755278	0.0009174	0.248794	0	0.6243	0.5172	0	13.6583	0	0	0	0	0	0.466013	0.217168	0	0.13301	0	0.458258	0.0176916	0	0	0	0.0698965	0	2.79289	-0.369236	0.065	0	0.058	0.022262	0.0711173	3.51357	-0.0444661	0	1	1	0	0	0
Bank Leumi Le Israel BM	Commercial banks	Public	Israel	2013	2013Bank Leumi Le Israel BM	304	0.819763	0.576974	0.0058527	0.0544309	-0.0332415	0	0.0462543	0	0	0	0	-0.00640272	0	0	0	0	0.63621	0.404763	0	0.201745	0	0	0.0407012	0	0	0.235464	0	0.69817	3.26856	-0.910637	0.32	0	0.32	0.02823	0.0168948	4.56002	-0.0295942	5.0194	1	0	1	0	0
Bank Sohar SAOG	Commercial banks	Public	Oman	2013	2013Bank Sohar SAOG	182	0.821667	0.388914	0.0109354	0.155553	0.030687	0	0.0406879	0	0	0	0	0.0370553	0	0	0	0	0.588013	0.345759	0	0.254238	0	0	0.0646369	0	0	0.311397	0.0805634	0.37861	0.0214129	-0.658608	0.5	0	0.5	0.0886312	0.0294773	4.31943	0.0282559	0	1	0	1	0	0
Banque Centrale Populaire SA	Commercial banks	Public	Morocco	2013	2013Banque Centrale Populaire SA	249	0	0	0	0.101727	0.01278	0	0.0605769	0	0	0.112	0	-0.120462	0	0	0	0	0.532683	0.283751	0	0.187255	0	0	0.0350646	0	0	0	0.0954852	0	3.3972	-0.0365862	0.665	0.034	0.665	0.0300996	0.0128712	3.49439	-0.0548732	0	1	1	1	0	0
Banque de l_Habitat	Commercial banks	Private	Tunisia	2013	2013Banque de l_Habitat	141	0.835499	0.39564	0.0123904	0.139899	0.0065456	0	0	0	0	0	0	0	0	0	0	0	0.316344	0.100073	0	0.0984382	0	0.8	0.00969008	0	0	0.372616	0.211876	0.35226	2.6752	0.158312	0.3699	0	0.14	0.0391328	0.0461184	3.62559	0.00903838	0	1	1	1	0	0
Banque de Tunisie	Commercial banks	Public	Tunisia	2013	2013Banque de Tunisie	112	0.896124	0.158562	0.0163245	0.139308	0.0063592	0.177137	0	0.7312	0.5649	0	0.579807	0	1	0.688024	0.867027	0.793544	0.316344	0.100073	0	0.0984382	-0.0658332	0	0.00969008	0	0.187559	0.709861	0.106661	0.24539	3.06994	0.186603	0	0	0.93	0.0391328	0.0461184	3.62559	0.00903838	5.16984	1	1	1	0	0
Banque du Caire SAE	Commercial banks	Private	Egypt, Arab Rep.	2013	2013Banque du Caire SAE	222	0	0	0	0.257738	0	0	0	0	0	0.467	0	0	1	0	0	0	0.466013	0.217168	0	0.13301	0	0	0.0176916	0	0	0	0.165023	0	0	0.186603	0	0	0.0999	0.022262	0.0711173	3.51357	-0.0444661	0	1	1	1	0	0
Banque Nationale Agricole	Commercial banks	Public	Tunisia	2013	2013Banque Nationale Agricole	162	0.881414	0.15406	0.012864	0.0735097	0.0162822	0	0	0	0	0	0	0	0	0	0	0	0.316344	0.100073	0	0.0984382	0	0.816088	0.00969008	0	0	0.233889	0.0846672	0.39696	2.72542	0.472635	0	0	0.2	0.0391328	0.0461184	3.62559	0.00903838	3.08492	1	1	1	0	0
Banque Saudi Fransi JSC	Commercial banks	Public	Saudi Arabia	2013	2013Banque Saudi Fransi JSC	289	0.862384	0.635025	0.0082542	0.132836	0.0042009	0	0	0	0	0	0	0	0	0	0	0	0.722994	0.52272	0	0.125853	0	0	0.015839	0	0	0.153253	0.0984949	0.62747	0	-0.910637	0	0	0.3	0.0541144	0.0286627	4.39523	0.0964614	4.3386	1	1	1	0	0
Barclays Bank - Egypt S.A.E.	Commercial banks	Private	Egypt, Arab Rep.	2013	2013Barclays Bank - Egypt S.A.E.	119	0.820076	0.806744	0.0046269	0	-0.004686	0	0.0339898	0	0	0	0	0.0816326	0	0	0	0	0.466013	0.217168	0	0.13301	0	0.816088	0.0176916	0	0	0.0977296	0	0.68589	1.69766	0.472635	0.199	0	0.55	0.022262	0.0711173	3.51357	-0.0444661	5.07349	1	0	1	0	0
BLOM Bank s.a.l.	Commercial banks	Public	Lebanon	2013	2013BLOM Bank s.a.l.	269	0.842105	0.605642	0.020655	0.157043	0	0	0.0365098	0	0	0	0	0.0824723	0	0	0	0	0.536506	0.287839	0	0.0927835	0	0	0.00860879	0	0	0.184454	0.138965	0.3477	3.28215	0.205712	0.2374	0	0.2374	0.0254054	0.0658147	3.89933	0.0358465	4.11084	0	1	0	0	0
BNP Paribas El Djaza?r	Commercial banks	Private	Algeria	2013	2013BNP Paribas El Djaza?r	114	0.823268	0.756868	0.011734	0.17202	0	0	0	0	0	0	0	0	0	0	0	0	0.827355	0.684516	0	0.186232	0	0	0.0346824	0	0	0.204315	0.107894	0.42561	0.360522	-0.573745	0.851	0	0.851	0.034	0.0889145	3.74027	0.149873	3.25484	0	0	0	0	0
BSL Bank SAL	Commercial banks	Private	Lebanon	2013	2013BSL Bank SAL	64	0.752741	0.784551	0.0424181	0.0612113	0	0	0.0251687	0	0	0.1317	0	0.232699	0	0	0	0	0.536506	0.287839	0	0.0927835	0	0.893308	0.00860879	0	0	0.1045	0.0809499	0.43278	4.07662	0.0550303	0.1878	0	0.1878	0.0254054	0.0658147	3.89933	0.0358465	0	0	1	0	0	0
Cairo Amman Bank	Commercial banks	Public	Jordan	2013	2013Cairo Amman Bank	139	0.901616	0.345483	0.0082664	0.15261	0	0	0	0	0	0	0	0	0	0	0	0	0.694511	0.482345	0	0.32	0	0.893308	0.1024	0	0	0.473387	0.0900224	0.55622	2.43529	0.0550303	0.9938	0	0.9938	0.0242936	0.0451523	3.60678	-0.0108016	0	0	0	0	0	0
Citibank N.A., United Arab Emir	Commercial banks	Private	United Arab Emirates	2013	2013Citibank N.A., United Arab Emir	205	0.812667	0.658517	0.0268949	0.151865	0	0	0	0	0	0	0	0	0	0	0	0	0.500417	0.250418	0	0.116744	0	0	0.0136292	0	0	0.274421	0	0.42268	2.72281	-0.573745	0.4937	0	0.4937	0.0448379	0.00662269	4.6275	0	2.93394	0	0	0	0	0
Commercial Bank of Kuwait K.P.S	Commercial banks	Public	Kuwait	2013	2013Commercial Bank of Kuwait K.P.S	229	0	0	0	0.0887694	0	0.207325	0	0.5999	0.4716	0	0	0	1	0.290505	0.830203	0.34992	0.487839	0.237987	0	0.18848	0.131954	0.452769	0.0355247	0	0	0	0.242662	0	3.75098	-0.0913177	0.0717	0	0.0717	0.0662582	0.0325515	4.69362	0.067089	0	0	1	0	0	0
Commercial Bank of Syria	Commercial banks	Private	Syrian Arab Republic	2013	2013Commercial Bank of Syria	245	0	0	0	0.148684	0	0	0	0	0	0	0	0	0	0	0	0	0.671294	0.450636	0	0.326967	0	0	0.106907	0	0	0	0.166304	0	3.25521	-0.95501	0.49	0	0.49	-0.26339	0.367023	3.24706	0	0	0	1	0	0	0
Commercial International Bank (	Commercial banks	Public	Egypt, Arab Rep.	2013	2013Commercial International Bank (	256	0.801824	0.603827	0.0171798	0.252863	0	0	0.016309	0	0	0	0	0.103721	0	0	0	0	0.466013	0.217168	0	0.13301	0	0	0.0176916	0	0	0.147569	0.144928	0.37933	-0.196041	-0.87368	0.88	0	0.88	0.022262	0.0711173	3.51357	-0.0444661	5.2465	0	0	0	0	0
Cooperative & Agricultural Cred	Commercial banks	Private	Yemen, Rep.	2013	2013Cooperative & Agricultural Cred	96	0.832522	0.453575	0.0245447	0.124105	0	0	0.038571	0	0	0	0	-0.135325	0	0	0	0	0.9051	0.819206	0	0.180384	0	0	0.0325382	0	0	0.18581	0	0.27448	2.94328	-0.573745	0.98	0	0.98	0.0239289	0.0988539	3.20606	0.175867	5.26839	0	0	0	0	0
Credit Agricole Egypt SAE	Commercial banks	Public	Egypt, Arab Rep.	2013	2013Credit Agricole Egypt SAE	157	0.872718	0.115099	0.0084453	0.232435	0	0	0	0	0	0.162	0	0	0	0	0	0	0.466013	0.217168	0	0.13301	0	0.452769	0.0176916	0	0	0.318085	0	0.79089	3.49142	-0.0913177	0.87	0	0.87	0.022262	0.0711173	3.51357	-0.0444661	2.44074	0	1	0	0	0
Cr?dit du Maroc	Commercial banks	Public	Morocco	2013	2013Cr?dit du Maroc	175	0.810424	0.602198	0.0160228	0.0545445	0	0.193026	0.0227151	0.5743	0.4336	0	0	-0.0335039	1	1	1	1	0.532683	0.283751	0	0.187255	0.640283	0.893308	0.0350646	0	0	0.140361	0	0.32221	3.01948	0.0550303	0.5937	0	0.5937	0.0300996	0.0128712	3.49439	-0.0548732	5.10325	0	1	0	0	0
Cr?dit Immobilier et Hotelier	Commercial banks	Public	Morocco	2013	2013Cr?dit Immobilier et Hotelier	165	0.86	0.227637	1.34	0.102002	0	0	0.0415077	0	0	0	0	-0.30796	0	0	0	0	0.532683	0.283751	0	0.187255	0	0	0.0350646	0	0	0.521736	0.095294	0.3209	3.31545	-0.573745	0.3584	0	0.3584	0.0300996	0.0128712	3.49439	-0.0548732	7.63971	0	0	0	0	0
CreditBank SAL	Commercial banks	Private	Lebanon	2013	2013CreditBank SAL	134	0.7	0.573486	1.06	0.184153	0	0.164478	0	0.6875	0.5705	0	0.287484	0.126428	0.975314	0	0	0	0.536506	0.287839	0	0.0927835	0.334918	1.5975	0.00860879	0	0	0.203703	0.0877711	0.2923	3.41553	-0.277489	0.4	0	0.4	0.0254054	0.0658147	3.89933	0.0358465	0	0	1	0	0	0
Dar Es Salaam Investment Bank-D	Commercial banks	Public	Iraq	2013	2013Dar Es Salaam Investment Bank-D	15	0.8	0.632048	1.78	0.0641925	0	0	0.0273158	0	0	0	0	-0.0535833	0	0	0	0	0.901813	0.813267	0	0.116061	0	0	0.0134701	0	0	0.169216	0.227074	0.3678	0.173261	-0.248185	0.6424	0	0.6424	0.139364	0.060891	3.84984	0.0666981	7.71137	0	1	0	0	0
Emirates Lebanon Bank SAL	Commercial banks	Private	Lebanon	2013	2013Emirates Lebanon Bank SAL	84	0.88	0.2533	0.73	0.0253573	0	0	0.0748539	0	0	0	0	0.027734	0	0	0	0	0.536506	0.287839	0	0.0927835	0	0	0.00860879	0	0	0.267059	0.0704871	0.5529	2.76359	-0.273888	0.1347	0.0596	0.2027	0.0254054	0.0658147	3.89933	0.0358465	6.84064	0	1	0	0	0
FIBI Bank	Commercial banks	Public	Israel	2013	2013FIBI Bank	272	0.8	0.642228	0.91	0.0673009	0	0	0	0	0	0.1284	0	0.0797991	0	0	0	0	0.63621	0.404763	0	0.201745	0	0	0.0407012	0	0	0.217219	0.0900078	0.5529	1.44748	-0.573745	1	0	1	0.02823	0.0168948	4.56002	-0.0295942	0	0	0	0	0	0
Gulf Bank Algeria	Commercial banks	Private	Algeria	2013	2013Gulf Bank Algeria	93	0.81	0.550374	1.13	0.184144	0	0.168155	0.030671	0.9024	0.685	0	0.399695	0.332673	1	0	0	0	0.827355	0.684516	0	0.186232	-1.227	0	0.0346824	0	0	0.270034	0.121014	1.2812	3.51515	0.205712	0.2484	0	0.15	0.034	0.0889145	3.74027	0.149873	6.59502	0	1	0	0	0
Gulf Bank KSC (The)	Commercial banks	Public	Kuwait	2013	2013Gulf Bank KSC (The)	243	0.75	0.460395	1.36	0.0693444	0	0.0734066	0.0626989	0.5832	0.4859	0	0	-0.0420849	1	0.259554	0.790786	0.328223	0.487839	0.237987	0	0.18848	0	0	0.0355247	0	0	0.205998	0.241445	0.4063	2.64053	-0.573745	0.7025	0	0.7025	0.0662582	0.0325515	4.69362	0.067089	6.44985	0	0	0	0	0
Gulf Commercial Bank	Commercial banks	Public	Iraq	2013	2013Gulf Commercial Bank	38	0.84	0.341216	1.64	0.104478	0	0	0.0805052	0	0	0	0	0.0159916	0	0	0	0	0.901813	0.813267	0	0.116061	0	0	0.0134701	0	0	0.4513	0.145971	0.5256	2.91871	-1.38265	0.5179	0	0.5179	0.139364	0.060891	3.84984	0.0666981	0	0	1	0	0	0
HSBC Bank Egypt S A E	Commercial banks	Private	Egypt, Arab Rep.	2013	2013HSBC Bank Egypt S A E	198	0.86	0.29998	2.68	0.28715	0	0	0.110584	0	0	0	0	0.0723574	0	0	0	0	0.466013	0.217168	0	0.13301	0	0	0.0176916	0	0	0.305584	0.0698212	0.5272	2.87978	-0.95501	0.49	0	0.49	0.022262	0.0711173	3.51357	-0.0444661	0	0	1	0	0	0
International Bank for Trade an	Commercial banks	Public	Syrian Arab Republic	2013	2013International Bank for Trade an	44	0.64	0.752608	0.83	0.000614713	0	0	0.035724	0	0	0	0	0.187561	0	0	0	0	0.671294	0.450636	0	0.326967	0	0	0.106907	0	0	0.0923706	0.0802666	0.6448	3.59529	-0.627336	0.6071	0	0.1551	-0.26339	0.367023	3.24706	0	0	0	1	0	0	0
International Bank of Qatar Q.S	Commercial banks	Private	Qatar	2013	2013International Bank of Qatar Q.S	206	0.88	0.299013	0.73	0.127581	0	0	0.0237457	0	0	0	0	0.0834807	0	0	0	0	0.673087	0.453046	0	0.274923	0	0	0.0755829	0	0	0.293357	0.200068	0.5219	2.78101	-0.95501	0.27	0	0.27	0.0473001	0.0231535	4.92968	0.0719128	0	0	1	0	0	0
Jammal Trust Bank SAL	Commercial banks	Private	Lebanon	2013	2013Jammal Trust Bank SAL	53	0.77	0.646493	1.82	0.180763	0	0	0.0767886	0	0	0	0	0.0465206	0	0	0	0	0.536506	0.287839	0	0.0927835	0	0	0.00860879	0	0	0.266045	0	0.312	-0.0921089	-0.248185	0.2	0	0.2	0.0254054	0.0658147	3.89933	0.0358465	8.10748	0	1	0	0	0
Lebanese Swiss Bank SAL (The)	Commercial banks	Private	Lebanon	2013	2013Lebanese Swiss Bank SAL (The)	102	0.76	0.293993	0.84	0.105758	0	0.0795945	0.0241001	0.7373	0.5736	0	0.675834	-0.0234314	1	0	0	0	0.536506	0.287839	0	0.0927835	-0.058921	0	0.00860879	0	0	0.257826	0.119986	0.5189	2.99053	-0.273888	0.2792	0.0881	0.2464	0.0254054	0.0658147	3.89933	0.0358465	7.34357	0	1	0	0	0
Mashreqbank PSC	Commercial banks	Public	United Arab Emirates	2013	2013Mashreqbank PSC	271	0.78	0.201891	-4.21	0.146955	0	0	0.248631	0	0	0	0	-0.553248	0	0	0	0	0.500417	0.250418	0	0.116744	0	0	0.0136292	0	0	0.655069	0.13666	2.1201	2.2872	-0.273888	0.66	0	0.66	0.0448379	0.00662269	4.6275	0	5.30805	0	1	0	0	0
National Bank of Oman (SAOG)	Commercial banks	Public	Oman	2013	2013National Bank of Oman (SAOG)	203	0.76	0.212532	2.99	0.116788	0	0.0777936	0.143868	0.2278	0.207	0	0.33216	0.315234	1	0	0	0	0.588013	0.345759	0	0.254238	0	0	0.0646369	0	0	0.572707	0.0351628	0.3207	4.22552	-0.627336	0.37	0	0.18	0.0886312	0.0294773	4.31943	0.0282559	6.48347	0	0	0	0	0
National Bank of Ras Al-Khaimah	Commercial banks	Public	United Arab Emirates	2013	2013National Bank of Ras Al-Khaimah	218	0.83	0.517193	1.57	0.182096	0	0.119257	0.0428731	0.6677	0.5215	0	0	0.0395858	1	0.279027	0.85151	0.327686	0.500417	0.250418	0	0.116744	0	0.893308	0.0136292	0	0	0.181709	0.13535	0.443	3.86935	0.0550303	0	0	0.187	0.0448379	0.00662269	4.6275	0	0	0	1	0	0	0
National Commercial Bank (The)	Commercial banks	Public	Saudi Arabia	2013	2013National Commercial Bank (The)	308	0	0	0	0.183535	0	0	0.0552653	0	0	0	0	-0.124882	0	0	0	0	0.722994	0.52272	0	0.125853	0	0	0.015839	0	0	0	0.0585216	0	3.0226	-0.87368	0.8417	0	0.8417	0.0541144	0.0286627	4.39523	0.0964614	0	0	0	0	0	0
Oman Arab Bank SAOC	Commercial banks	Private	Oman	2013	2013Oman Arab Bank SAOC	174	0.77	0.12029	1.65	0.128356	0	0.110476	0.381362	0.2881	0.2462	0	0.375672	-0.566271	1	0	0	0	0.588013	0.345759	0	0.254238	0	0	0.0646369	0	0	0.809925	0	0.4178	4.20224	-0.627336	0	0	0.417	0.0886312	0.0294773	4.31943	0.0282559	0	0	1	0	0	0
Qatar National Bank	Commercial banks	Public	Qatar	2013	2013Qatar National Bank	309	0.78	0.665542	1.61	0.182559	0	0	0.00890506	0	0	0.1556	0	0.0348643	0	0	0	0	0.673087	0.453046	0	0.274923	0	0	0.0755829	0	0	0.195242	0.101576	0.3436	2.94271	-0.95501	0.415	0	0.415	0.0473001	0.0231535	4.92968	0.0719128	0	0	1	0	0	0
Riyad Bank	Commercial banks	Public	Saudi Arabia	2013	2013Riyad Bank	297	0.82	0.66059	0.6	0.110808	0	0	0.0138553	0	0	0.1253	0	0.176354	0	0	0	0	0.722994	0.52272	0	0.125853	0	0.895545	0.015839	0	0	0.146939	0.0630205	1.3377	2.68049	0.389284	0.238	0	0.238	0.0541144	0.0286627	4.39523	0.0964614	7.80487	0	1	0	0	0
Soci?t? Arabe Internationale de	Commercial banks	Public	Egypt, Arab Rep.	2013	2013Soci?t? Arabe Internationale de	187	0.855763	0.609426	0.0014549	0.143907	0	0.0350917	0	0.6445	0.5011	0.3	0.0525285	0	0.724473	0.477026	0.787375	0.605843	0.466013	0.217168	0	0.13301	0.014392	0.337639	0.0176916	0.0378737	0	0.161063	0.280444	0.37846	3.44926	-0.0885594	0.3947	0	0.14038	0.022262	0.0711173	3.51357	-0.0444661	4.77166	0	1	0	0	0
Soci?t? G?n?rale de Banque au L	Commercial banks	Private	Lebanon	2013	2013Soci?t? G?n?rale de Banque au L	238	0.799598	0.37192	0.0129616	0.137254	0	0.0164802	0	0.9828	0.7579	0.1836	0.146482	0	0.982865	0.212723	1	0.212723	0.536506	0.287839	0	0.0927835	0.0538797	0.512835	0.00860879	0.0376134	0	0.143807	0	0.54945	4.5129	0.875358	0.2196	0.0085	0.13	0.0254054	0.0658147	3.89933	0.0358465	0	0	1	0	0	0
Syria Gulf Bank SA	Commercial banks	Public	Syrian Arab Republic	2013	2013Syria Gulf Bank SA	311	0.746676	0.790658	0.0053514	0.340423	0	0.171548	0	1.0766	0.7647	0.62	0.490651	0	1	0	0	0	0.671294	0.450636	0	0.326967	-0.127785	0	0.106907	0.149203	0	0.0831145	0.183656	0.50657	2.5877	0.875345	0.349	0	0.349	-0.26339	0.367023	3.24706	0	0	0	1	0	0	0
The National Bank of Kuwait - E	Commercial banks	Public	Egypt, Arab Rep.	2013	2013The National Bank of Kuwait - E	170	0.759403	0.374756	0.0001649	0.230009	0	0.336949	0	0.9945	0.67	0.4092	0.0234341	0	0.872985	0.574359	0.885263	0.6488	0.466013	0.217168	0	0.13301	0.014392	0.337639	0.0176916	0.0516597	0	0.389799	0.176343	0.81295	0	-0.0885594	0.3	0	0.0555	0.022262	0.0711173	3.51357	-0.0444661	4.08393	0	1	0	0	0
Union Bancaire pour le Commerce	Commercial banks	Public	Tunisia	2013	2013Union Bancaire pour le Commerce	86	0.847056	0.418634	0.0273366	0.0772747	0	0.130126	0	0.6958	0.5603	0.1422	0.501984	0	0.658545	0	0	0	0.316344	0.100073	0	0.0984382	0.103403	0.939149	0.00969008	0.0166711	0	0.351139	0.121186	0.26745	3.58564	0.875347	0.442	0.1004	0.2071	0.0391328	0.0461184	3.62559	0.00903838	0	0	1	0	0	0
Union Bank of Israel Ltd	Commercial banks	Public	Israel	2013	2013Union Bank of Israel Ltd	216	0.810147	0.202335	0.0301993	0.059751	0	0.188094	0	0.1158	0.0882	0.163	-0.0335398	0	0.681134	0	0	0	0.63621	0.404763	0	0.201745	0.0730431	0.43589	0.0407012	0.0626633	0	0.600362	0.100135	0.19876	0	0.393385	0.47	0	0.47	0.02823	0.0168948	4.56002	-0.0295942	2.69609	0	1	0	0	0
Union Internationale de Banques	Commercial banks	Public	Tunisia	2013	2013Union Internationale de Banques	110	0.819128	0.691499	0.0133245	0.171441	0	0.142712	0	0.6472	0.4923	0	0	0	0.81664	0.402735	0.66364	0.606858	0.316344	0.100073	0	0.0984382	0.117346	0.806846	0.00969008	0	0	0.211265	0.0799961	0.66132	2.21365	-1.05247	1	0	1	0.0391328	0.0461184	3.62559	0.00903838	0	0	0	0	0	0
United Arab Bank PJSC	Commercial banks	Public	United Arab Emirates	2013	2013United Arab Bank PJSC	189	0.817379	0.765405	-0.0013838	-0.0712448	0	0.0375526	0	0.8621	0.7204	0.163	0.813998	0	0.904656	0	0	0	0.500417	0.250418	0	0.116744	0.26597	0.901665	0.0136292	0.0533248	0	0.161457	0.0903113	0.68212	3.58569	0.875344	0.5	0	0.5	0.0448379	0.00662269	4.6275	0	3.39041	0	1	0	0	0
United Bank for Investment	Commercial banks	Public	Iraq	2013	2013United Bank for Investment	10	0	0	0	0.0616416	0	0.110737	0.0272204	0.587	0.505	0.201	0.216625	-0.128149	2.32	0.270719	0.930754	0.29086	0.901813	0.813267	0	0.116061	-0.0871804	0	0.0134701	0.0336986	0	0	0	0	0	-1.05248	0.9712	0	0.168	0.139364	0.060891	3.84984	0.0666981	0	0	1	0	0	0
United Gulf Bank (BSC) EC	Commercial banks	Public	Bahrain	2013	2013United Gulf Bank (BSC) EC	124	0.80672	0.239027	-0.0327936	0.00635845	0	0.1377	0	0.7016	0.6122	0.1809	0.874419	0	1	0	0	0	0.474695	0.225336	0	0.168931	0.013778	0.350714	0.0285377	0.076138	0	0.580106	0.12071	0.9637	0	0	0	0.0358	0.05	0.0372811	0.027574	4.39348	0.00699533	4.08048	0	0	0	0	0
A_Ayan Leasing & Investment Com	Islamic banks	Public	Kuwait	2013	2013A_Ayan Leasing & Investment Com	67	0.77099	0.280911	0.929209	0.0795088	0.0072967	0.198689	0.0208613	0.5092	0.4398	0	0.310929	-0.998704	1	0	0	0	0.487839	0.237987	0.487839	0.18848	0.59701	1.24459	0.0355247	0	0.385417	0.456435	0.0678222	0.354719	3.1842	0	0.21	0.0947	0.0917	0.0662582	0.0325515	4.69362	0.067089	7.76407	1	0	0	0	0
Abu Dhabi Islamic Bank	Islamic banks	Public	United Arab Emirates	2013	2013Abu Dhabi Islamic Bank	130	0.602387	0.585486	0.579963	0.190824	0.0106261	0.229366	0	0.6726	0.5991	0	0.0294403	-0.998784	0.765693	0.301026	0.861828	0.349287	0.500417	0.250418	0.500417	0.116744	-0.132444	0	0.0136292	0	0.161517	0.359934	0.120062	0.247516	1.91832	-0.0420791	0.3971	0	0.1764	0.0448379	0.00662269	4.6275	0	7.46694	1	1	0	0	0
Abu Dhabi Islamic Bank - Public	Islamic banks	Public	United Arab Emirates	2013	2013Abu Dhabi Islamic Bank - Public	273	0.745656	0.705732	1.69108	0.205679	0.0086021	0.125106	0.026593	0.7074	0.6197	0	1.16637	-0.998962	1	0	0	0	0.500417	0.250418	0.500417	0.116744	0	0.876356	0.0136292	0	0	0.0805442	0.18494	0.335815	2.78474	-0.290706	0.065	0	0.058	0.0448379	0.00662269	4.6275	0	7.67675	1	1	0	0	0
Ahli United Bank KSC	Islamic banks	Public	Kuwait	2013	2013Ahli United Bank KSC	228	0	0	0	0.0967728	-0.0298113	0.710817	0	0.03	0.0161	0	0	0	0	0.173285	0.5	0.346569	0.487839	0.237987	0.487839	0.18848	-0.132444	0	0.0355247	0	0.161517	0	0	0	2.30437	-0.0420791	0.0555	0	0.0555	0.0662582	0.0325515	4.69362	0.067089	0	1	0	0	0	0
Ajman Bank	Islamic banks	Private	United Arab Emirates	2013	2013Ajman Bank	148	0.688982	0.182905	-0.396113	0.0991795	0.0157016	0.0746292	0.138948	0.8003	0.658	0	0.337846	-0.999128	1	0.613087	0.864681	0.709033	0.500417	0.250418	0.500417	0.116744	0.113658	1.14455	0.0136292	0	0.0867621	0.432854	0.0726311	0.5275	0.359817	-1.0027	0.3	0	0.3	0.0448379	0.00662269	4.6275	0	6.91275	1	1	0	0	0
Albaraka Islamic Bank BSC	Islamic banks	Private	Bahrain	2013	2013Albaraka Islamic Bank BSC	105	0.563622	0.605043	1.17933	0.0346373	0.0106714	0.083946	0.0237883	0.7289	0.577	0	0.19732	-0.998988	1	0.554531	0.753241	0.736194	0.474695	0.225336	0.474695	0.168931	0.013778	0.350714	0.0285377	0	0.0867621	0.287965	0.13448	0.412378	3.07902	-1.0027	0.1948	0	0.0506	0.0372811	0.027574	4.39348	0.00699533	7.36858	1	1	0	0	0
Arab Islamic Bank	Islamic banks	Private	PALESTINIAN TERRITORIES	2013	2013Arab Islamic Bank	28	0.597346	0.499391	1.38834	0.0753714	0	0.191812	0.106677	0.112	0.0954	0	0.299523	-0.99882	0.909935	0	0	0	0.693114	0.480406	0.693114	0.420481	0.0664636	0.454973	0.176805	0	0.32108	0.124514	0.158929	0.532511	3.32267	-1.77133	0.3226	0	0.3226	0	0	0	0	6.48847	1	0	0	0	0
Bank Nizwa SAOG	Islamic banks	Public	Oman	2013	2013Bank Nizwa SAOG	52	0.787213	0.308529	3.23668	-0.0415239	0.0119888	1.44487	0.0401227	2.5295	0.3939	0.1874	0	-0.998772	0.921569	0.852802	0.997964	0.854542	0.588013	0.345759	0.588013	0.254238	-0.132444	0	0.0646369	0.0302684	0.161517	0.323656	0.134147	0.284853	2.85409	-0.0420791	0.2185	0	0.2185	0.0886312	0.0294773	4.31943	0.0282559	7.38349	1	0	0	0	0
Bank Saderat Iran	Islamic banks	Public	Iran, Islamic Rep.	2013	2013Bank Saderat Iran	278	0.784829	0.46559	4.53524	-0.182555	-0.0360254	1.50963	0.0295476	1.8512	0.0925	0	0	-0.998732	0	0.310699	0.670928	0.463089	0.624563	0.390079	0.624563	0.0892823	-0.132444	0	0.00797133	0	0.161517	0.440801	0.142197	0.309926	2.72707	-0.0420791	0.4	0	0.4	-0.0744456	0.272568	3.77948	-0.117625	6.49937	1	0	0	0	0
Bank Sarmayeh	Islamic banks	Private	Iran, Islamic Rep.	2013	2013Bank Sarmayeh	173	0.740465	0.704904	0.890318	2.61892	0.0319307	1.7931	0.0838007	0	0.6099	0	0	-0.998991	0.397407	0	0	0	0.624563	0.390079	0.624563	0.0892823	0	0.876356	0.00797133	0	0	0.250897	0.0941157	0.537606	-0.377289	-0.290706	0.381	0	0.381	-0.0744456	0.272568	3.77948	-0.117625	6.79006	1	0	0	0	0
Bank Sepah	Islamic banks	Private	Iran, Islamic Rep.	2013	2013Bank Sepah	251	0	0	0	0.00483324	0.0172913	1.1292	0	0	0.1816	0	0	0	0.937646	0	0	0	0.624563	0.390079	0.624563	0.0892823	0	0.809321	0.00797133	0	0	0	0	0	2.78636	-0.757931	0.533	0	0.533	-0.0744456	0.272568	3.77948	-0.117625	0	1	0	0	0	0
Boubyan Bank KSCP	Islamic banks	Public	Kuwait	2013	2013Boubyan Bank KSCP	215	0.540289	0.60794	0.737916	0.109679	0.0126874	0.0944874	0.0588806	0.6886	0.6242	0	0.0604334	-0.998923	0.648015	0.391344	0.805195	0.486023	0.487839	0.237987	0.487839	0.18848	-0.0507718	0	0.0355247	0	0.305854	0.263443	0.123077	0.341376	3.63715	-0.0834191	0.6601	0.0437	0.6601	0.0662582	0.0325515	4.69362	0.067089	7.47316	1	1	0	0	0
Cihan Bank for Islamic Investme	Islamic banks	Private	Iraq	2013	2013Cihan Bank for Islamic Investme	25	0	0	0	0.0717977	0.0064075	0.403306	0	0.7064	0.5691	0.68	0.0105059	0	1	0.369195	0.89	0.414825	0.901813	0.813267	0.901813	0.116061	-0.132444	0	0.0134701	0.109832	0.161517	0	0	0	2.80695	-0.0420791	0.4696	0	0.1401	0.139364	0.060891	3.84984	0.0666981	0	1	1	0	0	0
Eghtesad Novin Bank PJSC-EN Ban	Islamic banks	Public	Iran, Islamic Rep.	2013	2013Eghtesad Novin Bank PJSC-EN Ban	224	0.823044	0.271436	-0.225573	0.112987	0.0093179	0.553552	0.15609	1.1272	0.8503	0.2523	0.569564	-0.999053	1	0.664902	1.48519	0.8956	0.624563	0.390079	0.624563	0.0892823	0.0669994	0.589915	0.00797133	0.0485746	0.192527	0.28707	0.0863098	0.432958	3.08651	-0.170006	1	0	0.93	-0.0744456	0.272568	3.77948	-0.117625	6.22158	1	1	0	0	0
International Islamic Trade Fin	Islamic banks	Private	Saudi Arabia	2013	2013International Islamic Trade Fin	50	0.717925	0.597758	2.31432	0.033763	0.0215066	0.15848	0	0.7285	0.5688	0.1541	0.16723	-0.999059	0.789824	0	0	0	0.722994	0.52272	0.722994	0.125853	-0.984102	0	0.015839	0.039845	0.258566	0.259525	0.144401	0.362238	2.88703	0.535777	0.6065	0	0.6065	0.0541144	0.0286627	4.39523	0.0964614	6.33392	1	1	0	0	0
Islamic Development Bank	Islamic banks	Private	Saudi Arabia	2013	2013Islamic Development Bank	253	0.367079	0.263361	-0.69737	0	0.0145005	0.241059	0.156451	0.8296	0.5564	0	0.0195424	-0.999142	0.591364	0.425514	0.7961	0.534498	0.722994	0.52272	0.722994	0.125853	0.0993033	0.932738	0.015839	0	0.114142	0.497788	0.558521	1.35828	3.53211	0.665153	0.313	0	0.2	0.0541144	0.0286627	4.39523	0.0964614	5.66707	1	1	0	0	0
Jordan Dubai Islamic Bank	Islamic banks	Public	Jordan	2013	2013Jordan Dubai Islamic Bank	63	0.75456	0.317153	4.42773	0	-0.0023092	0.241977	0.0877724	0.2885	0.2569	0	-0.630572	-0.99861	1	0	0	0	0.694511	0.482345	0.694511	0.32	0.0664636	0.454973	0.1024	0	0.32108	0.296661	0.138924	0.284907	3.44045	-1.77133	0.4904	0	0.3	0.0242936	0.0451523	3.60678	-0.0108016	6.53022	1	1	0	0	0
Khaleeji Commercial Bank	Islamic banks	Public	Bahrain	2013	2013Khaleeji Commercial Bank	100	0.567568	0.0540541	0.0363176	0.0718078	0	0.116369	0.452318	0.8874	0.6407	0.192	0.189691	-0.380382	0.996088	0.581911	0.947594	0.614094	0.474695	0.225336	0.474695	0.168931	0.013778	0.350714	0.0285377	0.0215071	0	0.0824887	0	0.75121	3.24805	0.663484	0.5819	0.5819	0.071	0.0372811	0.027574	4.39348	0.00699533	0	0	1	0	0	0
Kurdistan International Bank fo	Islamic banks	Public	Iraq	2013	2013Kurdistan International Bank fo	49	0.082461	0.727916	0.0113713	0.0836583	0	0.169297	0	0.9785	0.7444	0.1462	0.272561	0.0556333	1	0	0	0	0.901813	0.813267	0.901813	0.116061	0.137752	0.724569	0.0134701	0.0383605	0	0.0575345	0.158816	0.30631	3.8414	0.524605	0.381	0.1765	0.381	0.139364	0.060891	3.84984	0.0666981	3.12317	0	1	0	0	0
Kuwait Finance House	Islamic banks	Public	Kuwait	2013	2013Kuwait Finance House	296	0.889131	0.48958	0.0133629	0.0290679	0	0.178564	0.0255736	0.9934	0.7997	0	0.374791	0.308892	0.824742	0	0	0	0.487839	0.237987	0.487839	0.18848	-0.484837	0	0.0355247	0	0	0.0710009	0.28041	0.63114	3.64339	0.170634	0.35	0.0804	0.35	0.0662582	0.0325515	4.69362	0.067089	4.29091	0	1	0	0	0
Kuwait International Bank	Islamic banks	Public	Kuwait	2013	2013Kuwait International Bank	184	0.831128	0.652402	0.0156447	0.06489	0	0.124391	0.0363431	0.5587	0.4886	0.162	0	0.163588	1	0.681276	0.910953	0.747871	0.487839	0.237987	0.487839	0.18848	0	0	0.0355247	0	0	0.156165	0	0.45335	2.86799	-0.917665	0.855	0	0.855	0.0662582	0.0325515	4.69362	0.067089	0	0	0	0	0	0
Qatar International Islamic Ban	Islamic banks	Public	Qatar	2013	2013Qatar International Islamic Ban	219	0.839137	0.678309	0.0222163	0.141822	0	0.35833	0.024602	0.3261	0.2496	0	0	0.102938	0.75	0.292347	0.656566	0.445267	0.673087	0.453046	0.673087	0.274923	-0.0862932	0	0.0755829	0	0	0.115468	0.114221	0.33124	3.08286	-0.073832	0.995	0	0.995	0.0473001	0.0231535	4.92968	0.0719128	0	0	0	0	0	0
Qatar Islamic Bank SAQ	Islamic banks	Public	Qatar	2013	2013Qatar Islamic Bank SAQ	281	0.798103	0.449274	0.0072568	0.133797	0	0.10246	0.0269397	0.987	0.7461	0.1856	1.20472	0.214916	1	0	0	0	0.673087	0.453046	0.673087	0.274923	0.0427122	0.667832	0.0755829	0.0177744	0	0.257796	0.866061	0.6266	0.682156	-0.226797	0.2772	0	0.1	0.0473001	0.0231535	4.92968	0.0719128	3.14358	0	1	0	0	0
Sharjah Islamic Bank	Islamic banks	Public	United Arab Emirates	2013	2013Sharjah Islamic Bank	199	0.846443	0.641168	0.0117118	0.0871365	0	0.0242169	0.0275075	0.4168	0.354	0.26	0	0.156953	1	0.781182	1	0.781182	0.500417	0.250418	0.500417	0.116744	-0.0535185	0	0.0136292	0.0340216	0	0.121789	0	0.57259	3.82279	-0.917665	0.4937	0	0.4937	0.0448379	0.00662269	4.6275	0	4.37039	0	0	0	0	0
Tamweel PJSC	Islamic banks	Private	United Arab Emirates	2013	2013Tamweel PJSC	83	0.722027	0.584034	-0.0117094	0.0325353	0	0.145895	0.134631	0.5705	0.4523	0.2126	0.447868	-0.300212	0.592328	0.376485	0.808996	0.465374	0.500417	0.250418	0.500417	0.116744	-0.205493	0	0.0136292	0.0611873	0	0.0448109	0.0257761	0.513852	3.6915	-0.0782786	0.1983	0	0.1983	0.0448379	0.00662269	4.6275	0	3.86343	0	1	0	0	0
Warba Bank	Islamic banks	Public	Kuwait	2013	2013Warba Bank	118	0.862047	0.579771	0.0276179	0.0108366	0	0.197146	0.025703	0.292	0.2217	0.49	0.12593	0.160149	0.7309	0	0	0	0.487839	0.237987	0.487839	0.18848	0.123845	0.614003	0.0355247	0.160965	0	0.219279	0	0.44949	3.3115	-1.84853	0.5129	0	0.5129	0.0662582	0.0325515	4.69362	0.067089	3.86523	0	1	0	0	0
Al Ahli Bank of Kuwait (KSC)	Commercial banks	Public	Kuwait	2014	2014Al Ahli Bank of Kuwait (KSC)	231	0.772396	0.631576	0.0012187	0.0545737	0	0.201949	0.0414638	0.7993	0.6353	0.1312	0.246466	0.214474	0.985435	0	0	0	0.502835	0.252843	0	0.192527	0.103403	0.939149	0.0370667	0.0153815	0	0.280708	0.50087	0.39416	3.8915	0.875347	0.1732	0.1732	0.0749	0.011493	0.026823	4.64407	0.116628	0	0	1	0	0	0
Al khaliji France SA	Commercial banks	Private	United Arab Emirates	2014	2014Al khaliji France SA	61	0	0	0	0.0837961	0	0	0	0	0	0	0	0	0.819005	0.817794	0.866277	0.944033	0.502642	0.252649	0	0.114142	0.117346	0.806846	0.0130283	0	0	0	0	0	0	-1.05247	1	0	1	0.0505308	0.0110112	4.641	0	0	0	0	0	0	0
Amen Bank	Commercial banks	Public	Tunisia	2014	2014Amen Bank	150	0	0	0	0.0767375	0	0	0	0	0	0	0.0120647	0	1	0.618711	1	0.618711	0.310674	0.0965182	0	0.0962073	0.0359071	0.368782	0.00925584	0	0	0	0.0892873	0	0	-0.570517	0.8767	0	0.8767	0.0214306	0.0531624	3.63402	0.0139261	0	0	1	0	0	0
Arab African International Bank	Commercial banks	Private	Egypt, Arab Rep.	2014	2014Arab African International Bank	230	0.755369	0.656873	0.0396369	0.160904	0	0	0.0361928	0	0	0.1681	0.648137	0.0379939	1	0	0	0	0.481464	0.231808	0	0.132479	0.0227745	0.352136	0.0175507	0.0308741	0	0.309368	0.854769	0.25878	0	-0.0885604	0.5701	0	0.5701	0.0218547	0.0946972	3.52886	-0.0240468	0	0	0	0	0	0
Arab Bank Group (Combined)	Commercial banks	Private	Jordan	2014	2014Arab Bank Group (Combined)	290	0.835406	0.633701	0.0127143	0	0	0.10444	0	0.2783	0.2561	0.1833	0.0155921	0	0.627539	0.275421	0.797764	0.345241	0.686839	0.471748	0	0.305854	0	0	0.0935468	0	0	0.194322	0.84731	0.48769	2.83703	-1.05248	0.4148	0	0.2771	0.0260995	0.0482462	3.61604	-0.0579516	4.11946	0	1	0	0	0
Arab Bank Plc	Commercial banks	Public	Jordan	2014	2014Arab Bank Plc	282	0	0	0	0.0682849	0	0.261756	0	0.1276	0.1205	0	0.0295673	0	0.470127	0	0	0	0.686839	0.471748	0	0.305854	0.0730431	0.43589	0.0935468	0	0	0	0	0	0.816939	0.393385	0.35	0	0.35	0.0260995	0.0482462	3.61604	-0.0579516	0	0	1	0	0	0
Arab Banking Corporation - Alge	Commercial banks	Private	Algeria	2014	2014Arab Banking Corporation - Alge	19	0.788336	0.633883	-0.0109295	0.0777442	0	0.0552586	0.0378407	0.6855	0.5747	0.1484	0.0311923	-0.0790988	1	0.25308	0.944336	0.267997	0.815461	0.664976	0	0.18667	-0.0871804	0	0.0348456	0.0248799	0	0.0561507	0.0743117	0.54686	0	-1.05248	0.985	0	0.985	0.028	0.0325424	3.73992	0.101029	4.15341	0	1	0	0	0
Arab Banking Corporation - Egyp	Commercial banks	Private	Egypt, Arab Rep.	2014	2014Arab Banking Corporation - Egyp	73	0	0	0	0.0950264	0	0.174055	0	0.3315	0.2396	0	0.436369	0	1	0	0	0	0.481464	0.231808	0	0.132479	0.096448	0.992975	0.0175507	0	0	0	0.102339	0	2.14435	0.875348	0.867	0	0.867	0.0218547	0.0946972	3.52886	-0.0240468	0	0	0	0	0	0
Arab National Bank Public Joint	Commercial banks	Public	Saudi Arabia	2014	2014Arab National Bank Public Joint	288	0.50445	0	0.0021285	0.130633	0	0.157017	0	0.7249	0.633	0.1501	0.0124961	0	0.707028	0.481193	0.822961	0.58471	0.716942	0.514005	0	0.123902	0.014392	0.337639	0.0153517	0.0189495	0	0.614358	0	0.79249	2.04102	-0.0885594	0.4	0	0.4	0.0269925	0.0353252	4.38853	0.0919277	3.01435	0	1	0	0	0
Attijari Bank	Commercial banks	Public	Tunisia	2014	2014Attijari Bank	133	0	0	0	0.202284	0	1.16516	0	1.8695	0.6335	0.279	0.019802	0	0	0.449658	1	0.449658	0.310674	0.0965182	0	0.0962073	0.0886921	0.902774	0.00925584	0.0303621	0	0	0.342138	0	2.51102	-2.49834	0.1	0	0.1	0.0214306	0.0531624	3.63402	0.0139261	0	0	1	0	0	0
Attijariwafa Bank	Commercial banks	Public	Morocco	2014	2014Attijariwafa Bank	285	0	0	0	0.128554	0	0.642028	0.0423933	0.0126	0.0062	0	0	0	1	0.555556	0.850122	0.653501	0.5356	0.286867	0	0.191373	-0.0408069	0	0.0366235	0	0	0	0.147647	0	4.58839	0.393392	1	0	1	0.0453542	0.0188065	3.50129	-0.00179728	0	0	1	0	0	0
Bank Audi Private Bank	Commercial banks	Private	Lebanon	2014	2014Bank Audi Private Bank	77	0.839437	0.685385	0.0004127	0.128847	1.79	0.219987	0	0.6469	0.5314	0.1339	0.0178174	0	0.778097	0.49947	0.963211	0.518547	0.533597	0.284726	0	0.096013	0	0.337639	0.00921849	0	0	0.12157	0	0.99137	0.0173164	-0.0885594	0.49	0	0.49	0.0381102	0.0482102	3.88571	0.049786	5.33858	1	1	0	0	0
Bank Audi SAE	Commercial banks	Private	Egypt, Arab Rep.	2014	2014Bank Audi SAE	169	0.750325	0.539064	0.0081684	0.196049	1.87	0.136407	0	0.7351	0.6208	0.118	0.0506175	0	1	0.479971	0.769959	0.623372	0.481464	0.231808	0	0.132479	0.014392	0.337639	0.0175507	0.014897	0.126246	0.173673	0.435022	0.43443	0	-0.0885594	0.403	0.074875	0.0067	0.0218547	0.0946972	3.52886	-0.0240468	5.53508	1	1	0	0	0
Bank Audi SAL	Commercial banks	Public	Lebanon	2014	2014Bank Audi SAL	286	0	0	0	0.138421	1.21	0.156397	0	0.8525	0.7292	0	0.0488307	0	1	0.517316	0.869048	0.595268	0.533597	0.284726	0	0.096013	0.0506146	0.513809	0.00921849	0	0.191722	0	0.247134	0	3.12793	-0.0885621	0.6733	0.1097	0.6733	0.0381102	0.0482102	3.88571	0.049786	0	1	1	0	0	0
Bank Hapoalim BM	Commercial banks	Public	Israel	2014	2014Bank Hapoalim BM	305	0.897284	0.597637	-0.0538972	0.0908817	1.56	0.0574622	0.0529691	0.3287	0.2927	0	0.0126985	0.186436	0.627539	0.422502	0.724094	0.58349	0.640245	0.409913	0	0.203331	-0.0871804	0	0.0413436	0	0.167655	0.273321	0	0.9469	2.08843	-1.05248	0.7368	0.05178	0.7368	0.047772	0.0157621	4.5761	0.00182362	2.98444	1	0	0	0	0
Bank Leumi Le Israel BM	Commercial banks	Public	Israel	2014	2014Bank Leumi Le Israel BM	304	0.815271	0.380747	-0.0332415	0.0984643	0.1	0.0594048	0	0.109	0.0978	0.1455	1.2504	0	0.470127	0	0	0	0.640245	0.409913	0	0.203331	0	0.43589	0.0413436	0	0	0.449388	0.182405	0.155968	1.45364	0.393385	0.23	0	0.23	0.047772	0.0157621	4.5761	0.00182362	4.04428	1	0	0	0	0
Bank Muscat SAOG	Commercial banks	Public	Oman	2014	2014Bank Muscat SAOG	274	0	0	0	0.125595	2.67	0.153703	0	0.8383	0.6806	0.1697	0.553862	0	1	0	0	0	0.580371	0.336831	0	0.260071	0.103403	0.939149	0.0676367	0.0198951	0.117237	0	0.0893897	0	0	0.875347	0.1019	0	0.652	0.052277	0.0104553	4.30179	0.080935	0	1	1	0	0	0
Bank of Baghdad	Commercial banks	Public	Iraq	2014	2014Bank of Baghdad	74	0.910147	0.723444	0.0153334	0.024599	0.85	0.0937772	0	0.7625	0.6378	0.2005	0.037469	0	1	0.547074	0.97748	0.559678	0.886191	0.785334	0	0.11447	-0.0408069	0	0.0131033	0.0282131	0.140714	0.20735	0	0.29418	2.54745	0.393392	0.3011	0	0.3011	0.0762857	0.018795	3.83371	0.044915	0	1	1	0	0	0
Bank of Beirut S.A.L.	Commercial banks	Public	Lebanon	2014	2014Bank of Beirut S.A.L.	237	0.815576	0.66058	0.0051523	0.121928	-0.23	0.115123	0	0.7517	0.5995	0	0	0	0.498639	0.379978	0.882883	0.430384	0.533597	0.284726	0	0.096013	-0.0408069	0	0.00921849	0	0.140714	0.0774983	0	0.29016	2.99373	0.393392	0.9112	0	0.0408	0.0381102	0.0482102	3.88571	0.049786	4.40294	1	0	0	0	0
Bank of Syria and Overseas SA	Commercial banks	Public	Syrian Arab Republic	2014	2014Bank of Syria and Overseas SA	87	0	0.156198	-0.148972	0.448465	0.7	0.147643	0	0.6221	0.5388	0.1773	0.311444	0	0.707028	0	0	0	0.663469	0.440191	0	0.32108	0.346809	0.907744	0.103093	0.0746228	0.420884	0.0350195	0.118576	0.133333	3.19053	0	0.5206	0.06753	0.0917	-0.263001	0	2.96699	0	2.25503	1	0	0	0	0
Banque Centrale Populaire SA	Commercial banks	Public	Morocco	2014	2014Banque Centrale Populaire SA	249	0.883468	0.490907	0.01278	0.0835089	0	0	0	0	0	0	0	0	0	0	0	0	0.5356	0.286867	0	0.191373	0	0	0.0366235	0	0	0.343777	0.144763	0.39923	0	-0.627336	0	0	0.391	0.0453542	0.0188065	3.50129	-0.00179728	3.33907	0	0	0	0	0
Banque de l_Industrie et du Tra	Commercial banks	Private	Lebanon	2014	2014Banque de l_Industrie et du Tra	41	0.714709	0.0008899	0.0438553	0	0	0	0	0	0	0.114	0	0	0	0	0	0	0.533597	0.284726	0	0.096013	0	0	0.00921849	0	0	0.89586	0.144833	0.31177	2.24035	-0.627336	0.51	0	0.51	0.0381102	0.0482102	3.88571	0.049786	0	0	0	0	0	0
Banque Ext?rieure d_Alg?rie	Commercial banks	Private	Algeria	2014	2014Banque Ext?rieure d_Alg?rie	260	0.73915	0.735804	0.0365075	0.124143	0	0	0.000477983	0	0	0.1227	0	0.33268	0	0	0	0	0.815461	0.664976	0	0.18667	0	0	0.0348456	0	0	0.191064	0	0.13119	0	-0.627336	0.1576	0	0.1576	0.028	0.0325424	3.73992	0.101029	4.38245	0	0	0	0	0
Banque Marocaine du Commerce Ex	Commercial banks	Public	Morocco	2014	2014Banque Marocaine du Commerce Ex	266	0.847424	0.297825	0.0012392	0.120072	0	0	0	0	0	0	0	0	0	0	0	0	0.5356	0.286867	0	0.191373	0	0	0.0366235	0	0	0.655471	0.344941	0.107251	4.40765	-0.627336	0.3637	0	0.06	0.0453542	0.0188065	3.50129	-0.00179728	5.47587	0	0	0	0	0
Banque Marocaine pour le Commer	Commercial banks	Public	Morocco	2014	2014Banque Marocaine pour le Commer	188	0	0	0	0.0578726	0	0	0	0	0	0	0	0	0	0	0	0	0.5356	0.286867	0	0.191373	0	0	0.0366235	0	0	0	0	0	2.28524	-0.95501	0.48	0	0.48	0.0453542	0.0188065	3.50129	-0.00179728	0	0	1	0	0	0
Barclays Bank - Egypt S.A.E.	Commercial banks	Private	Egypt, Arab Rep.	2014	2014Barclays Bank - Egypt S.A.E.	119	0.543966	0.896918	-0.004686	0	0	0.342472	0	0.7783	0.4837	0	0	0	1	0.175379	0.944108	0.185762	0.481464	0.231808	0	0.132479	0	0.893308	0.0175507	0	0	0.0436697	0.187686	0.40658	3.06438	0.0550303	0.9722	0	0.9722	0.0218547	0.0946972	3.52886	-0.0240468	4.0656	0	0	0	0	0
BBK B.S.C.	Commercial banks	Public	Bahrain	2014	2014BBK B.S.C.	213	0.628476	0.688681	0.002191	0.146211	0	0.20674	0.0487838	0.4446	0.3667	0	0	0.0679246	1	0.252381	0.756227	0.333738	0.468076	0.219096	0	0.161517	0.0625129	0.826438	0.0260879	0	0	0.136226	0.0636989	0.30904	3.67382	-0.0913177	0.34	0.1861	0.34	0.0541684	0.0330001	4.39776	-0.0900439	5.25108	0	1	0	0	0
Byblos Bank S.A.L.	Commercial banks	Public	Lebanon	2014	2014Byblos Bank S.A.L.	247	0.693683	0.38729	0.022773	0.119143	0	0	0.0217798	0	0	0	0	-0.159198	0	0	0	0	0.533597	0.284726	0	0.096013	0	0	0.00921849	0	0	0.176372	0	0.51716	3.42001	-0.95501	0.49	0	0.49	0.0381102	0.0482102	3.88571	0.049786	4.2727	0	1	0	0	0
Byblos Bank Syria SA	Commercial banks	Public	Syrian Arab Republic	2014	2014Byblos Bank Syria SA	23	0	0	0	0.323242	0	0	0	0	0	0	0	0	0	0	0	0	0.663469	0.440191	0	0.32108	0	0	0.103093	0	0	0	0.997753	0	3.19885	0.640635	0.245	0	0.3	-0.263001	0	2.96699	0	0	0	0	0	0	0
Cairo Amman Bank	Commercial banks	Public	Jordan	2014	2014Cairo Amman Bank	139	0.786396	0.146233	0.0142712	0	0	0	0	0	0	0	0	0	0	0	0	0	0.686839	0.471748	0	0.305854	0	0	0.0935468	0	0	0.841164	0.109787	0.23504	2.58457	-1.27812	0.75	0	0.75	0.0260995	0.0482462	3.61604	-0.0579516	3.03306	0	0	0	0	0
Capital Bank of Jordan	Commercial banks	Public	Jordan	2014	2014Capital Bank of Jordan	126	0.786538	0.772091	0.0148835	0.0482958	0	0	0	0	0	0	0	0	0	0	0	0	0.686839	0.471748	0	0.305854	0	0.895545	0.0935468	0	0	0.108051	0.118179	0.33181	2.12625	0.389284	0.1505	0	0.0574	0.0260995	0.0482462	3.61604	-0.0579516	3.68221	0	1	0	0	0
Commercial Bank of Kuwait K.P.S	Commercial banks	Public	Kuwait	2014	2014Commercial Bank of Kuwait K.P.S	229	0.801629	0.431473	0.0062223	0.0834682	0	0	0.0471733	0	0	0	0	-0.0197518	0	0	0	0	0.502835	0.252843	0	0.192527	0	0.452769	0.0370667	0	0	0.301401	0.160664	0.44031	3.25568	-0.0913177	0.1038	0.0241	0.1038	0.011493	0.026823	4.64407	0.116628	4.36772	0	1	0	0	0
Commercial Bank of Syria	Commercial banks	Private	Syrian Arab Republic	2014	2014Commercial Bank of Syria	245	0.861579	0.56153	0.0097552	0.148177	0	0	0	0	0	0	0	0	0	0	0	0	0.663469	0.440191	0	0.32108	0	0.452769	0.103093	0	0	0.284421	0	0.52804	2.86215	-0.0913177	0.2332	0	0.2332	-0.263001	0	2.96699	0	4.61467	0	1	0	0	0
Cooperative & Agricultural Cred	Commercial banks	Private	Yemen, Rep.	2014	2014Cooperative & Agricultural Cred	96	0.758252	0.302543	0.0060201	0.0932338	0	0	0	0	0	0.1353	0	0	0	0	0	0	0.904103	0.817402	0	0.182027	0	0	0.0331338	0	0	0.578426	0	0.72365	3.86665	-0.627336	0.6477	0	0.1196	0.0482342	0.109684	3.22353	0	0	0	0	0	0	0
Cr?dit Immobilier et Hotelier	Commercial banks	Public	Morocco	2014	2014Cr?dit Immobilier et Hotelier	165	0.810203	0.363031	0.005698	0.0864124	0	0.0313748	0	0.9865	0.8039	0	0	0	1	0.771871	1	0.771871	0.5356	0.286867	0	0.191373	-0.0634731	0	0.0366235	0	0	0.413178	0.134283	0.54318	3.7972	0.587062	0	0.0038	0.1309	0.0453542	0.0188065	3.50129	-0.00179728	3.61719	0	1	0	0	0
Emirates Lebanon Bank SAL	Commercial banks	Private	Lebanon	2014	2014Emirates Lebanon Bank SAL	84	0.732483	0.652904	0.0154714	0.0502176	0	0	0	0	0	0.2019	0	0	0	0	0	0	0.533597	0.284726	0	0.096013	0	0	0.00921849	0	0	0.176301	0.119434	0.4379	2.83196	0.205712	0.349	0	0.349	0.0381102	0.0482102	3.88571	0.049786	5.48665	0	1	0	0	0
Fransabank sal	Commercial banks	Private	Lebanon	2014	2014Fransabank sal	248	0.890258	0.297948	0.0122785	0.113082	0	0	0.018462	0	0	0	0	0.266989	0	0	0	0	0.533597	0.284726	0	0.096013	0	0	0.00921849	0	0	0.218162	0.365726	0.47423	2.97982	-0.95501	0.47	0	0.47	0.0381102	0.0482102	3.88571	0.049786	4.63596	0	1	0	0	0
Gulf Bank KSC (The)	Commercial banks	Public	Kuwait	2014	2014Gulf Bank KSC (The)	243	0.833281	0.48594	0.0176391	0.0748799	0	0	0.0986645	0	0	0	0	0.0781327	0	0	0	0	0.502835	0.252843	0	0.192527	0	0	0.0370667	0	0	0.404029	0.206609	0.47325	0	-0.573745	0	0	0.19	0.011493	0.026823	4.64407	0.116628	4.57076	0	1	0	0	0
HSBC Bank Middle East	Commercial banks	Private	United Arab Emirates	2014	2014HSBC Bank Middle East	60	0.819156	0.667567	0.0021837	0.128675	0	0.222441	0	0.7362	0.6021	0	0.701581	0	1	0	0	0	0.502642	0.252649	0	0.114142	0.334918	1.5975	0.0130283	0	0	0.188593	0	0.86666	3.31858	-0.277489	0.173	0.388	0.074	0.0505308	0.0110112	4.641	0	4.17932	0	1	0	0	0
IBL Bank sal	Commercial banks	Private	Lebanon	2014	2014IBL Bank sal	179	0.851233	0.314806	0.00944	0.185882	0	0	0	0	0	0	0	0	0	0	0	0	0.533597	0.284726	0	0.096013	0	0	0.00921849	0	0	0.216668	0.113405	0.5799	0.0978044	-0.87368	0.9999	0	0.9999	0.0381102	0.0482102	3.88571	0.049786	4.22695	0	0	0	0	0
International Bank of Qatar Q.S	Commercial banks	Private	Qatar	2014	2014International Bank of Qatar Q.S	206	0.912452	0.321139	0.005819	0.111521	0	0	0	0	0	0	0	0	0	0	0	0	0.65819	0.433214	0	0.258566	0	0.452769	0.0668563	0	0	0.548403	0.323053	0.57185	3.20445	-0.0913177	0	0	0.8426	0.0555604	0.0322198	4.92355	0.132145	5.0598	0	1	0	0	0
International Bank of Yemen YSC	Commercial banks	Private	Yemen, Rep.	2014	2014International Bank of Yemen YSC	109	0.865072	0.505785	0.0126628	0.249997	0	0	0	0	0	0	0	0	0	0	0	0	0.904103	0.817402	0	0.182027	0	0	0.0331338	0	0	0.179106	0.15457	0.51459	2.54453	-0.273888	0.5691	0	0.5691	0.0482342	0.109684	3.22353	0	5.11314	0	0	0	0	0
Invest Bank P.S.C.	Commercial banks	Public	United Arab Emirates	2014	2014Invest Bank P.S.C.	155	0.859131	0.31328	0.0133804	0.0917473	0	0	0	0	0	0	0	0	0	0	0	0	0.502642	0.252649	0	0.114142	0	0	0.0130283	0	0	0.507833	0.0531413	0.74766	0.101103	-0.248185	0.1385	0	0.0569	0.0505308	0.0110112	4.641	0	0	0	1	0	0	0
Iraqi Middle East Investment Ba	Commercial banks	Public	Iraq	2014	2014Iraqi Middle East Investment Ba	16	0.630363	0.733351	0.0085288	0.0445167	0	0	0	0	0	0	0	0	0	0	0	0	0.886191	0.785334	0	0.11447	0	0	0.0131033	0	0	0.098109	0.102869	0.53444	2.94852	-0.573745	0	0	0.2771	0.0762857	0.018795	3.83371	0.044915	0	0	1	0	0	0
Jordan Ahli Bank Plc	Commercial banks	Public	Jordan	2014	2014Jordan Ahli Bank Plc	137	0.877699	0.287419	0.0026572	0.0207325	0	0	0.023731	0	0	0	0	0.512858	0	0	0	0	0.686839	0.471748	0	0.305854	0	0	0.0935468	0	0	0.410317	0.0646513	0.60644	2.55839	-0.573745	0.985	0	0.985	0.0260995	0.0482462	3.61604	-0.0579516	4.67214	0	1	0	0	0
Jordan Commercial Bank	Commercial banks	Public	Jordan	2014	2014Jordan Commercial Bank	111	0.852398	0.183563	0.0080962	0.063944	0	0	0	0	0	0	0	0	0	0	0	0	0.686839	0.471748	0	0.305854	0	0	0.0935468	0	0	0.672335	0.0696259	0.28445	-0.0922933	-0.248185	0.8656	0	0.8656	0.0260995	0.0482462	3.61604	-0.0579516	0	0	0	0	0	0
Mizrahi Tefahot Bank Ltd.	Commercial banks	Public	Israel	2014	2014Mizrahi Tefahot Bank Ltd.	295	0.891791	0.231608	0.0028486	0.0981687	0	0.29807	0.363531	0.9539	0.7145	0	0	0.0121812	1	0.86371	1	0.86371	0.640245	0.409913	0	0.203331	0	0.895545	0.0413436	0	0	0.478615	0.136846	0.19415	0	0.389284	0.4	0	0.4	0.047772	0.0157621	4.5761	0.00182362	5.25268	0	1	0	0	0
National Bank of Fujairah PJSC	Commercial banks	Public	United Arab Emirates	2014	2014National Bank of Fujairah PJSC	200	0.777824	0.65718	0.0227344	0.128649	0	0	0.0181026	0	0	0	0	0.0361599	0	0	0	0	0.502642	0.252649	0	0.114142	0	0.893308	0.0130283	0	0	0.101129	0.084626	0.28608	2.4582	0.0550303	0.96	0	0.96	0.0505308	0.0110112	4.641	0	5.09068	0	1	0	0	0
National Bank of Ras Al-Khaimah	Commercial banks	Public	United Arab Emirates	2014	2014National Bank of Ras Al-Khaimah	218	0.731775	0.521535	0.0159774	0.0874597	0	0	0.0608438	0	0	0.1164	0	0.0195599	0	0	0	0	0.502642	0.252649	0	0.114142	0	0.895545	0.0130283	0	0	0.269737	0.0389314	0.50836	0	0.389284	0.49	0.0029	0.49	0.0505308	0.0110112	4.641	0	3.38867	1	1	0	0	0
National Bank of Yemen	Commercial banks	Private	Yemen, Rep.	2014	2014National Bank of Yemen	37	0.887219	0.512486	0.0147958	0.169053	0.0093713	0.122111	0.0238355	0.7498	0.656	0	0	0.283023	0	0.427717	0.853448	0.501163	0.904103	0.817402	0	0.182027	0.143179	0.87178	0.0331338	0	0.188393	0.311052	0.0924132	0.38357	3.36021	0.191682	0.749	0.121	0.749	0.0482342	0.109684	3.22353	0	4.34916	1	1	0	0	0
National Credit Bank (Closed Sh	Commercial banks	Public	Syrian Arab Republic	2014	2014National Credit Bank (Closed Sh	39	0	0	0	0.411961	0.00793	0	0	0	0	0	0	0	0	0	0	0	0.663469	0.440191	0	0.32108	0	0	0.103093	0	0	0	0	0	-0.169794	-0.573745	0.784	0	0.784	-0.263001	0	2.96699	0	0	1	0	0	0	0
Natixis Algerie	Commercial banks	Private	Algeria	2014	2014Natixis Algerie	68	0.814081	0.514961	0.0037372	0.0471062	-0.0453507	0	0.0446582	0	0	0.2139	0	-0.0348056	1	0	0	0	0.815461	0.664976	0	0.18667	0	0	0.0348456	0	0	0.380759	0	0.39576	0	-0.95501	0.23	0	0.23	0.028	0.0325424	3.73992	0.101029	3.61779	1	0	0	0	0
Qatar National Bank Tunisia	Commercial banks	Private	Tunisia	2014	2014Qatar National Bank Tunisia	14	0.820332	0.446512	0.0188239	-0.285703	0.0121675	0	0.0510553	0	0	0	0	0.122907	1	0	0	0	0.310674	0.0965182	0	0.0962073	0	0.893308	0.00925584	0	0	0.241239	0.0730871	0.52505	3.17164	0.0550303	0.3011	0	0.3011	0.0214306	0.0531624	3.63402	0.0139261	3.26562	1	1	0	0	0
Saradar Bank SAL	Commercial banks	Private	Lebanon	2014	2014Saradar Bank SAL	13	0.849942	0.648264	0.0111798	0.0139919	-0.0080504	0	0.0903811	0	0	0	0	-0.0255847	0	0	0	0	0.533597	0.284726	0	0.096013	0	0	0.00921849	0	0	0.250235	0	0.24394	2.71265	0	0.2	0	0.0894	0.0381102	0.0482102	3.88571	0.049786	0	1	0	0	0	0
Saudi Hollandi Bank	Commercial banks	Private	Saudi Arabia	2014	2014Saudi Hollandi Bank	267	0.857629	0.46468	0.0268079	0	-0.0424281	0.261692	0.0345744	0.5122	0.4505	0	0	0.202023	0	0.05857	0.843361	0.069449	0.716942	0.514005	0	0.123902	0.640283	0.893308	0.0153517	0	0.802359	0.134774	0.0536609	0.3998	-0.196658	0.0550303	0	0	0.13	0.0269925	0.0353252	4.38853	0.0919277	0	1	1	0	0	0
Saudi Investment Bank (The)	Commercial banks	Public	Saudi Arabia	2014	2014Saudi Investment Bank (The)	262	0	0	0	0.0820473	0.0008662	0	0	0	0	0	0	0	1	0	0	0	0.716942	0.514005	0	0.123902	0	1.5975	0.0153517	0	0	0	0.0843185	0	2.8206	-0.277489	0.065	0	0.058	0.0269925	0.0353252	4.38853	0.0919277	0	1	1	0	0	0
Union Bancaire pour le Commerce	Commercial banks	Public	Tunisia	2014	2014Union Bancaire pour le Commerce	86	0.81	0.560339	2.25	0.094422	0.0064473	0	0.0265623	0	0	0	0	-0.0134302	0	0	0	0	0.310674	0.0965182	0	0.0962073	0	0	0.00925584	0	0	0.139198	0.0833037	0.3672	3.27028	-0.95501	0.3226	0	0.3226	0.0214306	0.0531624	3.63402	0.0139261	8.07413	1	0	0	0	0
United Bank for Investment	Commercial banks	Public	Iraq	2014	2014United Bank for Investment	10	0.87	0.509787	2.67	0.000326757	-0.0084181	0	0.0451826	0	0	0	0	0.243248	0	0	0	0	0.886191	0.785334	0	0.11447	0	0.893308	0.0131033	0	0	0.247065	0.109795	0.5452	-0.477121	0.0550303	0.1625	0	0.1625	0.0762857	0.018795	3.83371	0.044915	0	1	0	0	0	0
A_Ayan Leasing & Investment Com	Islamic banks	Public	Kuwait	2014	2014A_Ayan Leasing & Investment Com	67	0.847838	0.439936	0.0072967	0.0474992	0	0.371166	0.00269981	1.0678	0.5742	0	0	0.29025	1	0.577845	0.853826	0.676772	0.502835	0.252843	0.502835	0.192527	0.102838	0.739594	0.0370667	0	0	0.395444	0	0.74869	3.06977	-0.855673	0.877	0	0.877	0.011493	0.026823	4.64407	0.116628	2.74966	0	0	0	0	0
ABC Islamic Bank (E.C.)	Islamic banks	Private	Bahrain	2014	2014ABC Islamic Bank (E.C.)	75	0	0	0	0.0746976	0	0.192698	0	0.3056	0.2565	0.2385	0	0	0.405114	0.338356	0.644609	0.524901	0.468076	0.219096	0.468076	0.161517	0.0625129	0.826438	0.0260879	0.0312082	0	0	0.0938164	0	3.92041	-0.917665	0.996	0	0.996	0.0541684	0.0330001	4.39776	-0.0900439	0	0	0	0	0	0
Abu Dhabi Islamic Bank	Islamic banks	Public	United Arab Emirates	2014	2014Abu Dhabi Islamic Bank	130	0.890768	0.63357	0.0106261	0.249721	0	0.240494	0.0748041	0.6255	0.5101	0.223	0.0138268	0.163943	1	0.436342	0.901158	0.484201	0.502642	0.252649	0.502642	0.114142	-0.205493	0	0.0130283	0.0641805	0	0.150137	0	0.63717	3.69689	-0.0782786	0.87	0.0205	0.87	0.0505308	0.0110112	4.641	0	2.94211	0	1	0	0	0
Abu Dhabi Islamic Bank - Public	Islamic banks	Public	United Arab Emirates	2014	2014Abu Dhabi Islamic Bank - Public	273	0.876069	0.619717	0.0086021	0.199625	0	0.217556	0.0152448	0.7314	0.4951	0.1162	0.12703	0.174636	0.748179	0.478696	0.959596	0.498851	0.502642	0.252649	0.502642	0.114142	-0.0862932	0	0.0130283	0.0183987	0	0.135166	0	0.57924	3.23112	-0.073832	0.5937	0	0.5937	0.0505308	0.0110112	4.641	0	4.82317	0	1	0	0	0
Al Baraka Bank Egypt SAE	Islamic banks	Private	Egypt, Arab Rep.	2014	2014Al Baraka Bank Egypt SAE	145	0.437597	0.56912	-0.0304568	0.259957	0	0.17242	0.0133089	0.8177	0.6786	0	0.498688	3.4272	1	0	0	0	0.481464	0.231808	0.481464	0.132479	0.082427	0.829458	0.0175507	0	0	0.340453	0.171942	0.196463	3.51216	-0.345639	0.4	0	0.4	0.0218547	0.0946972	3.52886	-0.0240468	5.4033	0	1	0	0	0
Al Baraka Bank Syria SA	Islamic banks	Private	Syrian Arab Republic	2014	2014Al Baraka Bank Syria SA	103	0.736583	0.469369	0.0437709	0.376607	0	0.0389972	0.0418268	0.7319	0.6244	0	0.687712	0.115541	0.599034	0	0	0	0.663469	0.440191	0.663469	0.32108	0.0427122	0.667832	0.103093	0	0	0.189945	0.103229	0.72437	0.818592	-0.226797	0.6424	0	0.6424	-0.263001	0	2.96699	0	5.62206	0	1	0	0	0
Albaraka Islamic Bank BSC	Islamic banks	Private	Bahrain	2014	2014Albaraka Islamic Bank BSC	105	0.798744	0.558712	0.0106714	0.0111143	0	0.186394	0.00380929	0.6306	0.5393	0	0.0205887	0.315295	1	0.408687	0.925097	0.441778	0.468076	0.219096	0.468076	0.161517	0.0625129	0.826438	0.0260879	0	0	0.118978	0.46451	0.42417	3.36742	-0.0782786	0.2206	0.0545	0.2206	0.0541684	0.0330001	4.39776	-0.0900439	5.9351	0	1	0	0	0
Amlak Finance PJSC	Islamic banks	Public	United Arab Emirates	2014	2014Amlak Finance PJSC	106	0.807401	0.608694	0.0186688	0.066419	0	0.121883	0.0156637	0.5757	0.4954	0.1209	0	0.190986	0.883357	0.632316	0.967889	0.653294	0.502642	0.252649	0.502642	0.114142	-0.0535185	0	0.0130283	0.01582	0	0.324676	0.0422995	0.39792	2.08231	-0.917665	1	0	1	0.0505308	0.0110112	4.641	0	4.58203	0	0	0	0	0
Ansar Bank	Islamic banks	Public	Iran, Islamic Rep.	2014	2014Ansar Bank	191	0.872238	0.68171	0.0107632	0.329863	0	0.0832669	0.0217261	0.4776	0.4208	0.1409	1.01954	0.173887	0.863914	0	0	0	0.581423	0.338053	0.581423	0.0867621	0.0585511	0.794984	0.00752766	0.0130536	0	0.223234	0	0.45478	3.98446	-0.773927	0.291	0	0.291	-0.00194074	0.36603	3.74706	0.0839657	3.4229	0	1	0	0	0
Arcapita Bank B.S.C.	Islamic banks	Private	Bahrain	2014	2014Arcapita Bank B.S.C.	146	0	0	0	0	0	0.0372009	0	0.8597	0.6511	0.147	0.377232	-0.321007	0.891179	0.579438	0.918111	0.63112	0.468076	0.219096	0.468076	0.161517	0.0625129	0.826438	0.0260879	0.0301555	0	0	0.0763436	0	3.52114	0.735979	0.798	0.0122	0.798	0.0541684	0.0330001	4.39776	-0.0900439	0	0	1	0	0	0
Bahrain Islamic Bank B.S.C.	Islamic banks	Public	Bahrain	2014	2014Bahrain Islamic Bank B.S.C.	120	0.777199	0.597128	0.022631	0.0722921	0	0.0359292	0.0650507	0.7834	0.6287	0.1642	0.280922	0.304725	0.845816	0.543988	0.905225	0.600942	0.468076	0.219096	0.468076	0.161517	0.0625129	0.826438	0.0260879	0.0336839	0	0.118663	0.0191543	0.39615	3.58491	0.735979	0.05	0.0141	0.05	0.0541684	0.0330001	4.39776	-0.0900439	5.09303	0	1	0	0	0
Bank AlJazira JSC	Islamic banks	Public	Saudi Arabia	2014	2014Bank AlJazira JSC	239	0.899102	0.663304	0.0193879	0.1076	0	0.115685	0	0.7118	0.5843	0.1543	0.946326	0.10182	0.874115	0	0	0	0.716942	0.514005	0.716942	0.123902	-0.484837	0	0.0153517	0.0465818	0	0.233491	0	0.32222	3.75815	0.170634	0.2358	0	0.1233	0.0269925	0.0353252	4.38853	0.0919277	0	0	1	0	0	0
Bank Alkhair BSC	Islamic banks	Private	Bahrain	2014	2014Bank Alkhair BSC	18	0.765972	0.608251	0.0084869	-0.166774	0	0.0620789	0.0926139	0.633	0.5218	0.59	0	0.16405	0.381751	0.409885	0.838166	0.489026	0.468076	0.219096	0.468076	0.161517	0.0625129	0.826438	0.0260879	0.0772028	0	0.196893	0.112308	0.39597	3.21896	-0.917665	0.7025	0	0.8	0.0541684	0.0330001	4.39776	-0.0900439	4.63259	0	0	0	0	0
Bank Mellat	Islamic banks	Public	Iran, Islamic Rep.	2014	2014Bank Mellat	293	0.895048	0.0966396	0.0124394	0.0567053	0	0.347783	0.18738	0.2979	0.177	0.1337	0.326087	0.0218147	0	0.403252	0.477908	0.843785	0.581423	0.338053	0.581423	0.0867621	0.0482971	0.714143	0.00752766	0.0126614	0	0.153973	0.0779289	0.27294	3.02259	-1.44313	0.8	0	0.8	-0.00194074	0.36603	3.74706	0.0839657	4.6999	0	1	0	0	0
Bank Pasargad	Islamic banks	Private	Iran, Islamic Rep.	2014	2014Bank Pasargad	244	0.519912	0.250341	0.0098483	-0.106094	0	0.194405	0.0442761	0.6347	0.5177	0.1395	0.043697	0	1	0.404468	0.886486	0.45626	0.581423	0.338053	0.581423	0.0867621	-0.205493	0	0.00752766	0.0401488	0	0.263784	0	0.68439	3.88459	-0.0782786	0.032	0	0.0455	-0.00194074	0.36603	3.74706	0.0839657	3.44439	0	1	0	0	0
Bank Sepah	Islamic banks	Private	Iran, Islamic Rep.	2014	2014Bank Sepah	251	0.230506	0.148061	0.0172913	0.00378817	0	0.0662396	0.154143	0.0474	0.0409	0.1471	0.202825	0.228908	0.916928	0	0	0	0.581423	0.338053	0.581423	0.0867621	0.123845	0.614003	0.00752766	0.0483225	0	0.220644	0.104541	0.50719	3.21333	-1.84853	0.49	0	0.49	-0.00194074	0.36603	3.74706	0.0839657	0	0	1	0	0	0
Banque Zitouna	Islamic banks	Private	Tunisia	2014	2014Banque Zitouna	51	0.886863	0.272038	0.008541	0.0704622	0	0.147679	0.056991	0.8835	0.7462	0.1401	0.527052	-0.238056	1	0	0	0	0.310674	0.0965182	0.310674	0.0962073	0	0	0.00925584	0	0	0.343425	0.456817	0.56823	3.19738	0.170634	0.278	0	0.3797	0.0214306	0.0531624	3.63402	0.0139261	3.1956	0	1	0	0	0
Cham Islamic Bank SA	Islamic banks	Private	Syrian Arab Republic	2014	2014Cham Islamic Bank SA	26	0.822916	0.584314	0.0364636	0.35211	0	0.0663594	0	0.2527	0.2129	0.134	0.387736	0.0386217	0.659777	0	0	0	0.663469	0.440191	0.663469	0.32108	0.123845	0.614003	0.103093	0.0440191	0	0.171575	0	0.21324	3.33233	-1.84853	0.27	0	0.27	-0.263001	0	2.96699	0	5.00515	0	1	0	0	0
Cihan Bank for Islamic Investme	Islamic banks	Private	Iraq	2014	2014Cihan Bank for Islamic Investme	25	0.793833	0.44124	0.0064075	0.0654752	0	0.132914	0.0399013	0.7536	0.6341	0	0.659756	0.155891	0.872093	0	0	0	0.886191	0.785334	0.886191	0.11447	-0.0637743	0	0.0131033	0	0	0.224415	0.102568	0.7237	0.665827	-0.251955	0.441	0.0609	0.05	0.0762857	0.018795	3.83371	0.044915	2.77572	0	1	0	0	0
Faisal Islamic Bank of Egypt	Islamic banks	Public	Egypt, Arab Rep.	2014	2014Faisal Islamic Bank of Egypt	190	0.838148	0.785083	0.0251853	0.323302	0	0.168529	0.000908938	1.0464	0.7392	0.0997	0.588651	0.397381	0.691589	0	0	0	0.481464	0.231808	0.481464	0.132479	0.0427122	0.667832	0.0175507	0.009548	0	0.0574348	0.456676	0.20598	0.394188	-0.226797	0.34	0.0018	0.34	0.0218547	0.0946972	3.52886	-0.0240468	4.9036	0	1	0	0	0
Ibdar Bank BSC	Islamic banks	Private	Bahrain	2014	2014Ibdar Bank BSC	2	0.907033	0.616231	0.0115163	-0.197231	0	0.0614607	0	0.4057	0.3587	0.1274	0.372631	0.0487452	0.801122	0	0	0	0.468076	0.219096	0.468076	0.161517	0.0625129	0.826438	0.0260879	0.0118029	0	0.185819	0.0857442	0.26057	4.01508	-0.773927	0.35	0	0.0896	0.0541684	0.0330001	4.39776	-0.0900439	4.22063	0	0	0	0	0
International Islamic Trade Fin	Islamic banks	Private	Saudi Arabia	2014	2014International Islamic Trade Fin	50	0.780702	0.568769	0.0215066	0.0113898	0	0.0953846	0.00681052	0.7553	0.6201	0.1481	0.783972	0.148599	0.548172	0	0	0	0.716942	0.514005	0.716942	0.123902	-0.0637743	0	0.0153517	0.027063	0	0.209394	0.0983812	0.24919	3.44881	-0.251955	0.2993	0.0846	0.2621	0.0269925	0.0353252	4.38853	0.0919277	0	0	1	0	0	0
Islamic Corporation for the Dev	Islamic banks	Private	Lebanon	2014	2014Islamic Corporation for the Dev	99	0.805734	0.68803	0.0173609	0.0196276	0	0.218488	0.00855282	1.0224	0.773	0.1329	0.552346	0.265566	1	0	0	0	0.533597	0.284726	0.533597	0.096013	-0.0637743	0	0.00921849	0.0242854	0	0.119412	0	0.31776	3.20584	-0.251955	0.6674	0	0.6674	0.0381102	0.0482102	3.88571	0.049786	4.98275	0	1	0	0	0
Karafarin Bank	Islamic banks	Public	Iran, Islamic Rep.	2014	2014Karafarin Bank	154	0.83923	0.694152	0.0001933	0.0716414	0	0.19368	0.0140044	0.8631	0.6737	0	0.413741	0.710327	1	0	0	0	0.581423	0.338053	0.581423	0.0867621	0.082427	0.829458	0.00752766	0	0	0.216353	0.12286	0.85789	3.33162	-0.345639	0.311	0	0.311	-0.00194074	0.36603	3.74706	0.0839657	5.77437	0	1	0	0	0
Kuwait Finance House	Islamic banks	Public	Kuwait	2014	2014Kuwait Finance House	296	0.804983	0.799716	0.014592	-0.00544506	0	0.098957	0.0139016	0.5889	0.484	0.213	0	0.0946567	0.792791	0.436666	0.910158	0.479769	0.502835	0.252843	0.502835	0.192527	-0.0862932	0	0.0370667	0.0337256	0	0.125639	0.0537938	0.3625	3.84511	-0.073832	0.1878	0	0.187	0.011493	0.026823	4.64407	0.116628	3.27836	0	1	0	0	0
Noor Bank	Islamic banks	Private	United Arab Emirates	2014	2014Noor Bank	217	0.847767	0.69902	0.0069739	0.068581	0	0	0.0651143	0	0	0.1353	0	0.220965	0.956634	0.956634	0.962178	0.994238	0.502642	0.252649	0.502642	0.114142	0.102838	0.739594	0.0130283	0.0254369	0	0.100778	0	0.32451	3.47764	-0.855673	1	0	1	0.0505308	0.0110112	4.641	0	3.6394	0	0	0	0	0
Qatar International Islamic Ban	Islamic banks	Public	Qatar	2014	2014Qatar International Islamic Ban	219	0.76535	0.249619	0.0173943	0.138236	0	0.101035	0.0820829	0.2872	0.247	0.2176	0.58924	-0.221672	0.728419	0	0	0	0.65819	0.433214	0.65819	0.258566	0.0585511	0.794984	0.0668563	0.0201593	0	0.636244	0.0559766	0.21248	4.29472	-0.773927	0.2912	0	0.2912	0.0555604	0.0322198	4.92355	0.132145	3.15927	0	1	0	0	0
Qatar Islamic Bank SAQ	Islamic banks	Public	Qatar	2014	2014Qatar Islamic Bank SAQ	281	0.877241	0.749874	0.0077705	0.131931	0	0.174768	0	0.3025	0.2242	0.1582	0.133866	-0.170394	0.782751	0	0	0	0.65819	0.433214	0.65819	0.258566	0.123845	0.614003	0.0668563	0.0519688	0	0.0408235	0.274904	0.40199	3.03765	-1.84853	0.5987	0	0.5987	0.0555604	0.0322198	4.92355	0.132145	3.90124	0	1	0	0	0
Sharjah Islamic Bank	Islamic banks	Public	United Arab Emirates	2014	2014Sharjah Islamic Bank	199	0.849239	0.35934	0.0158223	0.0953179	0	0.141647	0.0427321	0.543	0.4519	0.1871	0.044211	0.123342	0.518293	0.288491	0.897343	0.321495	0.502642	0.252649	0.502642	0.114142	-0.205493	0	0.0130283	0.0538483	0	0.255949	0.0568502	0.31214	3.69386	-0.0782786	0.1139	0	0.1078	0.0505308	0.0110112	4.641	0	4.12931	0	1	0	0	0
Sina Bank	Islamic banks	Private	Iran, Islamic Rep.	2014	2014Sina Bank	177	0.743047	0.62655	0.0268952	0.0985113	0	0.212617	0.0613812	0.584	0.4584	0.1428	0.0216719	0.261918	1	0.38617	0.796717	0.484702	0.581423	0.338053	0.581423	0.0867621	-0.205493	0	0.00752766	0.0410985	0	0.192897	0.11565	0.32425	3.36031	-0.0782786	0.0998	0	0.0499	-0.00194074	0.36603	3.74706	0.0839657	0	0	1	0	0	0
Tamweel PJSC	Islamic banks	Private	United Arab Emirates	2014	2014Tamweel PJSC	83	0.815052	0.445714	0.0059553	0.0175217	0	0.254007	0.0518219	0.8828	0.6983	0.1896	0.0165342	0.00469158	0.573554	0.392381	0.826161	0.474945	0.502642	0.252649	0.502642	0.114142	0.013778	0.350714	0.0130283	0.0212383	0	0.254818	0	0.6954	2.99352	0.663484	0.4	0	0.4	0.0505308	0.0110112	4.641	0	4.41262	0	1	0	0	0
Ahli Bank QSC	Commercial banks	Public	Qatar	2015	2015Ahli Bank QSC	207	0.77	0.517191	2.19	0.120841	0.003689	0	0.016502	0	0	0	0	-0.0585862	0	0	0	0	0.667408	0.445433	0	0.262384	0	1.5975	0.0688453	0	0	0.169212	0.0805116	0.3269	0	-0.277489	0.397	0	0.397	0.0533432	0.0334972	4.79961	0.349306	7.78304	1	0	0	0	0
Ahli Bank SAOG	Commercial banks	Public	Oman	2015	2015Ahli Bank SAOG	172	0.82	0.306442	0.44	0.0874824	0.0114349	0	0.0271697	0	0	0	0	0.240163	0	0	0	0	0.601986	0.362387	0	0.301891	0	0	0.0911384	0	0	0.336463	0.0712996	1.0001	0.107558	-0.627336	0.598	0	0.598	0.0129225	0.0102234	4.2049	0.296404	6.40384	1	0	0	0	0
Al Khalij Commercial Bank	Commercial banks	Public	Qatar	2015	2015Al Khalij Commercial Bank	234	0.86	0.334854	0.82	0.0875023	0.0111764	0	0.00895287	0	0	0.1469	0	0.216678	0.830588	0	0	0	0.667408	0.445433	0	0.262384	0	0.452769	0.0688453	0	0	0.260884	0	0.3838	3.38983	-0.0913177	0.6601	0.0438	0.6601	0.0533432	0.0334972	4.79961	0.349306	0	1	1	0	0	0
Alubaf Arab International Bank	Commercial banks	Private	Bahrain	2015	2015Alubaf Arab International Bank	79	0	0	0	0.0345068	-0.0155839	0	0.0321436	0	0	0	0	0.103537	0	0	0	0	0.463197	0.214551	0	0.158336	0.0373695	0.499771	0.0250704	0	0	0	0.106698	0	2.76325	0.0550303	0.3699	0	0.1401	0.0435039	0.0264755	4.35476	0.13556	0	1	1	0	0	0
Arab African International Bank	Commercial banks	Private	Egypt, Arab Rep.	2015	2015Arab African International Bank	230	0.75	0.790171	1.12	0.14903	0.0057218	0.160772	0.102955	0.6915	0.5434	0	0.397267	0.14087	0	0.252856	0.831044	0.304264	0.47132	0.222143	0	0.130852	0.143179	0.87178	0.0171223	0	0.188393	0.0992173	0.0990702	0.4967	3.01019	0.191682	0	0	0.93	0.0291591	0.100702	3.55181	0.0269685	0	1	1	0	0	0
Arab Bank for Investment & Fore	Commercial banks	Private	United Arab Emirates	2015	2015Arab Bank for Investment & Fore	158	0.81	0.695386	0.2	0.0895718	0	0	0	0	0	0.331	0	0.0293837	0	0	0	0	0.511868	0.262009	0	0.112016	0	0.87178	0.0125477	0	0	0.0663641	0.145474	0.5881	0	0.191682	0	0	0.0999	0.0441009	0.0234627	4.5873	0	0	1	1	0	0	0
Arab Banking Corporation BSC-Ba	Commercial banks	Public	Bahrain	2015	2015Arab Banking Corporation BSC-Ba	265	0.78	0.589015	0.34	0.0573436	0.0159895	0	0.01003	0	0	0	0	0.154755	0	0	0	0	0.463197	0.214551	0	0.158336	0.0373695	0.499771	0.0250704	0	0	0.238685	0.0804273	0.7732	2.96263	0.389284	0	0	0.2	0.0435039	0.0264755	4.35476	0.13556	7.08218	1	1	0	0	0
Arab Investment Bank-Federal Ar	Commercial banks	Private	Egypt, Arab Rep.	2015	2015Arab Investment Bank-Federal Ar	92	0.87	0.329218	1.43	0.106042	0.0096238	0	0.0610779	0	0	0	0	0.21121	0	0	0	0	0.47132	0.222143	0	0.130852	0	0	0.0171223	0	0	0.483345	0.118076	0.3591	-0.477121	-0.95501	0	0	0.2	0.0291591	0.100702	3.55181	0.0269685	6.2102	1	1	0	0	0
Bahrain Commercial Facilities C	Commercial banks	Public	Bahrain	2015	2015Bahrain Commercial Facilities C	46	0	0.00361211	-0.74	0.150748	0	0.141913	0.888955	1.0341	0.8268	0	0.519185	-0.484784	1	0	0	0	0.463197	0.214551	0	0.158336	0.0373695	0.499771	0.0250704	0	0	0.141941	0	0.9823	3.34102	0.0923926	0.2805	0.057	0.2805	0.0435039	0.0264755	4.35476	0.13556	0	0	1	0	0	0
Bank al Etihad	Commercial banks	Public	Jordan	2015	2015Bank al Etihad	135	0.78	0.604932	1.6	0.0758957	0	0	0	0	0	0	0	0.10024	0	0	0	0	0.673716	0.453893	0	0.287805	0	0	0.0828317	0	0	0.0107594	0	0.6959	2.04872	-0.772814	0.851	0	0.851	0.0338408	0.0289948	3.61952	0.00070797	6.19285	0	0	0	0	0
Bank Audi Private Bank	Commercial banks	Private	Lebanon	2015	2015Bank Audi Private Bank	77	0.82	0.537156	1.79	0.335236	0	0.0722141	0.0369337	0.6525	0.547	0.1723	0.435791	0.127195	0.670614	0.381043	0.882237	0.431906	0.526706	0.27742	0	0.0926441	-0.3095	0	0.00858292	0.0305249	0	0.0994363	0.0754606	0.8494	4.05138	-0.0594817	0.1878	0	0.1878	0.0245366	0.018546	3.88335	0.0238747	6.32552	0	1	0	0	0
Bank Hapoalim BM	Commercial banks	Public	Israel	2015	2015Bank Hapoalim BM	305	0.89	0.292744	1.56	0.0729363	0	0.828665	0.0711213	0.3566	0.2692	0.129	0	0.0478084	1	0.830627	1	0.830627	0.6045	0.365421	0	0.20514	-0.3095	0	0.0420823	0.0228538	0	0.357373	0.140509	0.2435	2.64099	-0.0594817	0.9938	0	0.9938	0.0412475	0.00486496	4.5536	0.00651122	6.45388	0	0	0	0	0
Bank of Alexandria	Commercial banks	Private	Egypt, Arab Rep.	2015	2015Bank of Alexandria	185	0.89	0.442594	-0.26	0.310017	0	0	0.0335247	0	0	0	0	-0.0569557	0	0	0	0	0.47132	0.222143	0	0.130852	0	0.860233	0.0171223	0	0	0.301041	0.300541	0.9488	3.50393	0.517124	0.4228	0	0.4228	0.0291591	0.100702	3.55181	0.0269685	5.78658	0	0	0	0	0
Bank of Beirut S.A.L.	Commercial banks	Public	Lebanon	2015	2015Bank of Beirut S.A.L.	237	0.8	0.599548	-0.23	0.11403	0	0.205157	0.0422043	0.5814	0.4594	0	0	0.00631765	0.931611	0.221884	0.821871	0.269975	0.526706	0.27742	0	0.0926441	0.21697	0.790569	0.00858292	0	0	0.0954289	0	1.0298	3.69711	-0.0978617	0.1529	0	0.0711	0.0245366	0.018546	3.88335	0.0238747	6.3623	0	1	0	0	0
Bank of Jordan Plc	Commercial banks	Public	Jordan	2015	2015Bank of Jordan Plc	132	0.73	0.469268	1.1	0.103856	0	0.15987	0.0985077	0.7273	0.601	0	0.665866	0.165347	1	0	0	0	0.673716	0.453893	0	0.287805	0.495877	1.17218	0.0828317	0	0	0.434775	0.972534	0.4068	3.28399	-1.19042	0.5129	0	0.5129	0.0338408	0.0289948	3.61952	0.00070797	6.626	0	1	0	0	0
Bank of Palestine Plc	Commercial banks	Public	PALESTINIAN TERRITORIES	2015	2015Bank of Palestine Plc	125	0.73	0.468897	0.79	0.12003	0	0.446737	0.102264	0.6924	0.3884	0	0	-0.0458062	0.86498	0.439853	0.941252	0.467306	0.598908	0.35869	0	0.380646	0.017518	0.238747	0.144891	0	0	0.102294	0.0537204	0.9101	-0.199474	-0.911854	0.88	0	0.88	0	0	0	0	6.25321	0	0	0	0	0
Bank of Sharjah	Commercial banks	Private	United Arab Emirates	2015	2015Bank of Sharjah	193	0.88	0.532394	1.16	0.0651078	0	0.700118	0.0486768	0.3083	0.2515	0	0	-0.0294201	0.307921	0.182629	0.848485	0.215241	0.511868	0.262009	0	0.112016	-0.0983824	0	0.0125477	0	0	0.200566	0.844582	1.7963	3.39622	-0.772814	0.98	0	0.98	0.0441009	0.0234627	4.5873	0	7.00392	0	0	0	0	0
Bank of Syria and Overseas SA	Commercial banks	Public	Syrian Arab Republic	2015	2015Bank of Syria and Overseas SA	87	0.87	0.538778	0.7	-0.0353826	0	2.15759	0.00183289	0.6431	0.5201	0.169	0.0219339	0.303705	1	0.23088	0.942919	0.244857	0.647098	0.418736	0	0.328501	0.21697	0.790569	0.107913	0.0586687	0	0.271139	0.240319	0.7303	3.56319	-0.0978617	0.87	0.0206	0.87	-0.103103	0	2.92174	0	6.01749	0	1	0	0	0
Bank Otsar Hahayal Ltd	Commercial banks	Private	Israel	2015	2015Bank Otsar Hahayal Ltd	161	0	0	0	0.0549357	0	0.259764	0	0.6397	0.4791	0	0.171735	0	1	0.398139	0.931017	0.427639	0.6045	0.365421	0	0.20514	-0.3095	0	0.0420823	0	0	0	0.384274	0	3.04436	-0.0594817	0.5937	0	0.5937	0.0412475	0.00486496	4.5536	0.00651122	0	0	1	0	0	0
Bank Sohar SAOG	Commercial banks	Public	Oman	2015	2015Bank Sohar SAOG	182	0.865066	0.425508	0.0176118	0.0643579	0.9	0.166612	0	0.6765	0.6029	0.0521	0.0334762	0	0	0.43623	0.916899	0.475767	0.601986	0.362387	0	0.301891	-0.0408069	0	0.0911384	0.00733118	0.140714	0.183683	0.255591	0.47989	1.48816	0.393392	0.49	0	0.49	0.0129225	0.0102234	4.2049	0.296404	4.40402	1	1	0	0	0
Bankmed, sal	Commercial banks	Private	Lebanon	2015	2015Bankmed, sal	233	0.890556	0.743676	0.0082308	0.0901972	1.27	0.165351	0.0516583	0.7049	0.5827	0	0.724334	-0.0517213	1	0	0	0	0.526706	0.27742	0	0.0926441	0	0.939149	0.00858292	0	0	0.17587	0.236927	0.46498	3.03527	0.875347	0.0659	0	0.0583	0.0245366	0.018546	3.88335	0.0238747	0	1	1	0	0	0
Banque BEMO Sal	Commercial banks	Public	Lebanon	2015	2015Banque BEMO Sal	90	0.674123	0.82701	0.0076509	0.132168	-2.02	0.854127	0	0.0375	0.0186	0.3579	0	0	1	0.287013	0.495349	0.579416	0.526706	0.27742	0	0.0926441	-0.0408069	0	0.00858292	0.0503614	0.140714	0.085501	0	0.69036	2.21586	0.393392	0.0555	0	0.0555	0.0245366	0.018546	3.88335	0.0238747	0	1	0	0	0	0
Banque Bemo Saudi Fransi SA	Commercial banks	Public	Syrian Arab Republic	2015	2015Banque Bemo Saudi Fransi SA	107	0.878411	0.253195	0.0121122	-0.075697	0.4	0.0582785	0	0.8652	0.6873	0.1585	0.180287	0	1	0.145314	0.89817	0.161789	0.647098	0.418736	0	0.328501	0.0555457	0.644981	0.107913	0.0211635	0.133523	0.147614	0.088164	0.49061	1.7034	-0.0885631	0.3	0	0.3	-0.103103	0	2.92174	0	0	1	1	0	0	0
Banque Marocaine pour le Commer	Commercial banks	Public	Morocco	2015	2015Banque Marocaine pour le Commer	188	0.901583	0	0.0002195	0.06358	-1.58	0.150709	0	0.3327	0.269	0.157	-0.648985	0	0.866735	0	0	0	0.53167	0.282673	0	0.182734	0.0730431	0.43589	0.0333919	0.0603567	0.384437	0.84984	0.162053	0.97886	1.68225	0.393385	0.3226	0	0.3226	0.0266949	0.0044231	3.45868	-0.0564322	4.37457	1	0	0	0	0
Banque Saudi Fransi JSC	Commercial banks	Public	Saudi Arabia	2015	2015Banque Saudi Fransi JSC	289	0	0	0	0.111552	2.24	0.0723413	0	0.1092	0.0919	0.2468	0.0121629	0	0.483838	0.394345	0.742564	0.531059	0.696454	0.485048	0	0.119807	-0.0871804	0	0.0143536	0.0413772	0.167655	0	0.208997	0	1.74221	-1.05248	0.1535	0	0.0933	0.0365248	0.0223629	4.31446	0.207926	0	1	1	0	0	0
Barclays Bank - Egypt S.A.E.	Commercial banks	Private	Egypt, Arab Rep.	2015	2015Barclays Bank - Egypt S.A.E.	119	0.621412	0.483658	0.0064659	0	2.01	2.17415	0.0787866	1.0166	0.2267	0	0	-0.179195	0.836833	0.828629	0.865095	0.957847	0.47132	0.222143	0	0.130852	-0.0408069	0	0.0171223	0	0.140714	0.302678	0.126017	0.43923	1.21269	0.393392	0.2185	0	0.2185	0.0291591	0.100702	3.55181	0.0269685	4.19111	1	0	0	0	0
BBAC sal	Commercial banks	Private	Lebanon	2015	2015BBAC sal	186	0.593006	0.518535	0.0160146	0.103712	2.98	0.415509	0	0.4673	0.2415	0	0.12804	0	0.666916	0.2659	0.441228	0.602637	0.526706	0.27742	0	0.0926441	-0.0408069	0	0.00858292	0	0.140714	0.240851	0.162071	0.56697	2.2547	0.393392	0.0902	0	0.0902	0.0245366	0.018546	3.88335	0.0238747	4.10234	1	1	0	0	0
BBK B.S.C.	Commercial banks	Public	Bahrain	2015	2015BBK B.S.C.	213	0.824738	0.366648	0.0132341	0.142816	1.18	1.46895	0.0550966	0.1711	0.0487	0	0	0.0497525	1	0.253125	0.601563	0.420779	0.463197	0.214551	0	0.158336	0.0373695	0.499771	0.0250704	0	0.140714	0.318457	0	0.38409	2.24471	0.393392	0.4	0	0.4	0.0435039	0.0264755	4.35476	0.13556	0	1	0	0	0	0
BLOM Bank Egypt SAE	Commercial banks	Private	Egypt, Arab Rep.	2015	2015BLOM Bank Egypt SAE	116	0.446588	0.252744	0.0205431	0.240537	1.42	1.7252	0	0	0.6738	0	0	0	0.840426	0	0	0	0.47132	0.222143	0	0.130852	0	0.939149	0.0171223	0	0	0.666781	0.17525	0.43617	0	0.875347	0.381	0	0.381	0.0291591	0.100702	3.55181	0.0269685	0	1	0	0	0	0
BLOM Bank s.a.l.	Commercial banks	Public	Lebanon	2015	2015BLOM Bank s.a.l.	269	0.901362	0.374676	0.0219497	0.161467	-3.84	0.644144	0	0	0.2924	0.1759	0	0	1	0	0	0	0.526706	0.27742	0	0.0926441	0	0.826438	0.00858292	0	0	0.476272	0.0641254	0.31767	0	-0.0885633	0.5	0	0.5	0.0245366	0.018546	3.88335	0.0238747	4.65429	1	0	0	0	0
Byblos Bank S.A.L.	Commercial banks	Public	Lebanon	2015	2015Byblos Bank S.A.L.	247	0.825958	0.422489	0.0116804	0.116301	1.3	0.104326	0	0.7061	0.6298	0.183	0.0720586	0	1	0.354801	0.75	0.473067	0.526706	0.27742	0	0.0926441	0.0359071	0.368782	0.00858292	0.0483162	0.264023	0.459611	0	0.3627	2.33203	-0.570517	0.6601	0.0437	0.6601	0.0245366	0.018546	3.88335	0.0238747	0	1	1	0	0	0
Byblos Bank Syria SA	Commercial banks	Public	Syrian Arab Republic	2015	2015Byblos Bank Syria SA	23	0.868537	0.635977	0.0189894	0.0435448	0.43	0.137455	0	0.7563	0.6587	0.89	0.0642988	0	1	0.403889	0.795815	0.507517	0.647098	0.418736	0	0.328501	0.0555457	0.644981	0.107913	0.118836	0.133523	0.245992	0.0665902	0.37173	2.27341	-0.0885631	0.2258	0	0.2258	-0.103103	0	2.92174	0	0	1	1	0	0	0
Citibank N.A., United Arab Emir	Commercial banks	Private	United Arab Emirates	2015	2015Citibank N.A., United Arab Emir	205	0.798668	0.245862	0.0148692	0.155661	2.64	0.497243	0	1.3713	1.0939	0.1854	0.588813	0	0.793391	0.946561	1.60372	1.17887	0.511868	0.262009	0	0.112016	0.0506146	0.513809	0.0125477	0.0355452	0.191722	0.59282	0.110965	0.52201	3.63897	-0.0885621	1	0	0.93	0.0441009	0.0234627	4.5873	0	0	1	1	0	0	0
Cooperative & Agricultural Cred	Commercial banks	Private	Yemen, Rep.	2015	2015Cooperative & Agricultural Cred	96	0.893679	0.161561	0	0.00275798	1.87	0.117543	0	0.8315	0.6971	0.2199	0.179731	0	0	0	0	0	0.879179	0.772957	0	0.173704	0.26597	0.901665	0.0301731	0.0719395	0.327146	0.369322	0.122702	0	0	0.875344	0.6881	0	0.6881	-0.00188574	0.0810473	3.20467	0	3.15113	1	1	0	0	0
Cr?dit du Maroc	Commercial banks	Public	Morocco	2015	2015Cr?dit du Maroc	175	0.848516	0.668232	0.0062472	0.0750035	1.33	0.178311	0	0.7647	0.5669	0.3064	0.0153375	0	1	0.568174	0.942958	0.602545	0.53167	0.282673	0	0.182734	0.014392	0.337639	0.0333919	0.0386816	0.126246	0.100443	0.180553	0.7304	2.99425	-0.0885594	0.313	0	0.2	0.0266949	0.0044231	3.45868	-0.0564322	4.35353	1	1	0	0	0
Cr?dit Libanais S.A.L.	Commercial banks	Private	Lebanon	2015	2015Cr?dit Libanais S.A.L.	214	0.879601	0.4181	0.0189086	0.109328	-0.71	0.109624	0	0.1908	0.1706	0	-2.54893	0	0.744425	0	0	0	0.526706	0.27742	0	0.0926441	0.0730431	0.43589	0.00858292	0	0.384437	0.284552	0.0841407	0.35883	0	0.393385	0.4904	0	0.3	0.0245366	0.018546	3.88335	0.0238747	3.35681	1	1	0	0	0
Doha Bank	Commercial banks	Public	Qatar	2015	2015Doha Bank	255	0.810852	0.608835	0.0234826	0.102718	0	0.0812887	0.0343345	0.8131	0.5947	0.1562	0.168304	0.0230449	1	0.839921	0.90242	0.930742	0.667408	0.445433	0	0.262384	0.0352172	0.497996	0.0688453	0.0221811	0	0.150664	0.116836	0.31923	2.70044	0.659145	0.598	0.598	0.0768	0.0533432	0.0334972	4.79961	0.349306	4.11055	0	1	0	0	0
Emirates Lebanon Bank SAL	Commercial banks	Private	Lebanon	2015	2015Emirates Lebanon Bank SAL	84	0.807268	0.755304	0.0150684	0.0336002	0	0.158267	0	0.952	0.6757	0.1504	0.297539	0	1	0	0	0	0.526706	0.27742	0	0.0926441	0.153076	0.662571	0.00858292	0.0524432	0	0.1724	0.126137	0.51216	2.46553	0.348209	0.381	0.1765	0.381	0.0245366	0.018546	3.88335	0.0238747	3.2565	0	1	0	0	0
Emirates NBD PJSC	Commercial banks	Public	United Arab Emirates	2015	2015Emirates NBD PJSC	306	0.770373	0.767155	0.0468992	0.167303	0	0.194733	0.0184261	1.0129	0.8168	0	0.303323	0.212749	1	0	0	0	0.511868	0.262009	0	0.112016	0.123005	0.69857	0.0125477	0	0	0.109103	0.0306233	0.42512	2.80491	0.139336	0.35	0.0804	0.35	0.0441009	0.0234627	4.5873	0	0	0	1	0	0	0
Export Development Bank of Egyp	Commercial banks	Public	Egypt, Arab Rep.	2015	2015Export Development Bank of Egyp	22	0.606605	0.582896	0.0265049	0.194367	0	0	0	0	0	0.171	0	0	0.773563	0	0	0	0.47132	0.222143	0	0.130852	0	0.388587	0.0171223	0	0	0.225616	0.140022	0.28653	0	-0.816695	0.855	0	0.855	0.0291591	0.100702	3.55181	0.0269685	0	0	0	0	0	0
FIBI Bank	Commercial banks	Public	Israel	2015	2015FIBI Bank	272	0.862309	0.444793	0.0170109	0.0858779	0	0.177384	0.045862	0.8369	0.6653	0.158	0.033377	0.127188	1	0.364343	0.934631	0.389825	0.6045	0.365421	0	0.20514	0.266503	1.14499	0.0420823	0.0321186	0	0.115664	0.0558424	0.40704	3.797	-0.113502	0.1013	0.1013	0.4314	0.0412475	0.00486496	4.5536	0.00651122	5.45082	0	1	0	0	0
Future Bank B.S.C.	Commercial banks	Private	Bahrain	2015	2015Future Bank B.S.C.	82	0.813254	0.692461	0.0243263	0.0261413	0	0.472188	0	0.2047	0.1478	0	0	0	0.590849	0.555582	0.772727	0.718988	0.463197	0.214551	0	0.158336	0.0373695	0.499771	0.0250704	0	0	0.243997	0.123854	0.42524	2.73503	-0.22583	0.2	0	0.2	0.0435039	0.0264755	4.35476	0.13556	2.97941	0	0	0	0	0
Groupe Banque Centrale Populair	Commercial banks	Private	Morocco	2015	2015Groupe Banque Centrale Populair	275	0.804965	0.589554	0.0255266	0.0856674	0	0.113997	0.0117993	0.8706	0.6674	0.2221	0.758875	0.214769	1	0	0	0	0.53167	0.282673	0	0.182734	0.039277	0.609098	0.0333919	0.0235132	0	0.235405	0.0769603	0.1697	2.58674	-0.203576	0.2772	0	0.1	0.0266949	0.0044231	3.45868	-0.0564322	5.34905	0	1	0	0	0
Gulf Bank Algeria	Commercial banks	Private	Algeria	2015	2015Gulf Bank Algeria	93	0.570811	0.689189	0.0091892	0.12149	0	0.107456	0	0.4626	0.3711	0.239	0	0	1	1	1	1	0.80594	0.649539	0	0.188004	0	0.388587	0.0353455	0	0	0.201081	0.140234	0.63736	2.44057	-0.816695	0.4937	0	0.4937	0.038	0.0291693	3.62196	0.154744	2.26717	0	0	0	0	0
Gulf Bank KSC (The)	Commercial banks	Public	Kuwait	2015	2015Gulf Bank KSC (The)	243	0	0	0	0.0798682	0	0.221477	0	0.8277	0.6537	0	0	0	1	0.786719	0.910891	0.863681	0.500206	0.250206	0	0.191285	0.0352172	0.497996	0.0365898	0	0	0	0.14221	0	0	0.659145	0.4228	0	0.4228	0.00500877	0.0290893	4.47523	0.313367	0	0	0	0	0	0
Gulf International Bank BSC	Commercial banks	Private	Bahrain	2015	2015Gulf International Bank BSC	258	0.803519	0.610953	0.0162748	0.0290348	0	0.148809	0.0211252	0.6152	0.4838	0.2752	0.436934	0.000392794	0.453997	0.259381	0.823631	0.314923	0.463197	0.214551	0	0.158336	0.0373695	0.499771	0.0250704	0.0725915	0	0.125204	0.139297	0.3857	3.94214	-0.083611	0.1983	0	0.1983	0.0435039	0.0264755	4.35476	0.13556	5.23944	0	1	0	0	0
Housing and Development Bank	Commercial banks	Public	Egypt, Arab Rep.	2015	2015Housing and Development Bank	9	0.817773	0.428197	0.0236485	0.292619	0	0.160018	0.0441531	0.1407	0.1105	0.29	-0.137064	-0.040727	0.452722	0	0	0	0.47132	0.222143	0	0.130852	0.0661745	0.689202	0.0171223	0.0404013	0	0.163996	0	0.27678	1.05465	-1.97329	0.5129	0	0.5129	0.0291591	0.100702	3.55181	0.0269685	5.27281	0	1	0	0	0
Housing Bank for Trade & Financ	Commercial banks	Public	Jordan	2015	2015Housing Bank for Trade & Financ	220	0.891806	0.113303	0.0083717	0.112167	0	0	0	0	0	0.1592	0	0	0.996943	0	0	0	0.673716	0.453893	0	0.287805	0	0.424264	0.0828317	0	0	0.43093	0.0435317	0.74121	0	-0.815703	0.877	0	0.877	0.0338408	0.0289948	3.61952	0.00070797	2.55082	0	0	0	0	0
Housing Bank for Trade and Fina	Commercial banks	Private	Algeria	2015	2015Housing Bank for Trade and Fina	27	0.792309	0.592221	0.0150208	0.0790943	0	0.159292	0.0340147	0.359	0.3048	0.1977	0	-0.0165562	0.475314	0.364501	0.67258	0.541944	0.80594	0.649539	0	0.188004	0.0313439	0.388587	0.0353455	0.0410377	0	0.135435	0.102397	0.35944	0	-0.816695	0.996	0	0.996	0.038	0.0291693	3.62196	0.154744	5.0982	0	0	0	0	0
HSBC Bank Egypt S A E	Commercial banks	Private	Egypt, Arab Rep.	2015	2015HSBC Bank Egypt S A E	198	0.825141	0.650287	0.014669	0.404803	0	0	0	0	0	0	0	0	0	0	0	0	0.47132	0.222143	0	0.130852	0	0	0.0171223	0	0	0.0593144	0.0942393	0.39522	3.40743	-0.772814	0.3584	0	0.3584	0.0291591	0.100702	3.55181	0.0269685	4.73145	0	0	0	0	0
HSBC Bank Middle East Limited	Commercial banks	Private	United Arab Emirates	2015	2015HSBC Bank Middle East Limited	168	0.805537	0.377445	0.0145231	0.126654	0	0.187606	0	0.7534	0.6196	0	0.48565	0	1	0	0	0	0.511868	0.262009	0	0.112016	-0.0112141	0	0.0125477	0	0	0.0726157	0.260433	0.5171	3.45161	-0.483387	0.4	0	0.4	0.0441009	0.0234627	4.5873	0	0	0	1	0	0	0
IBL Bank sal	Commercial banks	Private	Lebanon	2015	2015IBL Bank sal	179	0.692719	0.662534	0.0216324	0.20247	0	0.0257938	0	0.6348	0.5355	0	0.985681	0	1	0	0	0	0.526706	0.27742	0	0.0926441	0.186168	1.30576	0.00858292	0	0	0.239335	0.0152486	0.49532	0.280263	-0.180471	0.6424	0	0.6424	0.0245366	0.018546	3.88335	0.0238747	0	0	1	0	0	0
Israel Discount Bank LTD	Commercial banks	Public	Israel	2015	2015Israel Discount Bank LTD	294	0.817242	0.473384	-0.0128688	0.0820886	0	0.0890769	0	0.4905	0.443	0.1193	0	0	0.436297	0.300885	0.869426	0.346073	0.6045	0.365421	0	0.20514	-0.0983824	0	0.0420823	0.0180016	0	0.320094	0.29413	0.166191	1.70009	-0.772814	1	0	1	0.0412475	0.00486496	4.5536	0.00651122	4.19753	0	0	0	0	0
Jammal Trust Bank SAL	Commercial banks	Private	Lebanon	2015	2015Jammal Trust Bank SAL	53	0.603668	0.536895	0.0261564	0.0597681	0	0.0947141	0.0283624	0.3295	0.293	0	0.913197	0.05803	0.906091	0	0	0	0.526706	0.27742	0	0.0926441	0.0623556	0.788036	0.00858292	0	0	0.18213	0.113058	0.28978	3.94687	-0.644495	0.2829	0	0.2829	0.0245366	0.018546	3.88335	0.0238747	0	0	1	0	0	0
Jordan Kuwait Bank	Commercial banks	Public	Jordan	2015	2015Jordan Kuwait Bank	152	0.849344	0.722046	0.0104572	0.0575456	0	0.0465738	0	0.8471	0.6608	0.148	0.326995	0	1	0.437467	0.888083	0.492597	0.673716	0.453893	0	0.287805	0.30831	1.22638	0.0828317	0.030339	0	0.189769	0.0963821	0.67469	3.52355	0.654826	0.05	0.0069	0.05	0.0338408	0.0289948	3.61952	0.00070797	0	0	1	0	0	0
Lebanese Swiss Bank SAL (The)	Commercial banks	Private	Lebanon	2015	2015Lebanese Swiss Bank SAL (The)	102	0.824564	0.61489	0.0041912	0.0803248	0	0.144088	0	0.8635	0.6668	0	0.881629	0	0.933481	0	0	0	0.526706	0.27742	0	0.0926441	-0.941916	0	0.00858292	0	0	0.223352	0.113904	0.69591	3.5258	0.0923926	0.2483	0	0.15	0.0245366	0.018546	3.88335	0.0238747	4.54792	0	1	0	0	0
Mashreqbank PSC	Commercial banks	Public	United Arab Emirates	2015	2015Mashreqbank PSC	271	0.844563	0.798937	0.001668	0.098906	0	0.0726285	0	0.6125	0.5126	0	0	0	0.335409	0.239454	0.907091	0.26398	0.511868	0.262009	0	0.112016	-0.0983824	0	0.0125477	0	0	0.142127	0.073039	0.61025	2.61854	-0.772814	0.7025	0	0.7025	0.0441009	0.0234627	4.5873	0	3.45905	0	0	0	0	0
Mercantile Discount Bank Ltd.	Commercial banks	Private	Israel	2015	2015Mercantile Discount Bank Ltd.	196	0.801848	0.383062	0.0031326	0.0889608	0	0.419216	0	0.2142	0.1711	0	0.281566	0	0	0.13517	0.401328	0.336806	0.6045	0.365421	0	0.20514	0.129068	0.956556	0.0420823	0	0	0.444003	0.0955078	0.82081	2.95907	-1.29385	0.5179	0	0.5179	0.0412475	0.00486496	4.5536	0.00651122	3.65332	0	1	0	0	0
Mizrahi Tefahot Bank Ltd.	Commercial banks	Public	Israel	2015	2015Mizrahi Tefahot Bank Ltd.	295	0	0	0	0.0970894	0	0.209068	0.0241436	0.3996	0.3383	0	0.583881	0.155027	1	0	0	0	0.6045	0.365421	0	0.20514	0.0623556	0.788036	0.0420823	0	0	0	0	0	3.96865	-0.644495	0.28	0	0.28	0.0412475	0.00486496	4.5536	0.00651122	0	0	1	0	0	0
National Bank of Bahrain	Commercial banks	Public	Bahrain	2015	2015National Bank of Bahrain	197	0.76698	0.235966	-0.0101864	0.136191	0	0.22287	0	0.6037	0.5098	0	0.0794246	0	1	0.193218	0.883667	0.218654	0.463197	0.214551	0	0.158336	0.0373695	0.499771	0.0250704	0	0	0.492092	0	0.118243	3.00168	-0.0978617	0.1491	0	0.0454	0.0435039	0.0264755	4.35476	0.13556	4.16224	0	1	0	0	0
National Bank of Kuwait S.A.K.	Commercial banks	Public	Kuwait	2015	2015National Bank of Kuwait S.A.K.	302	0.830844	0.139912	-0.0477593	0.102168	0	0.0755992	0.301022	0.3417	0.3055	0	0.595953	-0.205286	1	0	0	0	0.500206	0.250206	0	0.191285	0.495877	1.17218	0.0365898	0	0	0.135704	0.393259	0.771875	3.01306	-1.19042	0.49	0	0.49	0.00500877	0.0290893	4.47523	0.313367	0	0	1	0	0	0
National Commercial Bank (The)	Commercial banks	Public	Saudi Arabia	2015	2015National Commercial Bank (The)	308	0	0	0	0.173977	0	0.0875153	0	0.4979	0.4354	0	0.908966	0	0.859982	0	0	0	0.696454	0.485048	0	0.119807	0.495877	1.17218	0.0143536	0	0	0	0	0	2.90901	-1.19042	0.27	0	0.27	0.0365248	0.0223629	4.31446	0.207926	0	0	1	0	0	0
Qatar National Bank Tunisia	Commercial banks	Private	Tunisia	2015	2015Qatar National Bank Tunisia	14	0.854676	0.632423	0.0121675	0.00878695	0	0.162029	0	1.0725	0.793	0	0.66961	0	1	0	0	0	0.296176	0.0877203	0	0.0957673	0.186168	1.30576	0.00917137	0	0	0.201086	0.961491	0.51967	-0.0083302	-0.180471	0.2	0	0.2	0.0270661	0.0462555	3.58678	0.0159366	4.2008	0	1	0	0	0
Samba Financial Group	Commercial banks	Public	Saudi Arabia	2015	2015Samba Financial Group	300	0	0	0	0.112445	0	0.102063	0	0.7399	0.5834	0	1.05744	0	1	0	0	0	0.696454	0.485048	0	0.119807	0.137599	0.831865	0.0143536	0	0	0	0.0945936	0	3.09627	-0.33324	0.2792	0.0827	0.25	0.0365248	0.0223629	4.31446	0.207926	0	0	1	0	0	0
Saradar Bank SAL	Commercial banks	Private	Lebanon	2015	2015Saradar Bank SAL	13	0.288414	0.273014	-0.0080504	0.0409448	0	0.283615	0	1.0933	0.8139	0	0.365776	0	0.792916	0	0	0	0.526706	0.27742	0	0.0926441	0.137599	0.831865	0.00858292	0	0	0.251313	0.0884178	0.83621	2.57549	-0.33324	0.66	0	0.66	0.0245366	0.018546	3.88335	0.0238747	2.45591	0	1	0	0	0
Soci?t? G?n?rale Alg?rie	Commercial banks	Private	Algeria	2015	2015Soci?t? G?n?rale Alg?rie	113	0.788762	0.501126	0.0065582	0.114785	0	0.165054	0	0.8241	0.6572	0	0.55056	0	1	0	0	0	0.80594	0.649539	0	0.188004	-0.0112141	0	0.0353455	0	0	0.315011	0.0352115	0.59501	3.4239	-0.483387	0.313	0	0.313	0.038	0.0291693	3.62196	0.154744	5.74747	0	1	0	0	0
Soci?t? g?n?rale de Banque-Jord	Commercial banks	Public	Jordan	2015	2015Soci?t? g?n?rale de Banque-Jord	98	0.862513	0.572464	0.0265164	0.0582436	0	0.054642	0.0391519	0.2687	0.2447	0	0.372111	0.386783	1	0	0	0	0.673716	0.453893	0	0.287805	0.0623556	0.788036	0.0828317	0	0	0.113823	0.0234983	0.20308	4.15179	-0.644495	0.37	0	0.18	0.0338408	0.0289948	3.61952	0.00070797	5.09479	0	0	0	0	0
Union Bancaire pour le Commerce	Commercial banks	Public	Tunisia	2015	2015Union Bancaire pour le Commerce	86	0.710782	0.570693	0.0064473	0.0908493	0	0.152228	0	0.6065	0.5113	0.1444	1.2138	0	0.958237	0	0	0	0.296176	0.0877203	0	0.0957673	0.495877	1.17218	0.00917137	0.052114	0	0.297327	0.209985	0.57809	2.91699	-1.19042	0.4832	0	0.4832	0.0270661	0.0462555	3.58678	0.0159366	4.22365	0	1	0	0	0
Union Bank of Israel Ltd	Commercial banks	Public	Israel	2015	2015Union Bank of Israel Ltd	216	0	0	0	0.0561082	0	0.12844	0	0.5909	0.4884	0	0.0691946	0	0.576042	0.207892	0.918621	0.226309	0.6045	0.365421	0	0.20514	0.21697	0.790569	0.0420823	0	0	0	0.134452	0	3.24735	-0.0978617	0.1139	0	0.1078	0.0412475	0.00486496	4.5536	0.00651122	0	0	1	0	0	0
United Arab Bank PJSC	Commercial banks	Public	United Arab Emirates	2015	2015United Arab Bank PJSC	189	0.853068	0.446634	0.0018109	0.00801199	0	0.154914	0	0.8605	0.6898	0.2019	0.0120953	0	0.947368	0.309779	0.866473	0.357517	0.511868	0.262009	0	0.112016	0.0938179	0.860233	0.0125477	0.0255971	0	0.055777	0.109155	0.30304	2.74702	0.517124	0.238	0	0.238	0.0441009	0.0234627	4.5873	0	4.51516	0	1	0	0	0
Abu Dhabi Islamic Bank	Islamic banks	Public	United Arab Emirates	2015	2015Abu Dhabi Islamic Bank	130	0.815549	0.517784	0.0151604	0.268687	0	0.132155	0.037477	0.3621	0.3164	0.331	0.701834	0.0395976	0.518734	0.465042	0.94492	0.492149	0.511868	0.262009	0.511868	0.112016	-0.0535185	0	0.0125477	0.0433121	0	0.109815	0	0.46862	3.10474	-0.917665	0.068	0.0505	0.8808	0.0441009	0.0234627	4.5873	0	0	0	1	0	0	0
Albaraka Islamic Bank BSC	Islamic banks	Private	Bahrain	2015	2015Albaraka Islamic Bank BSC	105	0.823741	0.539324	0.0120547	-0.0746874	0	0.31604	0.0407185	0.5172	0.4044	0.1964	0.728608	0.0366897	1	0	0	0	0.463197	0.214551	0.463197	0.158336	0.0373695	0.499771	0.0250704	0.0181953	0	0.0971914	0	0.45847	2.83782	-0.773927	0.8	0	0.8	0.0435039	0.0264755	4.35476	0.13556	3.37823	0	0	0	0	0
Arcapita Bank B.S.C.	Islamic banks	Private	Bahrain	2015	2015Arcapita Bank B.S.C.	146	0.757433	0.65115	0.0069943	0	0	0.0660151	0.015462	0.3707	0.3145	0.142	0.263377	0.0537103	0.785095	0	0	0	0.463197	0.214551	0.463197	0.158336	0.0373695	0.499771	0.0250704	0.0131555	0	0.16581	0.042728	0.60568	4.23063	-0.773927	0.3955	0	0.06	0.0435039	0.0264755	4.35476	0.13556	5.63512	0	0	0	0	0
Bahrain Islamic Bank B.S.C.	Islamic banks	Public	Bahrain	2015	2015Bahrain Islamic Bank B.S.C.	120	0.802499	0.628698	0.0068812	0.0966547	0	0.103207	0.0138256	0.217	0.1792	0.238	0.102975	0.0297374	0.585827	0	0	0	0.463197	0.214551	0.463197	0.158336	0.0373695	0.499771	0.0250704	0.0781832	0	0.178072	0.148801	0.68479	2.48757	-1.84853	0.5667	0	0.5667	0.0435039	0.0264755	4.35476	0.13556	5.61961	0	1	0	0	0
Bank Saderat Iran	Islamic banks	Public	Iran, Islamic Rep.	2015	2015Bank Saderat Iran	278	0.836098	0.500503	0.0155106	0	0	0.133165	0.00893439	0	0.492796	0.1802	0.283398	0.206134	0.526514	0.329141	0.838154	0.38952	0.564627	0.318804	0.564627	0.0949657	0.117208	0.739604	0.00901848	0.0386113	0	0.291146	0	0.57491	4.29863	-0.102815	0.345	0.1861	0.345	0.0460342	0.166066	3.69058	0.128114	3.44486	0	1	0	1	0
Boubyan Bank KSCP	Islamic banks	Public	Kuwait	2015	2015Boubyan Bank KSCP	215	0.880329	0.41803	0.0079795	0.136907	0	0.148457	0.00752687	0	0.206004	0.3096	0.315905	0.0495033	0.601914	0	0	0	0.500206	0.250206	0.500206	0.191285	0.0620256	0.617657	0.0365898	0.0503359	0	0.27407	0.12872	0.62257	2.15635	-1.99028	0.4906	0	0.4906	0.00500877	0.0290893	4.47523	0.313367	3.38806	0	1	0	1	0
Dubai Islamic Bank PJSC	Islamic banks	Public	United Arab Emirates	2015	2015Dubai Islamic Bank PJSC	284	0	0	0	0.186844	0	0.109871	0	0	0.710261	0.1231	0.0141341	-0.00772226	0.859633	0.516258	0.949879	0.541719	0.511868	0.262009	0.511868	0.112016	0.0910048	0.80895	0.0125477	0.017119	0	0	0.0867649	0	1.10767	0.647428	0.160831	0	0.117204	0.0441009	0.0234627	4.5873	0	0	0	1	0	1	0
Eghtesad Novin Bank PJSC-EN Ban	Islamic banks	Public	Iran, Islamic Rep.	2015	2015Eghtesad Novin Bank PJSC-EN Ban	224	0.714178	0.765723	0.0111281	0	0	0.416395	0.129718	0	0.137454	0	0	0.185876	0	0.361316	0.535644	0.66141	0.564627	0.318804	0.564627	0.0949657	0.203928	0.797496	0.00901848	0	0	0.019894	0.0971546	0.53881	2.84274	-1.51428	0.0999	0	0.0712	0.0460342	0.166066	3.69058	0.128114	0	0	1	0	1	0
First energy bank	Islamic banks	Private	Bahrain	2015	2015First energy bank	62	0.895914	0.372827	0.0220898	0.0209587	0	0.111411	0.0330238	0	0.495775	0.1566	0.0218461	0.0781294	0.726128	0.340732	0.786556	0.431823	0.463197	0.214551	0.463197	0.158336	0.0373695	0.499771	0.0250704	0.0335545	0	0.225861	0	0.40017	3.39556	-0.102815	0.1038	0.1001	0.1038	0.0435039	0.0264755	4.35476	0.13556	4.96114	0	1	0	1	0
GFH Financial Group B.S.C.	Islamic banks	Public	Bahrain	2015	2015GFH Financial Group B.S.C.	122	0.797497	0.474409	0.0128395	0.0833496	0	0.100389	0	0	0.482478	0.1116	0.0110708	0.147735	0.384359	0.320196	0.790919	0.402805	0.463197	0.214551	0.463197	0.158336	0.0373695	0.499771	0.0250704	0.0239124	0	0.369116	0.0781534	0.23991	3.18709	-0.102815	0.265	0.199467	0.265	0.0435039	0.0264755	4.35476	0.13556	0	0	1	0	1	0
Ibdar Bank BSC	Islamic banks	Private	Bahrain	2015	2015Ibdar Bank BSC	2	0.86846	0.358668	0.0090656	-0.0953351	0	0.166739	0.0447843	0	0.571037	0.1945	0.0310091	0.0404253	0.627048	0.362909	0.853813	0.415736	0.463197	0.214551	0.463197	0.158336	0.117208	0.739604	0.0250704	0.0416753	0	0.310176	0.00796757	0.45695	3.30333	-0.102815	0.5151	0	0.5151	0.0435039	0.0264755	4.35476	0.13556	4.24426	0	1	0	1	0
Islamic Corporation for the Dev	Islamic banks	Private	Lebanon	2015	2015Islamic Corporation for the Dev	99	0.756073	0.775648	0.0080161	-0.324293	0	0.139514	0.0928293	0	0.477743	0.1628	0.0673819	-0.12662	0.768416	0.437808	0.797912	0.548821	0.526706	0.27742	0.526706	0.0926441	0.0910048	0.80895	0.00858292	0.0226399	0	0.0671803	0	0.48505	3.54514	0.647428	0.3947	0	0.15884	0.0245366	0.018546	3.88335	0.0238747	0	0	1	0	1	0
Islamic International Arab Bank	Islamic banks	Private	Jordan	2015	2015Islamic International Arab Bank	117	0.891031	0.193101	0.0126276	0.164479	0	0.0615018	0.0727898	0	0.751577	0.1388	0.160233	0.0395238	0.901871	0.594447	0.982101	0.60108	0.673716	0.453893	0.673716	0.287805	0.0819424	0.689845	0.0828317	0.0238999	0	0.144741	0.111402	0.31364	4.59185	0.728109	0.2196	0.0109	0.13	0.0338408	0.0289948	3.61952	0.00070797	5.52005	0	1	0	1	0
Kurdistan International Bank fo	Islamic banks	Public	Iraq	2015	2015Kurdistan International Bank fo	49	0.908221	0.268645	0.0073266	0.0115451	0	0.151577	0.0474716	0	0.769015	0.166	0.451349	0.114392	1	0	0	0	0.865626	0.749309	0.865626	0.0947002	0.0553154	0.621059	0.00896813	0.0238061	0	0.225773	0.354777	0.54572	3.28484	0.16925	0.349	0	0.349	0.00197017	0.0223597	3.69808	0.285138	3.96288	0	1	0	1	0
Kuwait International Bank	Islamic banks	Public	Kuwait	2015	2015Kuwait International Bank	184	0.881178	0.288908	0.019186	0.0760473	0	0.333623	0.0665851	0	0.577949	0.3823	0.0228891	0.220782	0.664659	0.464765	0.77949	0.602247	0.500206	0.250206	0.500206	0.191285	0.0910048	0.80895	0.0365898	0.0531649	0	0.27864	0.108362	0.33265	3.39517	0.647428	0.3	0	0.0555	0.00500877	0.0290893	4.47523	0.313367	4.28779	0	1	0	1	0
Parsian Bank	Islamic banks	Public	Iran, Islamic Rep.	2015	2015Parsian Bank	246	0.817853	0.587806	0.0128797	0	0	0.153613	0.0375039	0	0.464408	0	0	-0.114751	0.808686	0	0	0	0.564627	0.318804	0.564627	0.0949657	0.0858033	0.76961	0.00901848	0	0	0.230457	0	0.48487	0	-0.88302	1	0	1	0.0460342	0.166066	3.69058	0.128114	3.83408	0	0	0	1	0
Sina Bank	Islamic banks	Private	Iran, Islamic Rep.	2015	2015Sina Bank	177	0.801824	0.473679	0.0011586	0	0	0.129309	0.0492585	0	0.562342	0.2065	0.22906	0.150174	2.16409	0.408994	0.90728	0.451981	0.564627	0.318804	0.564627	0.0949657	0.0991876	0.872067	0.00901848	0.0269326	0	0.228855	0.0556165	0.63228	2.7865	-0.806243	0.972	0	0.168	0.0460342	0.166066	3.69058	0.128114	3.29778	0	1	0	1	0
Amen Bank	Commercial banks	Public	Tunisia	2016	2016Amen Bank	150	0.661241	0.0048801	0.0217995	0.129763	0	0	0	0	0	0.1868	0	0	0	0	0	0	0.302598	0.0915658	0	0.0965471	0	0.788036	0.00932134	0	0	0.736649	0.168234	0.51657	2.41183	-0.644495	0.51	0	0.51	0.0100018	0.0443737	3.56796	0.0288428	0	0	0	0	0	0
Arab Bank Syria SA	Commercial banks	Public	Syrian Arab Republic	2016	2016Arab Bank Syria SA	24	0.834013	0.478694	0.004462	-0.175648	0	0.0549951	0	0.3628	0.3064	0	0.306799	0	1	0	0	0	0.642127	0.412327	0	0.346786	0.0623556	0.788036	0.12026	0	0	0.406597	0.251347	0.85739	4.35602	-0.644495	0.3637	0	0.06	-0.0318728	0	2.77952	0	5.5531	0	0	0	0	0
Arab Banking Corporation - Alge	Commercial banks	Private	Algeria	2016	2016Arab Banking Corporation - Alge	19	0	0	0	0	0	0	0.0489044	0	0	0	0	0	0	0	0	0	0.783159	0.613338	0	0.185409	0	1.17218	0.0343764	0	0	0	0.086649	0	2.48757	-1.19042	0.48	0	0.48	0.037	0.0478445	3.5961	0.050886	0	0	1	0	0	0
Arab Banking Corporation - Egyp	Commercial banks	Private	Egypt, Arab Rep.	2016	2016Arab Banking Corporation - Egyp	73	0.777495	0.504854	0.0307389	0.118496	0	0.59092	0.0105543	0.3793	0.2654	0	0	-0.0922624	1	0.836474	0.984615	0.849544	0.565154	0.319399	0	0.197053	-0.3095	0	0.0388298	0	0	0.301481	0.0401098	0.21855	3.05327	-0.0594817	0.3333	0	0.3333	0.0437202	0.103705	3.54653	0.229046	0	0	0	0	0	0
Arab National Bank Public Joint	Commercial banks	Public	Saudi Arabia	2016	2016Arab National Bank Public Joint	288	0.53466	0.898423	0.0025605	0.12501	0	0.317591	0	0.5782	0.4022	0	0	0	1	0.810187	0.996229	0.813253	0.665566	0.442978	0	0.119303	-0.3095	0	0.0142331	0	0	0.0473159	0.118116	0.37284	3.10612	-0.0594817	0.9722	0	0.9722	0.0410641	0.0120607	4.2984	0.0378169	4.00831	0	0	0	0	0
Attijari Bank	Commercial banks	Public	Tunisia	2016	2016Attijari Bank	133	0.648578	0.679027	0.0165742	0.23457	0	0.199811	0.0437804	0.4381	0.3606	0	0.503599	0.0109715	0.995908	0.16165	0.829212	0.194944	0.302598	0.0915658	0	0.0965471	0.21697	0.790569	0.00932134	0	0	0.149601	0.112179	0.33127	3.70905	-0.0978617	0.345	0.1861	0.345	0.0100018	0.0443737	3.56796	0.0288428	5.26417	0	1	0	0	0
Bank Audi SAL	Commercial banks	Public	Lebanon	2016	2016Bank Audi SAL	286	0.775094	0.41899	0.0180352	0.152311	0	0.11199	0.0158246	0.5605	0.4719	0	0.42619	0.576607	0.881696	0	0	0	0.510148	0.260251	0	0.0907808	0.495877	1.17218	0.00824115	0	0	0.127024	0	0.41423	3.40126	-1.19042	0.4906	0	0.4906	0.0058171	-0.0374915	3.88252	0.0321135	4.43141	0	1	0	0	0
Bank Dhofar SAOG	Commercial banks	Public	Oman	2016	2016Bank Dhofar SAOG	210	0	0	0	0.0720191	0	0.227576	0.0195442	0.7372	0.6177	0	0.28598	0	1	0	0	0	0.582635	0.339463	0	0.252401	0.111354	0.648074	0.0637062	0	0	0	0	0	3.41633	0.518379	0.245	0	0.3	0.0501706	0.000652901	4.16491	0.124877	0	0	0	0	0	0
Bank Leumi Le Israel BM	Commercial banks	Public	Israel	2016	2016Bank Leumi Le Israel BM	304	0.903608	0.776335	0.0133123	0.0918669	0	0	0	0	0	0	0	0	0	0	0	0	0.603055	0.363675	0	0.204626	0.0938179	0.860233	0.0418716	0	0	0.0759617	0.099403	0.41039	2.48586	0.517124	0.1505	0	0.0613	0.0227968	-0.00634391	4.57196	-0.0181208	3.74203	0	1	0	0	0
Bank Muscat SAOG	Commercial banks	Public	Oman	2016	2016Bank Muscat SAOG	274	0.818463	0.467505	0.0162308	0.0999215	0	0.546133	0.0412437	0.3776	0.29	0.121	0.0577873	0	0	0.558758	0.62963	0.88744	0.582635	0.339463	0	0.252401	0.129068	0.956556	0.0637062	0.017068	0	0.291938	0.151085	0.33417	0.0410334	-1.29385	0.0712	0	0.0712	0.0501706	0.000652901	4.16491	0.124877	3.87137	0	1	0	0	0
Bank of Beirut S.A.L.	Commercial banks	Public	Lebanon	2016	2016Bank of Beirut S.A.L.	237	0.80329	0.418185	0.0109943	0.115524	0	0.124925	0.0614833	0.5127	0.4503	0	0.0451874	-0.00341027	1	0.181818	0.832769	0.21833	0.510148	0.260251	0	0.0907808	0.21697	0.790569	0.00824115	0	0	0.301628	0	0.47311	3.31367	-0.0978617	0.1038	0	0.1038	0.0058171	-0.0374915	3.88252	0.0321135	4.37879	0	1	0	0	0
Bank of Jordan Plc	Commercial banks	Public	Jordan	2016	2016Bank of Jordan Plc	132	0.773354	0.601006	0.0123364	0.0987982	0	0.35926	0.0416717	0.6062	0.5244	0	0.0227427	0	1	0.182213	0.893788	0.203866	0.674706	0.455229	0	0.294963	0.21697	0.790569	0.0870031	0	0	0.28892	0	0.38359	2.89587	-0.0978617	0.2332	0.2391	0.2332	0.0249653	-0.00876851	3.62082	0.0597847	4.57195	0	1	0	0	0
Bank Sohar SAOG	Commercial banks	Public	Oman	2016	2016Bank Sohar SAOG	182	0.89	0.60286	0.9	0.0761914	0	0.0298322	0.0368537	0.9843	0.7953	0	0.137729	0.0880691	1	0.684418	1	0.684418	0.582635	0.339463	0	0.252401	0.30831	1.22638	0.0637062	0	0	0.134911	0	1.2665	3.81396	0.654826	0.1309	0.0037	0.1309	0.0501706	0.000652901	4.16491	0.124877	6.51424	0	1	0	0	0
Banque de l_Agriculture et du D	Commercial banks	Private	Algeria	2016	2016Banque de l_Agriculture et du D	235	0.76	0.612075	0.57	0	0	0.114774	0.0811451	0.8635	0.7062	0.2755	0.397464	0.070592	0.90455	0	0	0	0.783159	0.613338	0	0.185409	-0.941916	0	0.0343764	0.0833594	0	0.194129	0.0653362	1.1032	2.8249	0.0923926	0.349	0.06	0.349	0.037	0.0478445	3.5961	0.050886	7.383	0	1	0	0	0
Banque du Caire SAE	Commercial banks	Private	Egypt, Arab Rep.	2016	2016Banque du Caire SAE	222	0.89	0.637035	-4.53	0.233595	0	0.140287	0.0752084	0.5216	0.4492	0	0.402119	0.0114583	1	0	0	0	0.565154	0.319399	0	0.197053	-0.0112141	0	0.0388298	0	0	0.166551	0.670415	-10.1411	3.37151	-0.483387	0.693	0	0.307	0.0437202	0.103705	3.54653	0.229046	7.56876	0	1	0	0	0
Banque Ext?rieure d_Alg?rie	Commercial banks	Private	Algeria	2016	2016Banque Ext?rieure d_Alg?rie	260	0.86	0.741449	0.78	0	0	0.112036	0.0174006	0.5291	0.4594	0	1.92914	0.1585	0.848569	0	0	0	0.783159	0.613338	0	0.185409	0.495877	1.17218	0.0343764	0	0	0.189854	0.0685591	0.7346	3.13573	-1.19042	0.47	0	0.47	0.037	0.0478445	3.5961	0.050886	6.05567	0	1	0	0	0
Banque Misr SAE	Commercial banks	Private	Egypt, Arab Rep.	2016	2016Banque Misr SAE	287	0.79	0.64308	2.36	0.0624684	0	0.0985692	0.0412224	0.6766	0.5611	0	0	0.153831	0.963474	0.323022	0.889817	0.363021	0.565154	0.319399	0	0.197053	-0.0983824	0	0.0388298	0	0	0.15705	0.0595873	0.3038	0	-0.772814	0.7717	0.0015	0.19	0.0437202	0.103705	3.54653	0.229046	7.75172	0	1	0	0	0
Banque Nationale Agricole	Commercial banks	Public	Tunisia	2016	2016Banque Nationale Agricole	162	0.83	0.683214	0.3	0.120447	0	0.14945	0.0680195	0.7123	0.6166	0.182	1.00781	-0.0832952	1	0	0	0	0.302598	0.0915658	0	0.0965471	0.435161	1.03971	0.00932134	0.0732649	0	0.155438	0	0.9492	0	0	0	0	0.05	0.0100018	0.0443737	3.56796	0.0288428	0	0	0	0	0	0
BLOM Bank Egypt SAE	Commercial banks	Private	Egypt, Arab Rep.	2016	2016BLOM Bank Egypt SAE	116	0	0.673795	1.42	0.208124	0	0.249718	0.79948	0.6614	0.522	0	0.558346	0.16108	1	0	0	0	0.565154	0.319399	0	0.197053	-0.0112141	0	0.0388298	0	0	0.248999	0.0171627	0.6172	3.27804	-0.483387	0.173	0.3881	0.075	0.0437202	0.103705	3.54653	0.229046	0	0	1	0	0	0
Burgan Bank KPSC	Commercial banks	Public	Kuwait	2016	2016Burgan Bank KPSC	252	0	0	0	0.104168	0	0	0	0	0	0	0.0118653	0	1	0.18543	0.889666	0.208427	0.493443	0.243486	0	0.191547	0.21697	0.790569	0.0366903	0	0	0	0.0501528	0	3.3112	-0.0978617	0.572	0	0.8538	0.0059302	0.032717	4.44174	0.0634714	0	0	1	0	0	0
Byblos Bank S.A.L.	Commercial banks	Public	Lebanon	2016	2016Byblos Bank S.A.L.	247	0.89	0.62979	1.3	0.109101	0	0	0.102112	0	0	0	0.45144	-0.00064175	1	0	0	0	0.510148	0.260251	0	0.0907808	0.137599	0.831865	0.00824115	0	0	0.24365	0.111618	0.3961	2.69924	-0.33324	0.5691	0	0.5691	0.0058171	-0.0374915	3.88252	0.0321135	6.77319	0	0	0	0	0
Cairo Amman Bank	Commercial banks	Public	Jordan	2016	2016Cairo Amman Bank	139	0.82	0.51883	0.11	0.0857733	0	0.18423	0.0238128	0.3899	0.3409	0	0.0407446	0.00254935	0.233852	0.22854	0.858586	0.266182	0.674706	0.455229	0	0.294963	0	0	0.0870031	0	0	0.156522	0.0796973	1.2294	3.01143	-0.772814	0.415	0	0.2771	0.0249653	-0.00876851	3.62082	0.0597847	6.3198	0	1	0	0	0
Capital Bank of Jordan	Commercial banks	Public	Jordan	2016	2016Capital Bank of Jordan	126	0.35	0.00266164	4.11	0.0901696	0	0.204449	0.814772	0.6593	0.5685	0.1886	0.314577	-0.689109	0.958246	0	0	0	0.674706	0.455229	0	0.294963	0.495877	1.17218	0.0870031	0.0680658	0	0.940842	0.136154	0.406	3.09007	-1.19042	0.35	0	0.35	0.0249653	-0.00876851	3.62082	0.0597847	0	0	1	0	0	0
Commercial Bank International P	Commercial banks	Public	United Arab Emirates	2016	2016Commercial Bank International P	164	0.83	0.680787	0.95	0.0937114	0	0.114958	0.094734	0.5244	0.4316	0	0.0819618	0.041367	0.47483	0.327312	0.889382	0.368022	0.518784	0.269137	0	0.1137	-0.0983824	0	0.0129276	0	0	0.220462	0.129671	0.5422	2.63026	-0.772814	0.9493	0	0.9493	0.0506033	0.0406997	4.5814	1	6.80254	0	1	0	0	0
Commercial Bank of Dubai P.S.C.	Commercial banks	Public	United Arab Emirates	2016	2016Commercial Bank of Dubai P.S.C.	236	0.85	0.700319	2.1	0.12606	0	0	0.00229272	0	0	0	0	0.067633	0	0	0	0	0.518784	0.269137	0	0.1137	0	1.30576	0.0129276	0	0	0.284678	0.047695	0.3318	-0.0127138	-0.180471	0.87	0	0.87	0.0506033	0.0406997	4.5814	1	7.45152	0	0	0	0	0
Credit Agricole Egypt SAE	Commercial banks	Public	Egypt, Arab Rep.	2016	2016Credit Agricole Egypt SAE	157	0.79	0.682385	1.55	0.356901	0	0.216063	0.0115449	0.9267	0.7437	0	0.0389724	0.048926	1	0.491712	0.957625	0.513471	0.565154	0.319399	0	0.197053	0.0938179	0.860233	0.0388298	0	0	0.257507	0.125702	0.3661	0	0.517124	0.4	0	0.4	0.0437202	0.103705	3.54653	0.229046	7.61607	0	1	0	0	0
Cr?dit Immobilier et Hotelier	Commercial banks	Public	Morocco	2016	2016Cr?dit Immobilier et Hotelier	165	0.89	0.693169	0.62	0.0799112	0	0.709788	0.0352424	0.9581	0.4374	0	0.0481952	-0.0832347	0	1	1	1	0.521572	0.272038	0	0.182269	0.129068	0.956556	0.033222	0	0	0.169379	0.0275405	0.9834	0	-1.29385	0.1	0	0.1	0.0453638	0.0155791	3.46191	0.0126613	6.68698	0	1	0	0	0
Cr?dit Libanais S.A.L.	Commercial banks	Private	Lebanon	2016	2016Cr?dit Libanais S.A.L.	214	0.89	0.170599	-0.71	0.0931979	0	0.260303	0.254578	0.0964	0.0308	0	0	-0.440184	1	0.449	0.989899	0.453581	0.510148	0.260251	0	0.0907808	-0.3095	0	0.00824115	0	0	0.772167	0.0587814	0.9929	2.39652	-0.0594817	0.9593	0	0.9593	0.0058171	-0.0374915	3.88252	0.0321135	0	0	1	0	0	0
Doha Bank	Commercial banks	Public	Qatar	2016	2016Doha Bank	255	0.7314	0.5947	0.0172957	0.0950647	-0.0439461	0.293181	0.03	0.4066	0.3815	0.1696	0.0333185	0.0234274	0.944444	0.171654	0.840491	0.20423	0.698948	0.488528	0	0.306567	0	0.860233	0.0939832	0	0	0.0532114	0.102939	0.3355	0	0.517124	0.49	0.0029	0.49	0.0475335	0.0181408	4.75712	0.111811	10.8819	1	1	0	0	0
Emirates NBD PJSC	Commercial banks	Public	United Arab Emirates	2016	2016Emirates NBD PJSC	306	0.77773	0.8168	0.0125682	0.184088	0.0097039	0.121519	0.0172	0.6997	0.6156	0	0.0789668	0.148865	1	0.384638	0.775	0.496307	0.518784	0.269137	0	0.1137	0.107257	0.770065	0.0129276	0	0.180872	0.0123258	0.156733	0.3741	3.30895	0.082645	0.749	0.1152	0.749	0.0506033	0.0406997	4.5814	1	9.77501	1	1	0	0	0
Fenicia Bank SAL	Commercial banks	Private	Lebanon	2016	2016Fenicia Bank SAL	88	0.772028	0.5493	0.0211889	0	0.0067399	0.0557647	0.0187	0.4695	0.4192	0	0	0.0115213	0	0.320568	0.909337	0.352529	0.510148	0.260251	0	0.0907808	-0.0983824	0	0.00824115	0	0.150893	0.0322945	0.140027	0.2711	-0.168851	-0.772814	0.7368	0	0.7368	0.0058171	-0.0374915	3.88252	0.0321135	10.5503	1	0	0	0	0
FIBI Bank	Commercial banks	Public	Israel	2016	2016FIBI Bank	272	0.79492	0.6653	0.00927991	0.0911684	0.0069117	0.469409	0.0178	0.2362	0.201	0.193	0.616826	-0.0161917	0	0	0	0	0.603055	0.363675	0	0.204626	0	1.17218	0.0418716	0	0	0.0234626	0.128751	0.3894	2.78514	-1.19042	0.23	0	0.23	0.0227968	-0.00634391	4.57196	-0.0181208	10.1756	1	0	0	0	0
Future Bank B.S.C.	Commercial banks	Private	Bahrain	2016	2016Future Bank B.S.C.	82	0.690295	0.1478	0.013576	0	0.0123761	0.221468	0.3787	0.6627	0.5671	0	0.124615	0.165508	1	0.320114	0.772178	0.41456	0.453035	0.205241	0	0.151689	0.137599	0.831865	0.0230097	0	0.177161	0.0158948	0.269771	0.394	3.29565	-0.0594817	0.3011	0	0.3011	0.0248538	0.0184863	4.35427	0	9.04332	1	1	0	0	0
Gulf International Bank BSC	Commercial banks	Private	Bahrain	2016	2016Gulf International Bank BSC	258	0.78637	0.4838	0.0166904	0.0191123	0.002999	0.499336	0.0514	0.5604	0.444	0	0.740929	0.0242135	1	0	0	0	0.453035	0.205241	0	0.151689	0.137599	0.831865	0.0230097	0	0.402555	0.0212875	0.144901	0.4069	2.83522	0	0.2098	0	0.0937	0.0248538	0.0184863	4.35427	0	10.6916	1	0	0	0	0
Housing and Development Bank	Commercial banks	Public	Egypt, Arab Rep.	2016	2016Housing and Development Bank	9	0.774374	0.1105	-0.0338902	0.295238	0.0135008	0	1.525	0	0	0.1374	0	-0.0340448	1	0	0	0	0.565154	0.319399	0	0.197053	0	0	0.0388298	0	0	0.0552313	0.192944	1.9708	2.4919	-0.0594817	0.3	0	0.7	0.0437202	0.103705	3.54653	0.229046	8.10698	1	0	0	0	0
Housing Bank for Trade & Financ	Commercial banks	Public	Jordan	2016	2016Housing Bank for Trade & Financ	220	0	0	0	0.0744849	-0.0207365	0.31695	0	0.5532	0.4768	0	0.0295718	0	0.601845	0.217711	0.815479	0.266973	0.674706	0.455229	0	0.294963	-0.3095	0	0.0870031	0	0.177161	0	0	0	-0.543093	-0.0594817	0.3975	0	0.1768	0.0249653	-0.00876851	3.62082	0.0597847	0	1	1	0	0	0
Housing Bank for Trade and Fina	Commercial banks	Private	Algeria	2016	2016Housing Bank for Trade and Fina	27	0.848922	0.3048	0.0151421	-0.0260175	0.007787	0.198627	0.0783	0.7179	0.5992	0	1.20799	0.142746	0.505513	0	0	0	0.783159	0.613338	0	0.185409	0	0	0.0343764	0	0	0.0564605	0.127785	0.5281	2.81311	-0.483387	0.065	0	0.0583	0.037	0.0478445	3.5961	0.050886	8.90671	1	1	0	0	0
HSBC Bank Egypt S A E	Commercial banks	Private	Egypt, Arab Rep.	2016	2016HSBC Bank Egypt S A E	198	0.766496	0.358837	0.006764	0.373496	0	0.216374	0	0.6778	0.5354	0.1912	0.011353	0	0.828343	0.342363	0.931417	0.367573	0.565154	0.319399	0	0.197053	0.124239	0.686294	0.0388298	0.0504342	0	0.426372	0.203828	0.64698	0	-0.083611	0.87	0.0205	0.87	0.0437202	0.103705	3.54653	0.229046	3.57973	0	1	0	0	0
HSBC Bank Middle East	Commercial banks	Private	United Arab Emirates	2016	2016HSBC Bank Middle East	60	0.829491	0.478542	0.013687	0.111056	0	0	0	0	0	0.1203	0	0	0.715157	0	0	0	0.518784	0.269137	0	0.1137	0	0.971082	0.0129276	0	0	0.317791	0.0553901	0.53581	0	-0.22583	0.5937	0	0.5937	0.0506033	0.0406997	4.5814	1	0	0	1	0	0	0
HSBC Bank Middle East Limited	Commercial banks	Private	United Arab Emirates	2016	2016HSBC Bank Middle East Limited	168	0.822317	0.619556	0.0184624	0.111056	0	0	0.0345254	0	0	0.1281	0	0.103092	0	0	0	0	0.518784	0.269137	0	0.1137	0	0.388587	0.0129276	0	0	0.08814	0.122185	0.39542	0	-0.816695	0.39	0	0.39	0.0506033	0.0406997	4.5814	1	0	0	0	0	0	0
International Bank for Trade an	Commercial banks	Public	Syrian Arab Republic	2016	2016International Bank for Trade an	44	0.827599	0.741637	0.0079489	0.235628	0	0.172581	0.13969	0.8497	0.6789	0	0.253883	0	0.166667	0	0	0	0.642127	0.412327	0	0.346786	-0.0451465	0	0.12026	0	0	0.168767	0.143006	0.5864	0	-0.230552	0.4	0	0.4	-0.0318728	0	2.77952	0	3.64376	0	1	0	0	0
International Bank of Qatar Q.S	Commercial banks	Private	Qatar	2016	2016International Bank of Qatar Q.S	206	0.739725	0.671656	0.015438	0	0	0.0340147	0	0.751	0.6418	0	7.05888	0	1	0	0	0	0.698948	0.488528	0	0.306567	0.039277	0.609098	0.0939832	0	0	0.189528	0.124608	0.45349	2.78201	-0.203576	0.6424	0	0.6424	0.0475335	0.0181408	4.75712	0.111811	5.53587	0	1	0	0	0
International Bank of Yemen YSC	Commercial banks	Private	Yemen, Rep.	2016	2016International Bank of Yemen YSC	109	0.430351	0.767837	0.0492639	0	0	0.0738005	0.0284858	0.8063	0.6479	0.1329	0.646646	0	0.534063	0	0	0	0.878635	0.772	0	0.195849	0.039277	0.609098	0.0383568	0.0140698	0	0.0220838	0.0901941	0.45251	2.25035	-0.203576	0.5898	0	0.5898	-0.279945	0	3.0564	0	0	0	1	0	0	0
Israel Discount Bank LTD	Commercial banks	Public	Israel	2016	2016Israel Discount Bank LTD	294	0.903141	0.442955	0.0071642	0.091648	0	0.145839	0.0223926	0.7011	0.5889	0	0.0281085	0	1	0.394125	0.908257	0.433936	0.603055	0.363675	0	0.204626	0.124239	0.686294	0.0418716	0	0	0.47973	0	0.47252	3.14711	-0.083611	0.2221	0.0545	0.2221	0.0227968	-0.00634391	4.57196	-0.0181208	4.25031	0	1	0	0	0
Jordan Ahli Bank Plc	Commercial banks	Public	Jordan	2016	2016Jordan Ahli Bank Plc	137	0.805009	0.762879	0.0070897	0.0722394	0	0.0729408	0.0308111	0.5269	0.4559	0.1478	0	0	1	1	1	1	0.674706	0.455229	0	0.294963	0.0313439	0.388587	0.0870031	0.0306797	0	0.154595	0.055517	0.42621	1.90024	-0.816695	1	0	1	0.0249653	-0.00876851	3.62082	0.0597847	3.29239	0	0	0	0	0
Jordan Commercial Bank	Commercial banks	Public	Jordan	2016	2016Jordan Commercial Bank	111	0.745266	0.692844	0.0075898	0.0381684	0	0.0698131	0.0163092	0.3186	0.2789	0.1441	0.860434	-0.0155452	0.856428	0	0	0	0.674706	0.455229	0	0.294963	0.0546972	0.483735	0.0870031	0.0336832	0	0.166494	0.109677	0.63914	4.07062	-0.833201	0.3	0	0.3	0.0249653	-0.00876851	3.62082	0.0597847	5.55226	0	1	0	0	0
Lebanese Swiss Bank SAL (The)	Commercial banks	Private	Lebanon	2016	2016Lebanese Swiss Bank SAL (The)	102	0.772192	0.666768	0.0162562	0.0292173	0	0.0346807	0.0319488	0.7981	0.6182	0.1521	0.306528	0.196791	0.868615	0.344836	0.830235	0.415347	0.510148	0.260251	0	0.0907808	0.028317	0.374166	0.00824115	0.0307645	0	0.234505	0.080004	0.41452	4.42405	0.659118	0.2001	0.0130238	0.798	0.0058171	-0.0374915	3.88252	0.0321135	3.85902	0	1	0	0	0
Mashreqbank PSC	Commercial banks	Public	United Arab Emirates	2016	2016Mashreqbank PSC	271	0.83681	0.512586	0.0088016	0.0960369	0	0.034784	0.107056	0.7329	0.5904	0.169	0.328039	0.0414543	0.879629	0.321905	0.854038	0.376921	0.518784	0.269137	0	0.1137	0.028317	0.374166	0.0129276	0.0341827	0	0.421915	0.231621	0.56167	3.93377	0.659118	0.0583	0.0193	0.0583	0.0506033	0.0406997	4.5814	1	4.57762	0	1	0	0	0
Mercantile Discount Bank Ltd.	Commercial banks	Private	Israel	2016	2016Mercantile Discount Bank Ltd.	196	0.799035	0.166415	0.0285311	0.0997384	0	0.138607	0	0.9388	0.7274	0.1245	0.873314	0	1	0	0	0	0.603055	0.363675	0	0.204626	0.123005	0.69857	0.0418716	0.0313813	0	0.443504	0	0.40782	4.34943	0.139336	0.2358	0	0.1233	0.0227968	-0.00634391	4.57196	-0.0181208	5.94214	0	1	0	0	0
Mizrahi Tefahot Bank Ltd.	Commercial banks	Public	Israel	2016	2016Mizrahi Tefahot Bank Ltd.	295	0.849642	0.32026	0.0106395	0.114549	0	0.0302181	0.00724008	0.4816	0.402	0.86	0	0	0.615617	0.428929	0.712426	0.602069	0.603055	0.363675	0	0.204626	0.0313439	0.388587	0.0418716	0.178515	0	0.315793	0.225768	0.49922	2.66952	-0.816695	0.7025	0	0.7025	0.0227968	-0.00634391	4.57196	-0.0181208	4.16637	0	0	0	0	0
National Bank of Bahrain	Commercial banks	Public	Bahrain	2016	2016National Bank of Bahrain	197	0.844408	0.509791	0.0178293	0	0	0.460081	0.0602784	0.2022	0.1454	0.1494	0.180198	0	0	0.207259	0.427482	0.484837	0.453035	0.205241	0	0.151689	0.137599	0.831865	0.0230097	0.0280569	0	0.199094	0.00746415	0.44322	3.3325	-1.5402	0.5179	0	0.5179	0.0248538	0.0184863	4.35427	0	3.31235	0	1	0	0	0
National Bank of Fujairah PJSC	Commercial banks	Public	United Arab Emirates	2016	2016National Bank of Fujairah PJSC	200	0.735908	0.575097	0.0121236	0.109019	0	0.184772	0.0537046	0.6893	0.561	0.1471	0.0538019	0	1	0.381524	0.847697	0.450071	0.518784	0.269137	0	0.1137	0.124239	0.686294	0.0129276	0.0388016	0	0.210133	0	0.27675	2.90852	-0.083611	0.032	0	0.0455	0.0506033	0.0406997	4.5814	1	4.32086	0	1	0	0	0
National Bank of Ras Al-Khaimah	Commercial banks	Public	United Arab Emirates	2016	2016National Bank of Ras Al-Khaimah	218	0.848184	0.690992	0.0101257	0.139674	0	0.0699364	0.0202703	0.0664	0.0547	0.1339	0.291239	0	1	0	0	0	0.518784	0.269137	0	0.1137	0.0661745	0.689202	0.0129276	0.0186543	0	0.225698	0.242906	0.53811	1.61917	-1.97329	0.49	0	0.49	0.0506033	0.0406997	4.5814	1	0	0	1	0	0	0
National Bank of Yemen	Commercial banks	Private	Yemen, Rep.	2016	2016National Bank of Yemen	37	0.884071	0.360457	0.0043125	0	0	0.178813	0.00479631	0.8863	0.7392	0.1544	0.532815	0	1	0	0	0	0.878635	0.772	0	0.195849	0	0.69857	0.0383568	0	0	0.43142	0.11154	0.66648	0	0.139336	0.278	0	0.3797	-0.279945	0	3.0564	0	3.36165	0	1	0	0	0
Natixis Algerie	Commercial banks	Private	Algeria	2016	2016Natixis Algerie	68	0.876209	0.398804	0.010987	0	0	0.0476115	0.172376	0.296	0.2508	0.1264	0.518888	0	1	0	0	0	0.783159	0.613338	0	0.185409	0.0661745	0.689202	0.0343764	0.0176094	0	0.424344	0.0372167	0.59296	1.71983	-1.97329	0.27	0	0.27	0.037	0.0478445	3.5961	0.050886	0	0	1	0	0	0
Oman Arab Bank SAOC	Commercial banks	Private	Oman	2016	2016Oman Arab Bank SAOC	174	0.64078	0.751184	0.0026506	0.109879	0	0.11138	0.00500868	0.7203	0.6009	0.1525	0.823614	0	1	0	0	0	0.582635	0.339463	0	0.252401	0.138544	0.814862	0.0637062	0.0318192	0	0.0858425	0.140872	0.55957	5.75317	-0.300342	0.509	0.0609	0.05	0.0501706	0.000652901	4.16491	0.124877	0	0	1	0	0	0
Quds Bank Public Shareholding C	Commercial banks	Private	PALESTINIAN TERRITORIES	2016	2016Quds Bank Public Shareholding C	32	0.83364	0.214156	0.0114766	0.0675369	0	0.154594	0	1.0315	0.7109	0.1064	0.522715	0	1	0	0	0	0.635082	0.40333	0	0.425526	0.039277	0.609098	0.181072	0.0112643	0	0.615793	0.0505288	0.35417	2.61323	-0.203576	0.34	0.0018	0.34	0	0	0	0	0	0	1	0	0	0
Saradar Bank SAL	Commercial banks	Private	Lebanon	2016	2016Saradar Bank SAL	13	0.744471	0.813948	0.0114769	-0.174359	0	0.0583402	0.0501527	0.3789	0.2866	0.123	0.254759	0	1	0	0	0	0.510148	0.260251	0	0.0907808	0	0.483735	0.00824115	0	0	0.0950806	0	0.44276	2.66952	-0.833201	0.35	0	0.0896	0.0058171	-0.0374915	3.88252	0.0321135	0	0	0	0	0	0
Saudi British Bank JSC (The)	Commercial banks	Public	Saudi Arabia	2016	2016Saudi British Bank JSC (The)	291	0.891124	0.139565	0.0064496	0.0487847	0	0	0.125939	0	0	0.1479	0	0	0.30892	0	0	0	0.665566	0.442978	0	0.119303	0.138544	0.814862	0.0142331	0.0308594	0	0.07225	0.110176	0.659	0	-0.300342	0.3003	0.0846	0.2621	0.0410641	0.0120607	4.2984	0.0378169	3.15708	0	1	0	0	0
Saudi Hollandi Bank	Commercial banks	Private	Saudi Arabia	2016	2016Saudi Hollandi Bank	267	0.888032	0.255576	0.0029045	0	0	0.163387	0.17737	1.0144	0.7475	0.1419	0.481627	-0.192404	1	0	0	0	0.665566	0.442978	0	0.119303	0.138544	0.814862	0.0142331	0.0296075	0	0.452078	0.10138	0.56015	0	-0.300342	0.6674	0	0.6674	0.0410641	0.0120607	4.2984	0.0378169	5.24908	0	1	0	0	0
Soci?t? g?n?rale de Banque-Jord	Commercial banks	Public	Jordan	2016	2016Soci?t? g?n?rale de Banque-Jord	98	0.910512	0.244672	0.008923	0.0750567	0	0.198701	0.0631164	0.8015	0.6342	0	0.402764	0.217064	1	0	0	0	0.674706	0.455229	0	0.294963	-0.0451465	0	0.0870031	0	0	0.179165	0.109769	0.54686	4.20715	-0.230552	0.311	0	0.311	0.0249653	-0.00876851	3.62082	0.0597847	3.81337	0	1	0	0	0
Suez Canal Bank	Commercial banks	Public	Egypt, Arab Rep.	2016	2016Suez Canal Bank	128	0.884829	0.241376	0.0143101	0.163898	0	0.107328	0.0296929	0.6259	0.4949	0.1385	0	0.0850414	1	0.815221	0.988283	0.824886	0.565154	0.319399	0	0.197053	0.151856	0.971082	0.0388298	0.0223034	0	0.339332	0.0847692	0.38668	4.27998	-0.22583	0.2576	0	0.187	0.0437202	0.103705	3.54653	0.229046	4.36484	0	1	0	0	0
The National Bank of Kuwait - E	Commercial banks	Public	Egypt, Arab Rep.	2016	2016The National Bank of Kuwait - E	170	0.821192	0.494815	0.0126543	0.27072	0	0	0.040638	0	0	0.1723	0	0.059386	0.885327	0	0	0	0.565154	0.319399	0	0.197053	0	0.424264	0.0388298	0	0	0.402346	0	0.376	0	-0.815703	1	0	1	0.0437202	0.103705	3.54653	0.229046	3.65818	0	0	0	0	0
Union Bank of Israel Ltd	Commercial banks	Public	Israel	2016	2016Union Bank of Israel Ltd	216	0.820801	0.488378	0.0188631	0.0614102	0	0.0805214	0.0455617	0.2485	0.2169	0.3444	0.671195	0.144612	0.726509	0	0	0	0.603055	0.363675	0	0.204626	0.0546972	0.483735	0.0418716	0.080503	0	0.20636	0.23583	0.54253	3.87154	-0.833201	0.2912	0	0.2912	0.0227968	-0.00634391	4.57196	-0.0181208	3.28787	0	1	0	0	0
Union Internationale de Banques	Commercial banks	Public	Tunisia	2016	2016Union Internationale de Banques	110	0.789583	0.46991	0.001003	0.176461	0	0.171451	0.0678665	0.4227	0.2923	0	0.274754	0	1	0	0	0	0.302598	0.0915658	0	0.0965471	0.0661745	0.689202	0.00932134	0	0	0.195228	0.158685	0.60998	0	-1.97329	0.5987	0	0.5987	0.0100018	0.0443737	3.56796	0.0288428	3.14482	0	1	0	0	0
Union National Bank - Egypt SAE	Commercial banks	Public	Egypt, Arab Rep.	2016	2016Union National Bank - Egypt SAE	95	0	0	0	0	0	0.149147	0	0.6867	0.562	0.1563	0.0262859	0	0.515471	0.294519	0.878593	0.335217	0.565154	0.319399	0	0.197053	0.124239	0.686294	0.0388298	0.0412284	0	0	0.12318	0	2.98651	-0.083611	0.1139	0	0.1078	0.0437202	0.103705	3.54653	0.229046	0	0	1	0	0	0
United Arab Bank PJSC	Commercial banks	Public	United Arab Emirates	2016	2016United Arab Bank PJSC	189	0.801591	0.689805	0.0056831	-0.21791	0	0.221291	0.115358	0.6072	0.4535	0.216	0.0202028	0	1	0.354111	0.820694	0.431478	0.518784	0.269137	0	0.1137	0.124239	0.686294	0.0129276	0.0569759	0	0.0675834	0.106176	0.51912	2.82297	-0.083611	0.0998	0	0.0499	0.0506033	0.0406997	4.5814	1	0	0	1	0	0	0
United Bank for Investment	Commercial banks	Public	Iraq	2016	2016United Bank for Investment	10	0.845489	0.581805	0.0002423	-0.00678061	0	0.191194	0.0614991	0.7481	0.5673	0.1575	0.00599742	-0.100258	1	0.643763	0.777778	0.827696	0.853495	0.728453	0	0.0968628	0.0352172	0.497996	0.0093824	0.0223658	0	0.291387	0.0536054	0.22	0	0.659145	0.4	0	0.4	0.0472286	0.0139333	3.67917	0.0333075	0	0	1	0	0	0
Abu Dhabi Islamic Bank - Public	Islamic banks	Public	United Arab Emirates	2016	2016Abu Dhabi Islamic Bank - Public	273	0.901148	0.140328	0.0065469	0.181274	0	0.138938	0.330197	0	0.566514	0.1826	1.2335	-0.269778	0.689966	0	0	0	0.518784	0.269137	0.518784	0.1137	0.0632653	0.669477	0.0129276	0.0257748	0	0.0689285	0.34217	0.5838	3.56583	-0.227245	0.1732	0.1732	0.0749	0.0506033	0.0406997	4.5814	1	0	0	1	0	1	0
Ajman Bank	Islamic banks	Private	United Arab Emirates	2016	2016Ajman Bank	148	0.7962	0.71988	0.0014869	0.0335953	0	0.137678	0.0895354	0	0.637537	0	0	-0.0309975	0.846814	0.607982	0.884	0.680491	0.518784	0.269137	0.518784	0.1137	0.0858033	0.76961	0.0129276	0	0	0.160722	0	0.56996	2.79205	-0.88302	1	0	1	0.0506033	0.0406997	4.5814	1	0	0	0	0	1	0
Al Baraka Bank Syria SA	Islamic banks	Private	Syrian Arab Republic	2016	2016Al Baraka Bank Syria SA	103	0.890847	0.289375	0.0067043	0.173532	0	0.0782311	0.0182005	0	0.495599	0.1422	0.0106441	0.040873	0.9702	0.524333	0.901619	0.569744	0.642127	0.412327	0.642127	0.346786	0.117208	0.739604	0.12026	0.030469	0	0.21552	0.151586	0.58015	3.57774	-0.102815	0.168	0	0.8767	-0.0318728	0	2.77952	0	0	0	1	0	1	0
Al Rajhi Bank Public Joint Stoc	Islamic banks	Public	Saudi Arabia	2016	2016Al Rajhi Bank Public Joint Stoc	303	0.899209	0.506992	0.0106117	0.198441	0	0.110299	0.0303506	0	0.784142	0	0	0.145288	1	0	0	0	0.665566	0.442978	0.665566	0.119303	0.0488328	0.555492	0.0142331	0	0	0.170579	0.388013	0.52666	3.10752	-0.289857	0.5701	0	0.5701	0.0410641	0.0120607	4.2984	0.0378169	6.6997	0	0	0	1	0
Albaraka Bank Tunisia	Islamic banks	Private	Tunisia	2016	2016Albaraka Bank Tunisia	42	0	0	0	0.0865417	0	0.0955419	0.0181459	0	0.702619	0	0.0748056	0.131916	0.685448	0	0	0	0.302598	0.0915658	0.302598	0.0965471	0.0372286	0.679412	0.00932134	0	0	0	0.130293	0	0.949219	-0.18424	0.2523	0	0.0569	0.0100018	0.0443737	3.56796	0.0288428	0	0	1	0	1	0
Albaraka Islamic Bank BSC	Islamic banks	Private	Bahrain	2016	2016Albaraka Islamic Bank BSC	105	0.781938	0.403601	0.0058985	0.0192388	0	0.115513	0.0320175	0	0.174475	0.2983	-0.494837	0.0389696	0.495924	0	0	0	0.453035	0.205241	0.453035	0.151689	0.137599	0.831865	0.0230097	0.0484987	0	0.385308	0.120166	0.66704	1.26253	-1.99028	0.35	0	0.35	0.0248538	0.0184863	4.35427	0	3.3575	0	1	0	1	0
Al-Salam Bank-Bahrain B.S.C.	Islamic banks	Public	Bahrain	2016	2016Al-Salam Bank-Bahrain B.S.C.	163	0.854219	0.411472	0.0171806	-0.395419	0	0.124539	0.0771535	0	0.490495	0.1892	0.0254429	0.0373382	1	0.420847	0.902665	0.475348	0.453035	0.205241	0.453035	0.151689	0.137599	0.831865	0.0230097	0.0246763	0	0.0409681	0.0789687	0.34879	2.59865	-0.806243	0.96715	0	0.96715	0.0248538	0.0184863	4.35427	0	0	0	1	0	1	0
Amlak Finance PJSC	Islamic banks	Public	United Arab Emirates	2016	2016Amlak Finance PJSC	106	0.834089	0.277269	0.0077777	0	0	0.28103	0.0497181	0	0.199526	0.3893	0	0.0173087	0.995217	0	0	0	0.518784	0.269137	0.518784	0.1137	0.0372286	0.679412	0.0129276	0.0313975	0	0.156947	0.0912702	0.5267	0	-0.18424	0.87	0	0.87	0.0506033	0.0406997	4.5814	1	3.38062	0	0	0	1	0
Bank AlJazira JSC	Islamic banks	Public	Saudi Arabia	2016	2016Bank AlJazira JSC	239	0.841372	0.634056	0.0091926	-0.158462	0	0.112958	0.0534695	0	0.604629	0.147	0.0099538	-0.069757	0.832233	0.563919	0.884573	0.635246	0.665566	0.442978	0.665566	0.119303	0.0910048	0.80895	0.0142331	0.0204427	0	0.171367	0.157348	0.48925	1.83191	0.647428	0.4	0	0.4	0.0410641	0.0120607	4.2984	0.0378169	5.2994	0	1	0	1	0
Bank Mellat	Islamic banks	Public	Iran, Islamic Rep.	2016	2016Bank Mellat	293	0.887287	0.668224	0.0071722	0.0688203	0	0.502176	0.0743832	0	0.417357	0.45	0	-0.00898344	0	0.755729	0.997003	0.756463	0.530076	0.280981	0.530076	0.0995336	0.203928	0.797496	0.00990694	0.144289	0	0.175074	0.32588	0.35846	2.46286	-1.51428	0.1	0	0.1	-0.0132065	0.124847	3.72044	0.09514	3.73542	0	1	0	1	0
Bank Nizwa SAOG	Islamic banks	Public	Oman	2016	2016Bank Nizwa SAOG	52	0	0	0	0.214348	0	0.360697	0.0405793	0	0.0300881	0.197	0	0.181267	1	0.569079	0.941785	0.606113	0.582635	0.339463	0.582635	0.252401	0.0813582	0.834395	0.0637062	0.023021	0	0	0.0921062	0	3.67237	-0.134347	0.97	0	0.97	0.0501706	0.000652901	4.16491	0.124877	0	0	1	0	1	0
Bank Saderat Iran	Islamic banks	Public	Iran, Islamic Rep.	2016	2016Bank Saderat Iran	278	0	0	0	0.274565	0	0.122554	0	0.6344	0.2751	0.1877	0.0452939	0	0.363552	0.331645	0.574401	0.577374	0.530076	0.280981	0.530076	0.0995336	-0.0535185	0	0.00990694	0.0245609	0	0	0	0	0	-0.917665	0.2981	0.16	0.0974	-0.0132065	0.124847	3.72044	0.09514	0	0	1	0	0	0
Bank Sarmayeh	Islamic banks	Private	Iran, Islamic Rep.	2016	2016Bank Sarmayeh	173	0.790631	0.313518	5.49913	0	0	0.172653	0.087611	0.5255	0.4411	0.5715	0.258048	-0.998654	0.60162	0.327719	0.853928	0.383779	0.530076	0.280981	0.530076	0.0995336	-0.205493	0	0.00990694	0.164481	0	0.567718	0.145134	0.224678	3.73033	-0.0782786	0.345	0.1861	0.345	-0.0132065	0.124847	3.72044	0.09514	6.81873	0	1	0	0	0
Banque Zitouna	Islamic banks	Private	Tunisia	2016	2016Banque Zitouna	51	0	0	0	0	0	0.0423091	0	0.806	0.5694	0.1544	0	0	0.992057	0.468312	0.969697	0.482947	0.302598	0.0915658	0.302598	0.0965471	0.013778	0.350714	0.00932134	0.0172953	0	0	0	0	-0.310888	0.663484	0	0	1	0.0100018	0.0443737	3.56796	0.0288428	0	0	0	0	0	0
Cham Islamic Bank SA	Islamic banks	Private	Syrian Arab Republic	2016	2016Cham Islamic Bank SA	26	0	0	0	0.00172825	0	0.142785	0	0.1909	0.1565	0.1641	150.163	0	0.589678	0	0	0	0.642127	0.412327	0.642127	0.346786	0.123845	0.614003	0.12026	0.053907	0	0	0	0	3.47947	-1.84853	0.4906	0	0.4906	-0.0318728	0	2.77952	0	0	0	1	0	0	0
Eghtesad Novin Bank PJSC-EN Ban	Islamic banks	Public	Iran, Islamic Rep.	2016	2016Eghtesad Novin Bank PJSC-EN Ban	224	0.776032	0.708105	0.705011	0.12775	0	0.23179	0.00972623	0.9183	0.7313	0.735	0.016339	-0.998813	1	0.530975	1	0.530975	0.530076	0.280981	0.530076	0.0995336	0.013778	0.350714	0.00990694	0.082332	0	0.22926	0.0738695	0.654646	2.97803	0.663484	0.1553	0	0.0868	-0.0132065	0.124847	3.72044	0.09514	7.8761	0	1	0	0	0
Emirates Islamic Bank PJSC	Islamic banks	Public	United Arab Emirates	2016	2016Emirates Islamic Bank PJSC	232	0	0	0	0.198518	0	0.770894	0	0.452	0.2221	0.144	0.0528742	0	0	0.501438	0.630366	0.795471	0.518784	0.269137	0.518784	0.1137	0.0482971	0.714143	0.0129276	0.0136368	0	0	0	0	0.44254	-1.44313	0.0999	0	0.0712	0.0506033	0.0406997	4.5814	1	0	0	1	0	0	0
GFH Financial Group B.S.C.	Islamic banks	Public	Bahrain	2016	2016GFH Financial Group B.S.C.	122	0.677102	0.571037	1.09314	0	0	0.180337	0.0868924	0.5813	0.492	0.1237	0.0237038	-0.999033	0.931193	0.26017	0.83902	0.310088	0.453035	0.205241	0.453035	0.151689	0.137599	0.831865	0.0230097	0.0356015	0	0.196274	0.166739	0.51417	3.6367	-0.0782786	0.1038	0.1001	0.1038	0.0248538	0.0184863	4.35427	0	6.58902	0	1	0	0	0
Ibdar Bank BSC	Islamic banks	Private	Bahrain	2016	2016Ibdar Bank BSC	2	0.865922	0.240391	0.221194	0	0	0.151122	0.334716	0.4582	0.4029	0.1643	0.0133121	-0.998961	0.809233	0.291868	0.749757	0.389284	0.453035	0.205241	0.453035	0.151689	0.137599	0.831865	0.0230097	0.0472864	0	0.355947	0.0796036	0.313059	3.12727	-0.0782786	0.265	0.1988	0.265	0.0248538	0.0184863	4.35427	0	6.39098	0	1	0	0	0
International Islamic Trade Fin	Islamic banks	Private	Saudi Arabia	2016	2016International Islamic Trade Fin	50	0.570584	0.477743	1.4147	0	0	0.152709	0.0434942	0.5946	0.4826	0	0.0444271	-0.998896	0.914624	0.316291	0.794547	0.398077	0.665566	0.442978	0.665566	0.119303	-0.205493	0	0.0142331	0	0	0.298834	0.139514	0.441412	2.82101	-0.0782786	0.5151	0	0.5151	0.0410641	0.0120607	4.2984	0.0378169	7.63761	0	1	0	0	0
Islamic Development Bank	Islamic banks	Private	Saudi Arabia	2016	2016Islamic Development Bank	253	0.772251	0.751577	0.724887	0.160524	0	0.0374383	0.0061529	0.6908	0.5225	0.146	0.0748862	-0.998858	0.84454	0.418893	0.773139	0.541808	0.665566	0.442978	0.665566	0.119303	0.013778	0.350714	0.0142331	0.0163544	0	0.2118	0.0615018	0.547864	3.29492	0.663484	0.3947	0	0.1198	0.0410641	0.0120607	4.2984	0.0378169	7.89798	0	1	0	0	0
Jordan Dubai Islamic Bank	Islamic banks	Public	Jordan	2016	2016Jordan Dubai Islamic Bank	63	0.715433	0.314248	1.27084	0.12891	0	0.021398	0.0164228	0.975	0.7627	0.312	0.152241	-0.998723	0.872865	0.739211	1	0.739211	0.674706	0.455229	0.674706	0.294963	0.0112827	0.234521	0.0870031	0.0640036	0	0.582816	0.0671489	0.398275	3.98707	0.735979	0.2196	0.0085	0.13	0.0249653	-0.00876851	3.62082	0.0597847	7.99235	0	1	0	0	0
Kuwait Finance House	Islamic banks	Public	Kuwait	2016	2016Kuwait Finance House	296	0.631933	0.577949	2.93064	0.0461383	0	0.17239	0.0871071	1.0139	0.7494	0.2598	0.407081	-0.999075	1	0	0	0	0.493443	0.243486	0.493443	0.191547	-0.484837	0	0.0366903	0.0784314	0	0.338903	0.333623	0.219664	3.45074	0.170634	0.349	0	0.349	0.0059302	0.032717	4.44174	0.0634714	6.5903	0	1	0	0	0
Masraf Al Rayan (Q.S.C.)	Islamic banks	Public	Qatar	2016	2016Masraf Al Rayan (Q.S.C.)	254	0.69727	0.556103	2.39498	0	0	0.344341	0.0184277	0.9863	0.6586	0.636	0.0313711	-0.99894	0.930292	0.513833	0.867998	0.591975	0.698948	0.488528	0.698948	0.306567	0.013778	0.350714	0.0939832	0.0712424	0	0.219572	0.13682	0.31281	3.31112	0.663484	0.3	0	0.0555	0.0475335	0.0181408	4.75712	0.111811	8.13082	0	1	0	0	0
Parsian Bank	Islamic banks	Public	Iran, Islamic Rep.	2016	2016Parsian Bank	246	0.800293	0.803455	1.34921	0.152784	0	0.154417	0.0360037	0.2192	0.1645	0	0.241139	-0.998908	0.720348	0	0	0	0.530076	0.280981	0.530076	0.0995336	0.123845	0.614003	0.00990694	0	0	0.0952638	0.118652	0.523493	3.12681	-1.84853	0.47	0	0.47	-0.0132065	0.124847	3.72044	0.09514	6.81254	0	1	0	0	0
Qatar International Islamic Ban	Islamic banks	Public	Qatar	2016	2016Qatar International Islamic Ban	219	0	0	0	0.164356	0	0.189645	0	0.8381	0.6076	0.1652	0	0	0.741432	0.435034	0.7	0.621477	0.698948	0.488528	0.698948	0.306567	0.102838	0.739594	0.0939832	0.0310582	0	0	0	0	0.357281	-0.855673	1	0	1	0.0475335	0.0181408	4.75712	0.111811	0	0	0	0	0	0
Sharjah Islamic Bank	Islamic banks	Public	United Arab Emirates	2016	2016Sharjah Islamic Bank	199	0.76233	0.562342	3.2068	0.166792	0	0.0664	0.0279408	0.8872	0.7209	0	0.73238	-0.99875	1	0	0	0	0.518784	0.269137	0.518784	0.1137	0.137752	0.724569	0.0129276	0	0	0.235218	0.129309	0.233837	3.78517	0.524605	0.5	0	0.5	0.0506033	0.0406997	4.5814	1	7.23225	0	1	0	0	0
Syria International Islamic Ban	Islamic banks	Public	Syrian Arab Republic	2016	2016Syria International Islamic Ban	81	0.731851	0.654587	2.26032	0.0663461	0	0.129186	0.0186078	0.5368	0.4556	0.2371	0	-0.998848	1.64156	0.483651	0.906384	0.533605	0.642127	0.412327	0.642127	0.346786	-0.0535185	0	0.12026	0.031025	0	0.171255	0.152645	0.342831	2.7305	-0.917665	0.9712	0	0.168	-0.0318728	0	2.77952	0	7.85051	0	1	0	0	0
Al Khalij Commercial Bank	Commercial banks	Public	Qatar	2017	2017Al Khalij Commercial Bank	234	0.821592	0.588272	0.0235324	0.0868245	0.013071	0.0901179	0.0334955	0.6289	0.5332	0	0.185835	0.135089	0.861374	0.41615	0.69697	0.597084	0.712716	0.507965	0	0.327146	0.0496306	0.544059	0.107025	0	0.167671	0.214764	0.145735	0.33458	0.21813	-1.13279	0.4	0	0.102	0.0306419	0.0267659	4.77177	0.00400981	4.72218	1	1	0	0	0
Al khaliji France SA	Commercial banks	Private	United Arab Emirates	2017	2017Al khaliji France SA	61	0.820416	0.436688	0.010366	0.143083	0.0216298	0	0	0	0	0	0	0	1	0	0	0	0.558455	0.311872	0	0.126246	0	0.544059	0.0159379	0	0	0.277833	0.0596406	0.55049	2.22271	-1.13279	0.1	0	0.0141	0.0298422	0.0161749	4.60901	-0.0716081	3.30787	1	0	0	0	0
Arab Bank Plc	Commercial banks	Public	Jordan	2017	2017Arab Bank Plc	282	0	0	0	0.0700518	0.0293162	0.434213	0	1.0675	0.6571	0	0.103051	0	0	0	0	0	0.639814	0.409362	0	0.264023	0.495877	1.17218	0.0697081	0	0.3609	0	0.121892	0	3.35424	-1.19042	0.3226	0	0.3226	0.0199418	-0.00778431	3.62679	0.0520861	0	1	0	0	0	0
Arab International Bank	Commercial banks	Private	Egypt, Arab Rep.	2017	2017Arab International Bank	138	0.616652	0.402159	0.0062244	0.106615	0.0028441	0	0.0840049	0	0	0	0	-0.0958491	1	0	0	0	0.513369	0.263548	0	0.167655	0	0	0.0281081	0	0	0.391443	0.407806	0.52822	-1.16307	-0.0594817	0.1625	0	0.1625	0.0434664	0.138136	3.38815	-0.196872	4.22502	1	0	0	0	0
Arab Tunisian Bank	Commercial banks	Public	Tunisia	2017	2017Arab Tunisian Bank	121	0.425365	0.32767	0.0359679	0.128903	-0.0013661	0	0	0	0	0	0	0	0.388	0	0	0	0.314044	0.0986235	0	0.0978174	0	0	0.00956825	0	0	0.558971	0.296815	0.28582	-0.477121	-0.483387	0.377	0	0.377	0.0111743	0.036294	3.54173	0.0565849	0	1	0	0	0	0
Attijari Bank	Commercial banks	Public	Tunisia	2017	2017Attijari Bank	133	0.891486	0.402408	0.023184	0.112311	-0.0398911	0	0.0291545	0	0	0	0	0	1	0	0	0	0.314044	0.0986235	0	0.0978174	0	0.788036	0.00956825	0	0	0.372484	0	0.33563	0.158059	-0.644495	0.598	0	0.598	0.0111743	0.036294	3.54173	0.0565849	4.68403	1	0	0	0	0
Bank Audi Private Bank	Commercial banks	Private	Lebanon	2017	2017Bank Audi Private Bank	77	0.752541	0.471943	0.0164154	-0.202762	0.0097643	0.093904	0.0154287	0.5002	0.4587	0	0.0686945	0	1	0.227401	0.578462	0.393114	0.513812	0.264003	0	0.091527	0.21697	0.790569	0.00837718	0	0.347152	0.448946	0	0.33838	3.42255	-0.0978617	0.6601	0.0438	0.6601	0.0158205	-0.0078336	3.89216	0.0231263	0	1	1	0	0	0
Bank Audi SAE	Commercial banks	Private	Egypt, Arab Rep.	2017	2017Bank Audi SAE	169	0.831615	0.617693	0.0209288	0.0440775	0.045687	0.191664	0.00723706	0.7741	0.593	0	0.110983	0	0.233852	0.78777	0.818156	0.96286	0.513369	0.263548	0	0.167655	0.0496306	0.544059	0.0281081	0	0.167671	0.179533	0.0983849	0.40027	-0.194758	-1.13279	0.448	0	0.448	0.0434664	0.138136	3.38815	-0.196872	0	1	1	0	0	0
Bank Audi SAL	Commercial banks	Public	Lebanon	2017	2017Bank Audi SAL	286	0.875949	0.13223	0.0125228	0.0466236	0.0011575	0	0.465758	0	0	0	0	0	0.958246	0	0	0	0.513812	0.264003	0	0.091527	-0.3095	0	0.00837718	0	0.177161	0.323198	0.116834	0.24431	2.74614	-0.0594817	0.4696	0	0.1401	0.0158205	-0.0078336	3.89216	0.0231263	5.293	1	1	0	0	0
Bank Hapoalim BM	Commercial banks	Public	Israel	2017	2017Bank Hapoalim BM	305	0.725493	0.287121	0.0280552	0.0990849	0.0027564	0.147158	0	0.681	0.5414	0	0.704076	0	0.47483	0.181085	0.825042	0.219486	0.599338	0.359207	0	0.204866	0.107257	0.770065	0.04197	0	0.180872	0.562091	0.126737	0.42205	3.00366	0.082645	0.5201	0	0.93	0.0446275	-0.00546035	4.6079	0.00398608	0	1	1	0	0	0
Bank of Beirut S.A.L.	Commercial banks	Public	Lebanon	2017	2017Bank of Beirut S.A.L.	237	0.816003	0.549	0.0174544	0.0516976	0.0207107	0.0969249	0.0433787	0.7816	0.6539	0.1983	0.25719	0	0.349537	1	1	1	0.513812	0.264003	0	0.091527	0.0496306	0.544059	0.00837718	0.0332491	0.167671	0.251088	0.0866272	0.30166	0	-1.13279	0.7994	0	0.2006	0.0158205	-0.0078336	3.89216	0.0231263	3.35689	1	1	0	0	0
Bank of Sharjah	Commercial banks	Private	United Arab Emirates	2017	2017Bank of Sharjah	193	0.850114	0.627661	0.0064699	0	0.01416	0.521821	0.0199552	0.9177	0.588	0	0.021893	0	0	0.394208	0.782212	0.503966	0.558455	0.311872	0	0.126246	0.0938179	0.860233	0.0159379	0	0.126781	0.144335	0.0862779	0.78592	3.17747	0.517124	0.274	0	0.2	0.0298422	0.0161749	4.60901	-0.0716081	4.39862	1	1	0	0	0
Bank Otsar Hahayal Ltd	Commercial banks	Private	Israel	2017	2017Bank Otsar Hahayal Ltd	161	0.880437	0.381881	0.0190899	0	0.013793	0.137991	0.0201066	0.4837	0.3993	0	0.480363	0	0.956801	0	0	0	0.599338	0.359207	0	0.204866	0.495877	1.17218	0.04197	0	0.3609	0.177	0.119176	0.33375	-0.33923	-1.19042	0.61	0	0.2	0.0446275	-0.00546035	4.6079	0.00398608	3.37816	1	1	0	0	0
Banque Centrale Populaire SA	Commercial banks	Public	Morocco	2017	2017Banque Centrale Populaire SA	249	0.76011	0.749658	0.0491174	0	0	0.212874	0.0180674	1.0725	0.8437	0	0.446162	0.119653	1	0	0	0	0.526346	0.277041	0	0.183665	0	0	0.0337328	0	0	0.0992266	0.0949412	0.42955	3.39545	0.147128	0.35	0.0682	0.35	0.0105986	0.0163531	3.48235	0.000289532	0	0	1	0	0	0
Banque de l_Agriculture et du D	Commercial banks	Private	Algeria	2017	2017Banque de l_Agriculture et du D	235	0.605521	0.576483	0.0273292	0	0	0	0.0405077	0	0	0	0	0	0	0	0	0	0.773592	0.598445	0	0.180254	0	0	0.0324916	0	0	0.197248	0.103989	0.33853	2.37327	-0.759251	0.851	0	0.851	0.032	0.0639769	3.61398	0.0625794	0	0	0	0	0	0
Banque de l_Habitat	Commercial banks	Private	Tunisia	2017	2017Banque de l_Habitat	141	0.82994	0.0598554	0.0210983	0.100218	0	0.136384	0.394739	0.6329	0.5343	0.255	0.417587	0	1	0.893934	1	0.893934	0.314044	0.0986235	0	0.0978174	-0.328386	0	0.00956825	0.0438422	0	0.84513	0.0777513	0.40875	4.03987	-0.0960988	0.1849	0	0.1849	0.0111743	0.036294	3.54173	0.0565849	5.01896	0	1	0	0	0
Banque Ext?rieure d_Alg?rie	Commercial banks	Private	Algeria	2017	2017Banque Ext?rieure d_Alg?rie	260	0.822912	0.744416	0.0208128	0	0	0.431556	0.025057	0.4692	0.3405	0.131	0	0	1	0.84837	1	0.84837	0.773592	0.598445	0	0.180254	-0.328386	0	0.0324916	0.0225228	0	0.192429	0	0.4575	2.78605	-0.0960988	0.9938	0	0.9938	0.032	0.0639769	3.61398	0.0625794	3.04716	0	0	0	0	0
Banque Marocaine pour le Commer	Commercial banks	Public	Morocco	2017	2017Banque Marocaine pour le Commer	188	0.829349	0.561115	0.0238137	0.1229	0	0	0.0308545	0	0	0	0	0	0	0	0	0	0.526346	0.277041	0	0.183665	0	0.517687	0.0337328	0	0	0.100305	0.115586	0.33728	3.25896	0.56522	0.4228	0	0.4228	0.0105986	0.0163531	3.48235	0.000289532	0	0	0	0	0	0
Banque Misr SAE	Commercial banks	Private	Egypt, Arab Rep.	2017	2017Banque Misr SAE	287	0.807487	0.624548	0.0174108	0.0525556	0	0.205835	0.017383	0.5577	0.4487	0	0	0.0613739	0.911061	0.523507	0.875526	0.597934	0.513369	0.263548	0	0.167655	0.0210065	0.246982	0.0281081	0	0	0.0925708	0.519725	0.39996	3.69716	-0.105804	0.155	0	0.0711	0.0434664	0.138136	3.38815	-0.196872	5.25741	0	1	0	0	0
Banque Nationale Agricole	Commercial banks	Public	Tunisia	2017	2017Banque Nationale Agricole	162	0.819017	0.462259	0.0223313	0.045969	0	0.337076	0.0371556	0.5621	0.4647	0	-0.173934	0.102341	0.952867	0	0	0	0.314044	0.0986235	0	0.0978174	0.335925	0.998499	0.00956825	0	0	0.163608	0	0.29823	3.3357	-1.59076	0.5129	0	0.5129	0.0111743	0.036294	3.54173	0.0565849	5.28505	0	1	0	0	0
Banque Nationale d_Alg?rie	Commercial banks	Private	Algeria	2017	2017Banque Nationale d_Alg?rie	270	0.914629	0.146561	0.0018726	0	0	0.475764	0	0.7112	0.4237	0	0	0	1	0.616311	1	0.616311	0.773592	0.598445	0	0.180254	0.159623	0.782943	0.0324916	0	0	0.276506	0	0.91421	-0.131051	-0.885959	0.88	0	0.88	0.032	0.0639769	3.61398	0.0625794	2.65902	0	0	0	0	0
Banque Saudi Fransi JSC	Commercial banks	Public	Saudi Arabia	2017	2017Banque Saudi Fransi JSC	289	0.803928	0.61166	0.0208312	0	0	0.237421	0.0239461	0.4155	0.3405	0	0	0.13048	0.652884	0.298775	0.89036	0.335566	0.645943	0.417242	0	0.117237	-0.166463	0	0.0137445	0	0	0.151066	0.0760087	0.32354	3.61046	-0.759251	0.984	0	0.984	0.0167062	0.0206884	4.31814	-0.0767259	5.14194	0	0	0	0	0
Barclays Bank - Egypt S.A.E.	Commercial banks	Private	Egypt, Arab Rep.	2017	2017Barclays Bank - Egypt S.A.E.	119	0.809472	0.654043	0.018041	0.102235	0	0.25331	0	0.7021	0.5592	0.231	0.0244863	0	1	1	1	1	0.513369	0.263548	0	0.167655	0.0210065	0.246982	0.0281081	0.0795493	0	0.0757778	0.0749193	0.40856	3.66769	-0.105804	0.87	0	0.87	0.0434664	0.138136	3.38815	-0.196872	4.75738	0	1	0	0	0
BLOM Bank s.a.l.	Commercial banks	Public	Lebanon	2017	2017BLOM Bank s.a.l.	269	0.929057	0.27797	0.006401	-0.108476	0	0.180948	0.129538	0.7565	0.6318	0	0.475966	0	1	0	0	0	0.513812	0.264003	0	0.091527	0.0906741	0.8228	0.00837718	0	0	0.168732	0.117579	0.57453	3.4811	-0.349657	0.4	0	0.4	0.0158205	-0.0078336	3.89216	0.0231263	0	0	1	0	0	0
BNP Paribas El Djaza?r	Commercial banks	Private	Algeria	2017	2017BNP Paribas El Djaza?r	114	0.812742	0.375623	0.0091413	0.0468125	0	0.0406236	0.0572493	0.6326	0.538	0	0.72521	0	1	0	0	0	0.773592	0.598445	0	0.180254	0.147885	1.16146	0.0324916	0	0	0.137396	0.113597	0.57463	0.424621	-0.217519	0.6424	0	0.6424	0.032	0.0639769	3.61398	0.0625794	0	0	1	0	0	0
BSL Bank SAL	Commercial banks	Private	Lebanon	2017	2017BSL Bank SAL	64	0.69505	0.78956	0.0141444	-0.0665312	0	0.114031	0.0533283	0.9269	0.7568	0	0.966393	0	0.732779	0	0	0	0.513812	0.264003	0	0.091527	0.147885	1.16146	0.00837718	0	0	0.110744	0	0.3994	0	-0.217519	0.5998	0	0.5998	0.0158205	-0.0078336	3.89216	0.0231263	0	0	1	0	0	0
Byblos Bank Syria SA	Commercial banks	Public	Syrian Arab Republic	2017	2017Byblos Bank Syria SA	23	0.83467	0.568503	0.0115361	0.085193	0	0.223823	0.0115166	0.5602	0.478	0	0.0339418	0	0.940661	0.814228	0.940661	0.865591	0.699797	0.489715	0	0.384437	0.0210065	0.246982	0.147792	0	0	0.334431	0.24836	0.56852	3.28398	-0.105804	0.0118	0	0.0118	-0.0563044	0	2.81258	0	4.34939	0	1	0	0	0
Capital Bank of Jordan	Commercial banks	Public	Jordan	2017	2017Capital Bank of Jordan	126	0.822896	0.431575	0.0136765	0.0135225	0	0.141803	0.117015	0.5692	0.4974	0.1142	0	0	0.787054	0.641703	0.947556	0.67722	0.639814	0.409362	0	0.264023	-0.166463	0	0.0697081	0.016749	0	0.165549	0.0665516	0.35666	1.8446	-0.759251	1	0	1	0.0199418	-0.00778431	3.62679	0.0520861	0	0	0	0	0	0
Citibank N.A., United Arab Emir	Commercial banks	Private	United Arab Emirates	2017	2017Citibank N.A., United Arab Emir	205	0.799245	0.200189	0.0296506	0.104196	0	0.0905884	0	0.368	0.3267	0	0.916751	0	1	0	0	0	0.558455	0.311872	0	0.126246	0.0762738	0.875214	0.0159379	0	0	0.674787	0.123077	0.27165	3.92283	-0.689259	0.2864	0	0.2864	0.0298422	0.0161749	4.60901	-0.0716081	2.72387	0	1	0	0	0
Commercial Bank of Kuwait K.P.S	Commercial banks	Public	Kuwait	2017	2017Commercial Bank of Kuwait K.P.S	229	0.823067	0.904979	0.0048457	0.170723	0	0.0430428	0.0865226	0.8192	0.6426	0.1478	0.302897	0	1	0.604096	0.895013	0.674958	0.495946	0.245962	0	0.191722	0.201601	0.990959	0.0367573	0.0303428	0	0.039396	0.0911808	0.6055	3.54927	0.644034	0.05	0.0073	0.05	0.0292587	0.031984	4.47362	-0.0657336	3.479	0	1	0	0	0
Commercial Bank of Syria	Commercial banks	Private	Syrian Arab Republic	2017	2017Commercial Bank of Syria	245	0.802468	0.446265	0.0038706	0	0	0.140433	0.143428	0.8967	0.7078	0	0.858854	0	0.901235	0	0	0	0.699797	0.489715	0	0.384437	0	0	0.147792	0	0	0.415434	0	0.64569	3.73347	0.147128	0.2483	0	0.15	-0.0563044	0	2.81258	0	3.65526	0	1	0	0	0
Commercial International Bank (	Commercial banks	Public	Egypt, Arab Rep.	2017	2017Commercial International Bank (	256	0.802605	0.743743	0.0304835	0.189543	0	0.0675339	0.0117494	0.5724	0.4724	0	0	0.438316	0.558279	0.353267	0.882172	0.400451	0.513369	0.263548	0	0.167655	-0.166463	0	0.0281081	0	0	0.153027	0	0.31092	2.83121	-0.759251	0.8	0	0.8	0.0434664	0.138136	3.38815	-0.196872	4.03471	0	0	0	0	0
Cooperative & Agricultural Cred	Commercial banks	Private	Yemen, Rep.	2017	2017Cooperative & Agricultural Cred	96	0.788194	0.246548	-0.0357543	0.0341757	0	0.227065	0	0.1408	0.1133	0	0.193423	0	0	0.353912	0.467996	0.756229	0.849392	0.721466	0	0.348853	-0.250724	0	0.121698	0	0	0.16379	0	0.90798	2.98082	-1.34072	0.52	0	0.52	-0.0937512	0	2.98251	0	4.17078	0	1	0	0	0
Credit Agricole Egypt SAE	Commercial banks	Public	Egypt, Arab Rep.	2017	2017Credit Agricole Egypt SAE	157	0.45649	0.426963	0.0662659	0	0	0.0969329	0	0.3575	0.2994	0	0.533287	0	1	0	0	0	0.513369	0.263548	0	0.167655	0.0762738	0.875214	0.0281081	0	0	0.177126	0.15131	0.18691	3.95081	-0.689259	0.2802	0	0.2802	0.0434664	0.138136	3.38815	-0.196872	5.81679	0	1	0	0	0
Cr?dit du Maroc	Commercial banks	Public	Morocco	2017	2017Cr?dit du Maroc	175	0.164982	0.0158147	-0.0016944	-0.0282067	0	0.192271	0.047664	0.5565	0.4615	0	0.0868633	0	0.91234	0.800267	0.91234	0.877159	0.526346	0.277041	0	0.183665	0.0210065	0.246982	0.0337328	0	0	0.109178	0	0.61091	3.09381	-0.105804	0.3969	0	0.0455	0.0105986	0.0163531	3.48235	0.000289532	3.2481	0	1	0	0	0
Cr?dit Libanais S.A.L.	Commercial banks	Private	Lebanon	2017	2017Cr?dit Libanais S.A.L.	214	0.101179	0.73879	0.0078276	0	0	0.25081	0	0.7145	0.545	0	0	0	0.891949	0.587108	0.884157	0.664032	0.513812	0.264003	0	0.091527	0.0329907	0.517687	0.00837718	0	0	0.0048319	0.171592	0.40667	3.05039	0.56522	0	0	0.0794	0.0158205	-0.0078336	3.89216	0.0231263	3.01486	0	0	0	0	0
CreditBank SAL	Commercial banks	Private	Lebanon	2017	2017CreditBank SAL	134	0.938314	0.31417	-0.0439461	0.0717769	0	0.186932	0.355895	0.2771	0.2428	0	5.98104	0	1	0	0	0	0.513812	0.264003	0	0.091527	0.335925	0.998499	0.00837718	0	0	0.408633	0.444933	0.209476	3.12099	-1.59076	0.49	0	0.49	0.0158205	-0.0078336	3.89216	0.0231263	4.13523	0	1	0	0	0
Export Development Bank of Egyp	Commercial banks	Public	Egypt, Arab Rep.	2017	2017Export Development Bank of Egyp	22	0.216293	0.20099	0.0069117	0	0	0.15609	0	0.3552	0.3149	0	-2.40382	0	0.899537	0	0	0	0.513369	0.263548	0	0.167655	0.335925	0.998499	0.0281081	0	0	0.699335	0.113845	0.71692	3.0349	-1.59076	0.27	0	0.27	0.0434664	0.138136	3.38815	-0.196872	4.36263	0	1	0	0	0
Fenicia Bank SAL	Commercial banks	Private	Lebanon	2017	2017Fenicia Bank SAL	88	0.817511	0.637379	0.0334266	-0.0329404	0	0.128123	0.0253547	0.8074	0.677	0	0.503202	0.163704	0.620204	0	0	0	0.513812	0.264003	0	0.091527	-0.312079	0	0.00837718	0	0	0.125122	0.167211	0.28207	0.506665	-0.310735	0.4249	0.0641	0.0121	0.0158205	-0.0078336	3.89216	0.0231263	0	0	1	0	0	0
Future Bank B.S.C.	Commercial banks	Private	Bahrain	2017	2017Future Bank B.S.C.	82	0.742829	0.293646	0.0005412	0.132942	0	0.1524	0.00605611	1.0195	0.7424	0.1415	0.614353	0	1	0	0	0	0.423619	0.179453	0	0.140714	0.123845	0.614003	0.0198003	0.0155121	0	0.560234	0.0792129	0.73663	0.066718	-0.217519	0.2	0.0012	0.2	0.0355813	0.0278679	4.37554	0	2.96562	0	1	0	0	0
Gulf Commercial Bank	Commercial banks	Public	Iraq	2017	2017Gulf Commercial Bank	38	0.387301	0.137697	0.0135008	0.225871	0	0.0966715	0	0.7757	0.6012	0	0.926078	0	0.555871	0	0	0	0.856831	0.734159	0	0.108825	-0.312079	0	0.0118428	0	0	0.671705	0.745232	0.49751	3.19195	-0.310735	0.2846	0.0846	0.2621	0.137874	0.00556521	3.71644	-0.0476795	3.57034	0	1	0	0	0
Gulf International Bank BSC	Commercial banks	Private	Bahrain	2017	2017Gulf International Bank BSC	258	0.861995	0.488142	-0.0207365	0.0365847	0	0.179789	0.1197	1.1181	0.8011	0	0.361606	-0.0119216	1	0	0	0	0.423619	0.179453	0	0.140714	0.123845	0.614003	0.0198003	0	0	0.227029	0	0.75	2.75084	-0.310735	0.6674	0	0.6674	0.0355813	0.0278679	4.37554	0	2.92381	0	1	0	0	0
HSBC Bank Middle East	Commercial banks	Private	United Arab Emirates	2017	2017HSBC Bank Middle East	60	0	0	0	0	0	0.168206	0	0.8478	0.6515	0	0.492409	0	1	0	0	0	0.558455	0.311872	0	0.126246	0.0906741	0.8228	0.0159379	0	0	0	0	0	3.4149	-0.349657	0.3111	0	0.3111	0.0298422	0.0161749	4.60901	-0.0716081	0	0	1	0	0	0
International Bank for Trade an	Commercial banks	Public	Syrian Arab Republic	2017	2017International Bank for Trade an	44	0.803625	0.6479	0.017631	0	0	0.0987405	0.113	0.5976	0.4823	0	0	-0.130972	0.851387	0.470244	0.94162	0.499399	0.699797	0.489715	0	0.384437	-0.328386	0	0.147792	0	0	0.0548622	0.0751628	0.508	3.84768	-0.0960988	0.2536	0	0.187	-0.0563044	0	2.81258	0	9.49088	0	1	0	0	0
Jammal Trust Bank SAL	Commercial banks	Private	Lebanon	2017	2017Jammal Trust Bank SAL	53	0.875477	0.2789	0.0106047	0.00368546	0	0.114082	0.0556	0.2864	0.2415	0	0.681357	-0.175513	0.922116	0	0	0	0.513812	0.264003	0	0.091527	0.0762738	0.875214	0.00837718	0	0	0.0300645	0.0696255	0.4602	4.17346	-0.689259	0.2912	0	0.2912	0.0158205	-0.0078336	3.89216	0.0231263	10.674	0	1	0	0	0
Jordan Commercial Bank	Commercial banks	Public	Jordan	2017	2017Jordan Commercial Bank	111	0.774519	0.6182	0.00555404	-0.718061	0	0.125952	0.0094	0.6004	0.4976	0	0.0640053	-0.0174699	0.584672	0.499828	0.889644	0.561829	0.639814	0.409362	0	0.264023	0.0210065	0.246982	0.0697081	0	0	0.0446037	0.0816964	0.6502	3.32077	-0.105804	0.1078	0	0.1078	0.0199418	-0.00778431	3.62679	0.0520861	11.0898	0	1	0	0	0
Mashreqbank PSC	Commercial banks	Public	United Arab Emirates	2017	2017Mashreqbank PSC	271	0.834547	0.402	0.0318028	0.0865321	0	0.242367	0.0581	0.8854	0.6862	0.2208	0.0202435	0.153995	0.985916	0.486165	0.977465	0.497374	0.558455	0.311872	0	0.126246	0.0329907	0.517687	0.0159379	0.0271804	0	0.0190186	0.110419	0.3616	2.8201	0.56522	0.4	0	0.4	0.0298422	0.0161749	4.60901	-0.0716081	9.72622	0	1	0	0	0
National Bank of Kuwait S.A.K.	Commercial banks	Public	Kuwait	2017	2017National Bank of Kuwait S.A.K.	302	0.813758	0.0547	0.0113544	0.0644207	0	0.0936494	0.2933	0.5271	0.4598	0	0.103314	0.49137	0.667052	0.583583	0.78846	0.740156	0.495946	0.245962	0	0.191722	-0.166463	0	0.0367573	0	0	0.0315239	0.136992	0.5899	2.7819	-0.759251	0.4738	0	0.4738	0.0292587	0.031984	4.47362	-0.0657336	8.519	0	1	0	0	0
Natixis Algerie	Commercial banks	Private	Algeria	2017	2017Natixis Algerie	68	0	0	0	0	0	0	0	0	0	0.2006	0	0	0	0	0	0	0.773592	0.598445	0	0.180254	0	0.875214	0.0324916	0	0	0	0	0	2.51311	-0.689259	0.6733	0	0.6733	0.032	0.0639769	3.61398	0.0625794	0	0	0	0	0	0
Samba Financial Group	Commercial banks	Public	Saudi Arabia	2017	2017Samba Financial Group	300	0	0	0	-0.0821011	0	0.316335	0	0.3	0.2064	0	0	0	1	0.854739	0.95319	0.896714	0.645943	0.417242	0	0.117237	-0.328386	0	0.0137445	0	0	0	0	0	3.14886	-0.0960988	0.3333	0	0.3333	0.0167062	0.0206884	4.31814	-0.0767259	0	0	0	0	0	0
Saudi British Bank JSC (The)	Commercial banks	Public	Saudi Arabia	2017	2017Saudi British Bank JSC (The)	291	0	0	0	0.0734798	0	0.210021	0	0.9902	0.6172	0.175	0	0	1	0.933852	1	0.933852	0.645943	0.417242	0	0.117237	0.159623	0.782943	0.0137445	0.0455694	0	0	0	0	-0.206804	-0.885959	0.95	0	0.95	0.0167062	0.0206884	4.31814	-0.0767259	0	0	0	0	0	0
Soci?t? Arabe Internationale de	Commercial banks	Public	Egypt, Arab Rep.	2017	2017Soci?t? Arabe Internationale de	187	0	0	0	0	0	0.302048	0	0.5738	0.4016	0	0	0	0.675587	0.526937	0.949754	0.554815	0.513369	0.263548	0	0.167655	-0.328386	0	0.0281081	0	0	0	0	0	3.13684	-0.0960988	0.9722	0	0.9722	0.0434664	0.138136	3.38815	-0.196872	0	0	0	0	0	0
Soci?t? G?n?rale Alg?rie	Commercial banks	Private	Algeria	2017	2017Soci?t? G?n?rale Alg?rie	113	0.79134	0.6342	0.0173872	0.0375401	0	0.137792	0.0291	0.6487	0.2519	0.2245	0.0496004	-0.00536709	0.392364	0.392364	0.392364	1	0.773592	0.598445	0	0.180254	-0.166463	0	0.0324916	0.0329259	0	0.0125685	0.161999	0.3391	0	-0.759251	0.2981	0.1489	0.0974	0.032	0.0639769	3.61398	0.0625794	10.7052	0	1	0	0	0
Soci?t? G?n?rale de Banque au L	Commercial banks	Private	Lebanon	2017	2017Soci?t? G?n?rale de Banque au L	238	0	0	0	0.0616016	0	0.194915	0	0.4581	0.3785	0	0.504043	0	0.993441	0.524925	0.883322	0.594263	0.513812	0.264003	0	0.091527	0.0210065	0.246982	0.00837718	0	0	0	0	0	3.6987	-0.105804	0.345	0	0.345	0.0158205	-0.0078336	3.89216	0.0231263	0	0	1	0	0	0
The Commercial Bank (QSC)	Commercial banks	Public	Qatar	2017	2017The Commercial Bank (QSC)	279	0	0	0	0.0927067	0	0.242314	0	0.4824	0.4004	0	0.586384	0	1	0	0	0	0.712716	0.507965	0	0.327146	0.335925	0.998499	0.107025	0	0	0	0	0	3.38273	-1.59076	0.4906	0	0.4906	0.0306419	0.0267659	4.77177	0.00400981	0	0	1	0	0	0
The National Bank of Kuwait - E	Commercial banks	Public	Egypt, Arab Rep.	2017	2017The National Bank of Kuwait - E	170	0.805465	0.583	0.011446	0.119206	0	0.131276	0.0265	0.7221	0.6151	0	0.21071	-0.0349377	0.88782	0	0	0	0.513369	0.263548	0	0.167655	0.136946	0.706399	0.0281081	0	0	0.0449786	0.10988	0.4215	3.55267	0.676528	0.3	0	0.3	0.0434664	0.138136	3.38815	-0.196872	10.3818	0	0	0	0	0
Union Bancaire pour le Commerce	Commercial banks	Public	Tunisia	2017	2017Union Bancaire pour le Commerce	86	0.674405	0.2923	0.0150507	0.11401	0	0.457868	0.4941	0.9142	0.7136	0	0.023694	0.310449	1	0.639174	1	0.639174	0.314044	0.0986235	0	0.0978174	0.0329907	0.517687	0.00956825	0	0	0.0295107	0.287269	1.0225	2.67326	0.56522	0.1553	0	0.0728	0.0111743	0.036294	3.54173	0.0565849	8.2022	0	1	0	0	0
Union Bank of Israel Ltd	Commercial banks	Public	Israel	2017	2017Union Bank of Israel Ltd	216	0.818392	0.562	0.0101201	0	0	0.322766	0.0501	0.3221	0.2422	0.132	0.0583633	0.0784611	0	0.61	0.75	0.813333	0.599338	0.359207	0	0.204866	-0.250724	0	0.04197	0.0157899	0	0.0379506	0.117987	0.6195	0.131607	-1.34072	0.0712	0	0.0712	0.0446275	-0.00546035	4.6079	0.00398608	9.61641	0	1	0	0	0
United Arab Bank PJSC	Commercial banks	Public	United Arab Emirates	2017	2017United Arab Bank PJSC	189	0.754061	0.5673	0.00991652	0.00171308	0	0.148933	0.0942	0.5468	0.4807	0	0.0461858	0.00388347	0.890014	0.775267	0.887514	0.873526	0.558455	0.311872	0	0.126246	0.0210065	0.246982	0.0159379	0	0	0.160751	0.10582	0.443	3.38778	-0.105804	0.1038	0.0238	0.1038	0.0298422	0.0161749	4.60901	-0.0716081	9.79185	0	1	0	0	0
Abu Dhabi Islamic Bank - Public	Islamic banks	Public	United Arab Emirates	2017	2017Abu Dhabi Islamic Bank - Public	273	0.772887	0.637537	1.44298	0.0213391	0	0.18049	0	0.7946	0.644	0.1539	0.411541	-0.999114	1	0	0	0	0.558455	0.311872	0.558455	0.126246	0.082427	0.829458	0.0159379	0.0184382	0	0.325467	0.137678	0.347136	3.20982	-0.345639	0.1732	0.1732	0.0749	0.0298422	0.0161749	4.60901	-0.0716081	6.50912	0	1	0	0	0
Ajman Bank	Islamic banks	Private	United Arab Emirates	2017	2017Ajman Bank	148	0.788608	0.495599	0.588893	0.586934	0	0	0.0609561	0	0	0.1118	0	-0.998955	0.731875	0.417535	0.790751	0.528023	0.558455	0.311872	0.558455	0.126246	0.102838	0.739594	0.0159379	0.0210188	0	0.156703	0.0782311	0.477822	0.492717	-0.855673	1	0	1	0.0298422	0.0161749	4.60901	-0.0716081	6.38257	0	0	0	0	0
Al Baraka Bank Syria SA	Islamic banks	Private	Syrian Arab Republic	2017	2017Al Baraka Bank Syria SA	103	0.642766	0.702619	1.66689	0.0852535	0	0	0	0	0	0	0.0109441	-0.998509	1	0.482339	0.732143	0.658804	0.699797	0.489715	0.699797	0.384437	-0.205493	0	0.147792	0	0	0.11998	0.0955419	0.413005	3.94562	-0.0782786	0.168	0	0.8767	-0.0563044	0	2.81258	0	6.61024	0	1	0	0	0
Al Rajhi Bank Public Joint Stoc	Islamic banks	Public	Saudi Arabia	2017	2017Al Rajhi Bank Public Joint Stoc	303	0.849384	0.295534	1.09066	0.0746443	0	0	0.180558	0	0	0	0.809862	-0.998771	1	0	0	0	0.645943	0.417242	0.645943	0.117237	-0.0637743	0	0.0137445	0	0	0.521741	0.0635989	0.472027	3.19999	-0.251955	0.5701	0	0.5701	0.0167062	0.0206884	4.31814	-0.0767259	6.51221	0	0	0	0	0
Albaraka Bank Tunisia	Islamic banks	Private	Tunisia	2017	2017Albaraka Bank Tunisia	42	0.669703	0.174475	-1.03547	0.0283569	0	0	1.03155	0	0	0	46.6969	-0.998889	0.644877	0	0	0	0.314044	0.0986235	0.314044	0.0978174	0.0427122	0.667832	0.00956825	0	0	0.690757	0.115513	2.23838	-1.24067	-0.226797	0.2523	0	0.0569	0.0111743	0.036294	3.54173	0.0565849	5.01116	0	1	0	0	0
Albaraka Banking Group B.S.C.	Islamic banks	Public	Bahrain	2017	2017Albaraka Banking Group B.S.C.	261	0.517137	0.596527	1.43101	0.0804785	0	0.183492	0.049319	0.2406	0.2182	0.0831	0.0119189	-0.998961	0.716775	0.476208	0.778887	0.611395	0.423619	0.179453	0.423619	0.140714	0.123845	0.614003	0.0198003	0	0	0.14598	0.147463	0.28252	3.12867	-0.917665	0.4148	0	0.2771	0.0355813	0.0278679	4.37554	0	7.6078	0	1	0	0	0
Albaraka Islamic Bank BSC	Islamic banks	Private	Bahrain	2017	2017Albaraka Islamic Bank BSC	105	0.801761	0.490495	3.14714	0	0	0.148322	0.0213732	0.2447	0.2239	0.141	0.20829	-0.999085	0.605657	0	0	0	0.423619	0.179453	0.423619	0.140714	0.123845	0.614003	0.0198003	0.0463186	0	0.403204	0.124539	0.259353	3.06766	-1.84853	0.35	0	0.35	0.0355813	0.0278679	4.37554	0	6.60444	0	1	0	0	0
Ansar Bank	Islamic banks	Public	Iran, Islamic Rep.	2017	2017Ansar Bank	191	0.745708	0.60925	0.386713	0.0666478	0	0.180327	0.00784869	0.2972	0.2258	0	0.905676	-0.998839	0.976085	0	0	0	0.530268	0.281184	0.530268	0.133523	0.0427122	0.667832	0.0178285	0	0	0.360586	0.0621188	0.748252	2.88779	-0.226797	0.87	0	0.87	0.133962	0.0724543	3.74196	0	7.08948	0	0	0	0	0
Bank Alkhair BSC	Islamic banks	Private	Bahrain	2017	2017Bank Alkhair BSC	18	0.114905	0.417357	-0.3675	0.28488	0	0.127851	0	0.8348	0.6623	0.1024	0.0380547	-0.999032	0.904865	0.472157	0.821669	0.574632	0.423619	0.179453	0.423619	0.140714	0.123845	0.614003	0.0198003	0.0114705	0	0.00680819	0.502176	1.22612	2.73075	0.663484	0.4	0	0.4	0.0355813	0.0278679	4.37554	0	5.70865	0	1	0	0	0
Bank Nizwa SAOG	Islamic banks	Public	Oman	2017	2017Bank Nizwa SAOG	52	0.796229	0.378689	0.0037367	0.48592	0	1.06909	0.0379106	1.4164	0.5578	0.1748	0.022848	0.116002	0	0.977925	1	0.977925	0.558968	0.312445	0.558968	0.24065	0.0482971	0.714143	0.0579123	0.0165536	0	0.431028	0	0.6237	0	-1.44313	0.1	0	0.1	0.0504642	0.0110921	4.17985	-0.0127353	4.38368	0	1	0	0	0
Bank Pasargad	Islamic banks	Private	Iran, Islamic Rep.	2017	2017Bank Pasargad	244	0	0	0	0.522276	0	0.215637	0.0790267	0.6628	0.3882	0	0	0.0581426	0.571602	0.384596	0.939394	0.409409	0.530268	0.281184	0.530268	0.133523	-0.0862932	0	0.0178285	0	0	0	0.0912993	0	2.62896	-0.073832	0.97	0	0.97	0.133962	0.0724543	3.74196	0	0	0	1	0	0	0
Bank Sepah	Islamic banks	Private	Iran, Islamic Rep.	2017	2017Bank Sepah	251	0.860234	0.320814	0.0400606	0.624912	0.0092927	0.354289	0.0429944	0.5578	0.4967	0.1686	0.0160955	-0.056349	0.599034	0.302053	0.878788	0.343716	0.530268	0.281184	0.530268	0.133523	0	0.350714	0.0178285	0	0	0.221314	0	0.26106	2.25026	0.663484	0.49	0	0.49	0.133962	0.0724543	3.74196	0	4.80088	1	1	0	0	0
Bank Tejarat	Islamic banks	Public	Iran, Islamic Rep.	2017	2017Bank Tejarat	277	0	0	0	0.113294	0.0163375	0.14011	0.0491713	0.7943	0.6623	0.1776	0.0608039	-0.0863572	0.320141	0.473183	0.803976	0.588553	0.530268	0.281184	0.530268	0.133523	0.013778	0.350714	0.0178285	0.0198941	0.112016	0	0.0960609	0	3.51492	0.663484	0.403	0.0737	0.0067	0.133962	0.0724543	3.74196	0	0	1	1	0	0	0
Banque Zitouna	Islamic banks	Private	Tunisia	2017	2017Banque Zitouna	51	0	0	0	0	0.0109623	0.11576	0.0491713	0.7679	0.6865	0.2	0.0668324	-0.0863572	1	0.577319	0.907895	0.635887	0.314044	0.0986235	0.314044	0.0978174	0.0799569	0.646529	0.00956825	0.0382569	0.191285	0	0.378606	0	3.35303	-0.217884	0.749	0.115	0.749	0.0111743	0.036294	3.54173	0.0565849	0	1	1	0	0	0
Boubyan Bank KSCP	Islamic banks	Public	Kuwait	2017	2017Boubyan Bank KSCP	215	0	0	0	0.508757	0.009173	0.0767939	0.450226	0.382	0.3439	0	0.0217345	-0.0395824	1	0.515065	0.848878	0.60676	0.495946	0.245962	0.495946	0.191722	-0.0535185	0	0.0367573	0	0.130852	0	0.0102544	0	3.01658	-0.917665	0.7368	0.0527	0.7368	0.0292587	0.031984	4.47362	-0.0657336	0	1	0	0	0	0
Cham Islamic Bank SA	Islamic banks	Private	Syrian Arab Republic	2017	2017Cham Islamic Bank SA	26	0.784883	0.647725	0.0125384	0.0119933	0.0447698	0.065911	0.0106747	0.1477	0.1299	0.196	0.233391	0.040619	1	0	0	0	0.699797	0.489715	0.699797	0.384437	0	0.614003	0.147792	0	0	0.198734	0.067883	0.35112	3.01162	-1.84853	0.23	0	0.23	-0.0563044	0	2.81258	0	0	1	0	0	0	0
Eghtesad Novin Bank PJSC-EN Ban	Islamic banks	Public	Iran, Islamic Rep.	2017	2017Eghtesad Novin Bank PJSC-EN Ban	224	0.471679	0.22207	0.0098066	-0.0614143	0.0116255	0.0829627	0	0.7234	0.6195	0.1398	0.0611213	-0.212758	0.783505	0.454596	0.924064	0.491953	0.530268	0.281184	0.530268	0.133523	-0.0862932	0	0.0178285	0.0221354	0.158336	0.481854	0.0788889	0.74583	3.772	-0.073832	0.3011	0	0.3011	0.133962	0.0724543	3.74196	0	0	1	1	0	0	0
Faisal Islamic Bank of Egypt	Islamic banks	Public	Egypt, Arab Rep.	2017	2017Faisal Islamic Bank of Egypt	190	0	0	0	0	0.0063383	0.300872	0.0568142	1.5866	0.3903	0	0.0503448	0.19054	0.845816	0.701959	0.843291	0.832404	0.513369	0.263548	0.513369	0.167655	-0.0862932	0	0.0281081	0	0.158336	0	0.0897634	0	2.92224	-0.073832	0.1474	0.018	0.1474	0.0434664	0.138136	3.38815	-0.196872	0	1	1	0	0	0
Islamic Corporation for the Dev	Islamic banks	Private	Lebanon	2017	2017Islamic Corporation for the Dev	99	0.734011	0.522466	0.0211415	0	0.0114719	0.199154	0.043457	0.7168	0.6242	0	0.0356164	0.028831	1	0.377473	0.885207	0.426423	0.513812	0.264003	0.513812	0.091527	-0.0862932	0	0.00837718	0	0.158336	0.275135	0.0914908	0.41331	2.13877	-0.073832	0.291	0	0.1442	0.0158205	-0.0078336	3.89216	0.0231263	5.06129	1	1	0	0	0
Islamic Development Bank	Islamic banks	Private	Saudi Arabia	2017	2017Islamic Development Bank	253	0.86441	0.678847	0.0069823	0	0.0203449	0.151988	0.0162378	0.7836	0.6666	0.1519	0.506556	0.0754319	1	0	0	0	0.645943	0.417242	0.645943	0.117237	0	0.829458	0.0137445	0	0	0.183336	0.0238419	0.6712	2.76499	-0.345639	0.0659	0	0.0583	0.0167062	0.0206884	4.31814	-0.0767259	4.47822	1	1	0	0	0
Islamic International Arab Bank	Islamic banks	Private	Jordan	2017	2017Islamic International Arab Bank	117	0.782203	0.762677	0.0057086	0	-0.0042735	0.688948	0.00869997	0.2012	0.1146	0	0	0.0748221	0.812923	0.166576	0.50505	0.32982	0.639814	0.409362	0.639814	0.264023	-0.0862932	0	0.0697081	0	0.158336	0.147171	0.107999	0.59977	2.31736	-0.073832	0.0555	0	0.0555	0.0199418	-0.00778431	3.62679	0.0520861	5.32047	1	0	0	0	0
Jordan Dubai Islamic Bank	Islamic banks	Public	Jordan	2017	2017Jordan Dubai Islamic Bank	63	0.86282	0.290496	0.0184352	0	0.0101111	0.0648884	0.052863	0.7813	0.6444	0.7267	0.325545	0.225619	0.916928	0.4666	0.819391	0.569448	0.639814	0.409362	0.639814	0.264023	0.0926865	0.987927	0.0697081	0.0690116	0.0949657	0.159816	0	0.31886	0.325142	-0.91461	0.3	0	0.3	0.0199418	-0.00778431	3.62679	0.0520861	3.47708	1	1	0	0	0
Parsian Bank	Islamic banks	Public	Iran, Islamic Rep.	2017	2017Parsian Bank	246	0.725027	0.60762	0.0088893	0.334864	0	0.105297	0.0497105	0.4246	0.3576	0	0.152547	-0.129567	0.691589	0	0	0	0.530268	0.281184	0.530268	0.133523	0.123845	0.614003	0.0178285	0	0.328501	0.348138	0.0960261	0.45376	3.32267	-1.84853	0.3226	0	0.3226	0.133962	0.0724543	3.74196	0	5.11783	1	0	0	0	0
Syria International Islamic Ban	Islamic banks	Public	Syrian Arab Republic	2017	2017Syria International Islamic Ban	81	0	0	0	0	0.0135786	0.0618299	0.00762647	0.1095	0.0952	0.822	0.00900661	0.284731	1	0.514741	0.821843	0.626325	0.699797	0.489715	0.699797	0.384437	-0.0535185	0	0.147792	0.10756	0.130852	0	0.0375791	0	3.33793	-0.917665	0.1535	0	0.0933	-0.0563044	0	2.81258	0	0	1	1	0	0	0
Tamweel PJSC	Islamic banks	Private	United Arab Emirates	2017	2017Tamweel PJSC	83	0.768355	0.647844	0.0181335	0	-0.357326	1.90859	0.0129197	1.3783	0.3199	0.2708	0	0.0847973	0.769813	0.936772	0.986867	0.949239	0.558455	0.311872	0.558455	0.126246	-0.0862932	0	0.0159379	0.0428774	0.158336	0.0942244	0.104824	0.37711	2.85684	-0.073832	0.2185	0	0.2185	0.0298422	0.0161749	4.60901	-0.0716081	5.34892	1	0	0	0	0
Warba Bank	Islamic banks	Public	Kuwait	2017	2017Warba Bank	118	0.810171	0.551851	0.0221652	0	0.0045321	0.555628	0.0152838	0.5739	0.3246	0.5611	0.0346995	0.0415938	1.6485	0.346253	0.637048	0.543527	0.495946	0.245962	0.495946	0.191722	-0.0862932	0	0.0367573	0.0888425	0.158336	0.0992018	0.101484	0.30931	1.9336	-0.073832	0.0545	0	0.0545	0.0292587	0.031984	4.47362	-0.0657336	5.37152	1	1	0	0	0
Abu Dhabi Commercial Bank	Commercial banks	Public	United Arab Emirates	2018	2018Abu Dhabi Commercial Bank	299	0.800786	0.5043	0.0142741	0.20022	0	0.0590423	0	0.7301	0.5421	0	0.106186	0.00370387	1	0.484098	0.871681	0.555362	0.579884	0.336265	0	0.142005	0.0329907	0.517687	0.0201654	0	0	0.0226619	0.163369	0.2973	3.29233	0.56522	0	0	0.0966	0.0237355	0.0196683	4.64186	-0.0589291	10.1678	0	1	0	0	0
Ahli Bank SAOG	Commercial banks	Public	Oman	2018	2018Ahli Bank SAOG	172	0.47971	0.198344	0.0024845	0	0	0.110744	0	0.3634	0.3104	0.295	0.511338	0	0.602045	0.423175	0.845338	0.500598	0.556399	0.30958	0	0.252059	0.0313439	0.388587	0.0635335	0.0612348	0	0.36853	0	0.159387	0	-0.816695	0.065	0.0491	0.9086	0.00304058	0.0159716	4.21804	-0.0783993	2.68395	0	1	0	0	0
Arab Bank for Investment & Fore	Commercial banks	Private	United Arab Emirates	2018	2018Arab Bank for Investment & Fore	158	0.290696	0.482267	0.0127811	0	0	0	0.0172604	0	0	0.2122	0	0	0.780698	0	0	0	0.579884	0.336265	0	0.142005	0	0.483735	0.0201654	0	0	0.392244	0.0583398	0.51573	0	-0.833201	0.8	0	0.8	0.0237355	0.0196683	4.64186	-0.0589291	4.28135	0	0	0	0	0
Arab Bank Plc	Commercial banks	Public	Jordan	2018	2018Arab Bank Plc	282	0.613632	0.65167	0.0293162	0.106135	0	0.0998867	0.0325377	0.5278	0.447	0.182	0.0165897	0	0.932143	0.849199	0.906323	0.936972	0.623658	0.388949	0	0.263777	0.0313439	0.388587	0.0695785	0.0377788	0	0.236852	0.179495	0.29098	0	-0.816695	0.4075	0.0066	0.1143	0.0208711	0.0332389	3.6347	0.0201876	4.11552	0	1	0	0	0
Arab Banking Corporation - Egyp	Commercial banks	Private	Egypt, Arab Rep.	2018	2018Arab Banking Corporation - Egyp	73	0	0	0	0	0	0	0.0443135	0	0	0.3143	0	0	0.639387	0	0	0	0.584146	0.341226	0	0.207576	0	0.483735	0.0430877	0	0	0	0	0	0	-0.833201	0.3959	0	0.06	0.0418122	0.295066	3.40434	-0.116333	0	0	0	0	0	0
Arab Banking Corporation (Jorda	Commercial banks	Public	Jordan	2018	2018Arab Banking Corporation (Jorda	80	0.812178	0.570312	-0.0197272	0	0	0.0926027	0.0943783	0.2825	0.2274	0.1468	1.91726	0	1	0	0	0	0.623658	0.388949	0	0.263777	0.0661745	0.689202	0.0695785	0.0204514	0	0.271247	0.248473	0.57628	1.06644	-1.97329	0.5667	0	0.5667	0.0208711	0.0332389	3.6347	0.0201876	4.35679	0	1	0	0	0
Arab Investment Bank-Federal Ar	Commercial banks	Private	Egypt, Arab Rep.	2018	2018Arab Investment Bank-Federal Ar	92	0.613587	0	0.0004844	0	0	0	0	0	0	0.1849	0	0	0.711535	0	0	0	0.584146	0.341226	0	0.207576	0	0.424264	0.0430877	0	0	0.0082344	0	0.79218	0	-0.815703	0.8601	0	0.8601	0.0418122	0.295066	3.40434	-0.116333	2.91687	0	0	0	0	0
Attijari Bank	Commercial banks	Public	Tunisia	2018	2018Attijari Bank	133	0	0.0991951	-0.0398911	0	0	0.196122	0	0.4581	0.3564	0.1376	0	0	0.513854	0.448597	0.730718	0.613913	0.368224	0.135589	0	0.105868	0.151856	0.971082	0.011208	0.0221585	0	0.220526	0	0.100227	3.02633	-0.22583	0.9722	0	0.9722	0.022442	0.0530885	3.53641	0	0	0	0	0	0	0
Attijariwafa Bank	Commercial banks	Public	Morocco	2018	2018Attijariwafa Bank	285	0	0.649268	0.0105302	0	0	0.0855823	0	0.3951	0.2682	0.1702	0.0327619	0	0.504073	0.401524	0.733531	0.547385	0.689644	0.475608	0	0.208651	0.0313439	0.388587	0.0435351	0.0353294	0	0.155518	0.144253	0.63758	2.2972	-0.816695	0.2981	0.16	0.0974	0.042546	0.00754663	3.50815	-0.0180015	4.01499	0	1	0	0	0
Bahrain Commercial Facilities C	Commercial banks	Public	Bahrain	2018	2018Bahrain Commercial Facilities C	46	0.89694	0.695166	0.0094013	0	0	0.1677	0	0.6179	0.5127	0	0.289493	0	0.55134	0.261089	0.831094	0.314151	0.525451	0.276099	0	0.161035	0.0313439	0.388587	0.0259324	0	0	0.0679379	0.137555	0.50164	0	-0.083611	0.3446	0	0.3446	0.0429095	0.0138672	4.38005	0	3.05212	0	1	0	0	0
Bank Hapoalim BM	Commercial banks	Public	Israel	2018	2018Bank Hapoalim BM	305	0.766386	0.541412	0.0027564	0.180387	0	0.0877819	0.0710887	0.1736	0.1422	0.1425	0.388584	0.0752522	0.842574	0	0	0	0.643489	0.414077	0	0.202265	0.0661745	0.689202	0.040911	0.0198524	0	0.155849	0.437342	0.45944	0	-1.97329	0.4906	0	0.4906	0.0437704	0.00244953	4.62034	0.013519	4.12904	0	1	0	0	0
Bank Leumi Le Israel BM	Commercial banks	Public	Israel	2018	2018Bank Leumi Le Israel BM	304	0	0	0	0.200306	0	0.120183	0.0889701	0.7733	0.608	0.5013	0.215917	0	0.984848	0	0	0	0.643489	0.414077	0	0.202265	0.153076	0.662571	0.040911	0.174799	0	0	0.0649175	0	0	0.348209	0.3	0	0.3	0.0437704	0.00244953	4.62034	0.013519	0	0	0	0	0	0
Bank of Alexandria	Commercial banks	Private	Egypt, Arab Rep.	2018	2018Bank of Alexandria	185	0.857985	0.630493	0.0029152	0.0644547	0	0.258586	0.117382	0.7758	0.7183	0.99	0.0156904	0	0.877956	0.408034	0.841226	0.485047	0.584146	0.341226	0	0.207576	0	0.497996	0.0430877	0	0	0.190886	0.095763	0.34152	1.10411	0.659145	0.1553	0	0.0868	0.0418122	0.295066	3.40434	-0.116333	4.2273	0	1	0	0	0
Bank of Baghdad	Commercial banks	Public	Iraq	2018	2018Bank of Baghdad	74	0.837307	0.477212	0.0102734	0	0	0.625021	0.0143697	0.2373	0.1254	0.138	0.0300546	0	0	0.077105	0.226939	0.339761	0.696827	0.485568	0	0.187797	-2.12868	0	0.0352678	0.025916	0	0.401035	0.0519587	0.71765	0	-1.5402	0.0999	0	0.0712	-0.0181975	0.00184059	3.76598	-0.0524177	5.59403	0	1	0	0	0
Bank of Palestine Plc	Commercial banks	Public	PALESTINIAN TERRITORIES	2018	2018Bank of Palestine Plc	125	0.703422	0.507769	0.0208592	0	0	0.161756	0	0.6176	0.5118	0.1533	0.0228791	0	0.771711	0.195111	0.456039	0.427838	0.710086	0.504222	0	0.392467	0.124239	0.686294	0.15403	0.0404371	0	0.150365	0	0.34678	3.10832	-0.083611	0.1038	0.1001	0.1038	0	0	0	0	4.76556	0	1	0	0	0
Bank of Sharjah	Commercial banks	Private	United Arab Emirates	2018	2018Bank of Sharjah	193	0.637215	0.588019	0.01416	0	0	0.188581	0.0333103	0.6357	0.5377	0.1901	0.0111994	0	0.46785	0.28526	0.691057	0.412788	0.579884	0.336265	0	0.142005	0.124239	0.686294	0.0201654	0.0501441	0	0.262639	0.191185	0.51542	3.01815	-0.083611	0.265	0.1988	0.265	0.0237355	0.0196683	4.64186	-0.0589291	4.24878	0	1	0	0	0
Bank of Syria and Overseas SA	Commercial banks	Public	Syrian Arab Republic	2018	2018Bank of Syria and Overseas SA	87	0	0	0	0	0	0.170118	0	0.7725	0.5999	0	0.0318419	0.0615601	0.677736	0.341752	0.877929	0.389271	0.495708	0.245727	0	0.139315	0.124239	0.686294	0.0194086	0	0	0	0	0	2.96336	-0.083611	0.5053	0	0.5053	-0.00727487	0	2.92598	0	0	0	1	0	0	0
Bank Sohar SAOG	Commercial banks	Public	Oman	2018	2018Bank Sohar SAOG	182	0.52129	0.927363	0.0101615	0	0	0.0312223	0.0356867	0.6271	0.495	0.1382	0.0549436	0	0.872276	0.551331	0.772582	0.713621	0.556399	0.30958	0	0.252059	0.0352172	0.497996	0.0635335	0.0196251	0	0.0186976	0.123306	0.37281	3.47661	0.659145	0.3947	0	0.14961	0.00304058	0.0159716	4.21804	-0.0783993	4.00121	0	1	0	0	0
Banque BEMO Sal	Commercial banks	Public	Lebanon	2018	2018Banque BEMO Sal	90	0.672619	0.681406	0.0155441	0	0	0.0170005	0.0498517	0.9743	0.7562	0.354	0.143179	-0.00619007	0.921296	0.526168	0.962784	0.546506	0.680252	0.462743	0	0.233749	0.028317	0.374166	0.0546384	0.0716017	0	0.115478	0.087544	0.31376	4.49477	0.659118	0.2196	0.0085	0.13	0.00782014	0.0432135	3.90443	0	5.25719	0	1	0	0	0
Banque de l_Industrie et du Tra	Commercial banks	Private	Lebanon	2018	2018Banque de l_Industrie et du Tra	41	0.806055	0.668315	0.0100908	0	0	0.168902	0.072107	1.0922	0.7864	0.2182	0.476666	-0.0530579	1	0	0	0	0.680252	0.462743	0	0.233749	0.123005	0.69857	0.0546384	0.0549992	0	0.0848301	0	0.31186	2.88155	0.139336	0.349	0	0.349	0.00782014	0.0432135	3.90443	0	3.47319	0	1	0	0	0
Banque du Caire SAE	Commercial banks	Private	Egypt, Arab Rep.	2018	2018Banque du Caire SAE	222	0.676845	0.600935	0.0263848	0.0213331	0	0.321974	0.0233345	0.9146	0.6086	0.64	0.0217041	0.188304	0.332426	0.275536	0.393939	0.699438	0.584146	0.341226	0	0.207576	0.0352172	0.497996	0.0430877	0.0908831	0	0.097476	0	0.33581	0	0.659145	0.3	0	0.0555	0.0418122	0.295066	3.40434	-0.116333	3.32137	0	1	0	0	0
Banque Libano-Francaise	Commercial banks	Private	Lebanon	2018	2018Banque Libano-Francaise	221	0.89527	0.738839	0.0082461	0	0	0.158275	0	0.7247	0.5852	0.5417	0.542531	0.0934696	0.319149	0	0	0	0.680252	0.462743	0	0.233749	-0.0451465	0	0.0546384	0.0650422	0	0.0949746	0.127101	0.35476	4.27992	-0.230552	0.442	0.1004	0.2071	0.00782014	0.0432135	3.90443	0	3.81695	0	1	0	0	0
Banque Marocaine du Commerce Ex	Commercial banks	Public	Morocco	2018	2018Banque Marocaine du Commerce Ex	266	0.817104	0.41625	0.0175796	0	0	0.109102	0.0453279	0.1194	0.0913	0	0.459367	-0.0144016	0.752737	0	0	0	0.689644	0.475608	0	0.208651	0.0661745	0.689202	0.0435351	0	0	0.269355	0.0538117	0.27955	0	-1.97329	0.47	0	0.47	0.042546	0.00754663	3.50815	-0.0180015	3.91365	0	1	0	0	0
Banque Marocaine pour le Commer	Commercial banks	Public	Morocco	2018	2018Banque Marocaine pour le Commer	188	0.719555	0.439252	0.0243482	0	0	0	0	0	0	0.1611	0	0	0.785055	0	0	0	0.689644	0.475608	0	0.208651	0	0.424264	0.0435351	0	0	0.424375	0.107378	0.27057	0	-0.815703	1	0	1	0.042546	0.00754663	3.50815	-0.0180015	0	0	0	0	0	0
Banque Misr SAE	Commercial banks	Private	Egypt, Arab Rep.	2018	2018Banque Misr SAE	287	0.810517	0.415584	0.0109274	0.028744	0	0.0320034	0.0771939	0.8702	0.7104	0	0.869607	-0.00599125	0.967302	0	0	0	0.584146	0.341226	0	0.207576	0.153076	0.662571	0.0430877	0	0	0.303545	0	0.43627	3.51573	0.348209	0.5	0	0.5	0.0418122	0.295066	3.40434	-0.116333	4.37862	0	1	0	0	0
Banque Nationale d_Alg?rie	Commercial banks	Private	Algeria	2018	2018Banque Nationale d_Alg?rie	270	0.604384	0.42372	0.0282439	0	0	0.116956	0.0186723	0.6217	0.5363	0.139	0.231765	0.188513	2.09409	0.569056	0.924898	0.615263	1	1	0	0	0.0313439	0.388587	0	0.028853	0	0.485524	0	0.4742	0	-0.816695	0.9712	0	0.168	0.013	0.0559112	3.61844	0.0171922	0	0	1	0	0	0
Banque Saudi Fransi JSC	Commercial banks	Public	Saudi Arabia	2018	2018Banque Saudi Fransi JSC	289	0.819455	0.340456	0.0070326	0.241188	0	0.141376	0.0916862	0.6548	0.5753	0.186	0.933361	0.427323	1	0	0	0	0.452626	0.20487	0	0.120071	-0.0992942	0	0.0144169	0.0729989	0	0.167008	0	0.57186	0	0	0	0.0322	0.05	-0.00741503	-0.00838195	4.36808	0	0	0	0	0	0	0
BBK B.S.C.	Commercial banks	Public	Bahrain	2018	2018BBK B.S.C.	213	0.714359	0.467878	0.0086383	0.126156	0	0.0265548	0	0.9898	0.7949	0	0.141795	0	1	1	1	1	0.525451	0.276099	0	0.161035	0.0313439	0.388587	0.0259324	0	0	0.186748	0.072427	0.63315	3.85622	0.644034	0.1298	0.0038	0.1298	0.0429095	0.0138672	4.38005	0	3.49493	0	1	0	0	0
Burgan Bank KPSC	Commercial banks	Public	Kuwait	2018	2018Burgan Bank KPSC	252	0.740393	0.672345	0.014415	0.213072	0	0.150048	0.0341684	0.8664	0.716	0.2693	0.318276	0	0.734694	0	0	0	0.585023	0.342252	0	0.203283	0	0	0.0413238	0.0723115	0	0.195847	0.0736642	0.45069	2.83767	0.147128	0.349	0	0.349	-0.0471211	0.0217183	4.53141	-0.104922	5.56621	0	1	0	0	0
Citibank N.A., United Arab Emir	Commercial banks	Private	United Arab Emirates	2018	2018Citibank N.A., United Arab Emir	205	0.898348	0.333135	0.0122543	0	0	0.295222	0.0278559	0.506	0.4178	0	739.567	0.214187	1	0	0	0	0.579884	0.336265	0	0.142005	0.335925	0.998499	0.0201654	0	0	0.232576	0.0998887	0.45662	3.28994	-1.59076	0.47	0	0.47	0.0237355	0.0196683	4.64186	-0.0589291	4.67386	0	1	0	0	0
Commercial Bank International P	Commercial banks	Public	United Arab Emirates	2018	2018Commercial Bank International P	164	0.803853	0.780157	0.0175856	0	0	0	0.0279349	0	0	0	0	0.114931	0	0	0	0	0.579884	0.336265	0	0.142005	0	0.782943	0.0201654	0	0	0.142457	0.0433958	0.43571	0.244612	-0.885959	1	0	1	0.0237355	0.0196683	4.64186	-0.0589291	3.33118	0	0	0	0	0
Commercial International Bank (	Commercial banks	Public	Egypt, Arab Rep.	2018	2018Commercial International Bank (	256	0.825837	0.472372	0.0152048	0.286063	0	0.160568	0.116257	0.6534	0.5364	0	0	-0.0339443	0.621455	0.520214	0.903666	0.575671	0.584146	0.341226	0	0.207576	-0.166463	0	0.0430877	0	0	0.222129	0.0624038	0.4901	2.3173	-0.759251	0.971	0.0022	0.19	0.0418122	0.295066	3.40434	-0.116333	4.61397	0	1	0	0	0
Cooperative & Agricultural Cred	Commercial banks	Private	Yemen, Rep.	2018	2018Cooperative & Agricultural Cred	96	0.804763	0.105528	0.0227866	0	0	0.236046	0	0.7094	0.609	0.183	1.19413	-0.0125201	1	0	0	0	0	0	0	0	0.133203	0.560357	0	0.0776313	0	0.545413	0	0.44822	0	0	0	0.0521	0.05	-0.050718	0	2.91599	0	6.11416	0	0	0	0	0
Dar Es Salaam Investment Bank-D	Commercial banks	Public	Iraq	2018	2018Dar Es Salaam Investment Bank-D	15	0	0	0	0	0	0.241962	0.0111428	0.7294	0.5765	0	0.450075	0.0831959	1	0	0	0	0.696827	0.485568	0	0.187797	0.0906741	0.8228	0.0352678	0	0	0	0	0	3.25645	-0.349657	0.173	0.388	0.075	-0.0181975	0.00184059	3.76598	-0.0524177	0	0	1	0	0	0
Doha Bank	Commercial banks	Public	Qatar	2018	2018Doha Bank	255	0.873713	0.619852	0.0128693	0.256002	0	0	0.0212968	0	0	0	0.0384045	0.0809997	1	0.590402	0.980194	0.602332	0.730244	0.533257	0	0.348692	-0.166463	0	0.121586	0	0	0.277193	0.0688291	0.45211	3.41877	-0.759251	0.4608	0.2107	0.1069	-0.014976	0.00394879	4.81894	0.00441513	0	0	1	0	0	0
Fenicia Bank SAL	Commercial banks	Private	Lebanon	2018	2018Fenicia Bank SAL	88	0.841647	0.511506	0.0109044	0	0	0	0.0401607	0	0	0	0.522688	0.113102	1	0	0	0	0.680252	0.462743	0	0.233749	-0.312079	0	0.0546384	0	0	0.289096	0.0557303	0.53631	2.82159	-0.310735	0.56	0	0.56	0.00782014	0.0432135	3.90443	0	5.19448	0	0	0	0	0
Fransabank sal	Commercial banks	Private	Lebanon	2018	2018Fransabank sal	248	0.690795	0.781555	0.0003316	0	0	0.24157	0	0.3363	0.295	0	0.0319041	0.0135807	0.862327	0.4108	0.905336	0.453755	0.680252	0.462743	0	0.233749	0	0	0.0546384	0	0	0.0883693	0.085963	0.54585	3.06649	-0.759251	0.4148	0	0.2771	0.00782014	0.0432135	3.90443	0	0	0	1	0	0	0
Fransabank-Syria S.A.	Commercial banks	Public	Syrian Arab Republic	2018	2018Fransabank-Syria S.A.	5	0.875277	0.272057	0.002315	0	0	0.281519	0	0.5674	0.5033	0.1849	-0.260537	0	0.967405	0	0	0	0.495708	0.245727	0	0.139315	0.335925	0.998499	0.0194086	0.0622995	0	0.160064	0.0604932	0.86019	3.0143	-1.59076	0.35	0	0.35	-0.00727487	0	2.92598	0	3.0171	0	1	0	0	0
Groupe Banque Centrale Populair	Commercial banks	Private	Morocco	2018	2018Groupe Banque Centrale Populair	275	0.884253	0.379614	0.0148268	0	0	0.129751	0.0194359	0.4886	0.4029	0	0.0487292	0.172018	0.867085	0.511137	0.951832	0.537003	0.689644	0.475608	0	0.208651	-0.166463	0	0.0435351	0	0	0.114929	0	0.44676	2.82176	-0.759251	0.985	0	0.985	0.042546	0.00754663	3.50815	-0.0180015	4.74829	0	1	0	0	0
Gulf Bank Algeria	Commercial banks	Private	Algeria	2018	2018Gulf Bank Algeria	93	0.806775	0.251611	0.0154077	0	0	0	0	0	0	0	0	-0.00693898	0	0	0	0	1	1	0	0	0	1.16146	0	0	0	0.587688	0.112273	0.41452	0.0745038	-0.217519	0.87	0	0.87	0.013	0.0559112	3.61844	0.0171922	0	0	0	0	0	0
Housing Bank for Trade & Financ	Commercial banks	Public	Jordan	2018	2018Housing Bank for Trade & Financ	220	0.888828	0.23136	0.0037739	0.11122	0	0.152508	0.160853	0.917	0.6968	0	0.0350434	-0.0745329	1	0.755225	1	0.755225	0.623658	0.388949	0	0.263777	0.0329907	0.517687	0.0695785	0	0	0.430254	0.0777273	0.5293	2.34909	0.56522	0.4	0	0.4	0.0208711	0.0332389	3.6347	0.0201876	5.27379	0	1	0	0	0
HSBC Bank Egypt S A E	Commercial banks	Private	Egypt, Arab Rep.	2018	2018HSBC Bank Egypt S A E	198	0.69708	0.550545	0.0131939	0	0	0.649813	0	1.5704	0.5484	0	0.0437808	0.22653	0	1	1	1	0.584146	0.341226	0	0.207576	-0.250724	0	0.0430877	0	0	0.255508	0.543292	0.24225	0	-1.34072	0.1	0	0.1	0.0418122	0.295066	3.40434	-0.116333	0	0	1	0	0	0
HSBC Bank Middle East	Commercial banks	Private	United Arab Emirates	2018	2018HSBC Bank Middle East	60	0.77966	0.651459	0.0191098	0.293889	0	0.519971	0.0148776	0.0614	0.0158	0	0	0.111586	1	0.686275	1	0.686275	0.579884	0.336265	0	0.142005	-0.328386	0	0.0201654	0	0	0.0929278	0.174055	0.31258	2.48021	-0.0960988	0.96	0	0.96	0.0237355	0.0196683	4.64186	-0.0589291	5.19804	0	1	0	0	0
International Bank for Trade an	Commercial banks	Public	Syrian Arab Republic	2018	2018International Bank for Trade an	44	0.806989	0.482269	0.0136761	0	-0.0607423	0.518108	0.0689283	0.4531	0.4175	0.1603	0.0453282	0.0694786	1	0.288295	0.86747	0.33234	0.495708	0.245727	0	0.139315	0	0.517687	0.0194086	0	0	0.177758	0.0981728	0.4655	1.81325	0.56522	0.4962	0.003	0.4962	-0.00727487	0	2.92598	0	3.49243	1	1	0	0	0
Iraqi Middle East Investment Ba	Commercial banks	Public	Iraq	2018	2018Iraqi Middle East Investment Ba	16	0.90011	0.166435	0.0059963	0	0.0080938	0.0909944	0.0402931	0.4831	0.428	0	0	0.476039	1	0.378557	0.939144	0.403088	0.696827	0.485568	0	0.187797	-0.166463	0	0.0352678	0	0.146663	0.159927	0	0.6634	2.4559	-0.759251	0.7368	0.0556	0.7368	-0.0181975	0.00184059	3.76598	-0.0524177	3.13593	1	0	0	0	0
Israel Discount Bank LTD	Commercial banks	Public	Israel	2018	2018Israel Discount Bank LTD	294	0.827554	0.565019	0.0104974	0.0271528	0.0145996	0.221767	0.0352244	0.1293	0.1124	0.2063	0.317271	0.475679	1	0	0	0	0.643489	0.414077	0	0.202265	0	0.998499	0.040911	0	0	0.247166	0	0.37454	2.96132	-1.59076	0.23	0	0.23	0.0437704	0.00244953	4.62034	0.013519	3.77619	1	0	0	0	0
Mizrahi Tefahot Bank Ltd.	Commercial banks	Public	Israel	2018	2018Mizrahi Tefahot Bank Ltd.	295	0.8382	0.580055	0.0003271	0.0955101	0.0015991	0.284072	0.0466271	0.5533	0.4594	0	1.1977	-0.0400444	1	0	0	0	0.643489	0.414077	0	0.202265	0.133203	0.560357	0.040911	0	0.424215	0.170879	0.236348	0.23925	2.9939	0	0.2098	0.0804	0.0937	0.0437704	0.00244953	4.62034	0.013519	0	1	0	0	0	0
National Bank of Egypt	Commercial banks	Private	Egypt, Arab Rep.	2018	2018National Bank of Egypt	301	0.856817	0.433161	0.0237025	0.04973	-0.0434678	0.291951	0.0446302	0.5727	0.5146	0	0.0279512	-0.0107256	0	0.344963	0.883605	0.390405	0.584146	0.341226	0	0.207576	-0.328386	0	0.0430877	0	0.17193	0.132898	0.0628265	0.30944	-0.727588	-0.0960988	0.3966	0	0.1764	0.0418122	0.295066	3.40434	-0.116333	0	1	1	0	0	0
National Bank of Fujairah PJSC	Commercial banks	Public	United Arab Emirates	2018	2018National Bank of Fujairah PJSC	200	0.930891	0.100941	0.0064316	-0.0322543	0.0098579	0.150095	0.286116	0.6801	0.5887	0	1.16155	0	0.679326	0	0	0	0.579884	0.336265	0	0.142005	0	0.8228	0.0201654	0	0	0.149643	0.105299	0.61268	2.80025	-0.349657	0	0	0.0583	0.0237355	0.0196683	4.64186	-0.0589291	0	1	1	0	0	0
QNB Al Ahli	Commercial banks	Public	Egypt, Arab Rep.	2018	2018QNB Al Ahli	240	0.817855	0.642305	0.0056678	0	0.013298	0.464402	0.0121657	0.3169	0.2514	0	0.542337	0.0678943	1	0	0	0	0.584146	0.341226	0	0.207576	0.335925	0.998499	0.0430877	0	0.336936	0.226229	0.0974835	0.72047	3.32126	-1.59076	0.3226	0	0.3226	0.0418122	0.295066	3.40434	-0.116333	5.02401	1	0	0	0	0
Saudi Hollandi Bank	Commercial banks	Private	Saudi Arabia	2018	2018Saudi Hollandi Bank	267	0.871044	0.685532	0.0063756	0	0.0264191	0	0.0593738	0	0	0	0	-0.0089741	1	0	0	0	0.452626	0.20487	0	0.120071	0	0	0.0144169	0	0	0.125552	0.109973	0.32517	3.26063	-0.0960988	0.2185	0	0.2185	-0.00741503	-0.00838195	4.36808	0	3.68544	1	0	0	0	0
Suez Canal Bank	Commercial banks	Public	Egypt, Arab Rep.	2018	2018Suez Canal Bank	128	0.788564	0.423732	0.0244517	0	0.012051	0.0908469	0.0636403	0.7454	0.6788	0	0.0851591	0.111689	0.620204	0.787844	0.951049	0.828395	0.584146	0.341226	0	0.207576	0.0210065	0.246982	0.0430877	0	0.344369	0.248531	0	0.40177	3.49487	-0.105804	0.6601	0.0437	0.6601	0.0418122	0.295066	3.40434	-0.116333	7.23621	1	1	0	0	0
Syria Gulf Bank SA	Commercial banks	Public	Syrian Arab Republic	2018	2018Syria Gulf Bank SA	311	0.90927	0.198619	0.0107757	0	0.0376027	0.177344	0.0351889	0.7452	0.5898	0	0.0600685	0.370113	0.612488	0.87897	0.947644	0.927532	0.495708	0.245727	0	0.139315	0.125642	1.01637	0.0194086	0	0.121628	0.481381	0.0975435	0.37466	-0.101303	-1.09696	0.7096	0	0.7096	-0.00727487	0	2.92598	0	3.81763	1	1	0	0	0
The Commercial Bank (QSC)	Commercial banks	Public	Qatar	2018	2018The Commercial Bank (QSC)	279	0.784901	0.401314	0	0.170612	0.0015872	0	0.0683645	0	0	0	0	-0.408995	0.874142	0	0	0	0.730244	0.533257	0	0.348692	-0.328386	0	0.121586	0	0.17193	0.545848	0.122328	0	2.74699	-0.0960988	0.4697	0	0.1401	-0.014976	0.00394879	4.81894	0.00441513	0	1	1	0	0	0
The National Bank of Kuwait - E	Commercial banks	Public	Egypt, Arab Rep.	2018	2018The National Bank of Kuwait - E	170	0.841949	0.615059	0.0162965	0	0.0388212	0.501453	0.00736462	0.1498	0.0835	0.1422	0.0999356	0.171725	0	1	1	1	0.584146	0.341226	0	0.207576	-0.250724	0	0.0430877	0.01701	0.11962	0.197677	0.0964635	0.39533	-0.0161187	-1.34072	0.099	0	0.5303	0.0418122	0.295066	3.40434	-0.116333	0	1	1	0	0	0
Tunis International Bank	Commercial banks	Private	Tunisia	2018	2018Tunis International Bank	17	0.89136	0.147241	0.0316731	0	0.0083859	0.435606	0.383091	1.2378	0.9393	0	0.480189	0.402202	1	0.715439	1.57305	0.912061	0.368224	0.135589	0	0.105868	0.0565076	0.542218	0.011208	0	0.192203	0.240089	0.121148	0.14584	2.99929	-0.0615121	1	0	0.93	0.022442	0.0530885	3.53641	0	5.45781	1	1	0	0	0
United Gulf Bank (BSC) EC	Commercial banks	Public	Bahrain	2018	2018United Gulf Bank (BSC) EC	124	0.905582	0.201522	0.0096097	0	0.0148502	0.342223	0	0.907	0.5869	0.12	0.0252037	0.495457	0.540853	0.568507	0.835986	0.680044	0.525451	0.276099	0	0.161035	0.0313439	0.388587	0.0259324	0.014772	0.1231	0.188075	0.049939	0.48063	3.42466	0.56522	0.274	0	0.2	0.0429095	0.0138672	4.38005	0	3.29966	1	1	0	0	0
A_Ayan Leasing & Investment Com	Islamic banks	Public	Kuwait	2018	2018A_Ayan Leasing & Investment Com	67	0	0	0	-1.0554	-0.0255154	1.2734	0.0328644	1.0083	0.0626	0	0	1.29915	0.581239	0.494052	0.547698	0.902052	0.585023	0.342252	0.585023	0.203283	-0.0862932	0	0.0413238	0	0.158336	0	0.0390872	0	2.80588	-0.073832	0.4	0	0.4	-0.0471211	0.0217183	4.53141	-0.104922	0	1	0	0	0	0
ABC Islamic Bank (E.C.)	Islamic banks	Private	Bahrain	2018	2018ABC Islamic Bank (E.C.)	75	0.801412	0.668037	0.0230652	0	0.0330186	1.77422	0.0193606	0	0.7914	0.7339	0	0.0919022	0.882625	0	0	0	0.525451	0.276099	0.525451	0.161035	0.0313439	0.388587	0.0259324	0	0	0.0710422	0.127754	0.29735	-0.250081	-0.345639	0.371	0	0.371	0.0429095	0.0138672	4.38005	0	5.27358	1	0	0	0	0
Abu Dhabi Islamic Bank	Islamic banks	Public	United Arab Emirates	2018	2018Abu Dhabi Islamic Bank	130	0.834539	0.704577	0.0187137	0	0.0119862	1.06114	0	0	0.1619	0	0	0	1	0	0	0	0.579884	0.336265	0.579884	0.142005	0	0.794984	0.0201654	0	0	0.0360534	0.0933894	0.32204	2.90543	-0.773927	0.5	0	0.5	0.0237355	0.0196683	4.64186	-0.0589291	5.03371	1	0	0	0	0
Al Baraka Bank Egypt SAE	Islamic banks	Private	Egypt, Arab Rep.	2018	2018Al Baraka Bank Egypt SAE	145	0.906631	0.248757	0.0105625	0	0.0128192	0.0988481	0.0362682	0.7568	0.6828	0	0.0577016	0.101529	0.785933	0.492797	0.894737	0.550773	0.584146	0.341226	0.584146	0.207576	-0.205493	0	0.0430877	0	0.287805	0.312266	0.0578161	0.44808	3.8331	-0.0782786	0.6601	0.0437	0.6601	0.0418122	0.295066	3.40434	-0.116333	0	1	1	0	0	0
Al Baraka Bank Syria SA	Islamic banks	Private	Syrian Arab Republic	2018	2018Al Baraka Bank Syria SA	103	0.863813	0.364019	0.0082638	0	0.0316352	0.170003	0.0192494	0.7749	0.6562	0.2295	0.0996545	0.343813	1	0.529977	0.909145	0.58294	0.495708	0.245727	0.495708	0.139315	0.0926865	0.987927	0.0194086	0.0217946	0.0949657	0.279151	0.0723068	0.39711	0.168639	-0.91461	0.57	0	0.57	-0.00727487	0	2.92598	0	0	1	1	0	0	0
Al Rajhi Bank Public Joint Stoc	Islamic banks	Public	Saudi Arabia	2018	2018Al Rajhi Bank Public Joint Stoc	303	0.747276	0.784509	0.0083912	0.235457	0.012265	0.34264	0.0959882	0.7284	0.593	0.22	0.0181479	-0.0737151	0.956634	0.41622	0.878788	0.473629	0.452626	0.20487	0.452626	0.120071	-0.0862932	0	0.0144169	0.034834	0.158336	0.102676	0.137029	0.46314	2.84914	-0.073832	0.4696	0	0.14	-0.00741503	-0.00838195	4.36808	0	0	1	1	0	0	0
Albaraka Banking Group B.S.C.	Islamic banks	Public	Bahrain	2018	2018Albaraka Banking Group B.S.C.	261	0.90671	0.218161	0	0	0.0114844	0.572023	0.451573	1.1574	0.86	0.2524	0.558143	-0.0813894	0.524891	0.755254	1.46304	1.02929	0.525451	0.276099	0.525451	0.161035	0.0313439	0.388587	0.0259324	0.0482802	0.191285	0.24905	0.128649	0.5282	3.13359	-0.217884	1	0	0.93	0.0429095	0.0138672	4.38005	0	4.36078	1	1	0	0	0
Albaraka Islamic Bank BSC	Islamic banks	Private	Bahrain	2018	2018Albaraka Islamic Bank BSC	105	0.915024	0.295125	0.022434	0	0.0089944	0.22647	0.433222	0.7809	0.6553	0.2055	0.514337	0.163447	0.728419	0.545441	0.97252	0.560854	0.525451	0.276099	0.525451	0.161035	0.0313439	0.388587	0.0259324	0.039309	0.191285	0.615672	0.140215	0.34892	3.06766	-0.217884	0.2173	0	0.0999	0.0429095	0.0138672	4.38005	0	4.67787	1	1	0	0	0
Bank AlJazira JSC	Islamic banks	Public	Saudi Arabia	2018	2018Bank AlJazira JSC	239	0.848695	0.397697	0.012315	0.00586963	0.013717	0.209842	0.0770219	0.8515	0.5471	0	0.0187156	0.314437	1	0.48186	0.842895	0.571673	0.452626	0.20487	0.452626	0.120071	0.013778	0.350714	0.0144169	0	0.112016	0.195023	0	0.40451	3.56249	0.663484	0.313	0	0.2	-0.00741503	-0.00838195	4.36808	0	4.11369	1	1	0	0	0
Bank Mellat	Islamic banks	Public	Iran, Islamic Rep.	2018	2018Bank Mellat	293	0.796764	0.216844	0.0083207	0	0.0445609	0.135324	0.323781	0.3879	0.3419	0	0.176318	-0.0396712	0.518734	0	0	0	1	1	1	0	0.123845	0.614003	0	0	0.328501	0.570262	0.125672	0.49807	3.49376	-1.84853	0.4904	0	0.3	0.037552	0.0804492	3.7443	0	4.46059	1	1	0	0	0
Bank Saderat Iran	Islamic banks	Public	Iran, Islamic Rep.	2018	2018Bank Saderat Iran	278	0	0	0	0.119568	0	0.0951858	0.557598	0.8212	0.6135	0.181	0.199007	-0.298544	1	0.642983	0.908022	0.708114	1	1	1	0	0.0733362	0.803119	0	0.0205796	0	0	0.0814753	0	2.59857	-0.0885594	0.58119	0.58119	0.0718	0.037552	0.0804492	3.7443	0	0	0	1	0	0	0
Bank Sarmayeh	Islamic banks	Private	Iran, Islamic Rep.	2018	2018Bank Sarmayeh	173	0.0946429	0.66436	0.0146577	0	0	0.153556	0	0.9417	0.7038	0.1396	0.298938	-0.0762484	1	0	0	0	1	1	1	0	0.0631528	0.453872	0	0.0427967	0	0.056622	0.0801105	0.2674	1.98903	0.875344	0.381	0.1765	0.381	0.037552	0.0804492	3.7443	0	3.1284	0	1	0	0	0
Bank Sepah	Islamic banks	Private	Iran, Islamic Rep.	2018	2018Bank Sepah	251	0.890497	0.496706	0.0092927	0	0	0.189241	0.0260148	0.9872	0.8013	0	0.30052	0.121011	0.91954	0	0	0	1	1	1	0	-0.315501	0	0	0	0	0.0879119	0.160525	0.50674	2.24929	0.875345	0.35	0.0804	0.35	0.037552	0.0804492	3.7443	0	4.3727	0	1	0	0	0
Bank Tejarat	Islamic banks	Public	Iran, Islamic Rep.	2018	2018Bank Tejarat	277	0.843648	0.662314	0.0163375	0	0	0.173203	0.0367961	0.5444	0.4575	0.155	0	0.0744294	1	0.117857	0.979095	0.120374	1	1	1	0	0	0	0	0	0	0.124932	0	0.46206	0.912418	-1.05248	0.855	0	0.855	0.037552	0.0804492	3.7443	0	0	0	0	0	0	0
Barwa Bank	Islamic banks	Private	Qatar	2018	2018Barwa Bank	225	0.89585	0.822485	0.0085256	0	0	0.157028	0.0214874	0.8335	0.707	0.153	0.0458177	0.304516	0.863014	0.785113	1	0.785113	0.730244	0.533257	0.730244	0.348692	0.0415657	0.465833	0.121586	0.0293067	0	0.0997584	0.742725	0.55337	3.22019	-0.0885615	0.1013	0.1013	0.4314	-0.014976	0.00394879	4.81894	0.00441513	4.15599	0	1	0	0	0
Dubai Islamic Bank PJSC	Islamic banks	Public	United Arab Emirates	2018	2018Dubai Islamic Bank PJSC	284	0.792828	0.434949	0.0056135	0.134986	0	0.100398	0.0334428	0.9288	0.7121	0.1831	0.974771	-0.0288786	1	0	0	0	0.579884	0.336265	0.579884	0.142005	0.0672933	0.834865	0.0201654	0.0176778	0	0.269119	0.217123	0.74869	2.28137	0.875348	0.2772	0	0.1	0.0237355	0.0196683	4.64186	-0.0589291	3.18018	0	1	0	0	0
Eghtesad Novin Bank PJSC-EN Ban	Islamic banks	Public	Iran, Islamic Rep.	2018	2018Eghtesad Novin Bank PJSC-EN Ban	224	0.819066	0.619543	0.0116255	0	0	0.03264	0.0258924	0.452	0.3533	0.248	0	0.0121431	0.99997	0.2	0.942135	0.212284	1	1	1	0	-0.124932	0	0	0.0488691	0	0.0981465	0	0.54105	2.12863	-1.05248	0.4937	0	0.4937	0.037552	0.0804492	3.7443	0	4.39126	0	0	0	0	0
First energy bank	Islamic banks	Private	Bahrain	2018	2018First energy bank	62	0.704113	0.502272	0.0201942	0	0	0.151349	0.0974657	0.5836	0.4614	0.1806	0.446091	-0.222126	0.642343	0.48165	0.846805	0.568785	0.525451	0.276099	0.525451	0.161035	0.0313439	0.388587	0.0259324	0.0532703	0	0.0781202	0.221222	0.65699	3.45517	-0.0885613	0.1983	0	0.1983	0.0429095	0.0138672	4.38005	0	3.8381	0	1	0	0	0
GFH Financial Group B.S.C.	Islamic banks	Public	Bahrain	2018	2018GFH Financial Group B.S.C.	122	0	0	0	0	0	0.155314	0.0320976	0.2337	0.1627	0.36	0.10317	0.00900117	0.529099	0	0	0	0.525451	0.276099	0.525451	0.161035	0.0313439	0.388587	0.0259324	0.124843	0	0	0.0857959	0	1.07143	0.393387	0.5129	0	0.5129	0.0429095	0.0138672	4.38005	0	0	0	1	0	0	0
Ibdar Bank BSC	Islamic banks	Private	Bahrain	2018	2018Ibdar Bank BSC	2	0.857824	0.478942	0.0079926	0	0	0.328715	0.00235802	1.0464	0.6196	0.3462	0	0.259614	1	0.677991	0.919692	0.737193	0.525451	0.276099	0.525451	0.161035	0.0313439	0.388587	0.0259324	0.0641885	0	0.336151	0.135493	0.69507	0	-1.05247	0.877	0	0.877	0.0429095	0.0138672	4.38005	0	2.81331	0	0	0	0	0
International Islamic Trade Fin	Islamic banks	Private	Saudi Arabia	2018	2018International Islamic Trade Fin	50	0	0	0	0	0	0.222877	0	0.3762	0.3209	0.2116	0	0	0.576302	0.143227	0.799034	0.179251	0.452626	0.20487	0.452626	0.120071	-0.124932	0	0.0144169	0.0416964	0	0	0.337412	0	0	-1.05248	0.996	0	0.996	-0.00741503	-0.00838195	4.36808	0	0	0	0	0	0	0
Islamic Corporation for the Dev	Islamic banks	Private	Lebanon	2018	2018Islamic Corporation for the Dev	99	0.870839	0.656048	0.0114719	0	0	0.224523	0.0622755	0.6258	0.4954	0.211	0.0163828	0.146646	0.817024	0.38272	0.856286	0.446954	0.680252	0.462743	0.680252	0.233749	0.0843594	0.53479	0.0546384	0.0622372	0	0.138277	0.140665	0.53333	0	-0.0885613	0.87	0.0205	0.87	0.00782014	0.0432135	3.90443	0	2.98958	0	1	0	0	0
Islamic Development Bank	Islamic banks	Private	Saudi Arabia	2018	2018Islamic Development Bank	253	0.849267	0.661726	0.0203449	0	0	0.199794	0.0143637	0.6646	0.4871	0.1473	0.104976	0.0216174	0.76844	0.515766	0.918004	0.561834	0.452626	0.20487	0.452626	0.120071	-0.0670467	0	0.0144169	0.0223438	0	0.0953258	0	0.67365	0	0.393391	0.5937	0	0.5937	-0.00741503	-0.00838195	4.36808	0	4.80116	0	1	0	0	0
Jordan Islamic Bank	Islamic banks	Public	Jordan	2018	2018Jordan Islamic Bank	178	0.596159	0.812388	-0.0151988	0	0	0.17585	0.0564875	0.8265	0.6794	0	0.390111	1.07572	1	0	0	0	0.623658	0.388949	0.623658	0.263777	0.0860173	0.849117	0.0695785	0	0	0.131692	0	0.129077	0	0.875346	0.4	0	0.4	0.0208711	0.0332389	3.6347	0.0201876	5.53919	0	1	0	0	0
Karafarin Bank	Islamic banks	Public	Iran, Islamic Rep.	2018	2018Karafarin Bank	154	0.696519	0.467776	0.0309124	0.399945	0	0.0393929	0.0542977	0.7938	0.672	0	1.04122	0.114714	1	0	0	0	1	1	1	0	0.0672933	0.834865	0	0	0	0.159243	0.267889	0.104963	3.13578	0.875348	0.6424	0	0.6424	0.037552	0.0804492	3.7443	0	5.712	0	1	0	0	0
Khaleeji Commercial Bank	Islamic banks	Public	Bahrain	2018	2018Khaleeji Commercial Bank	100	0	0	0	0	0	0.0790177	0.0591899	0.8185	0.6662	0.1263	0.67848	0.255069	0.480447	0	0	0	0.525451	0.276099	0.525451	0.161035	0.0313439	0.388587	0.0259324	0.0121939	0	0	0.0454535	0	2.00437	0.875348	0.5898	0	0.5898	0.0429095	0.0138672	4.38005	0	0	0	1	0	0	0
Kuwait International Bank	Islamic banks	Public	Kuwait	2018	2018Kuwait International Bank	184	0.80445	0.600757	0.0052019	0	0	0.183585	0.00428893	0.6423	0.5413	0	0.0283477	0.0521663	1	0.567941	0.910345	0.623874	0.585023	0.342252	0.585023	0.203283	0.0843594	0.53479	0.0413238	0	0	0.0694806	0.121589	0.7355	2.67098	-0.0885613	0.2221	0.0545	0.2221	-0.0471211	0.0217183	4.53141	-0.104922	5.97584	0	1	0	0	0
Noor Bank	Islamic banks	Private	United Arab Emirates	2018	2018Noor Bank	217	0.825238	0.630456	0.0161056	0	0	0.137577	0.0134483	0.6584	0.5433	0.1303	0	0.214366	1	0.089298	0.856056	0.104314	0.579884	0.336265	0.579884	0.142005	-0.124932	0	0.0201654	0.025676	0	0.305781	0.0576184	0.37066	1.59914	-1.05248	1	0	1	0.0237355	0.0196683	4.64186	-0.0589291	4.65515	0	0	0	0	0
Palestine Islamic Bank	Islamic banks	Private	PALESTINIAN TERRITORIES	2018	2018Palestine Islamic Bank	33	0.887868	0.693192	0.0112356	0	0	0.0818235	0.0221302	0.4424	0.3856	0.1405	1.35427	0.161199	1	0	0	0	0.710086	0.504222	0.710086	0.392467	0.0661792	0.853815	0.15403	0.0127547	0	0.223052	0	0.43154	3.95132	-0.0885628	0.3	0	0.3	0	0	0	0	3.49595	0	1	0	0	0
Qatar International Islamic Ban	Islamic banks	Public	Qatar	2018	2018Qatar International Islamic Ban	219	0	0	0	0.134585	0	0.0337223	0	0.7987	0.6126	0.139	0.362442	0.304828	0.833666	0.089003	0.843943	0.105461	0.730244	0.533257	0.730244	0.348692	-0.0419482	0	0.121586	0.0284429	0	0	0.269103	0	3.09968	0.875357	0.2009	0.0119036	0.798	-0.014976	0.00394879	4.81894	0.00441513	0	0	1	0	0	0
Sharjah Islamic Bank	Islamic banks	Public	United Arab Emirates	2018	2018Sharjah Islamic Bank	199	0.909684	0.723979	0.0104085	0	0	0.139643	0	0.9517	0.7354	0.155	0.871377	-0.000693569	0.985403	0	0	0	0.579884	0.336265	0.579884	0.142005	-0.315501	0	0.0201654	0.0391221	0	0.175095	0	0.3876	3.94627	0.875345	0.2358	0	0.1233	0.0237355	0.0196683	4.64186	-0.0589291	0	0	1	0	0	0
Sina Bank	Islamic banks	Private	Iran, Islamic Rep.	2018	2018Sina Bank	177	0.796262	0.642462	0.0120427	0.262981	0	0.0709976	0.0791056	0.5765	0.4776	0.58	0	0.290287	0.416779	0.09631	0.802775	0.119971	1	1	1	0	-0.124932	0	0	0.114291	0	0.211955	0.126918	0.40201	2.87091	-1.05248	0.8	0	0.8	0.037552	0.0804492	3.7443	0	4.72593	0	0	0	0	0
Syria International Islamic Ban	Islamic banks	Public	Syrian Arab Republic	2018	2018Syria International Islamic Ban	81	0.889363	0.0918887	0.0135786	0	0	0.426652	0.162391	0.2356	0.1625	0.1445	0.292552	-0.0507694	0	0.13913	0.530577	0.262225	0.495708	0.245727	0.495708	0.139315	0.0325459	0.579655	0.0194086	0.0139967	0	0.155986	0.174354	0.27374	2.40946	-2.49834	0.5179	0	0.5179	-0.00727487	0	2.92598	0	4.7444	0	1	0	0	0
Warba Bank	Islamic banks	Public	Kuwait	2018	2018Warba Bank	118	0.569378	0.290921	0.0045321	0	0	0.212337	0.0407616	0.6515	0.5242	0.1311	0.064989	0.0940987	1	0.612383	0.906897	0.675252	0.585023	0.342252	0.585023	0.203283	0.0843594	0.53479	0.0413238	0.0386696	0	0.226339	0	0.8785	2.39347	-0.0885613	0.032	0	0.0455	-0.0471211	0.0217183	4.53141	-0.104922	3.42289	0	1	0	0	0
Ahli Bank QSC	Commercial banks	Public	Qatar	2019	2019Ahli Bank QSC	207	0.850283	0.6268	0.0071994	0	0.0061616	0.229468	0.0198633	0.2984	0.2602	0	1.33219	0.0829352	1	0	0	0	0.687501	0.472658	0	0.388139	0.335925	0.998499	0.150652	0	0.336936	0.139691	0.121656	0.70819	2.98444	-1.59076	0	0	0.2	0.0123487	0.00255815	4.79301	0.203135	4.42374	1	1	0	0	0
Ahli United Bank BSC	Commercial banks	Public	Bahrain	2019	2019Ahli United Bank BSC	280	0.828349	0.3814	0.0411041	0	0	0.1395	0.0328	0.968	0.7188	0.221	0.21331	0.192849	0.851052	0.64331	0.923066	0.696927	0.437493	0.1914	0	0.116858	0.0961971	0.907744	0.0136557	0.0258004	0	0.0266265	0.115169	0.2891	3.23578	0.622046	0.5815	0.5815	0.0609	0.021367	0.0208767	4.37114	0	9.47672	0	1	0	0	0
Al Ahli Bank of Kuwait (KSC)	Commercial banks	Public	Kuwait	2019	2019Al Ahli Bank of Kuwait (KSC)	231	0.79208	0.7337	0.0106265	0.113474	0	0.162822	0.0843	0.7962	0.6614	0.1746	0.266956	0.00850679	0.85901	0	0	0	0.505129	0.255155	0	0.149615	-0.0797278	0	0.0223845	0.0480016	0	0.0327422	0.092581	0.5594	3.79508	0.684699	0.381	0.1765	0.381	0.0124613	0.00543133	4.50516	0	9.76668	0	1	0	0	0
Al Khalij Commercial Bank	Commercial banks	Public	Qatar	2019	2019Al Khalij Commercial Bank	234	0.601094	0.7292	0.00630181	0.0812051	0	0.216906	0.0831	1.0228	0.8249	0	0.297216	0.147085	0.845361	0	0	0	0.687501	0.472658	0	0.388139	-0.0261865	0	0.150652	0	0	0.0640929	0.0788602	0.6817	3.47424	0.127053	0.35	0.0682	0.35	0.0123487	0.00255815	4.79301	0.203135	9.83187	0	1	0	0	0
Al khaliji France SA	Commercial banks	Private	United Arab Emirates	2019	2019Al khaliji France SA	61	0.889494	0.2651	0.00669015	0	0	0.505108	0	0.5336	0.47	0.16	0	-0.0673458	1	0.650197	0.98271	0.661637	0.589282	0.347253	0	0.139066	0	0	0.0193394	0	0	0.0348725	0.0717844	0.5755	2.5852	-0.912077	0.854	0	0.854	0.0118986	0.0306863	4.63451	0.00483455	10.0955	0	0	0	0	0
Amen Bank	Commercial banks	Public	Tunisia	2019	2019Amen Bank	150	0	0	0	0	0	0.214263	0	0.7884	0.6386	0.233	0.0559416	0	0.512918	0.509105	0.988362	0.5151	0.378974	0.143621	0	0.0806511	0.033361	0.420714	0.0065046	0.0439158	0	0	0	0	3.1801	-0.0760651	0.1013	0.1013	0.4314	0.0251091	0.0730759	3.5208	0	0	0	1	0	0	0
Arab Bank Group (Combined)	Commercial banks	Private	Jordan	2019	2019Arab Bank Group (Combined)	290	0.769507	0.6554	0.0200693	0	0	0.485176	0.0592	0.4671	0.3277	0	0	0.0766498	1	0.749829	0.868012	0.863847	0.624023	0.389404	0	0.214269	-0.135314	0	0.0459112	0	0	0.0337687	0.10902	0.3204	2.91059	-0.115422	0.995	0	0.995	0.0193409	0.0446231	3.64399	0.00657963	11.1343	0	0	0	0	0
Arab Bank Syria SA	Commercial banks	Public	Syrian Arab Republic	2019	2019Arab Bank Syria SA	24	0	0	0	0	0	0.0352298	0	0.4607	0.3799	0	0	0	1	0.639942	0.934038	0.685135	0.530297	0.281215	0	0.162584	-0.013833	0	0.0264334	0	0	0	0	0	3.62174	-0.912077	0.4937	0	0.4937	0.0147577	0	0	0	0	0	0	0	0	0
Arab Banking Corporation - Alge	Commercial banks	Private	Algeria	2019	2019Arab Banking Corporation - Alge	19	0.84871	0.6337	0.00571876	0	0	0.3627	0.0054	0.5777	0.4211	0	0	-0.0301402	0.561959	0.443598	0.873681	0.507734	0.75624	0.571899	0	0.144865	0.0961971	0.907744	0.0209858	0	0	0.012377	0.0627274	0.6833	3.2531	0.622046	0.4228	0	0.4228	0.011	0.0426999	3.59922	0.0412613	10.5537	0	0	0	0	0
Arab Banking Corporation (Jorda	Commercial banks	Public	Jordan	2019	2019Arab Banking Corporation (Jorda	80	0.767043	0.2274	0.00191889	0	0	0.202881	0.2827	0.5605	0.452	0.2524	0.474833	0.186112	0.6697	0.286489	0.819528	0.349577	0.624023	0.389404	0	0.214269	0.444799	1.17898	0.0459112	0.0807679	0	0.0578638	0.17914	1.1509	3.70223	-0.1442	0.155	0	0.1983	0.0193409	0.0446231	3.64399	0.00657963	8.36256	0	1	0	0	0
Arab Banking Corporation BSC-Ba	Commercial banks	Public	Bahrain	2019	2019Arab Banking Corporation BSC-Ba	265	0	0	0	0.0515544	0	0.313752	0	0.431	0.354	0.86	0.609822	0	0.784948	0	0	0	0.437493	0.1914	0	0.116858	0.0961971	0.907744	0.0136557	0.281191	0	0	0	0	3.41649	-1.6884	0.5129	0	0.5129	0.021367	0.0208767	4.37114	0	0	0	1	0	0	0
[truncated: 170 more rows]
[truncated: 34 more columns]
